# Supplementary material for: Precise and efficient C-to-U RNA base editing with SNAP-CDAR-S
Source: Nucleic Acids Res. 2023 Jul 18;51(15):e84. doi: 10.1093/nar/gkad598 (PMC10450179; doi:10.1093/nar/gkad598)
Supplement: gkad598_Supplemental_Files [file gkad598_supplemental_files.zip]

Archive with 9 entries (9 files):
- RESCUE-S_Empty cell line vs Enzyme + gRNA_A-to-I sites.txt
- RESCUE-S_Empty cell line vs Enzyme + gRNA_C-to-U sites.txt
- RESCUE-S_Enzyme vs Enzyme + gRNA_A-to-I sites.txt
- RESCUE-S_Enzyme vs Enzyme + gRNA_C-to-U sites.txt
- revised Supporting Information_clean.pdf
- SNAP-CDAR-S_Empty cell line vs Enzyme + gRNA_A-to-I sites.txt
- SNAP-CDAR-S_Empty cell line vs Enzyme + gRNA_C-to-U sites.txt
- SNAP-CDAR-S_Enzyme vs Enzyme + gRNA_A-to-I sites.txt
- Supplementary Table ST 1_gRNA & Oligos.xlsx
