# Supplementary material for: Precise and efficient C-to-U RNA base editing with SNAP-CDAR-S
Source: Nucleic Acids Res. 2023 Jul 18;51(15):e84. doi: 10.1093/nar/gkad598 (PMC10450179; doi:10.1093/nar/gkad598)
Supplement: gkad598_Supplemental_Files [file gkad598_supplemental_files.zip › RESCUE-S_Empty cell line vs Enzyme + gRNA_A-to-I sites.txt]

Location	chr	start	end	ref_allele	alt_allele	strand	Coverage.A_ctr_	A.A_ctr_	C.A_ctr_	G.A_ctr_	T.A_ctr_	Freq_RL	Coverage.A_RNA_S4666_gRNA	A.A_RNA_S4666_gRNA	C.A_RNA_S4666_gRNA	G.A_RNA_S4666_gRNA	T.A_RNA_S4666_gRNA	Freq_SL	p.value	p.adj	is.significant	Gene	Feature	Feature_type	Consequence	cDNA_position	CDS_position	Protein_position	Amino_acids	Codons	Existing_variation	IMPACT	DISTANCE	STRAND	FLAGS	VARIANT_CLASS	SYMBOL	SYMBOL_SOURCE	HGNC_ID	CANONICAL	CCDS	GENE_PHENO	HGVSc	HGVSp	HGVS_OFFSET	CLIN_SIG	SOMATIC	PHENO	PUBMED
chr1:10440684	chr1	10440684	10440684	A	G	1	73	71	0	2	0	0.0273972602739726	85	78	0	7	0	0.0823529411764706	0.178640488214656	0.19121803633978	nonsignificant	ENSG00000054523	ENST00000263934	Transcript	downstream_gene_variant	-	-	-	-	-	-	MODIFIER	2689	1	-	SNV	KIF1B	HGNC	16636	YES	CCDS111.1	1	-	-	-	-	-	-	-
chr1:10440774	chr1	10440774	10440774	A	G	1	93	93	0	0	0	0	99	94	0	5	0	0.0505050505050505	0.0598578005878571	0.0750536597577125	nonsignificant	ENSG00000054523	ENST00000263934	Transcript	downstream_gene_variant	-	-	-	-	-	-	MODIFIER	2779	1	-	SNV	KIF1B	HGNC	16636	YES	CCDS111.1	1	-	-	-	-	-	-	-
chr1:10477562	chr1	10477562	10477562	A	G	1	2033	2032	0	0	1	0	1461	1253	0	208	0	0.142368240930869	1.85068135779143e-83	1.24187100767659e-81	significant	ENSG00000142657	ENST00000270776	Transcript	missense_variant	1143	1105	369	R/G	Aga/Gga	-	MODERATE	-	1	-	SNV	PGD	HGNC	8891	YES	CCDS113.1	-	ENST00000270776.8:c.1105A>G	ENSP00000270776.8:p.Arg369Gly	-	-	-	-	-
chr1:10517276	chr1	10517276	10517276	A	G	0	344	322	0	22	0	0.063953488372093	309	268	0	41	0	0.132686084142395	0.00337041938941484	0.00661172997157387	significant	ENSG00000160049	ENST00000377038	Transcript	3_prime_UTR_variant	5335	-	-	-	-	-	MODIFIER	-	-1	-	SNV	DFFA	HGNC	2772	YES	CCDS118.1	-	ENST00000377038.3:c.*4271A>C	-	-	-	-	-	-
chr1:10517313	chr1	10517313	10517313	A	G	0	281	268	0	13	0	0.0462633451957295	251	217	0	34	0	0.135458167330677	0.000353332534044198	0.000901160040956763	significant	ENSG00000160049	ENST00000377038	Transcript	3_prime_UTR_variant	5298	-	-	-	-	-	MODIFIER	-	-1	-	SNV	DFFA	HGNC	2772	YES	CCDS118.1	-	ENST00000377038.3:c.*4234A>C	-	-	-	-	-	-
chr1:10517314	chr1	10517314	10517314	A	G	0	294	282	0	12	0	0.0408163265306122	255	215	0	40	0	0.156862745098039	3.50713496850714e-06	1.410100134032e-05	significant	ENSG00000160049	ENST00000377038	Transcript	3_prime_UTR_variant	5297	-	-	-	-	-	MODIFIER	-	-1	-	SNV	DFFA	HGNC	2772	YES	CCDS118.1	-	ENST00000377038.3:c.*4233A>C	-	-	-	-	-	-
chr1:10517352	chr1	10517352	10517352	A	G	0	212	210	1	1	0	0.00471698113207547	195	171	0	24	0	0.123076923076923	1.85920529541298e-07	9.62237634274909e-07	significant	ENSG00000160049	ENST00000377038	Transcript	3_prime_UTR_variant	5259	-	-	-	-	-	MODIFIER	-	-1	-	SNV	DFFA	HGNC	2772	YES	CCDS118.1	-	ENST00000377038.3:c.*4195A>C	-	-	-	-	-	-
chr1:10517485	chr1	10517485	10517485	A	G	0	124	121	0	3	0	0.0241935483870968	97	83	0	14	0	0.144329896907216	0.0014551382947712	0.00321783991093721	significant	ENSG00000160049	ENST00000377038	Transcript	3_prime_UTR_variant	5126	-	-	-	-	-	MODIFIER	-	-1	-	SNV	DFFA	HGNC	2772	YES	CCDS118.1	-	ENST00000377038.3:c.*4062A>C	-	-	-	-	-	-
chr1:10518688	chr1	10518688	10518688	A	G	0	119	114	0	5	0	0.0420168067226891	172	156	0	16	0	0.0930232558139535	0.111477427255111	0.127011167118528	nonsignificant	ENSG00000160049	ENST00000377038	Transcript	3_prime_UTR_variant	3923	-	-	-	-	-	MODIFIER	-	-1	-	SNV	DFFA	HGNC	2772	YES	CCDS118.1	-	ENST00000377038.3:c.*2859A>C	-	-	-	-	-	-
chr1:10518756	chr1	10518756	10518756	A	G	0	133	125	0	8	0	0.0601503759398496	132	112	0	20	0	0.151515151515152	0.0169940397523821	0.0258564514137104	nonsignificant	ENSG00000160049	ENST00000377038	Transcript	3_prime_UTR_variant	3855	-	-	-	-	-	MODIFIER	-	-1	-	SNV	DFFA	HGNC	2772	YES	CCDS118.1	-	ENST00000377038.3:c.*2791A>C	-	-	-	-	-	-
chr1:10519064	chr1	10519064	10519064	A	G	0	118	105	0	13	0	0.110169491525424	106	83	0	23	0	0.216981132075472	0.0440064034467526	0.0575513851528095	nonsignificant	ENSG00000160049	ENST00000377038	Transcript	3_prime_UTR_variant	3547	-	-	-	-	-	MODIFIER	-	-1	-	SNV	DFFA	HGNC	2772	YES	CCDS118.1	-	ENST00000377038.3:c.*2483A>C	-	-	-	-	-	-
chr1:10519119	chr1	10519119	10519119	A	G	0	128	113	0	15	0	0.1171875	107	87	0	20	0	0.186915887850467	0.145215682441062	0.159898781762362	nonsignificant	ENSG00000160049	ENST00000377038	Transcript	3_prime_UTR_variant	3492	-	-	-	-	-	MODIFIER	-	-1	-	SNV	DFFA	HGNC	2772	YES	CCDS118.1	-	ENST00000377038.3:c.*2428A>C	-	-	-	-	-	-
chr1:10519874	chr1	10519874	10519874	A	G	0	184	182	0	2	0	0.0108695652173913	212	195	0	17	0	0.080188679245283	0.00144060654800746	0.0031929616656293	significant	ENSG00000160049	ENST00000377038	Transcript	3_prime_UTR_variant	2737	-	-	-	-	-	MODIFIER	-	-1	-	SNV	DFFA	HGNC	2772	YES	CCDS118.1	-	ENST00000377038.3:c.*1673A>C	-	-	-	-	-	-
chr1:10519887	chr1	10519887	10519887	A	G	0	195	192	0	3	0	0.0153846153846154	188	173	0	15	0	0.0797872340425532	0.00312854113766134	0.00620413755474655	significant	ENSG00000160049	ENST00000377038	Transcript	3_prime_UTR_variant	2724	-	-	-	-	-	MODIFIER	-	-1	-	SNV	DFFA	HGNC	2772	YES	CCDS118.1	-	ENST00000377038.3:c.*1660A>C	-	-	-	-	-	-
chr1:10519888	chr1	10519888	10519888	A	G	0	202	183	0	19	0	0.0940594059405941	192	131	0	61	0	0.317708333333333	3.78707480189825e-08	2.12995594349537e-07	significant	ENSG00000160049	ENST00000377038	Transcript	3_prime_UTR_variant	2723	-	-	-	-	-	MODIFIER	-	-1	-	SNV	DFFA	HGNC	2772	YES	CCDS118.1	-	ENST00000377038.3:c.*1659A>C	-	-	-	-	-	-
chr1:10519909	chr1	10519909	10519909	A	G	0	184	179	0	5	0	0.0271739130434783	183	168	0	15	0	0.0819672131147541	0.0224990769705983	0.0327964073294264	nonsignificant	ENSG00000160049	ENST00000377038	Transcript	3_prime_UTR_variant	2702	-	-	-	-	-	MODIFIER	-	-1	-	SNV	DFFA	HGNC	2772	YES	CCDS118.1	-	ENST00000377038.3:c.*1638A>C	-	-	-	-	-	-
chr1:10519910	chr1	10519910	10519910	A	G	0	178	173	0	5	0	0.0280898876404494	184	167	0	17	0	0.0923913043478261	0.0140829544762584	0.0223171249273606	nonsignificant	ENSG00000160049	ENST00000377038	Transcript	3_prime_UTR_variant	2701	-	-	-	-	-	MODIFIER	-	-1	-	SNV	DFFA	HGNC	2772	YES	CCDS118.1	-	ENST00000377038.3:c.*1637A>C	-	-	-	-	-	-
chr1:10519912	chr1	10519912	10519912	A	G	0	158	137	0	21	0	0.132911392405063	164	132	0	32	0	0.195121951219512	0.136589712326748	0.151541379810634	nonsignificant	ENSG00000160049	ENST00000377038	Transcript	3_prime_UTR_variant	2699	-	-	-	-	-	MODIFIER	-	-1	-	SNV	DFFA	HGNC	2772	YES	CCDS118.1	-	ENST00000377038.3:c.*1635A>C	-	-	-	-	-	-
chr1:10519932	chr1	10519932	10519932	A	G	0	141	136	0	5	0	0.0354609929078014	131	111	0	20	0	0.152671755725191	0.00120452698558253	0.00272242684546295	significant	ENSG00000160049	ENST00000377038	Transcript	3_prime_UTR_variant	2679	-	-	-	-	-	MODIFIER	-	-1	-	SNV	DFFA	HGNC	2772	YES	CCDS118.1	-	ENST00000377038.3:c.*1615A>C	-	-	-	-	-	-
chr1:10519975	chr1	10519975	10519975	A	G	0	131	129	0	2	0	0.0152671755725191	103	96	0	7	0	0.0679611650485437	0.0455601520193102	0.0592647432015893	nonsignificant	ENSG00000160049	ENST00000377038	Transcript	3_prime_UTR_variant	2636	-	-	-	-	-	MODIFIER	-	-1	-	SNV	DFFA	HGNC	2772	YES	CCDS118.1	-	ENST00000377038.3:c.*1572A>C	-	-	-	-	-	-
chr1:10519982	chr1	10519982	10519982	A	G	0	115	109	0	6	0	0.0521739130434783	91	69	0	22	0	0.241758241758242	0.000138590585627984	0.000393144722495709	significant	ENSG00000160049	ENST00000377038	Transcript	3_prime_UTR_variant	2629	-	-	-	-	-	MODIFIER	-	-1	-	SNV	DFFA	HGNC	2772	YES	CCDS118.1	-	ENST00000377038.3:c.*1565A>C	-	-	-	-	-	-
chr1:10520219	chr1	10520219	10520219	A	G	0	107	98	0	9	0	0.0841121495327103	120	99	0	21	0	0.175	0.0504738764744105	0.0647903453952526	nonsignificant	ENSG00000160049	ENST00000377038	Transcript	3_prime_UTR_variant	2392	-	-	-	-	-	MODIFIER	-	-1	-	SNV	DFFA	HGNC	2772	YES	CCDS118.1	-	ENST00000377038.3:c.*1328A>C	-	-	-	-	-	-
chr1:10520258	chr1	10520258	10520258	A	G	0	93	64	0	29	0	0.311827956989247	97	55	0	42	0	0.43298969072165	0.0995731567475769	0.115367761186162	nonsignificant	ENSG00000160049	ENST00000377038	Transcript	3_prime_UTR_variant	2353	-	-	-	-	-	MODIFIER	-	-1	-	SNV	DFFA	HGNC	2772	YES	CCDS118.1	-	ENST00000377038.3:c.*1289A>C	-	-	-	-	-	-
chr1:10520378	chr1	10520378	10520378	A	G	0	103	76	0	27	0	0.262135922330097	124	78	0	46	0	0.370967741935484	0.0882699518554666	0.103415608856555	nonsignificant	ENSG00000160049	ENST00000377038	Transcript	3_prime_UTR_variant	2233	-	-	-	-	-	MODIFIER	-	-1	-	SNV	DFFA	HGNC	2772	YES	CCDS118.1	-	ENST00000377038.3:c.*1169A>C	-	-	-	-	-	-
chr1:10520383	chr1	10520383	10520383	A	G	0	115	108	0	7	0	0.0608695652173913	132	112	0	20	0	0.151515151515152	0.0251314312772727	0.0358546666169888	nonsignificant	ENSG00000160049	ENST00000377038	Transcript	3_prime_UTR_variant	2228	-	-	-	-	-	MODIFIER	-	-1	-	SNV	DFFA	HGNC	2772	YES	CCDS118.1	-	ENST00000377038.3:c.*1164A>C	-	-	-	-	-	-
chr1:10520663	chr1	10520663	10520663	A	G	0	121	120	0	1	0	0.00826446280991736	160	149	0	11	0	0.06875	0.0149527945190983	0.0233316588812371	nonsignificant	ENSG00000160049	ENST00000377038	Transcript	3_prime_UTR_variant	1948	-	-	-	-	-	MODIFIER	-	-1	-	SNV	DFFA	HGNC	2772	YES	CCDS118.1	-	ENST00000377038.3:c.*884A>C	-	-	-	-	-	-
chr1:10520669	chr1	10520669	10520669	A	G	0	125	123	0	2	0	0.016	151	136	0	15	0	0.0993377483443709	0.00451531846298088	0.00848147657235597	significant	ENSG00000160049	ENST00000377038	Transcript	3_prime_UTR_variant	1942	-	-	-	-	-	MODIFIER	-	-1	-	SNV	DFFA	HGNC	2772	YES	CCDS118.1	-	ENST00000377038.3:c.*878A>C	-	-	-	-	-	-
chr1:10520672	chr1	10520672	10520672	A	G	0	127	116	0	11	0	0.0866141732283465	166	128	0	38	0	0.228915662650602	0.00141123248767357	0.00313499819750316	significant	ENSG00000160049	ENST00000377038	Transcript	3_prime_UTR_variant	1939	-	-	-	-	-	MODIFIER	-	-1	-	SNV	DFFA	HGNC	2772	YES	CCDS118.1	-	ENST00000377038.3:c.*875A>C	-	-	-	-	-	-
chr1:10520683	chr1	10520683	10520683	A	G	0	148	134	0	14	0	0.0945945945945946	177	150	0	27	0	0.152542372881356	0.132843988159065	0.147806975962001	nonsignificant	ENSG00000160049	ENST00000377038	Transcript	3_prime_UTR_variant	1928	-	-	-	-	-	MODIFIER	-	-1	-	SNV	DFFA	HGNC	2772	YES	CCDS118.1	-	ENST00000377038.3:c.*864A>C	-	-	-	-	-	-
chr1:10520684	chr1	10520684	10520684	A	G	0	143	132	0	11	0	0.0769230769230769	170	146	0	24	0	0.141176470588235	0.104096845189295	0.119652959680076	nonsignificant	ENSG00000160049	ENST00000377038	Transcript	3_prime_UTR_variant	1927	-	-	-	-	-	MODIFIER	-	-1	-	SNV	DFFA	HGNC	2772	YES	CCDS118.1	-	ENST00000377038.3:c.*863A>C	-	-	-	-	-	-
chr1:10520715	chr1	10520715	10520715	A	G	0	152	140	0	12	0	0.0789473684210526	152	125	0	27	0	0.177631578947368	0.015498005694496	0.0239929348301426	nonsignificant	ENSG00000160049	ENST00000377038	Transcript	3_prime_UTR_variant	1896	-	-	-	-	-	MODIFIER	-	-1	-	SNV	DFFA	HGNC	2772	YES	CCDS118.1	-	ENST00000377038.3:c.*832A>C	-	-	-	-	-	-
chr1:10520735	chr1	10520735	10520735	A	G	0	138	135	0	3	0	0.0217391304347826	142	127	0	15	0	0.105633802816901	0.00590809415224538	0.0106062280629793	nonsignificant	ENSG00000160049	ENST00000377038	Transcript	3_prime_UTR_variant	1876	-	-	-	-	-	MODIFIER	-	-1	-	SNV	DFFA	HGNC	2772	YES	CCDS118.1	-	ENST00000377038.3:c.*812A>C	-	-	-	-	-	-
chr1:10520765	chr1	10520765	10520765	A	G	0	98	98	0	0	0	0	98	92	0	6	0	0.0612244897959184	0.0288834541201413	0.040378736866232	nonsignificant	ENSG00000160049	ENST00000377038	Transcript	3_prime_UTR_variant	1846	-	-	-	-	-	MODIFIER	-	-1	-	SNV	DFFA	HGNC	2772	YES	CCDS118.1	-	ENST00000377038.3:c.*782A>C	-	-	-	-	-	-
chr1:10520766	chr1	10520766	10520766	A	G	0	107	107	0	0	0	0	99	94	0	5	0	0.0505050505050505	0.0242956871521507	0.0349441294886069	nonsignificant	ENSG00000160049	ENST00000377038	Transcript	3_prime_UTR_variant	1845	-	-	-	-	-	MODIFIER	-	-1	-	SNV	DFFA	HGNC	2772	YES	CCDS118.1	-	ENST00000377038.3:c.*781A>C	-	-	-	-	-	-
chr1:10521104	chr1	10521104	10521104	A	G	0	129	126	0	3	0	0.0232558139534884	105	97	0	8	0	0.0761904761904762	0.06806712202606	0.0833029823308895	nonsignificant	ENSG00000160049	ENST00000377038	Transcript	3_prime_UTR_variant	1507	-	-	-	-	-	MODIFIER	-	-1	-	SNV	DFFA	HGNC	2772	YES	CCDS118.1	-	ENST00000377038.3:c.*443A>C	-	-	-	-	-	-
chr1:10521170	chr1	10521170	10521170	A	G	0	136	120	0	16	0	0.117647058823529	123	79	0	44	0	0.357723577235772	6.81131764199736e-06	2.55884635739901e-05	significant	ENSG00000160049	ENST00000377038	Transcript	3_prime_UTR_variant	1441	-	-	-	-	-	MODIFIER	-	-1	-	SNV	DFFA	HGNC	2772	YES	CCDS118.1	-	ENST00000377038.3:c.*377A>C	-	-	-	-	-	-
chr1:10521172	chr1	10521172	10521172	A	G	0	135	132	0	3	0	0.0222222222222222	125	112	0	13	0	0.104	0.00825210323608871	0.0141360852970322	nonsignificant	ENSG00000160049	ENST00000377038	Transcript	3_prime_UTR_variant	1439	-	-	-	-	-	MODIFIER	-	-1	-	SNV	DFFA	HGNC	2772	YES	CCDS118.1	-	ENST00000377038.3:c.*375A>C	-	-	-	-	-	-
chr1:10521200	chr1	10521200	10521200	A	G	0	169	121	0	48	0	0.284023668639053	175	102	0	73	0	0.417142857142857	0.0128254275755465	0.0205587166902912	nonsignificant	ENSG00000160049	ENST00000377038	Transcript	3_prime_UTR_variant	1411	-	-	-	-	-	MODIFIER	-	-1	-	SNV	DFFA	HGNC	2772	YES	CCDS118.1	-	ENST00000377038.3:c.*347A>C	-	-	-	-	-	-
chr1:109474780	chr1	109474780	109474780	A	G	0	185	160	0	25	0	0.135135135135135	177	144	0	33	0	0.186440677966102	0.19912482269618	0.210825301940569	nonsignificant	ENSG00000121957	ENST00000406462	Transcript	3_prime_UTR_variant	5046	-	-	-	-	-	MODIFIER	-	1	-	SNV	GPSM2	HGNC	29501	YES	CCDS792.2	1	ENST00000406462.2:c.*2218T>G	-	-	-	-	-	-
chr1:109606149	chr1	109606149	109606149	A	G	0	207	175	0	32	0	0.154589371980676	117	92	0	25	0	0.213675213675214	0.223991577549167	0.234222251429704	nonsignificant	ENSG00000197780	ENST00000338366	Transcript	downstream_gene_variant	-	-	-	-	-	-	MODIFIER	613	-1	-	SNV	TAF13	HGNC	11546	YES	CCDS30788.1	1	-	-	-	-	-	-	-
chr1:109606156	chr1	109606156	109606156	A	G	0	238	192	0	45	1	0.189075630252101	124	83	0	41	0	0.330645161290323	0.00405378782752325	0.00772641636861925	significant	ENSG00000197780	ENST00000338366	Transcript	downstream_gene_variant	-	-	-	-	-	-	MODIFIER	606	-1	-	SNV	TAF13	HGNC	11546	YES	CCDS30788.1	1	-	-	-	-	-	-	-
chr1:109606220	chr1	109606220	109606220	A	G	0	262	255	0	7	0	0.0267175572519084	125	110	0	15	0	0.12	0.000555472317118654	0.00134547133515779	significant	ENSG00000197780	ENST00000338366	Transcript	downstream_gene_variant	-	-	-	-	-	-	MODIFIER	542	-1	-	SNV	TAF13	HGNC	11546	YES	CCDS30788.1	1	-	-	-	-	-	-	-
chr1:109606231	chr1	109606231	109606231	A	G	0	275	256	0	19	0	0.0690909090909091	132	116	0	16	0	0.121212121212121	0.09017344395296	0.10545524154595	nonsignificant	ENSG00000197780	ENST00000338366	Transcript	downstream_gene_variant	-	-	-	-	-	-	MODIFIER	531	-1	-	SNV	TAF13	HGNC	11546	YES	CCDS30788.1	1	-	-	-	-	-	-	-
chr1:109606291	chr1	109606291	109606291	A	G	0	251	246	0	5	0	0.0199203187250996	143	126	0	17	0	0.118881118881119	0.000102949418956443	0.000302171296062198	significant	ENSG00000197780	ENST00000338366	Transcript	downstream_gene_variant	-	-	-	-	-	-	MODIFIER	471	-1	-	SNV	TAF13	HGNC	11546	YES	CCDS30788.1	1	-	-	-	-	-	-	-
chr1:109606306	chr1	109606306	109606306	A	G	0	232	226	0	6	0	0.0258620689655172	125	114	0	11	0	0.088	0.0161139581209517	0.0247691646946066	nonsignificant	ENSG00000197780	ENST00000338366	Transcript	downstream_gene_variant	-	-	-	-	-	-	MODIFIER	456	-1	-	SNV	TAF13	HGNC	11546	YES	CCDS30788.1	1	-	-	-	-	-	-	-
chr1:109771037	chr1	109771037	109771037	A	G	1	1430	1430	0	0	0	0	1757	1644	0	113	0	0.064314171883893	1.66251602788625e-30	4.2016314159307e-29	significant	ENSG00000031698	ENST00000234677	Transcript	missense_variant	346	271	91	T/A	Act/Gct	-	MODERATE	-	1	-	SNV	SARS	HGNC	10537	YES	CCDS795.1	1	ENST00000234677.2:c.271A>G	ENSP00000234677.2:p.Thr91Ala	-	-	-	-	-
chr1:110173659	chr1	110173659	110173659	A	G	1	323	323	0	0	0	0	210	187	0	23	0	0.10952380952381	2.30383336541423e-10	1.73098831239231e-09	significant	ENSG00000116337	ENST00000256578	Transcript	missense_variant	2885	2525	842	Y/C	tAc/tGc	-	MODERATE	-	1	-	SNV	AMPD2	HGNC	469	YES	CCDS805.1	1	ENST00000256578.3:c.2525A>G	ENSP00000256578.3:p.Tyr842Cys	-	-	-	-	-
chr1:115273010	chr1	115273010	115273010	A	G	0	2805	2803	0	2	0	0.00071301247771836	2052	1872	0	180	0	0.087719298245614	2.32504744657958e-66	1.37107343364966e-64	significant	ENSG00000009307	ENST00000438362	Transcript	missense_variant	1742	1363	455	W/R	Tgg/Cgg	-	MODERATE	-	-1	-	SNV	CSDE1	HGNC	29905	YES	CCDS55626.1	-	ENST00000438362.2:c.1363A>C	ENSP00000407724.2:p.Trp455Arg	-	-	-	-	-
chr1:116932111	chr1	116932111	116932111	A	G	1	2399	2398	0	1	0	0.000416840350145894	1715	1573	0	141	1	0.0822157434402332	6.55486669323103e-54	2.77299360544078e-52	significant	ENSG00000163399	ENST00000537345	Transcript	missense_variant	1168	805	269	R/G	Aga/Gga	COSV99814774	MODERATE	-	1	-	SNV	ATP1A1	HGNC	799	YES	CCDS53351.1	1	ENST00000537345.1:c.805A>G	ENSP00000445306.1:p.Arg269Gly	-	-	1	1	-
chr1:117644023	chr1	117644023	117644023	A	G	1	291	291	0	0	0	0	204	191	0	13	0	0.0637254901960784	7.84854560983921e-06	2.89815365403171e-05	significant	ENSG00000116830	ENST00000369466	Transcript	synonymous_variant	3410	3366	1122	V	gtA/gtG	-	LOW	-	1	-	SNV	TTF2	HGNC	12398	YES	CCDS892.1	-	ENST00000369466.4:c.3366A>G	ENSP00000358478.3:p.Val1122%3D	-	-	-	-	-
chr1:11810630	chr1	11810630	11810630	A	G	1	306	306	0	0	0	0	169	155	0	14	0	0.0828402366863905	3.63384190351977e-07	1.77229482312017e-06	significant	ENSG00000177674	ENST00000314340	Transcript	3_prime_UTR_variant	915	-	-	-	-	-	MODIFIER	-	1	-	SNV	AGTRAP	HGNC	13539	YES	CCDS136.1	-	ENST00000314340.5:c.*381A>G	-	-	-	-	-	-
chr1:1246783	chr1	1246783	1246783	A	G	1	627	626	0	1	0	0.00159489633173844	405	368	0	37	0	0.091358024691358	7.99018944723339e-15	9.31072375108754e-14	significant	ENSG00000169972	ENST00000379031	Transcript	3_prime_UTR_variant	1013	-	-	-	-	-	MODIFIER	-	1	-	SNV	PUSL1	HGNC	26914	YES	CCDS20.1	-	ENST00000379031.5:c.*24A>G	-	-	-	-	-	-
chr1:1247722	chr1	1247722	1247722	A	G	0	513	513	0	0	0	0	299	258	0	41	0	0.137123745819398	2.55852081492448e-19	4.04787114296182e-18	significant	ENSG00000127054	ENST00000540437	Transcript	synonymous_variant	1965	1509	503	H	caT/caC	-	LOW	-	-1	-	SNV	CPSF3L	HGNC	26052	YES	CCDS57960.1	-	ENST00000540437.1:c.1509A>C	ENSP00000445001.1:p.His503%3D	-	-	-	-	-
chr1:1252680	chr1	1252680	1252680	A	G	1	180	168	0	12	0	0.0666666666666667	88	65	0	23	0	0.261363636363636	2.5202863057057e-05	8.47059956978115e-05	significant	ENSG00000127054	ENST00000540437	Transcript	intron_variant	-	-	-	-	-	rs1371776982	MODIFIER	-	-1	-	SNV	CPSF3L	HGNC	26052	YES	CCDS57960.1	-	ENST00000540437.1:c.448-1682T>C	-	-	-	-	-	-
chr1:1271132	chr1	1271132	1271132	A	G	0	328	328	0	0	0	0	299	280	0	19	0	0.0635451505016722	5.69682420697216e-07	2.6777825861758e-06	significant	ENSG00000107404	ENST00000378891	Transcript	3_prime_UTR_variant	2450	-	-	-	-	-	MODIFIER	-	-1	-	SNV	DVL1	HGNC	3084	YES	CCDS22.1	1	ENST00000378891.5:c.*390A>C	-	-	-	-	-	-
chr1:145509570	chr1	145509570	145509570	A	G	1	201	176	0	25	0	0.124378109452736	197	148	0	49	0	0.248730964467005	0.00186370009546926	0.00399422949976121	significant	ENSG00000131795	ENST00000330165	Transcript	3_prime_UTR_variant	953	-	-	-	-	-	MODIFIER	-	1	-	SNV	RBM8A	HGNC	9905	YES	CCDS916.1	1	ENST00000330165.8:c.*359A>G	-	-	-	-	-	-
chr1:145511958	chr1	145511958	145511958	A	G	1	155	145	0	10	0	0.0645161290322581	99	86	0	13	0	0.131313131313131	0.0771709269363803	0.0925290350081306	nonsignificant	ENSG00000131795	ENST00000330165	Transcript	3_prime_UTR_variant	3341	-	-	-	-	-	MODIFIER	-	1	-	SNV	RBM8A	HGNC	9905	YES	CCDS916.1	1	ENST00000330165.8:c.*2747A>G	-	-	-	-	-	-
chr1:145511962	chr1	145511962	145511962	A	G	1	168	160	0	8	0	0.0476190476190476	98	78	0	20	0	0.204081632653061	0.000114515576332704	0.000331618023130123	significant	ENSG00000131795	ENST00000330165	Transcript	3_prime_UTR_variant	3345	-	-	-	-	-	MODIFIER	-	1	-	SNV	RBM8A	HGNC	9905	YES	CCDS916.1	1	ENST00000330165.8:c.*2751A>G	-	-	-	-	-	-
chr1:145511968	chr1	145511968	145511968	A	G	1	166	149	0	17	0	0.102409638554217	105	86	0	19	0	0.180952380952381	0.0687929145022362	0.0839316687281202	nonsignificant	ENSG00000131795	ENST00000330165	Transcript	3_prime_UTR_variant	3351	-	-	-	-	-	MODIFIER	-	1	-	SNV	RBM8A	HGNC	9905	YES	CCDS916.1	1	ENST00000330165.8:c.*2757A>G	-	-	-	-	-	-
chr1:145511988	chr1	145511988	145511988	A	G	1	176	158	0	18	0	0.102272727272727	99	70	0	29	0	0.292929292929293	9.70489213124008e-05	0.000288331604387682	significant	ENSG00000131795	ENST00000330165	Transcript	3_prime_UTR_variant	3371	-	-	-	-	-	MODIFIER	-	1	-	SNV	RBM8A	HGNC	9905	YES	CCDS916.1	1	ENST00000330165.8:c.*2777A>G	-	-	-	-	-	-
chr1:145511998	chr1	145511998	145511998	A	G	1	174	73	0	101	0	0.580459770114943	106	31	0	75	0	0.707547169811321	0.0411414555074912	0.0543525270995097	nonsignificant	ENSG00000131795	ENST00000330165	Transcript	3_prime_UTR_variant	3381	-	-	-	-	rs3199208	MODIFIER	-	1	-	SNV	RBM8A	HGNC	9905	YES	CCDS916.1	1	ENST00000330165.8:c.*2787A>G	-	-	-	-	-	-
chr1:145512024	chr1	145512024	145512024	A	G	1	142	123	0	19	0	0.133802816901408	114	93	0	21	0	0.184210526315789	0.301124608130334	0.307111727133902	nonsignificant	ENSG00000131795	ENST00000330165	Transcript	3_prime_UTR_variant	3407	-	-	-	-	-	MODIFIER	-	1	-	SNV	RBM8A	HGNC	9905	YES	CCDS916.1	1	ENST00000330165.8:c.*2813A>G	-	-	-	-	-	-
chr1:145512930	chr1	145512930	145512930	A	G	1	128	76	0	52	0	0.40625	90	45	0	45	0	0.5	0.212818239164883	0.224104054878172	nonsignificant	ENSG00000131795	ENST00000330165	Transcript	3_prime_UTR_variant	4313	-	-	-	-	-	MODIFIER	-	1	-	SNV	RBM8A	HGNC	9905	YES	CCDS916.1	1	ENST00000330165.8:c.*3719A>G	-	-	-	-	-	-
chr1:145512937	chr1	145512937	145512937	A	G	1	143	140	0	3	0	0.020979020979021	99	89	0	10	0	0.101010101010101	0.0086853130834531	0.0147612395287334	nonsignificant	ENSG00000131795	ENST00000330165	Transcript	3_prime_UTR_variant	4320	-	-	-	-	-	MODIFIER	-	1	-	SNV	RBM8A	HGNC	9905	YES	CCDS916.1	1	ENST00000330165.8:c.*3726A>G	-	-	-	-	-	-
chr1:145512950	chr1	145512950	145512950	A	G	1	170	74	0	96	0	0.564705882352941	107	36	0	71	0	0.663551401869159	0.130017374289887	0.145326714743319	nonsignificant	ENSG00000131795	ENST00000330165	Transcript	3_prime_UTR_variant	4333	-	-	-	-	-	MODIFIER	-	1	-	SNV	RBM8A	HGNC	9905	YES	CCDS916.1	1	ENST00000330165.8:c.*3739A>G	-	-	-	-	-	-
chr1:145512951	chr1	145512951	145512951	A	G	1	168	43	0	125	0	0.744047619047619	114	19	0	95	0	0.833333333333333	0.0806111992999217	0.0959445833869405	nonsignificant	ENSG00000131795	ENST00000330165	Transcript	3_prime_UTR_variant	4334	-	-	-	-	rs934037700	MODIFIER	-	1	-	SNV	RBM8A	HGNC	9905	YES	CCDS916.1	1	ENST00000330165.8:c.*3740A>G	-	-	-	-	-	-
chr1:145513017	chr1	145513017	145513017	A	G	1	169	97	0	72	0	0.42603550295858	110	45	0	65	0	0.590909090909091	0.00993105574125808	0.0166172265455617	nonsignificant	ENSG00000131795	ENST00000330165	Transcript	3_prime_UTR_variant	4400	-	-	-	-	-	MODIFIER	-	1	-	SNV	RBM8A	HGNC	9905	YES	CCDS916.1	1	ENST00000330165.8:c.*3806A>G	-	-	-	-	-	-
chr1:145513031	chr1	145513031	145513031	A	G	1	196	175	0	21	0	0.107142857142857	114	96	0	18	0	0.157894736842105	0.215653287085473	0.226721392041238	nonsignificant	ENSG00000131795	ENST00000330165	Transcript	3_prime_UTR_variant	4414	-	-	-	-	-	MODIFIER	-	1	-	SNV	RBM8A	HGNC	9905	YES	CCDS916.1	1	ENST00000330165.8:c.*3820A>G	-	-	-	-	-	-
chr1:145513051	chr1	145513051	145513051	A	G	1	209	201	0	8	0	0.0382775119617225	127	113	0	14	0	0.110236220472441	0.012359616601035	0.0198939734537751	nonsignificant	ENSG00000131795	ENST00000330165	Transcript	3_prime_UTR_variant	4434	-	-	-	-	rs782705107	MODIFIER	-	1	-	SNV	RBM8A	HGNC	9905	YES	CCDS916.1	1	ENST00000330165.8:c.*3840A>G	-	-	-	-	-	-
chr1:145513113	chr1	145513113	145513113	A	G	1	200	174	0	26	0	0.13	125	93	0	32	0	0.256	0.0046969259206486	0.00871326772314792	significant	ENSG00000131795	ENST00000330165	Transcript	3_prime_UTR_variant	4496	-	-	-	-	-	MODIFIER	-	1	-	SNV	RBM8A	HGNC	9905	YES	CCDS916.1	1	ENST00000330165.8:c.*3902A>G	-	-	-	-	-	-
chr1:145689701	chr1	145689701	145689701	A	G	1	102	98	0	4	0	0.0392156862745098	74	67	0	7	0	0.0945945945945946	0.205920773570324	0.217075745053007	nonsignificant	ENSG00000121848	ENST00000369291	Transcript	3_prime_UTR_variant	2600	-	-	-	-	rs1571698622	MODIFIER	-	1	-	SNV	RNF115	HGNC	18154	YES	CCDS922.1	-	ENST00000369291.5:c.*1481A>G	-	-	-	-	-	-
chr1:145689703	chr1	145689703	145689703	A	G	1	109	109	0	0	0	0	73	66	0	7	0	0.0958904109589041	0.00139528561244927	0.00310666567714677	significant	ENSG00000121848	ENST00000369291	Transcript	3_prime_UTR_variant	2602	-	-	-	-	-	MODIFIER	-	1	-	SNV	RNF115	HGNC	18154	YES	CCDS922.1	-	ENST00000369291.5:c.*1483A>G	-	-	-	-	-	-
chr1:145689717	chr1	145689717	145689717	A	G	1	129	91	0	38	0	0.294573643410853	73	43	0	30	0	0.410958904109589	0.120882990962129	0.135866460786118	nonsignificant	ENSG00000121848	ENST00000369291	Transcript	3_prime_UTR_variant	2616	-	-	-	-	rs1378794966	MODIFIER	-	1	-	SNV	RNF115	HGNC	18154	YES	CCDS922.1	-	ENST00000369291.5:c.*1497A>G	-	-	-	-	-	-
chr1:146465936	chr1	146465936	146465936	A	G	1	104	97	0	7	0	0.0673076923076923	111	92	0	19	0	0.171171171171171	0.0218881391888497	0.0321466557445294	nonsignificant	ENSG00000186275	ENST00000442909	Transcript	missense_variant	10647	9811	3271	R/G	Aga/Gga	rs782285375	MODERATE	-	1	-	SNV	NBPF12	HGNC	24297	YES	-	-	ENST00000442909.2:c.9811A>G	ENSP00000391116.2:p.Arg3271Gly	-	-	-	-	-
chr1:149876555	chr1	149876555	149876555	A	G	0	189	189	0	0	0	0	104	96	0	8	0	0.0769230769230769	0.000210545224334701	0.000568267692864533	significant	ENSG00000159164	ENST00000369146	Transcript	3_prime_UTR_variant	2731	-	-	-	-	-	MODIFIER	-	-1	-	SNV	SV2A	HGNC	20566	YES	CCDS940.1	-	ENST00000369146.3:c.*11A>C	-	-	-	-	-	-
chr1:150281151	chr1	150281151	150281151	A	G	1	117	101	0	16	0	0.136752136752137	99	73	0	26	0	0.262626262626263	0.0247491024718549	0.0354391121488078	nonsignificant	ENSG00000187145	ENST00000369084	Transcript	3_prime_UTR_variant	1200	-	-	-	-	COSV58413672	MODIFIER	-	1	-	SNV	MRPS21	HGNC	14046	YES	CCDS950.1	-	ENST00000369084.5:c.*489A>G	-	-	-	1	1	-
chr1:150281191	chr1	150281191	150281191	A	G	1	136	109	0	27	0	0.198529411764706	94	68	0	26	0	0.276595744680851	0.20275706548377	0.214088578096265	nonsignificant	ENSG00000187145	ENST00000369084	Transcript	3_prime_UTR_variant	1240	-	-	-	-	COSV58413676	MODIFIER	-	1	-	SNV	MRPS21	HGNC	14046	YES	CCDS950.1	-	ENST00000369084.5:c.*529A>G	-	-	-	1	1	-
chr1:153617973	chr1	153617973	153617973	A	G	1	271	262	0	7	2	0.025830258302583	150	137	0	13	0	0.0866666666666667	0.00769275543629366	0.0133304559920102	nonsignificant	ENSG00000160679	ENST00000368694	Transcript	3_prime_UTR_variant	1287	-	-	-	-	rs879049041,COSV64155673	MODIFIER	-	1	-	SNV	CHTOP	HGNC	24511	YES	CCDS1048.1	-	ENST00000368694.3:c.*228A>G	-	-	-	0,1	0,1	-
chr1:153903496	chr1	153903496	153903496	A	G	0	213	213	0	0	0	0	130	121	0	9	0	0.0692307692307692	0.000135154351396669	0.000384518081605144	significant	ENSG00000198837	ENST00000361217	Transcript	synonymous_variant	4460	4041	1347	V	gtT/gtC	-	LOW	-	-1	-	SNV	DENND4B	HGNC	29044	YES	CCDS44228.1	-	ENST00000361217.4:c.4041A>C	ENSP00000354597.4:p.Val1347%3D	-	-	-	-	-
chr1:153906164	chr1	153906164	153906164	A	G	0	180	180	0	0	0	0	98	93	0	5	0	0.0510204081632653	0.00508866191963767	0.00936852989178327	significant	ENSG00000198837	ENST00000361217	Transcript	missense_variant	3544	3125	1042	M/T	aTg/aCg	-	MODERATE	-	-1	-	SNV	DENND4B	HGNC	29044	YES	CCDS44228.1	-	ENST00000361217.4:c.3125A>C	ENSP00000354597.4:p.Met1042Thr	-	-	-	-	-
chr1:155978883	chr1	155978883	155978883	A	G	0	627	627	0	0	0	0	608	527	0	81	0	0.133223684210526	6.49084956208248e-27	1.45186129285201e-25	significant	ENSG00000163479	ENST00000295702	Transcript	3_prime_UTR_variant	1072	-	-	-	-	-	MODIFIER	-	-1	-	SNV	SSR2	HGNC	11324	YES	CCDS1126.1	-	ENST00000295702.4:c.*448A>C	-	-	-	-	-	-
chr1:156107461	chr1	156107461	156107461	A	G	1	472	472	0	0	0	0	392	327	0	65	0	0.165816326530612	2.09120714228574e-24	4.28367273567164e-23	significant	ENSG00000160789	ENST00000368300	Transcript	missense_variant	1837	1625	542	K/R	aAg/aGg	rs1229918440	MODERATE	-	1	-	SNV	LMNA	HGNC	6636	YES	CCDS1129.1	1	ENST00000368300.4:c.1625A>G	ENSP00000357283.4:p.Lys542Arg	-	-	-	-	-
chr1:156209533	chr1	156209533	156209533	A	G	1	1108	1108	0	0	0	0	641	375	0	266	0	0.414976599063963	1.50582476189399e-135	1.83145936665357e-133	significant	ENSG00000260238	ENST00000368276	Transcript	intron_variant	-	-	-	-	-	-	MODIFIER	-	1	-	SNV	PMF1-BGLAP	HGNC	42953	YES	CCDS55650.1	-	ENST00000368276.4:c.504-2811A>G	-	-	-	-	-	-
chr1:1562731	chr1	1562731	1562731	A	G	1	165	165	0	0	0	0	142	133	0	9	0	0.0633802816901408	0.000842142696836811	0.00196735856908095	significant	ENSG00000197530	ENST00000505820	Transcript	missense_variant	1792	1775	592	Q/R	cAg/cGg	-	MODERATE	-	1	-	SNV	MIB2	HGNC	30577	YES	CCDS41224.2	1	ENST00000505820.2:c.1775A>G	ENSP00000426103.2:p.Gln592Arg	-	-	-	-	-
chr1:15755682	chr1	15755682	15755682	A	G	1	375	375	0	0	0	0	241	221	0	20	0	0.0829875518672199	4.28647630835686e-09	2.78979361072323e-08	significant	ENSG00000142634	ENST00000375980	Transcript	3_prime_UTR_variant	1262	-	-	-	-	-	MODIFIER	-	1	-	SNV	EFHD2	HGNC	28670	YES	CCDS155.1	-	ENST00000375980.4:c.*462A>G	-	-	-	-	-	-
chr1:158065657	chr1	158065657	158065657	A	G	1	104	104	0	0	0	0	82	72	0	10	0	0.121951219512195	0.000200358771414179	0.000546841751994378	significant	ENSG00000183853	ENST00000359209	Transcript	downstream_gene_variant	-	-	-	-	-	-	MODIFIER	214	1	-	SNV	KIRREL	HGNC	15734	YES	CCDS1172.2	-	-	-	-	-	-	-	-
chr1:1595006	chr1	1595006	1595006	A	G	0	243	187	0	56	0	0.230452674897119	156	98	0	58	0	0.371794871794872	0.00306901931895144	0.00609419550477501	significant	ENSG00000189339	ENST00000378662	Transcript	3_prime_UTR_variant	4194	-	-	-	-	-	MODIFIER	-	-1	-	SNV	SLC35E2B	HGNC	33941	YES	CCDS44041.1	-	ENST00000378662.1:c.*2215A>C	-	-	-	-	-	-
chr1:1595025	chr1	1595025	1595025	A	G	0	231	220	0	11	0	0.0476190476190476	133	113	0	20	0	0.150375939849624	0.00139837032878796	0.00310997561122443	significant	ENSG00000189339	ENST00000378662	Transcript	3_prime_UTR_variant	4175	-	-	-	-	-	MODIFIER	-	-1	-	SNV	SLC35E2B	HGNC	33941	YES	CCDS44041.1	-	ENST00000378662.1:c.*2196A>C	-	-	-	-	-	-
chr1:1595048	chr1	1595048	1595048	A	G	0	234	218	0	16	0	0.0683760683760684	144	122	0	22	0	0.152777777777778	0.0127451676808005	0.0204792608867161	nonsignificant	ENSG00000189339	ENST00000378662	Transcript	3_prime_UTR_variant	4152	-	-	-	-	-	MODIFIER	-	-1	-	SNV	SLC35E2B	HGNC	33941	YES	CCDS44041.1	-	ENST00000378662.1:c.*2173A>C	-	-	-	-	-	-
chr1:1595539	chr1	1595539	1595539	A	G	0	224	205	0	19	0	0.0848214285714286	145	125	0	20	0	0.137931034482759	0.11978158740848	0.134892921931078	nonsignificant	ENSG00000189339	ENST00000378662	Transcript	3_prime_UTR_variant	3661	-	-	-	-	-	MODIFIER	-	-1	-	SNV	SLC35E2B	HGNC	33941	YES	CCDS44041.1	-	ENST00000378662.1:c.*1682A>C	-	-	-	-	-	-
chr1:1595586	chr1	1595586	1595586	A	G	0	165	52	0	113	0	0.684848484848485	124	15	0	109	0	0.879032258064516	0.000121291949610852	0.000349680198433658	significant	ENSG00000189339	ENST00000378662	Transcript	3_prime_UTR_variant	3614	-	-	-	-	-	MODIFIER	-	-1	-	SNV	SLC35E2B	HGNC	33941	YES	CCDS44041.1	-	ENST00000378662.1:c.*1635A>C	-	-	-	-	-	-
chr1:160319987	chr1	160319987	160319987	A	G	1	390	389	0	1	0	0.00256410256410256	283	261	0	22	0	0.0777385159010601	4.58657922661069e-08	2.55744503581215e-07	significant	ENSG00000162736	ENST00000294785	Transcript	missense_variant	654	529	177	S/G	Agt/Ggt	-	MODERATE	-	1	-	SNV	NCSTN	HGNC	17091	YES	CCDS1203.1	1	ENST00000294785.5:c.529A>G	ENSP00000294785.5:p.Ser177Gly	-	-	-	-	-
chr1:160966351	chr1	160966351	160966351	A	G	0	128	121	0	7	0	0.0546875	166	135	0	31	0	0.186746987951807	0.000745506088616539	0.00175423802714363	significant	ENSG00000158769	ENST00000368026	Transcript	3_prime_UTR_variant	3485	-	-	-	-	-	MODIFIER	-	-1	-	SNV	F11R	HGNC	14685	YES	CCDS1213.1	-	ENST00000368026.6:c.*2310A>C	-	-	-	-	-	-
chr1:160966352	chr1	160966352	160966352	A	G	0	130	120	0	10	0	0.0769230769230769	176	147	0	29	0	0.164772727272727	0.0245066101715633	0.0351695157771845	nonsignificant	ENSG00000158769	ENST00000368026	Transcript	3_prime_UTR_variant	3484	-	-	-	-	-	MODIFIER	-	-1	-	SNV	F11R	HGNC	14685	YES	CCDS1213.1	-	ENST00000368026.6:c.*2309A>C	-	-	-	-	-	-
chr1:160966353	chr1	160966353	160966353	A	G	0	132	120	0	12	0	0.0909090909090909	178	138	0	40	0	0.224719101123595	0.00195508708752724	0.00415803221019455	significant	ENSG00000158769	ENST00000368026	Transcript	3_prime_UTR_variant	3483	-	-	-	-	-	MODIFIER	-	-1	-	SNV	F11R	HGNC	14685	YES	CCDS1213.1	-	ENST00000368026.6:c.*2308A>C	-	-	-	-	-	-
chr1:160966434	chr1	160966434	160966434	A	G	0	109	42	0	67	0	0.614678899082569	159	33	0	126	0	0.792452830188679	0.00218835433096739	0.00458182944584574	significant	ENSG00000158769	ENST00000368026	Transcript	3_prime_UTR_variant	3402	-	-	-	-	-	MODIFIER	-	-1	-	SNV	F11R	HGNC	14685	YES	CCDS1213.1	-	ENST00000368026.6:c.*2227A>C	-	-	-	-	-	-
chr1:160967833	chr1	160967833	160967833	A	G	0	86	48	0	38	0	0.441860465116279	134	42	0	92	0	0.686567164179104	0.000423440650562453	0.001062556899572	significant	ENSG00000158769	ENST00000368026	Transcript	3_prime_UTR_variant	2003	-	-	-	-	-	MODIFIER	-	-1	-	SNV	F11R	HGNC	14685	YES	CCDS1213.1	-	ENST00000368026.6:c.*828A>C	-	-	-	-	-	-
chr1:160967857	chr1	160967857	160967857	A	G	0	95	64	0	31	0	0.326315789473684	146	72	0	74	0	0.506849315068493	0.00770503163949295	0.0133398501516488	nonsignificant	ENSG00000158769	ENST00000368026	Transcript	3_prime_UTR_variant	1979	-	-	-	-	-	MODIFIER	-	-1	-	SNV	F11R	HGNC	14685	YES	CCDS1213.1	-	ENST00000368026.6:c.*804A>C	-	-	-	-	-	-
chr1:160967890	chr1	160967890	160967890	A	G	0	98	73	0	25	0	0.255102040816327	146	100	0	46	0	0.315068493150685	0.388480805832025	0.390891234823744	nonsignificant	ENSG00000158769	ENST00000368026	Transcript	3_prime_UTR_variant	1946	-	-	-	-	-	MODIFIER	-	-1	-	SNV	F11R	HGNC	14685	YES	CCDS1213.1	-	ENST00000368026.6:c.*771A>C	-	-	-	-	-	-
chr1:160967891	chr1	160967891	160967891	A	G	0	100	76	0	24	0	0.24	146	100	0	46	0	0.315068493150685	0.249802110696436	0.258985033252671	nonsignificant	ENSG00000158769	ENST00000368026	Transcript	3_prime_UTR_variant	1945	-	-	-	-	-	MODIFIER	-	-1	-	SNV	F11R	HGNC	14685	YES	CCDS1213.1	-	ENST00000368026.6:c.*770A>C	-	-	-	-	-	-
chr1:160967899	chr1	160967899	160967899	A	G	0	92	68	0	24	0	0.260869565217391	130	85	0	45	0	0.346153846153846	0.188396861192827	0.20058446375458	nonsignificant	ENSG00000158769	ENST00000368026	Transcript	3_prime_UTR_variant	1937	-	-	-	-	-	MODIFIER	-	-1	-	SNV	F11R	HGNC	14685	YES	CCDS1213.1	-	ENST00000368026.6:c.*762A>C	-	-	-	-	-	-
chr1:160967938	chr1	160967938	160967938	A	G	0	118	117	0	1	0	0.00847457627118644	166	149	0	17	0	0.102409638554217	0.000879209826718269	0.00204169728257011	significant	ENSG00000158769	ENST00000368026	Transcript	3_prime_UTR_variant	1898	-	-	-	-	-	MODIFIER	-	-1	-	SNV	F11R	HGNC	14685	YES	CCDS1213.1	-	ENST00000368026.6:c.*723A>C	-	-	-	-	-	-
chr1:161198990	chr1	161198990	161198990	A	G	1	208	208	0	0	0	0	111	103	0	8	0	0.0720720720720721	0.00018137395255844	0.000499934435805557	significant	ENSG00000158882	ENST00000367988	Transcript	3_prime_UTR_variant	1301	-	-	-	-	-	MODIFIER	-	1	-	SNV	TOMM40L	HGNC	25756	YES	CCDS1227.1	-	ENST00000367988.3:c.*105A>G	-	-	-	-	-	-
chr1:16268606	chr1	16268606	16268606	A	G	0	119	119	0	0	0	0	73	69	0	4	0	0.0547945205479452	0.0198363491626098	0.0295570715700144	nonsignificant	ENSG00000116809	ENST00000375743	Transcript	missense_variant	2503	2270	757	F/S	tTt/tCt	-	MODERATE	-	-1	-	SNV	ZBTB17	HGNC	12936	YES	CCDS165.1	-	ENST00000375743.4:c.2270A>C	ENSP00000364895.4:p.Phe757Ser	-	-	-	-	-
chr1:165880715	chr1	165880715	165880715	A	G	1	245	245	0	0	0	0	277	250	0	27	0	0.0974729241877256	2.04744353119093e-08	1.19291171008909e-07	significant	ENSG00000143179	ENST00000367879	Transcript	downstream_gene_variant	-	-	-	-	-	-	MODIFIER	3369	1	-	SNV	UCK2	HGNC	12562	YES	CCDS1252.1	-	-	-	-	-	-	-	-
chr1:16723013	chr1	16723013	16723013	A	G	1	997	996	0	1	0	0.00100300902708124	679	612	0	67	0	0.0986745213549337	2.8535105713313e-26	6.16992396867858e-25	significant	ENSG00000055070	ENST00000401088	Transcript	3_prime_UTR_variant	2012	-	-	-	-	-	MODIFIER	-	1	-	SNV	SZRD1	HGNC	30232	YES	CCDS44065.1	-	ENST00000401088.4:c.*1378A>G	-	-	-	-	-	-
chr1:16723333	chr1	16723333	16723333	A	G	1	1419	1418	0	1	0	0.000704721634954193	992	884	0	108	0	0.108870967741935	4.03557820890531e-42	1.35400606802237e-40	significant	ENSG00000055070	ENST00000401088	Transcript	3_prime_UTR_variant	2332	-	-	-	-	-	MODIFIER	-	1	-	SNV	SZRD1	HGNC	30232	YES	CCDS44065.1	-	ENST00000401088.4:c.*1698A>G	-	-	-	-	-	-
chr1:16889358	chr1	16889358	16889358	A	G	0	205	205	0	0	0	0	81	76	0	5	0	0.0617283950617284	0.00166426564403853	0.00361457694564619	significant	ENSG00000219481	ENST00000430580	Transcript	3_prime_UTR_variant	5388	-	-	-	-	-	MODIFIER	-	-1	-	SNV	NBPF1	HGNC	26088	YES	-	-	ENST00000430580.2:c.*1080A>C	-	-	-	-	-	-
chr1:16889566	chr1	16889566	16889566	A	G	0	134	123	0	11	0	0.082089552238806	68	55	0	13	0	0.191176470588235	0.0364644511747729	0.0489040813136513	nonsignificant	ENSG00000219481	ENST00000430580	Transcript	3_prime_UTR_variant	5180	-	-	-	-	-	MODIFIER	-	-1	-	SNV	NBPF1	HGNC	26088	YES	-	-	ENST00000430580.2:c.*872A>C	-	-	-	-	-	-
chr1:16889596	chr1	16889596	16889596	A	G	0	186	168	0	18	0	0.0967741935483871	106	81	0	25	0	0.235849056603774	0.00183655621271027	0.00394910319329745	significant	ENSG00000219481	ENST00000430580	Transcript	3_prime_UTR_variant	5150	-	-	-	-	-	MODIFIER	-	-1	-	SNV	NBPF1	HGNC	26088	YES	-	-	ENST00000430580.2:c.*842A>C	-	-	-	-	-	-
chr1:16889624	chr1	16889624	16889624	A	G	0	164	126	0	38	0	0.231707317073171	104	65	0	39	0	0.375	0.0129873192973207	0.0207839830202189	nonsignificant	ENSG00000219481	ENST00000430580	Transcript	3_prime_UTR_variant	5122	-	-	-	-	-	MODIFIER	-	-1	-	SNV	NBPF1	HGNC	26088	YES	-	-	ENST00000430580.2:c.*814A>C	-	-	-	-	-	-
chr1:16889639	chr1	16889639	16889639	A	G	0	197	168	0	29	0	0.147208121827411	97	75	0	22	0	0.22680412371134	0.10230764481646	0.117737671282638	nonsignificant	ENSG00000219481	ENST00000430580	Transcript	3_prime_UTR_variant	5107	-	-	-	-	-	MODIFIER	-	-1	-	SNV	NBPF1	HGNC	26088	YES	-	-	ENST00000430580.2:c.*799A>C	-	-	-	-	-	-
chr1:16889642	chr1	16889642	16889642	A	G	0	202	154	0	48	0	0.237623762376238	103	50	0	53	0	0.514563106796116	1.73785663716042e-06	7.48201109715524e-06	significant	ENSG00000219481	ENST00000430580	Transcript	3_prime_UTR_variant	5104	-	-	-	-	-	MODIFIER	-	-1	-	SNV	NBPF1	HGNC	26088	YES	-	-	ENST00000430580.2:c.*796A>C	-	-	-	-	-	-
chr1:169798413	chr1	169798413	169798413	A	G	1	205	205	0	0	0	0	129	120	0	9	0	0.0697674418604651	0.000160269227842669	0.000449400457322528	significant	ENSG00000000460	ENST00000286031	Transcript	synonymous_variant	1837	1137	379	L	ctA/ctG	-	LOW	-	1	-	SNV	C1orf112	HGNC	25565	YES	CCDS1285.1	-	ENST00000286031.6:c.1137A>G	ENSP00000286031.6:p.Leu379%3D	-	-	-	-	-
chr1:17316383	chr1	17316383	17316383	A	G	0	369	369	0	0	0	0	246	222	0	23	1	0.0934959349593496	3.47740088991784e-10	2.56326595900762e-09	significant	ENSG00000159363	ENST00000326735	Transcript	missense_variant,splice_region_variant	2562	2528	843	M/T	aTg/aCg	-	MODERATE	-	-1	-	SNV	ATP13A2	HGNC	30213	YES	CCDS175.1	1	ENST00000326735.8:c.2528A>C	ENSP00000327214.8:p.Met843Thr	-	-	-	-	-
chr1:17354311	chr1	17354311	17354311	A	G	0	2227	2227	0	0	0	0	1612	1480	0	132	0	0.0818858560794045	7.07046276936108e-52	2.86648344774514e-50	significant	ENSG00000117118	ENST00000375499	Transcript	missense_variant	624	473	158	M/T	aTg/aCg	-	MODERATE	-	-1	-	SNV	SDHB	HGNC	10681	YES	CCDS176.1	1	ENST00000375499.3:c.473A>C	ENSP00000364649.3:p.Met158Thr	-	-	-	-	-
chr1:173827821	chr1	173827821	173827821	A	G	1	103	83	0	20	0	0.194174757281553	88	65	0	23	0	0.261363636363636	0.299639594074123	0.30608853021955	nonsignificant	ENSG00000117593	ENST00000361951	Transcript	downstream_gene_variant	-	-	-	-	-	-	MODIFIER	137	1	-	SNV	DARS2	HGNC	25538	YES	CCDS1311.1	1	-	-	-	-	-	-	-
chr1:173827854	chr1	173827854	173827854	A	G	1	97	92	0	5	0	0.0515463917525773	100	89	0	11	0	0.11	0.191870802291398	0.20358810319469	nonsignificant	ENSG00000117593	ENST00000361951	Transcript	downstream_gene_variant	-	-	-	-	-	-	MODIFIER	170	1	-	SNV	DARS2	HGNC	25538	YES	CCDS1311.1	1	-	-	-	-	-	-	-
chr1:173827862	chr1	173827862	173827862	A	G	1	97	94	0	3	0	0.0309278350515464	94	82	0	12	0	0.127659574468085	0.0153088461056976	0.0237189606064392	nonsignificant	ENSG00000117593	ENST00000361951	Transcript	downstream_gene_variant	-	-	-	-	-	-	MODIFIER	178	1	-	SNV	DARS2	HGNC	25538	YES	CCDS1311.1	1	-	-	-	-	-	-	-
chr1:173827880	chr1	173827880	173827880	A	G	1	97	40	0	57	0	0.587628865979381	100	36	0	64	0	0.64	0.467699423263506	0.468180595509662	nonsignificant	ENSG00000117593	ENST00000361951	Transcript	downstream_gene_variant	-	-	-	-	-	-	MODIFIER	196	1	-	SNV	DARS2	HGNC	25538	YES	CCDS1311.1	1	-	-	-	-	-	-	-
chr1:173827881	chr1	173827881	173827881	A	G	1	102	73	0	29	0	0.284313725490196	99	65	0	34	0	0.343434343434343	0.447211730706582	0.448363744438438	nonsignificant	ENSG00000117593	ENST00000361951	Transcript	downstream_gene_variant	-	-	-	-	-	-	MODIFIER	197	1	-	SNV	DARS2	HGNC	25538	YES	CCDS1311.1	1	-	-	-	-	-	-	-
chr1:173827964	chr1	173827964	173827964	A	G	1	86	69	0	17	0	0.197674418604651	107	73	0	34	0	0.317757009345794	0.0713722284738347	0.0865360477321386	nonsignificant	ENSG00000117593	ENST00000361951	Transcript	downstream_gene_variant	-	-	-	-	-	-	MODIFIER	280	1	-	SNV	DARS2	HGNC	25538	YES	CCDS1311.1	1	-	-	-	-	-	-	-
chr1:173828882	chr1	173828882	173828882	A	G	1	117	110	0	7	0	0.0598290598290598	95	83	0	12	0	0.126315789473684	0.145272891138672	0.159898781762362	nonsignificant	ENSG00000117593	ENST00000361951	Transcript	downstream_gene_variant	-	-	-	-	-	-	MODIFIER	1198	1	-	SNV	DARS2	HGNC	25538	YES	CCDS1311.1	1	-	-	-	-	-	-	-
chr1:173828886	chr1	173828886	173828886	A	G	1	126	118	0	8	0	0.0634920634920635	96	84	0	12	0	0.125	0.154996696675402	0.16897679088534	nonsignificant	ENSG00000117593	ENST00000361951	Transcript	downstream_gene_variant	-	-	-	-	-	rs1261837502	MODIFIER	1202	1	-	SNV	DARS2	HGNC	25538	YES	CCDS1311.1	1	-	-	-	-	-	-	-
chr1:173828900	chr1	173828900	173828900	A	G	1	122	111	0	11	0	0.0901639344262295	101	84	0	17	0	0.168316831683168	0.103955273418696	0.119560852288879	nonsignificant	ENSG00000117593	ENST00000361951	Transcript	downstream_gene_variant	-	-	-	-	-	-	MODIFIER	1216	1	-	SNV	DARS2	HGNC	25538	YES	CCDS1311.1	1	-	-	-	-	-	-	-
chr1:173828912	chr1	173828912	173828912	A	G	1	109	103	0	6	0	0.055045871559633	88	71	0	17	0	0.193181818181818	0.00338480485191058	0.0066332630834018	significant	ENSG00000117593	ENST00000361951	Transcript	downstream_gene_variant	-	-	-	-	-	-	MODIFIER	1228	1	-	SNV	DARS2	HGNC	25538	YES	CCDS1311.1	1	-	-	-	-	-	-	-
chr1:179042701	chr1	179042701	179042701	A	G	1	93	71	0	22	0	0.236559139784946	108	62	0	46	0	0.425925925925926	0.0069030141332251	0.0121458096774467	nonsignificant	ENSG00000116199	ENST00000263733	Transcript	3_prime_UTR_variant	2988	-	-	-	-	-	MODIFIER	-	1	-	SNV	FAM20B	HGNC	23017	YES	CCDS1328.1	-	ENST00000263733.4:c.*1422A>G	-	-	-	-	-	-
chr1:179044092	chr1	179044092	179044092	A	G	1	157	146	0	11	0	0.0700636942675159	157	133	0	24	0	0.152866242038217	0.0302304324717676	0.0419304501711046	nonsignificant	ENSG00000116199	ENST00000263733	Transcript	3_prime_UTR_variant	4379	-	-	-	-	rs1341231825	MODIFIER	-	1	-	SNV	FAM20B	HGNC	23017	YES	CCDS1328.1	-	ENST00000263733.4:c.*2813A>G	-	-	-	-	-	-
chr1:179044096	chr1	179044096	179044096	A	G	1	155	152	0	3	0	0.0193548387096774	148	137	0	11	0	0.0743243243243243	0.0280503571610447	0.0394122707836772	nonsignificant	ENSG00000116199	ENST00000263733	Transcript	3_prime_UTR_variant	4383	-	-	-	-	rs986906481	MODIFIER	-	1	-	SNV	FAM20B	HGNC	23017	YES	CCDS1328.1	-	ENST00000263733.4:c.*2817A>G	-	-	-	-	-	-
chr1:179044100	chr1	179044100	179044100	A	G	1	153	109	0	44	0	0.287581699346405	147	67	0	80	0	0.54421768707483	7.67499781681348e-06	2.8502949907479e-05	significant	ENSG00000116199	ENST00000263733	Transcript	3_prime_UTR_variant	4387	-	-	-	-	rs1193651609	MODIFIER	-	1	-	SNV	FAM20B	HGNC	23017	YES	CCDS1328.1	-	ENST00000263733.4:c.*2821A>G	-	-	-	-	-	-
chr1:179044110	chr1	179044110	179044110	A	G	1	141	130	0	11	0	0.0780141843971631	144	117	0	27	0	0.1875	0.00843487322935387	0.0143984765827391	nonsignificant	ENSG00000116199	ENST00000263733	Transcript	3_prime_UTR_variant	4397	-	-	-	-	-	MODIFIER	-	1	-	SNV	FAM20B	HGNC	23017	YES	CCDS1328.1	-	ENST00000263733.4:c.*2831A>G	-	-	-	-	-	-
chr1:183090990	chr1	183090990	183090990	A	G	1	280	280	0	0	0	0	192	172	0	20	0	0.104166666666667	8.30535702078017e-09	5.19685683679685e-08	significant	ENSG00000135862	ENST00000258341	Transcript	missense_variant	2380	2123	708	Y/C	tAc/tGc	rs761392364	MODERATE	-	1	-	SNV	LAMC1	HGNC	6492	YES	CCDS1351.1	-	ENST00000258341.4:c.2123A>G	ENSP00000258341.3:p.Tyr708Cys	-	-	-	-	-
chr1:19585553	chr1	19585553	19585553	A	G	1	890	798	0	92	0	0.103370786516854	636	474	0	161	1	0.25314465408805	1.27946456560668e-14	1.44758025852942e-13	significant	ENSG00000053372	ENST00000330263	Transcript	3_prime_UTR_variant	1246	-	-	-	-	rs981256879	MODIFIER	-	1	-	SNV	MRTO4	HGNC	18477	YES	CCDS191.1	-	ENST00000330263.4:c.*229A>G	-	-	-	-	-	-
chr1:19586455	chr1	19586455	19586455	A	G	1	348	339	0	9	0	0.0258620689655172	205	189	0	16	0	0.0780487804878049	0.0056817356968184	0.0102852629451243	nonsignificant	ENSG00000053372	ENST00000330263	Transcript	3_prime_UTR_variant	2148	-	-	-	-	-	MODIFIER	-	1	-	SNV	MRTO4	HGNC	18477	YES	CCDS191.1	-	ENST00000330263.4:c.*1131A>G	-	-	-	-	-	-
chr1:19586458	chr1	19586458	19586458	A	G	1	397	263	0	134	0	0.337531486146096	221	94	0	127	0	0.574660633484163	1.68316758763516e-08	9.9557572204803e-08	significant	ENSG00000053372	ENST00000330263	Transcript	3_prime_UTR_variant	2151	-	-	-	-	rs982748535	MODIFIER	-	1	-	SNV	MRTO4	HGNC	18477	YES	CCDS191.1	-	ENST00000330263.4:c.*1134A>G	-	-	-	-	-	-
chr1:19586501	chr1	19586501	19586501	A	G	1	334	279	0	55	0	0.164670658682635	235	176	0	59	0	0.251063829787234	0.0142252129204123	0.0224876233494088	nonsignificant	ENSG00000053372	ENST00000330263	Transcript	3_prime_UTR_variant	2194	-	-	-	-	rs1140996	MODIFIER	-	1	-	SNV	MRTO4	HGNC	18477	YES	CCDS191.1	-	ENST00000330263.4:c.*1177A>G	-	-	-	-	-	-
chr1:19655630	chr1	19655630	19655630	A	G	1	203	169	0	34	0	0.167487684729064	101	58	0	43	0	0.425742574257426	2.59928357918523e-06	1.07621400959457e-05	significant	ENSG00000040487	ENST00000375153	Transcript	3_prime_UTR_variant	2009	-	-	-	-	-	MODIFIER	-	1	-	SNV	PQLC2	HGNC	26001	YES	CCDS195.2	-	ENST00000375153.3:c.*493A>G	-	-	-	-	-	-
chr1:19984456	chr1	19984456	19984456	A	G	1	301	301	0	0	0	0	345	325	0	20	0	0.0579710144927536	2.89922146402196e-06	1.19027109050353e-05	significant	ENSG00000270136	ENST00000602662	Transcript	3_prime_UTR_variant	1530	-	-	-	-	-	MODIFIER	-	1	-	SNV	MINOS1-NBL1	HGNC	48338	YES	CCDS196.2	-	ENST00000602662.1:c.*834A>G	-	-	-	-	-	-
chr1:201958544	chr1	201958544	201958544	A	G	1	693	693	0	0	0	0	427	396	0	31	0	0.0725995316159251	5.1862115800783e-14	5.51495504635648e-13	significant	ENSG00000176393	ENST00000295640	Transcript	missense_variant	665	622	208	S/G	Agc/Ggc	rs1325780621	MODERATE	-	1	-	SNV	RNPEP	HGNC	10078	YES	CCDS1418.1	-	ENST00000295640.4:c.622A>G	ENSP00000295640.4:p.Ser208Gly	-	-	-	-	-
chr1:206772908	chr1	206772908	206772908	A	G	0	791	791	0	0	0	0	698	654	0	44	0	0.0630372492836676	1.58377814682314e-15	1.92627017107364e-14	significant	ENSG00000143486	ENST00000271764	Transcript	missense_variant	1320	1111	371	C/R	Tgc/Cgc	-	MODERATE	-	-1	-	SNV	EIF2D	HGNC	6583	YES	CCDS1465.1	-	ENST00000271764.2:c.1111A>C	ENSP00000271764.2:p.Cys371Arg	-	-	-	-	-
chr1:21081826	chr1	21081826	21081826	A	G	0	139	135	0	4	0	0.0287769784172662	109	95	0	14	0	0.128440366972477	0.00520163778753302	0.00953143797979215	significant	ENSG00000127483	ENST00000312239	Transcript	intron_variant	-	-	-	-	-	-	MODIFIER	-	-1	-	SNV	HP1BP3	HGNC	24973	YES	CCDS30621.1	-	ENST00000312239.5:c.981+1833A>C	-	-	-	-	-	-
chr1:21081840	chr1	21081840	21081840	A	G	0	142	133	0	9	0	0.0633802816901408	108	91	0	17	0	0.157407407407407	0.0207585003536519	0.0307896659208892	nonsignificant	ENSG00000127483	ENST00000312239	Transcript	intron_variant	-	-	-	-	-	COSV56561187	MODIFIER	-	-1	-	SNV	HP1BP3	HGNC	24973	YES	CCDS30621.1	-	ENST00000312239.5:c.981+1819A>C	-	-	-	1	1	-
chr1:212989565	chr1	212989565	212989565	A	G	1	138	137	0	1	0	0.0072463768115942	121	114	0	7	0	0.0578512396694215	0.0272422811759046	0.0384992586552726	nonsignificant	ENSG00000203705	ENST00000532324	Transcript	downstream_gene_variant	-	-	-	-	-	-	MODIFIER	626	1	-	SNV	TATDN3	HGNC	27010	YES	CCDS53475.1	-	-	-	-	-	-	-	-
chr1:212989636	chr1	212989636	212989636	A	G	1	143	143	0	0	0	0	113	105	0	8	0	0.0707964601769911	0.00124911960562491	0.00281341059322462	significant	ENSG00000203705	ENST00000532324	Transcript	downstream_gene_variant	-	-	-	-	-	-	MODIFIER	697	1	-	SNV	TATDN3	HGNC	27010	YES	CCDS53475.1	-	-	-	-	-	-	-	-
chr1:21544577	chr1	21544577	21544577	A	G	0	222	222	0	0	0	0	93	86	0	7	0	0.0752688172043011	0.000165930764203032	0.00046460613976849	significant	ENSG00000117298	ENST00000374893	Transcript	downstream_gene_variant	-	-	-	-	-	-	MODIFIER	1775	-1	-	SNV	ECE1	HGNC	3146	YES	CCDS215.1	1	-	-	-	-	-	-	-
chr1:220231275	chr1	220231275	220231275	A	G	0	156	93	0	63	0	0.403846153846154	192	103	0	89	0	0.463541666666667	0.278704128038881	0.286507254708749	nonsignificant	ENSG00000162813	ENST00000469520	Transcript	3_prime_UTR_variant	2288	-	-	-	-	COSV59038922	MODIFIER	-	-1	-	SNV	BPNT1	HGNC	1096	YES	CCDS41469.1	-	ENST00000469520.2:c.*911A>C	-	-	-	1	1	-
chr1:220231330	chr1	220231330	220231330	A	G	0	165	40	0	125	0	0.757575757575758	155	22	0	133	0	0.858064516129032	0.0242513541211595	0.0349061650294204	nonsignificant	ENSG00000162813	ENST00000469520	Transcript	3_prime_UTR_variant	2233	-	-	-	-	-	MODIFIER	-	-1	-	SNV	BPNT1	HGNC	1096	YES	CCDS41469.1	-	ENST00000469520.2:c.*856A>C	-	-	-	-	-	-
chr1:220231338	chr1	220231338	220231338	A	G	0	187	163	0	24	0	0.128342245989305	182	147	0	35	0	0.192307692307692	0.117773413689891	0.13309353254386	nonsignificant	ENSG00000162813	ENST00000469520	Transcript	3_prime_UTR_variant	2225	-	-	-	-	-	MODIFIER	-	-1	-	SNV	BPNT1	HGNC	1096	YES	CCDS41469.1	-	ENST00000469520.2:c.*848A>C	-	-	-	-	-	-
chr1:220231484	chr1	220231484	220231484	A	G	0	294	250	0	44	0	0.149659863945578	223	155	0	68	0	0.304932735426009	3.65226220270862e-05	0.000118455037441183	significant	ENSG00000162813	ENST00000469520	Transcript	3_prime_UTR_variant	2079	-	-	-	-	-	MODIFIER	-	-1	-	SNV	BPNT1	HGNC	1096	YES	CCDS41469.1	-	ENST00000469520.2:c.*702A>C	-	-	-	-	-	-
chr1:220231487	chr1	220231487	220231487	A	G	0	281	158	0	123	0	0.437722419928826	222	94	0	128	0	0.576576576576577	0.00226073462332077	0.00470522949409864	significant	ENSG00000162813	ENST00000469520	Transcript	3_prime_UTR_variant	2076	-	-	-	-	-	MODIFIER	-	-1	-	SNV	BPNT1	HGNC	1096	YES	CCDS41469.1	-	ENST00000469520.2:c.*699A>C	-	-	-	-	-	-
chr1:220231959	chr1	220231959	220231959	A	G	0	174	40	0	134	0	0.770114942528736	286	45	0	241	0	0.842657342657343	0.0628969120033195	0.0783594050950446	nonsignificant	ENSG00000162813	ENST00000469520	Transcript	3_prime_UTR_variant	1604	-	-	-	-	-	MODIFIER	-	-1	-	SNV	BPNT1	HGNC	1096	YES	CCDS41469.1	-	ENST00000469520.2:c.*227A>C	-	-	-	-	-	-
chr1:220231988	chr1	220231988	220231988	A	G	0	166	153	0	13	0	0.0783132530120482	196	170	0	26	0	0.13265306122449	0.125237783634893	0.140387515526211	nonsignificant	ENSG00000162813	ENST00000469520	Transcript	3_prime_UTR_variant	1575	-	-	-	-	-	MODIFIER	-	-1	-	SNV	BPNT1	HGNC	1096	YES	CCDS41469.1	-	ENST00000469520.2:c.*198A>C	-	-	-	-	-	-
chr1:225974581	chr1	225974581	225974581	A	G	1	626	557	0	69	0	0.110223642172524	702	532	0	170	0	0.242165242165242	3.3259109592916e-10	2.47031401785551e-09	significant	ENSG00000143742	ENST00000304786	Transcript	intron_variant	-	-	-	-	-	rs1161553517	MODIFIER	-	1	-	SNV	SRP9	HGNC	11304	YES	CCDS1546.1	-	ENST00000304786.7:c.142-2361A>G	-	-	-	-	-	-
chr1:225975913	chr1	225975913	225975913	A	G	1	218	215	0	3	0	0.0137614678899083	122	113	0	9	0	0.0737704918032787	0.0102644180593128	0.0170576921805488	nonsignificant	ENSG00000143742	ENST00000304786	Transcript	intron_variant	-	-	-	-	-	-	MODIFIER	-	1	-	SNV	SRP9	HGNC	11304	YES	CCDS1546.1	-	ENST00000304786.7:c.142-1029A>G	-	-	-	-	-	-
chr1:225975941	chr1	225975941	225975941	A	G	1	204	191	0	13	0	0.0637254901960784	118	97	0	21	0	0.177966101694915	0.00220076658598595	0.00460009857822627	significant	ENSG00000143742	ENST00000304786	Transcript	intron_variant	-	-	-	-	-	-	MODIFIER	-	1	-	SNV	SRP9	HGNC	11304	YES	CCDS1546.1	-	ENST00000304786.7:c.142-1001A>G	-	-	-	-	-	-
chr1:225975947	chr1	225975947	225975947	A	G	1	204	195	0	9	0	0.0441176470588235	117	102	0	15	0	0.128205128205128	0.00787255588399027	0.0135815547431251	nonsignificant	ENSG00000143742	ENST00000304786	Transcript	intron_variant	-	-	-	-	-	-	MODIFIER	-	1	-	SNV	SRP9	HGNC	11304	YES	CCDS1546.1	-	ENST00000304786.7:c.142-995A>G	-	-	-	-	-	-
chr1:225975950	chr1	225975950	225975950	A	G	1	196	176	0	20	0	0.102040816326531	117	83	0	34	0	0.290598290598291	4.13951726832997e-05	0.000132491786252798	significant	ENSG00000143742	ENST00000304786	Transcript	intron_variant	-	-	-	-	-	-	MODIFIER	-	1	-	SNV	SRP9	HGNC	11304	YES	CCDS1546.1	-	ENST00000304786.7:c.142-992A>G	-	-	-	-	-	-
chr1:225975954	chr1	225975954	225975954	A	G	1	192	27	0	165	0	0.859375	115	4	0	111	0	0.965217391304348	0.00281753050284702	0.0056876704964111	significant	ENSG00000143742	ENST00000304786	Transcript	intron_variant	-	-	-	-	-	-	MODIFIER	-	1	-	SNV	SRP9	HGNC	11304	YES	CCDS1546.1	-	ENST00000304786.7:c.142-988A>G	-	-	-	-	-	-
chr1:225975976	chr1	225975976	225975976	A	G	1	175	112	0	63	0	0.36	99	47	0	52	0	0.525252525252525	0.0106493280805006	0.0176370999528971	nonsignificant	ENSG00000143742	ENST00000304786	Transcript	intron_variant	-	-	-	-	-	-	MODIFIER	-	1	-	SNV	SRP9	HGNC	11304	YES	CCDS1546.1	-	ENST00000304786.7:c.142-966A>G	-	-	-	-	-	-
chr1:225975990	chr1	225975990	225975990	A	G	1	180	155	0	25	0	0.138888888888889	98	65	0	33	0	0.336734693877551	0.000177608332140734	0.000490945759014018	significant	ENSG00000143742	ENST00000304786	Transcript	intron_variant	-	-	-	-	-	-	MODIFIER	-	1	-	SNV	SRP9	HGNC	11304	YES	CCDS1546.1	-	ENST00000304786.7:c.142-952A>G	-	-	-	-	-	-
chr1:225975994	chr1	225975994	225975994	A	G	1	178	174	0	4	0	0.0224719101123595	89	82	0	7	0	0.0786516853932584	0.045890229860834	0.0595746413003222	nonsignificant	ENSG00000143742	ENST00000304786	Transcript	intron_variant	-	-	-	-	-	-	MODIFIER	-	1	-	SNV	SRP9	HGNC	11304	YES	CCDS1546.1	-	ENST00000304786.7:c.142-948A>G	-	-	-	-	-	-
chr1:225976051	chr1	225976051	225976051	A	G	1	161	29	0	132	0	0.819875776397516	137	10	0	127	0	0.927007299270073	0.00905356715698042	0.0153202101630295	nonsignificant	ENSG00000143742	ENST00000304786	Transcript	intron_variant	-	-	-	-	-	rs1304974062	MODIFIER	-	1	-	SNV	SRP9	HGNC	11304	YES	CCDS1546.1	-	ENST00000304786.7:c.142-891A>G	-	-	-	-	-	-
chr1:225976060	chr1	225976060	225976060	A	G	1	157	111	0	46	0	0.292993630573248	128	83	1	44	0	0.34375	0.37019566332174	0.373264642914044	nonsignificant	ENSG00000143742	ENST00000304786	Transcript	intron_variant	-	-	-	-	-	rs1002426753	MODIFIER	-	1	-	SNV	SRP9	HGNC	11304	YES	CCDS1546.1	-	ENST00000304786.7:c.142-882A>G	-	-	-	-	-	-
chr1:225976174	chr1	225976174	225976174	A	G	1	75	61	0	14	0	0.186666666666667	79	53	0	26	0	0.329113924050633	0.0652536002293429	0.0808010208100378	nonsignificant	ENSG00000143742	ENST00000304786	Transcript	intron_variant	-	-	-	-	-	-	MODIFIER	-	1	-	SNV	SRP9	HGNC	11304	YES	CCDS1546.1	-	ENST00000304786.7:c.142-768A>G	-	-	-	-	-	-
chr1:225976193	chr1	225976193	225976193	A	G	1	84	62	0	22	0	0.261904761904762	76	42	0	34	0	0.447368421052632	0.0198330719844156	0.0295570715700144	nonsignificant	ENSG00000143742	ENST00000304786	Transcript	intron_variant	-	-	-	-	-	-	MODIFIER	-	1	-	SNV	SRP9	HGNC	11304	YES	CCDS1546.1	-	ENST00000304786.7:c.142-749A>G	-	-	-	-	-	-
chr1:225976198	chr1	225976198	225976198	A	G	1	92	71	0	21	0	0.228260869565217	82	44	0	38	0	0.463414634146341	0.00131918043526669	0.00296092863555823	significant	ENSG00000143742	ENST00000304786	Transcript	intron_variant	-	-	-	-	-	rs936196989	MODIFIER	-	1	-	SNV	SRP9	HGNC	11304	YES	CCDS1546.1	-	ENST00000304786.7:c.142-744A>G	-	-	-	-	-	-
chr1:225976243	chr1	225976243	225976243	A	G	1	122	61	0	61	0	0.5	75	18	0	57	0	0.76	0.000318154116269257	0.000823308391303156	significant	ENSG00000143742	ENST00000304786	Transcript	intron_variant	-	-	-	-	-	-	MODIFIER	-	1	-	SNV	SRP9	HGNC	11304	YES	CCDS1546.1	-	ENST00000304786.7:c.142-699A>G	-	-	-	-	-	-
chr1:226171400	chr1	226171400	226171400	A	G	0	434	420	0	14	0	0.032258064516129	295	267	0	28	0	0.0949152542372881	0.000538382286739164	0.00130797993757105	significant	ENSG00000143751	ENST00000272091	Transcript	3_prime_UTR_variant	2978	-	-	-	-	-	MODIFIER	-	-1	-	SNV	SDE2	HGNC	26643	YES	CCDS41473.1	-	ENST00000272091.7:c.*1603A>C	-	-	-	-	-	-
chr1:2335314	chr1	2335314	2335314	A	G	1	168	168	0	0	0	0	120	113	0	7	0	0.0583333333333333	0.00196343982601017	0.00417123788364169	significant	ENSG00000157916	ENST00000605895	Transcript	3_prime_UTR_variant	1475	-	-	-	-	rs890384461	MODIFIER	-	1	-	SNV	RER1	HGNC	30309	YES	CCDS41232.1	-	ENST00000605895.1:c.*751A>G	-	-	-	-	-	-
chr1:2336090	chr1	2336090	2336090	A	G	1	283	283	0	0	0	0	127	119	0	8	0	0.062992125984252	7.24950439752605e-05	0.000221121246984102	significant	ENSG00000157916	ENST00000605895	Transcript	3_prime_UTR_variant	2251	-	-	-	-	-	MODIFIER	-	1	-	SNV	RER1	HGNC	30309	YES	CCDS41232.1	-	ENST00000605895.1:c.*1527A>G	-	-	-	-	-	-
chr1:235277158	chr1	235277158	235277158	A	G	0	4041	4040	1	0	0	0	3763	3507	0	256	0	0.0680308264682434	7.93027535968533e-84	5.51154137498131e-82	significant	ENSG00000173726	ENST00000366607	Transcript	synonymous_variant	539	318	106	F	ttT/ttC	-	LOW	-	-1	-	SNV	TOMM20	HGNC	20947	YES	CCDS1603.1	-	ENST00000366607.4:c.318A>C	ENSP00000355566.4:p.Phe106%3D	-	-	-	-	-
chr1:24125460	chr1	24125460	24125460	A	G	0	111	111	0	0	0	0	124	117	0	7	0	0.0564516129032258	0.0152231509821959	0.0236615429803141	nonsignificant	ENSG00000117308	ENST00000374497	Transcript	missense_variant	130	38	13	F/S	tTc/tCc	-	MODERATE	-	-1	-	SNV	GALE	HGNC	4116	YES	CCDS242.1	1	ENST00000374497.3:c.38A>C	ENSP00000363621.3:p.Phe13Ser	-	-	-	-	-
chr1:2520941	chr1	2520941	2520941	A	G	1	146	146	0	0	0	0	200	182	0	18	0	0.09	7.40801862348863e-05	0.000224898662110903	significant	ENSG00000157870	ENST00000419916	Transcript	3_prime_UTR_variant	783	-	-	-	-	-	MODIFIER	-	1	-	SNV	FAM213B	HGNC	28390	YES	CCDS44.2	-	ENST00000419916.2:c.*75A>G	-	-	-	-	-	-
chr1:27180541	chr1	27180541	27180541	A	G	1	294	294	0	0	0	0	146	138	0	8	0	0.0547945205479452	0.000128897224001242	0.000369416786312837	significant	ENSG00000204160	ENST00000374142	Transcript	3_prime_UTR_variant	1469	-	-	-	-	rs996576139	MODIFIER	-	1	-	SNV	ZDHHC18	HGNC	20712	YES	CCDS30650.1	-	ENST00000374142.4:c.*207A>G	-	-	-	-	-	-
chr1:27205589	chr1	27205589	27205589	A	G	0	91	88	0	3	0	0.032967032967033	91	81	0	10	0	0.10989010989011	0.0807556960448287	0.096057814488531	nonsignificant	ENSG00000142751	ENST00000374135	Transcript	3_prime_UTR_variant	1713	-	-	-	-	-	MODIFIER	-	-1	-	SNV	GPN2	HGNC	25513	YES	CCDS289.1	-	ENST00000374135.4:c.*579A>C	-	-	-	-	-	-
chr1:27205590	chr1	27205590	27205590	A	G	0	94	93	0	1	0	0.0106382978723404	92	86	0	6	0	0.0652173913043478	0.0631071248768921	0.0785709948883122	nonsignificant	ENSG00000142751	ENST00000374135	Transcript	3_prime_UTR_variant	1712	-	-	-	-	-	MODIFIER	-	-1	-	SNV	GPN2	HGNC	25513	YES	CCDS289.1	-	ENST00000374135.4:c.*578A>C	-	-	-	-	-	-
chr1:27205602	chr1	27205602	27205602	A	G	0	85	84	0	1	0	0.0117647058823529	86	74	0	12	0	0.13953488372093	0.00241038738330631	0.00497554056611207	significant	ENSG00000142751	ENST00000374135	Transcript	3_prime_UTR_variant	1700	-	-	-	-	-	MODIFIER	-	-1	-	SNV	GPN2	HGNC	25513	YES	CCDS289.1	-	ENST00000374135.4:c.*566A>C	-	-	-	-	-	-
chr1:27326419	chr1	27326419	27326419	A	G	1	145	145	0	0	0	0	170	158	0	12	0	0.0705882352941176	0.000577365581524586	0.00138881757929153	significant	ENSG00000253368	ENST00000522111	Transcript	3_prime_UTR_variant	988	-	-	-	-	-	MODIFIER	-	1	-	SNV	TRNP1	HGNC	34348	YES	CCDS41289.1	-	ENST00000522111.2:c.*224A>G	-	-	-	-	-	-
chr1:28662199	chr1	28662199	28662199	A	G	1	143	70	0	73	0	0.510489510489511	88	31	0	57	0	0.647727272727273	0.0555805194507119	0.0702792013327391	nonsignificant	ENSG00000130772	ENST00000373842	Transcript	3_prime_UTR_variant	1554	-	-	-	-	-	MODIFIER	-	1	-	SNV	MED18	HGNC	25944	YES	CCDS322.1	-	ENST00000373842.4:c.*718A>G	-	-	-	-	-	-
chr1:28826085	chr1	28826085	28826085	A	G	1	114	111	0	3	0	0.0263157894736842	77	66	0	11	0	0.142857142857143	0.00359694494778854	0.0069926622061903	significant	ENSG00000204138	ENST00000373836	Transcript	3_prime_UTR_variant	5377	-	-	-	-	-	MODIFIER	-	1	-	SNV	PHACTR4	HGNC	25793	YES	CCDS41294.1	-	ENST00000373836.3:c.*3024A>G	-	-	-	-	-	-
chr1:28826095	chr1	28826095	28826095	A	G	1	128	128	0	0	0	0	87	82	0	5	0	0.0574712643678161	0.0101144868729333	0.0168517050126098	nonsignificant	ENSG00000204138	ENST00000373836	Transcript	3_prime_UTR_variant	5387	-	-	-	-	-	MODIFIER	-	1	-	SNV	PHACTR4	HGNC	25793	YES	CCDS41294.1	-	ENST00000373836.3:c.*3034A>G	-	-	-	-	-	-
chr1:28826118	chr1	28826118	28826118	A	G	1	125	115	0	10	0	0.08	85	73	0	12	0	0.141176470588235	0.173440508206978	0.186266682654955	nonsignificant	ENSG00000204138	ENST00000373836	Transcript	3_prime_UTR_variant	5410	-	-	-	-	-	MODIFIER	-	1	-	SNV	PHACTR4	HGNC	25793	YES	CCDS41294.1	-	ENST00000373836.3:c.*3057A>G	-	-	-	-	-	-
chr1:28826190	chr1	28826190	28826190	A	G	1	190	121	0	69	0	0.363157894736842	134	78	0	56	0	0.417910447761194	0.354398276199849	0.357892602742556	nonsignificant	ENSG00000204138	ENST00000373836	Transcript	3_prime_UTR_variant	5482	-	-	-	-	rs1129048	MODIFIER	-	1	-	SNV	PHACTR4	HGNC	25793	YES	CCDS41294.1	-	ENST00000373836.3:c.*3129A>G	-	-	-	-	-	-
chr1:28835847	chr1	28835847	28835847	A	G	1	1126	1060	0	66	0	0.0586145648312611	666	545	0	121	0	0.181681681681682	8.98393616932937e-16	1.12068844778942e-14	significant	ENSG00000242125	ENST00000437681	Transcript	non_coding_transcript_exon_variant	2316	-	-	-	-	rs1131661	MODIFIER	-	1	-	SNV	SNHG3	HGNC	10118	YES	-	-	ENST00000437681.1:n.2316A>G	-	-	-	-	-	-
chr1:28835934	chr1	28835934	28835934	A	G	1	899	858	0	41	0	0.0456062291434928	614	547	0	67	0	0.109120521172638	3.62692378415927e-06	1.45525642968535e-05	significant	ENSG00000242125	ENST00000437681	Transcript	non_coding_transcript_exon_variant	2403	-	-	-	-	rs1131664	MODIFIER	-	1	-	SNV	SNHG3	HGNC	10118	YES	-	-	ENST00000437681.1:n.2403A>G	-	-	-	-	-	-
chr1:29519630	chr1	29519630	29519630	A	G	0	68	66	0	2	0	0.0294117647058824	65	59	0	6	0	0.0923076923076923	0.158709577711729	0.172444912466234	nonsignificant	ENSG00000116353	ENST00000263702	Transcript	downstream_gene_variant	-	-	-	-	-	-	MODIFIER	699	-1	-	SNV	MECR	HGNC	19691	YES	CCDS30659.1	1	-	-	-	-	-	-	-
chr1:29652569	chr1	29652569	29652569	A	G	1	126	126	0	0	0	0	152	142	0	10	0	0.0657894736842105	0.00237724667808676	0.00492140642080515	significant	ENSG00000060656	ENST00000345512	Transcript	downstream_gene_variant	-	-	-	-	-	rs1486450545	MODIFIER	396	1	-	SNV	PTPRU	HGNC	9683	YES	CCDS334.1	-	-	-	-	-	-	-	-
chr1:31346065	chr1	31346065	31346065	A	G	0	80	80	0	0	0	0	100	90	0	10	0	0.1	0.00248507023131765	0.00509583421511501	significant	ENSG00000162512	ENST00000339394	Transcript	missense_variant	1497	1322	441	F/S	tTt/tCt	-	MODERATE	-	-1	-	SNV	SDC3	HGNC	10660	YES	CCDS30661.1	-	ENST00000339394.6:c.1322A>C	ENSP00000344468.6:p.Phe441Ser	-	-	-	-	-
chr1:32689651	chr1	32689651	32689651	A	G	1	3274	3274	0	0	0	0	2477	2282	0	194	1	0.0783205490512717	1.17338539615549e-73	7.36583219651157e-72	significant	ENSG00000084623	ENST00000373586	Transcript	missense_variant	185	113	38	Y/C	tAc/tGc	-	MODERATE	-	1	-	SNV	EIF3I	HGNC	3272	YES	CCDS357.1	-	ENST00000373586.1:c.113A>G	ENSP00000362688.1:p.Tyr38Cys	-	-	-	-	-
chr1:33147928	chr1	33147928	33147928	A	G	1	130	130	0	0	0	0	92	86	0	6	0	0.0652173913043478	0.00459129702245988	0.00860440367537332	significant	ENSG00000162521	ENST00000373493	Transcript	3_prime_UTR_variant	4059	-	-	-	-	-	MODIFIER	-	1	-	SNV	RBBP4	HGNC	9887	YES	CCDS366.1	-	ENST00000373493.5:c.*2622A>G	-	-	-	-	-	-
chr1:33148623	chr1	33148623	33148623	A	G	1	109	47	0	62	0	0.568807339449541	90	28	0	62	0	0.688888888888889	0.105793045862912	0.121316008985992	nonsignificant	ENSG00000162521	ENST00000373493	Transcript	3_prime_UTR_variant	4754	-	-	-	-	rs1062305	MODIFIER	-	1	-	SNV	RBBP4	HGNC	9887	YES	CCDS366.1	-	ENST00000373493.5:c.*3317A>G	-	-	-	-	-	-
chr1:33149486	chr1	33149486	33149486	A	G	1	110	84	0	26	0	0.236363636363636	73	52	0	21	0	0.287671232876712	0.49084192912147	0.491094290010478	nonsignificant	ENSG00000162521	ENST00000373493	Transcript	3_prime_UTR_variant	5617	-	-	-	-	COSV65129942	MODIFIER	-	1	-	SNV	RBBP4	HGNC	9887	YES	CCDS366.1	-	ENST00000373493.5:c.*4180A>G	-	-	-	1	1	-
chr1:33149496	chr1	33149496	33149496	A	G	1	115	103	0	12	0	0.104347826086957	85	70	0	15	0	0.176470588235294	0.149153878108344	0.163786728451721	nonsignificant	ENSG00000162521	ENST00000373493	Transcript	3_prime_UTR_variant	5627	-	-	-	-	COSV65129946	MODIFIER	-	1	-	SNV	RBBP4	HGNC	9887	YES	CCDS366.1	-	ENST00000373493.5:c.*4190A>G	-	-	-	1	1	-
chr1:33149502	chr1	33149502	33149502	A	G	1	115	61	0	54	0	0.469565217391304	88	26	0	62	0	0.704545454545455	0.000974837098821908	0.00224235578523337	significant	ENSG00000162521	ENST00000373493	Transcript	3_prime_UTR_variant	5633	-	-	-	-	COSV65129949	MODIFIER	-	1	-	SNV	RBBP4	HGNC	9887	YES	CCDS366.1	-	ENST00000373493.5:c.*4196A>G	-	-	-	1	1	-
chr1:33149508	chr1	33149508	33149508	A	G	1	123	107	0	16	0	0.130081300813008	93	68	0	25	0	0.268817204301075	0.0137082463460157	0.0218299896803163	nonsignificant	ENSG00000162521	ENST00000373493	Transcript	3_prime_UTR_variant	5639	-	-	-	-	COSV65129951	MODIFIER	-	1	-	SNV	RBBP4	HGNC	9887	YES	CCDS366.1	-	ENST00000373493.5:c.*4202A>G	-	-	-	1	1	-
chr1:35886430	chr1	35886430	35886430	A	G	1	131	131	0	0	0	0	121	103	0	18	0	0.148760330578512	9.06171772217637e-07	4.0914391385975e-06	significant	ENSG00000146463	ENST00000314607	Transcript	3_prime_UTR_variant	5879	-	-	-	-	-	MODIFIER	-	1	-	SNV	ZMYM4	HGNC	13055	YES	CCDS389.1	-	ENST00000314607.6:c.*1152A>G	-	-	-	-	-	-
chr1:35900147	chr1	35900147	35900147	A	G	0	112	112	0	0	0	0	110	100	0	10	0	0.0909090909090909	0.000718952388810814	0.00169997733733395	significant	ENSG00000142687	ENST00000325722	Transcript	3_prime_UTR_variant	3733	-	-	-	-	-	MODIFIER	-	-1	-	SNV	KIAA0319L	HGNC	30071	YES	CCDS390.1	1	ENST00000325722.3:c.*348A>C	-	-	-	-	-	-
chr1:36067760	chr1	36067760	36067760	A	G	0	514	424	0	90	0	0.175097276264591	267	179	0	88	0	0.329588014981273	1.68276277824596e-06	7.26087886134511e-06	significant	ENSG00000126067	ENST00000373237	Transcript	3_prime_UTR_variant	2126	-	-	-	-	-	MODIFIER	-	-1	-	SNV	PSMB2	HGNC	9539	YES	CCDS394.1	-	ENST00000373237.3:c.*1108A>C	-	-	-	-	-	-
chr1:36067817	chr1	36067817	36067817	A	G	0	445	158	0	287	0	0.644943820224719	212	22	0	190	0	0.89622641509434	1.83148557311491e-12	1.65003283577853e-11	significant	ENSG00000126067	ENST00000373237	Transcript	3_prime_UTR_variant	2069	-	-	-	-	-	MODIFIER	-	-1	-	SNV	PSMB2	HGNC	9539	YES	CCDS394.1	-	ENST00000373237.3:c.*1051A>C	-	-	-	-	-	-
chr1:36067838	chr1	36067838	36067838	A	G	0	439	352	0	87	0	0.198177676537585	208	135	0	73	0	0.350961538461538	3.89348931452286e-05	0.000125442553080488	significant	ENSG00000126067	ENST00000373237	Transcript	3_prime_UTR_variant	2048	-	-	-	-	-	MODIFIER	-	-1	-	SNV	PSMB2	HGNC	9539	YES	CCDS394.1	-	ENST00000373237.3:c.*1030A>C	-	-	-	-	-	-
chr1:36067886	chr1	36067886	36067886	A	G	0	367	125	0	242	0	0.659400544959128	182	51	0	131	0	0.71978021978022	0.174005846080872	0.186684434301697	nonsignificant	ENSG00000126067	ENST00000373237	Transcript	3_prime_UTR_variant	2000	-	-	-	-	-	MODIFIER	-	-1	-	SNV	PSMB2	HGNC	9539	YES	CCDS394.1	-	ENST00000373237.3:c.*982A>C	-	-	-	-	-	-
chr1:36067925	chr1	36067925	36067925	A	G	0	342	251	0	91	0	0.266081871345029	137	90	0	47	0	0.343065693430657	0.0954518977243451	0.111160618175689	nonsignificant	ENSG00000126067	ENST00000373237	Transcript	3_prime_UTR_variant	1961	-	-	-	-	-	MODIFIER	-	-1	-	SNV	PSMB2	HGNC	9539	YES	CCDS394.1	-	ENST00000373237.3:c.*943A>C	-	-	-	-	-	-
chr1:36068184	chr1	36068184	36068184	A	G	0	424	379	0	45	0	0.106132075471698	171	128	0	43	0	0.251461988304094	1.85332498288254e-05	6.36079438569562e-05	significant	ENSG00000126067	ENST00000373237	Transcript	3_prime_UTR_variant	1702	-	-	-	-	-	MODIFIER	-	-1	-	SNV	PSMB2	HGNC	9539	YES	CCDS394.1	-	ENST00000373237.3:c.*684A>C	-	-	-	-	-	-
chr1:36068210	chr1	36068210	36068210	A	G	0	458	377	0	81	0	0.176855895196507	156	99	0	57	0	0.365384615384615	2.57510745734086e-06	1.06847742259815e-05	significant	ENSG00000126067	ENST00000373237	Transcript	3_prime_UTR_variant	1676	-	-	-	-	-	MODIFIER	-	-1	-	SNV	PSMB2	HGNC	9539	YES	CCDS394.1	-	ENST00000373237.3:c.*658A>C	-	-	-	-	-	-
chr1:36068231	chr1	36068231	36068231	A	G	0	521	375	0	146	0	0.280230326295585	192	123	0	69	0	0.359375	0.0434166941426888	0.056818350236498	nonsignificant	ENSG00000126067	ENST00000373237	Transcript	3_prime_UTR_variant	1655	-	-	-	-	-	MODIFIER	-	-1	-	SNV	PSMB2	HGNC	9539	YES	CCDS394.1	-	ENST00000373237.3:c.*637A>C	-	-	-	-	-	-
chr1:36068281	chr1	36068281	36068281	A	G	0	606	561	0	45	0	0.0742574257425743	237	193	0	44	0	0.185654008438819	8.58429161334907e-06	3.14595696413885e-05	significant	ENSG00000126067	ENST00000373237	Transcript	3_prime_UTR_variant	1605	-	-	-	-	-	MODIFIER	-	-1	-	SNV	PSMB2	HGNC	9539	YES	CCDS394.1	-	ENST00000373237.3:c.*587A>C	-	-	-	-	-	-
chr1:36068295	chr1	36068295	36068295	A	G	0	785	576	0	209	0	0.266242038216561	328	211	0	117	0	0.356707317073171	0.00302849258537395	0.00603836738846077	significant	ENSG00000126067	ENST00000373237	Transcript	3_prime_UTR_variant	1591	-	-	-	-	-	MODIFIER	-	-1	-	SNV	PSMB2	HGNC	9539	YES	CCDS394.1	-	ENST00000373237.3:c.*573A>C	-	-	-	-	-	-
chr1:36068369	chr1	36068369	36068369	A	G	0	970	895	0	75	0	0.077319587628866	543	462	0	81	0	0.149171270718232	1.99419160409474e-05	6.82020538061226e-05	significant	ENSG00000126067	ENST00000373237	Transcript	3_prime_UTR_variant	1517	-	-	-	-	-	MODIFIER	-	-1	-	SNV	PSMB2	HGNC	9539	YES	CCDS394.1	-	ENST00000373237.3:c.*499A>C	-	-	-	-	-	-
chr1:36068370	chr1	36068370	36068370	A	G	0	977	809	0	168	0	0.171954964176049	559	430	0	129	0	0.230769230769231	0.00585873805249383	0.0105273354110369	nonsignificant	ENSG00000126067	ENST00000373237	Transcript	3_prime_UTR_variant	1516	-	-	-	-	-	MODIFIER	-	-1	-	SNV	PSMB2	HGNC	9539	YES	CCDS394.1	-	ENST00000373237.3:c.*498A>C	-	-	-	-	-	-
chr1:38042099	chr1	38042099	38042099	A	G	0	731	731	0	0	0	0	579	413	0	166	0	0.286701208981002	2.89342506588611e-66	1.65606034653364e-64	significant	ENSG00000134697	ENST00000373062	Transcript	missense_variant	1067	968	323	M/T	aTg/aCg	-	MODERATE	-	-1	-	SNV	GNL2	HGNC	29925	YES	CCDS421.1	-	ENST00000373062.3:c.968A>C	ENSP00000362153.3:p.Met323Thr	-	-	-	-	-
chr1:38267755	chr1	38267755	38267755	A	G	1	174	174	0	0	0	0	107	101	0	6	0	0.0560747663551402	0.00278899333375153	0.00564176821983418	significant	ENSG00000185090	ENST00000373045	Transcript	downstream_gene_variant	-	-	-	-	-	-	MODIFIER	950	1	-	SNV	MANEAL	HGNC	26452	YES	CCDS44110.1	-	-	-	-	-	-	-	-
chr1:39913773	chr1	39913773	39913773	A	G	1	244	244	0	0	0	0	146	125	0	21	0	0.143835616438356	4.17795375522669e-10	3.03369328644445e-09	significant	ENSG00000127603	ENST00000545844	Transcript	synonymous_variant	13968	13860	4620	L	ctA/ctG	-	LOW	-	1	-	SNV	MACF1	HGNC	13664	YES	CCDS435.1	1	ENST00000545844.1:c.13860A>G	ENSP00000439537.1:p.Leu4620%3D	-	-	-	-	-
chr1:40211169	chr1	40211169	40211169	A	G	1	742	742	0	0	0	0	619	576	0	43	0	0.0694668820678514	8.50007657385233e-16	1.06717090404623e-14	significant	ENSG00000084072	ENST00000372830	Transcript	splice_region_variant,synonymous_variant	507	507	169	A	gcA/gcG	-	LOW	-	1	-	SNV	PPIE	HGNC	9258	YES	CCDS53299.1	-	ENST00000372830.1:c.507A>G	ENSP00000361918.1:p.Ala169%3D	-	-	-	-	-
chr1:44019588	chr1	44019588	44019588	A	G	1	286	286	0	0	0	0	362	338	0	24	0	0.0662983425414365	6.60420028008407e-07	3.06724910382902e-06	significant	ENSG00000142949	ENST00000359947	Transcript	missense_variant	695	355	119	S/G	Agt/Ggt	-	MODERATE	-	1	-	SNV	PTPRF	HGNC	9670	YES	CCDS489.2	1	ENST00000359947.4:c.355A>G	ENSP00000353030.4:p.Ser119Gly	-	-	-	-	-
chr1:44085788	chr1	44085788	44085788	A	G	1	343	343	0	0	0	0	353	293	0	60	0	0.169971671388102	1.57376669719668e-19	2.51028687929896e-18	significant	ENSG00000142949	ENST00000359947	Transcript	missense_variant	5474	5134	1712	T/A	Aca/Gca	-	MODERATE	-	1	-	SNV	PTPRF	HGNC	9670	YES	CCDS489.2	1	ENST00000359947.4:c.5134A>G	ENSP00000353030.4:p.Thr1712Ala	-	-	-	-	-
chr1:44437514	chr1	44437514	44437514	A	G	1	411	411	0	0	0	0	177	154	0	23	0	0.129943502824859	3.53277699787403e-13	3.47211315043579e-12	significant	ENSG00000132768	ENST00000255108	Transcript	missense_variant	1112	940	314	S/G	Agc/Ggc	COSV99356452	MODERATE	-	1	-	SNV	DPH2	HGNC	3004	YES	CCDS504.1	-	ENST00000255108.3:c.940A>G	ENSP00000255108.3:p.Ser314Gly	-	-	1	1	-
chr1:45242978	chr1	45242978	45242978	A	G	1	241	233	0	8	0	0.033195020746888	75	66	0	9	0	0.12	0.00707134650736595	0.0123748563878904	nonsignificant	ENSG00000142937	ENST00000396651	Transcript	intron_variant	-	-	-	-	-	rs1331492192	MODIFIER	-	1	-	SNV	RPS8	HGNC	10441	YES	CCDS513.1	-	ENST00000396651.3:c.212-308A>G	-	-	-	-	-	-
chr1:45242986	chr1	45242986	45242986	A	G	1	254	252	0	2	0	0.0078740157480315	85	80	0	5	0	0.0588235294117647	0.0121978665904033	0.0196661544199873	nonsignificant	ENSG00000142937	ENST00000396651	Transcript	intron_variant	-	-	-	-	-	-	MODIFIER	-	1	-	SNV	RPS8	HGNC	10441	YES	CCDS513.1	-	ENST00000396651.3:c.212-300A>G	-	-	-	-	-	-
chr1:45976006	chr1	45976006	45976006	A	G	1	154	152	0	2	0	0.012987012987013	82	69	0	13	0	0.158536585365854	2.94196221728872e-05	9.73649400483647e-05	significant	ENSG00000132763	ENST00000401061	Transcript	3_prime_UTR_variant	2248	-	-	-	-	-	MODIFIER	-	1	-	SNV	MMACHC	HGNC	24525	YES	CCDS41324.1	1	ENST00000401061.4:c.*1119A>G	-	-	-	-	-	-
chr1:46489561	chr1	46489561	46489561	A	G	1	192	192	0	0	0	0	204	184	0	20	0	0.0980392156862745	1.37905413217404e-06	5.99026638663097e-06	significant	ENSG00000086015	ENST00000361297	Transcript	missense_variant	1972	1689	563	I/M	atA/atG	-	MODERATE	-	1	-	SNV	MAST2	HGNC	19035	YES	CCDS41326.1	-	ENST00000361297.2:c.1689A>G	ENSP00000354671.2:p.Ile563Met	-	-	-	-	-
chr1:46497065	chr1	46497065	46497065	A	G	1	197	195	0	2	0	0.0101522842639594	108	101	0	7	0	0.0648148148148148	0.010946046713097	0.0180211564328992	nonsignificant	ENSG00000086015	ENST00000361297	Transcript	missense_variant,splice_region_variant	3278	2995	999	M/V	Atg/Gtg	rs775433932	MODERATE	-	1	-	SNV	MAST2	HGNC	19035	YES	CCDS41326.1	-	ENST00000361297.2:c.2995A>G	ENSP00000354671.2:p.Met999Val	-	-	-	-	-
chr1:53289759	chr1	53289759	53289759	A	G	1	76	62	0	14	0	0.184210526315789	78	57	0	21	0	0.269230769230769	0.250216359539746	0.259276376818075	nonsignificant	ENSG00000162378	ENST00000294353	Transcript	3_prime_UTR_variant	4838	-	-	-	-	-	MODIFIER	-	1	-	SNV	ZYG11B	HGNC	25820	YES	CCDS30717.1	-	ENST00000294353.6:c.*2458A>G	-	-	-	-	-	-
chr1:53291408	chr1	53291408	53291408	A	G	1	107	103	0	4	0	0.0373831775700935	132	118	0	14	0	0.106060606060606	0.0511279199374893	0.0655434335957537	nonsignificant	ENSG00000162378	ENST00000294353	Transcript	3_prime_UTR_variant	6487	-	-	-	-	-	MODIFIER	-	1	-	SNV	ZYG11B	HGNC	25820	YES	CCDS30717.1	-	ENST00000294353.6:c.*4107A>G	-	-	-	-	-	-
chr1:53291420	chr1	53291420	53291420	A	G	1	109	88	0	21	0	0.192660550458716	139	92	0	47	0	0.338129496402878	0.0144582642784117	0.0227692893486241	nonsignificant	ENSG00000162378	ENST00000294353	Transcript	3_prime_UTR_variant	6499	-	-	-	-	-	MODIFIER	-	1	-	SNV	ZYG11B	HGNC	25820	YES	CCDS30717.1	-	ENST00000294353.6:c.*4119A>G	-	-	-	-	-	-
chr1:53291425	chr1	53291425	53291425	A	G	1	118	84	0	34	0	0.288135593220339	140	77	0	63	0	0.45	0.00974098888467391	0.0163837202848534	nonsignificant	ENSG00000162378	ENST00000294353	Transcript	3_prime_UTR_variant	6504	-	-	-	-	-	MODIFIER	-	1	-	SNV	ZYG11B	HGNC	25820	YES	CCDS30717.1	-	ENST00000294353.6:c.*4124A>G	-	-	-	-	-	-
chr1:53291434	chr1	53291434	53291434	A	G	1	124	119	0	5	0	0.0403225806451613	156	137	0	19	0	0.121794871794872	0.0176357499811215	0.0267283251271514	nonsignificant	ENSG00000162378	ENST00000294353	Transcript	3_prime_UTR_variant	6513	-	-	-	-	-	MODIFIER	-	1	-	SNV	ZYG11B	HGNC	25820	YES	CCDS30717.1	-	ENST00000294353.6:c.*4133A>G	-	-	-	-	-	-
chr1:53291435	chr1	53291435	53291435	A	G	1	135	124	0	11	0	0.0814814814814815	159	138	0	21	0	0.132075471698113	0.190978998362236	0.202863062670803	nonsignificant	ENSG00000162378	ENST00000294353	Transcript	3_prime_UTR_variant	6514	-	-	-	-	-	MODIFIER	-	1	-	SNV	ZYG11B	HGNC	25820	YES	CCDS30717.1	-	ENST00000294353.6:c.*4134A>G	-	-	-	-	-	-
chr1:6282400	chr1	6282400	6282400	A	G	0	129	101	0	28	0	0.217054263565891	138	94	0	44	0	0.318840579710145	0.0729376757033505	0.0882691025613931	nonsignificant	ENSG00000116237	ENST00000343813	Transcript	3_prime_UTR_variant	3624	-	-	-	-	-	MODIFIER	-	-1	-	SNV	ICMT	HGNC	5350	YES	CCDS61.1	-	ENST00000343813.5:c.*2740A>C	-	-	-	-	-	-
chr1:6282770	chr1	6282770	6282770	A	G	0	637	635	0	2	0	0.00313971742543171	356	335	0	21	0	0.0589887640449438	3.40680575920398e-08	1.92163594417709e-07	significant	ENSG00000116237	ENST00000343813	Transcript	3_prime_UTR_variant	3254	-	-	-	-	-	MODIFIER	-	-1	-	SNV	ICMT	HGNC	5350	YES	CCDS61.1	-	ENST00000343813.5:c.*2370A>C	-	-	-	-	-	-
chr1:6283244	chr1	6283244	6283244	A	G	0	176	173	0	3	0	0.0170454545454545	149	138	0	11	0	0.0738255033557047	0.0139120734821898	0.0221003224459929	nonsignificant	ENSG00000116237	ENST00000343813	Transcript	3_prime_UTR_variant	2780	-	-	-	-	-	MODIFIER	-	-1	-	SNV	ICMT	HGNC	5350	YES	CCDS61.1	-	ENST00000343813.5:c.*1896A>C	-	-	-	-	-	-
chr1:6283260	chr1	6283260	6283260	A	G	0	110	95	0	15	0	0.136363636363636	122	98	0	24	0	0.19672131147541	0.291476953434009	0.298376723504777	nonsignificant	ENSG00000116237	ENST00000343813	Transcript	3_prime_UTR_variant	2764	-	-	-	-	-	MODIFIER	-	-1	-	SNV	ICMT	HGNC	5350	YES	CCDS61.1	-	ENST00000343813.5:c.*1880A>C	-	-	-	-	-	-
chr1:6583395	chr1	6583395	6583395	A	G	0	87	84	0	3	0	0.0344827586206897	85	76	0	9	0	0.105882352941176	0.0784783306972857	0.0938652928930043	nonsignificant	ENSG00000162408	ENST00000377705	Transcript	3_prime_UTR_variant	4661	-	-	-	-	-	MODIFIER	-	-1	-	SNV	NOL9	HGNC	26265	YES	CCDS80.1	-	ENST00000377705.5:c.*2519A>C	-	-	-	-	-	-
chr1:65898005	chr1	65898005	65898005	A	G	1	250	250	0	0	0	0	197	160	0	37	0	0.187817258883249	8.52989835322776e-15	9.88046559248882e-14	significant	ENSG00000213625	ENST00000371065	Transcript	3_prime_UTR_variant	937	-	-	-	-	COSV60756622	MODIFIER	-	1	-	SNV	LEPROT	HGNC	29477	YES	CCDS630.1	-	ENST00000371065.4:c.*403A>G	-	-	-	1	1	-
chr1:67874689	chr1	67874689	67874689	A	G	0	400	329	0	71	0	0.1775	361	256	0	105	0	0.290858725761773	0.000285199897071545	0.000747977088546128	significant	ENSG00000142864	ENST00000370995	Transcript	downstream_gene_variant	-	-	-	-	-	-	MODIFIER	2032	-1	cds_start_NF,cds_end_NF	SNV	SERBP1	HGNC	17860	YES	CCDS30746.1	-	-	-	-	-	-	-	-
chr1:67874731	chr1	67874731	67874731	A	G	0	331	296	0	35	0	0.105740181268882	266	214	0	52	0	0.195488721804511	0.00234833772868041	0.00486673612354855	significant	ENSG00000142864	ENST00000370995	Transcript	downstream_gene_variant	-	-	-	-	-	-	MODIFIER	1990	-1	cds_start_NF,cds_end_NF	SNV	SERBP1	HGNC	17860	YES	CCDS30746.1	-	-	-	-	-	-	-	-
chr1:68170433	chr1	68170433	68170433	A	G	0	314	314	0	0	0	0	167	158	0	9	0	0.0538922155688623	6.34731140650251e-05	0.000195750681411314	significant	ENSG00000172380	ENST00000370982	Transcript	3_prime_UTR_variant	1120	-	-	-	-	-	MODIFIER	-	-1	-	SNV	GNG12	HGNC	19663	YES	CCDS30749.1	-	ENST00000370982.3:c.*701A>C	-	-	-	-	-	-
chr1:68603570	chr1	68603570	68603570	A	G	0	678	547	0	131	0	0.193215339233038	578	406	0	172	0	0.29757785467128	2.17263065568776e-05	7.37860254095702e-05	significant	ENSG00000116729	ENST00000354777	Transcript	missense_variant	1649	1403	468	I/T	aTc/aCc	-	MODERATE	-	-1	-	SNV	WLS	HGNC	30238	YES	CCDS30750.1	-	ENST00000354777.2:c.1403A>C	ENSP00000346829.2:p.Ile468Thr	-	-	-	-	-
chr1:94983517	chr1	94983517	94983517	A	G	1	225	225	0	0	0	0	118	110	0	8	0	0.0677966101694915	0.000167150968009265	0.000466679747124863	significant	ENSG00000117528	ENST00000370214	Transcript	3_prime_UTR_variant	2836	-	-	-	-	-	MODIFIER	-	1	-	SNV	ABCD3	HGNC	67	YES	CCDS749.1	-	ENST00000370214.4:c.*832A>G	-	-	-	-	-	-
chr1:9790570	chr1	9790570	9790570	A	G	0	583	583	0	0	0	0	491	454	0	37	0	0.0753564154786151	1.23316979476969e-13	1.25641278566588e-12	significant	ENSG00000171603	ENST00000377298	Transcript	missense_variant	3735	2942	981	F/S	tTc/tCc	-	MODERATE	-	-1	-	SNV	CLSTN1	HGNC	17447	YES	CCDS30580.1	-	ENST00000377298.4:c.2942A>C	ENSP00000366513.4:p.Phe981Ser	-	-	-	-	-
chr1:985128	chr1	985128	985128	A	G	1	297	297	0	0	0	0	236	221	0	15	0	0.0635593220338983	3.81773738799831e-06	1.51928772127704e-05	significant	ENSG00000188157	ENST00000379370	Transcript	missense_variant	4747	4697	1566	N/S	aAc/aGc	-	MODERATE	-	1	-	SNV	AGRN	HGNC	329	YES	CCDS30551.1	1	ENST00000379370.2:c.4697A>G	ENSP00000368678.2:p.Asn1566Ser	-	-	-	-	-
chr1:985941	chr1	985941	985941	A	G	1	349	349	0	0	0	0	320	286	0	34	0	0.10625	4.91592885456594e-12	4.23291927034749e-11	significant	ENSG00000188157	ENST00000379370	Transcript	missense_variant	5161	5111	1704	Y/C	tAc/tGc	COSV65068016	MODERATE	-	1	-	SNV	AGRN	HGNC	329	YES	CCDS30551.1	1	ENST00000379370.2:c.5111A>G	ENSP00000368678.2:p.Tyr1704Cys	-	-	1	1	-
chr1:987174	chr1	987174	987174	A	G	1	445	445	0	0	0	0	450	396	0	54	0	0.12	2.12804076269018e-17	2.95797666013935e-16	significant	ENSG00000188157	ENST00000379370	Transcript	missense_variant	5680	5630	1877	Y/C	tAc/tGc	-	MODERATE	-	1	-	SNV	AGRN	HGNC	329	YES	CCDS30551.1	1	ENST00000379370.2:c.5630A>G	ENSP00000368678.2:p.Tyr1877Cys	-	-	-	-	-
chr1:9987436	chr1	9987436	9987436	A	G	0	129	125	0	4	0	0.0310077519379845	137	115	0	22	0	0.160583941605839	0.000327827830978342	0.000844970806733581	significant	ENSG00000162441	ENST00000377223	Transcript	downstream_gene_variant	-	-	-	-	-	-	MODIFIER	1561	-1	-	SNV	LZIC	HGNC	17497	YES	CCDS107.1	-	-	-	-	-	-	-	-
chr1:9987443	chr1	9987443	9987443	A	G	0	131	130	0	1	0	0.00763358778625954	138	122	0	16	0	0.115942028985507	0.000195438962403396	0.000535667916671844	significant	ENSG00000162441	ENST00000377223	Transcript	downstream_gene_variant	-	-	-	-	-	-	MODIFIER	1554	-1	-	SNV	LZIC	HGNC	17497	YES	CCDS107.1	-	-	-	-	-	-	-	-
chr1:9987470	chr1	9987470	9987470	A	G	0	99	87	0	12	0	0.121212121212121	142	116	0	26	0	0.183098591549296	0.213275567981985	0.224464172684123	nonsignificant	ENSG00000162441	ENST00000377223	Transcript	downstream_gene_variant	-	-	-	-	-	-	MODIFIER	1527	-1	-	SNV	LZIC	HGNC	17497	YES	CCDS107.1	-	-	-	-	-	-	-	-
chr1:9987480	chr1	9987480	9987480	A	G	0	89	85	0	4	0	0.0449438202247191	131	109	0	22	0	0.16793893129771	0.0053597235651922	0.00978426084227394	significant	ENSG00000162441	ENST00000377223	Transcript	downstream_gene_variant	-	-	-	-	-	-	MODIFIER	1517	-1	-	SNV	LZIC	HGNC	17497	YES	CCDS107.1	-	-	-	-	-	-	-	-
chr1:9987484	chr1	9987484	9987484	A	G	0	92	83	0	9	0	0.0978260869565217	136	101	0	35	0	0.257352941176471	0.00332994455733638	0.00654560644231097	significant	ENSG00000162441	ENST00000377223	Transcript	downstream_gene_variant	-	-	-	-	-	-	MODIFIER	1513	-1	-	SNV	LZIC	HGNC	17497	YES	CCDS107.1	-	-	-	-	-	-	-	-
chr1:9987951	chr1	9987951	9987951	A	G	0	83	72	0	11	0	0.132530120481928	84	67	0	17	0	0.202380952380952	0.3006142887893	0.306923088134301	nonsignificant	ENSG00000162441	ENST00000377223	Transcript	downstream_gene_variant	-	-	-	-	-	-	MODIFIER	1046	-1	-	SNV	LZIC	HGNC	17497	YES	CCDS107.1	-	-	-	-	-	-	-	-
chr1:9987952	chr1	9987952	9987952	A	G	0	83	67	0	16	0	0.192771084337349	82	60	0	22	0	0.268292682926829	0.271921779143905	0.279978720748168	nonsignificant	ENSG00000162441	ENST00000377223	Transcript	downstream_gene_variant	-	-	-	-	-	-	MODIFIER	1045	-1	-	SNV	LZIC	HGNC	17497	YES	CCDS107.1	-	-	-	-	-	-	-	-
chr10:101992194	chr10	101992194	101992194	A	G	0	149	148	0	1	0	0.00671140939597315	119	106	0	13	0	0.109243697478992	0.000152714788599008	0.000428835466974991	significant	ENSG00000095485	ENST00000354105	Transcript	3_prime_UTR_variant	2494	-	-	-	-	-	MODIFIER	-	-1	-	SNV	CWF19L1	HGNC	25613	YES	CCDS7489.1	1	ENST00000354105.4:c.*790A>C	-	-	-	-	-	-
chr10:101992281	chr10	101992281	101992281	A	G	0	197	155	0	42	0	0.213197969543147	128	82	0	46	0	0.359375	0.0048503970184725	0.00896379164097577	significant	ENSG00000095485	ENST00000354105	Transcript	3_prime_UTR_variant	2407	-	-	-	-	-	MODIFIER	-	-1	-	SNV	CWF19L1	HGNC	25613	YES	CCDS7489.1	1	ENST00000354105.4:c.*703A>C	-	-	-	-	-	-
chr10:101992302	chr10	101992302	101992302	A	G	0	258	228	0	30	0	0.116279069767442	174	135	0	39	0	0.224137931034483	0.00319809234988248	0.00631185366416967	significant	ENSG00000095485	ENST00000354105	Transcript	3_prime_UTR_variant	2386	-	-	-	-	-	MODIFIER	-	-1	-	SNV	CWF19L1	HGNC	25613	YES	CCDS7489.1	1	ENST00000354105.4:c.*682A>C	-	-	-	-	-	-
chr10:101992307	chr10	101992307	101992307	A	G	0	257	97	1	159	0	0.618677042801556	170	26	0	144	0	0.847058823529412	3.91588181685282e-07	1.90032568967471e-06	significant	ENSG00000095485	ENST00000354105	Transcript	3_prime_UTR_variant	2381	-	-	-	-	-	MODIFIER	-	-1	-	SNV	CWF19L1	HGNC	25613	YES	CCDS7489.1	1	ENST00000354105.4:c.*677A>C	-	-	-	-	-	-
chr10:101992314	chr10	101992314	101992314	A	G	0	265	160	0	105	0	0.39622641509434	176	86	0	90	0	0.511363636363636	0.0189268872982918	0.0284634642059319	nonsignificant	ENSG00000095485	ENST00000354105	Transcript	3_prime_UTR_variant	2374	-	-	-	-	-	MODIFIER	-	-1	-	SNV	CWF19L1	HGNC	25613	YES	CCDS7489.1	1	ENST00000354105.4:c.*670A>C	-	-	-	-	-	-
chr10:101992425	chr10	101992425	101992425	A	G	0	404	384	0	20	0	0.0495049504950495	248	204	0	44	0	0.17741935483871	2.29529529684111e-07	1.16622575656731e-06	significant	ENSG00000095485	ENST00000354105	Transcript	3_prime_UTR_variant	2263	-	-	-	-	-	MODIFIER	-	-1	-	SNV	CWF19L1	HGNC	25613	YES	CCDS7489.1	1	ENST00000354105.4:c.*559A>C	-	-	-	-	-	-
chr10:101992783	chr10	101992783	101992783	A	G	0	248	205	0	43	0	0.173387096774194	207	137	0	70	0	0.338164251207729	7.88299420374734e-05	0.000237466048304835	significant	ENSG00000095485	ENST00000354105	Transcript	3_prime_UTR_variant	1905	-	-	-	-	-	MODIFIER	-	-1	-	SNV	CWF19L1	HGNC	25613	YES	CCDS7489.1	1	ENST00000354105.4:c.*201A>C	-	-	-	-	-	-
chr10:101992793	chr10	101992793	101992793	A	G	0	243	221	0	22	0	0.0905349794238683	209	173	0	36	0	0.172248803827751	0.011031575094459	0.0181007125917515	nonsignificant	ENSG00000095485	ENST00000354105	Transcript	3_prime_UTR_variant	1895	-	-	-	-	-	MODIFIER	-	-1	-	SNV	CWF19L1	HGNC	25613	YES	CCDS7489.1	1	ENST00000354105.4:c.*191A>C	-	-	-	-	-	-
chr10:101992810	chr10	101992810	101992810	A	G	0	237	204	1	32	0	0.135021097046413	222	159	0	63	0	0.283783783783784	0.00012597066170718	0.000362095875453726	significant	ENSG00000095485	ENST00000354105	Transcript	3_prime_UTR_variant	1878	-	-	-	-	-	MODIFIER	-	-1	-	SNV	CWF19L1	HGNC	25613	YES	CCDS7489.1	1	ENST00000354105.4:c.*174A>C	-	-	-	-	-	-
chr10:101992878	chr10	101992878	101992878	A	G	0	134	126	0	8	0	0.0597014925373134	179	149	0	30	0	0.167597765363128	0.00464545473975791	0.00867567651014288	significant	ENSG00000095485	ENST00000354105	Transcript	3_prime_UTR_variant	1810	-	-	-	-	-	MODIFIER	-	-1	-	SNV	CWF19L1	HGNC	25613	YES	CCDS7489.1	1	ENST00000354105.4:c.*106A>C	-	-	-	-	-	-
chr10:101992897	chr10	101992897	101992897	A	G	0	129	127	0	2	0	0.0155038759689922	156	145	0	11	0	0.0705128205128205	0.0422339845886164	0.0555032759371911	nonsignificant	ENSG00000095485	ENST00000354105	Transcript	3_prime_UTR_variant	1791	-	-	-	-	-	MODIFIER	-	-1	-	SNV	CWF19L1	HGNC	25613	YES	CCDS7489.1	1	ENST00000354105.4:c.*87A>C	-	-	-	-	-	-
chr10:101992898	chr10	101992898	101992898	A	G	0	120	110	0	10	0	0.0833333333333333	144	105	0	39	0	0.270833333333333	0.00010507684136639	0.000307488019998488	significant	ENSG00000095485	ENST00000354105	Transcript	3_prime_UTR_variant	1790	-	-	-	-	-	MODIFIER	-	-1	-	SNV	CWF19L1	HGNC	25613	YES	CCDS7489.1	1	ENST00000354105.4:c.*86A>C	-	-	-	-	-	-
chr10:101992899	chr10	101992899	101992899	A	G	0	120	117	0	3	0	0.025	152	121	0	31	0	0.203947368421053	3.9335958516773e-06	1.55901782634705e-05	significant	ENSG00000095485	ENST00000354105	Transcript	3_prime_UTR_variant	1789	-	-	-	-	-	MODIFIER	-	-1	-	SNV	CWF19L1	HGNC	25613	YES	CCDS7489.1	1	ENST00000354105.4:c.*85A>C	-	-	-	-	-	-
chr10:102121601	chr10	102121601	102121601	A	G	1	443	442	0	1	0	0.00225733634311512	284	247	0	37	0	0.130281690140845	4.25826659785058e-15	5.05279682891295e-14	significant	ENSG00000099194	ENST00000370355	Transcript	3_prime_UTR_variant	2372	-	-	-	-	rs3178760	MODIFIER	-	1	-	SNV	SCD	HGNC	10571	YES	CCDS7493.1	-	ENST00000370355.2:c.*911A>G	-	-	-	-	-	-
chr10:114209756	chr10	114209756	114209756	A	G	1	61	61	0	0	0	0	75	69	0	6	0	0.08	0.0326886335990133	0.0445462751986554	nonsignificant	ENSG00000151532	ENST00000393077	Transcript	intron_variant	-	-	-	-	-	rs1432530274	MODIFIER	-	1	-	SNV	VTI1A	HGNC	17792	YES	CCDS7575.2	1	ENST00000393077.2:c.94+2531A>G	-	-	-	-	-	-
chr10:12163023	chr10	12163023	12163023	A	G	1	184	181	0	3	0	0.016304347826087	177	162	0	15	0	0.0847457627118644	0.00306245228939054	0.00608736685919712	significant	ENSG00000181192	ENST00000263035	Transcript	3_prime_UTR_variant	2958	-	-	-	-	-	MODIFIER	-	1	-	SNV	DHTKD1	HGNC	23537	YES	CCDS7087.1	1	ENST00000263035.4:c.*136A>G	-	-	-	-	-	-
chr10:12163032	chr10	12163032	12163032	A	G	1	185	152	0	33	0	0.178378378378378	181	131	0	50	0	0.276243093922652	0.0334491906864241	0.0453603659064679	nonsignificant	ENSG00000181192	ENST00000263035	Transcript	3_prime_UTR_variant	2967	-	-	-	-	-	MODIFIER	-	1	-	SNV	DHTKD1	HGNC	23537	YES	CCDS7087.1	1	ENST00000263035.4:c.*145A>G	-	-	-	-	-	-
chr10:12163033	chr10	12163033	12163033	A	G	1	189	143	0	46	0	0.243386243386243	183	118	0	65	0	0.355191256830601	0.0232262651123202	0.0336090639588677	nonsignificant	ENSG00000181192	ENST00000263035	Transcript	3_prime_UTR_variant	2968	-	-	-	-	-	MODIFIER	-	1	-	SNV	DHTKD1	HGNC	23537	YES	CCDS7087.1	1	ENST00000263035.4:c.*146A>G	-	-	-	-	-	-
chr10:12163043	chr10	12163043	12163043	A	G	1	181	178	0	3	0	0.0165745856353591	194	179	0	15	0	0.077319587628866	0.00679443531666128	0.0119955219745262	nonsignificant	ENSG00000181192	ENST00000263035	Transcript	3_prime_UTR_variant	2978	-	-	-	-	-	MODIFIER	-	1	-	SNV	DHTKD1	HGNC	23537	YES	CCDS7087.1	1	ENST00000263035.4:c.*156A>G	-	-	-	-	-	-
chr10:12163126	chr10	12163126	12163126	A	G	1	146	117	0	29	0	0.198630136986301	185	122	0	63	0	0.340540540540541	0.00451073519045354	0.00848147657235597	significant	ENSG00000181192	ENST00000263035	Transcript	3_prime_UTR_variant	3061	-	-	-	-	rs1133226	MODIFIER	-	1	-	SNV	DHTKD1	HGNC	23537	YES	CCDS7087.1	1	ENST00000263035.4:c.*239A>G	-	-	-	-	-	-
chr10:12163168	chr10	12163168	12163168	A	G	1	98	97	0	1	0	0.0102040816326531	203	186	0	17	0	0.083743842364532	0.00911449199778169	0.0154099056713146	nonsignificant	ENSG00000181192	ENST00000263035	Transcript	3_prime_UTR_variant	3103	-	-	-	-	-	MODIFIER	-	1	-	SNV	DHTKD1	HGNC	23537	YES	CCDS7087.1	1	ENST00000263035.4:c.*281A>G	-	-	-	-	-	-
chr10:12163176	chr10	12163176	12163176	A	G	1	87	81	0	6	0	0.0689655172413793	235	207	0	28	0	0.119148936170213	0.225425711595201	0.235468832401643	nonsignificant	ENSG00000181192	ENST00000263035	Transcript	3_prime_UTR_variant	3111	-	-	-	-	-	MODIFIER	-	1	-	SNV	DHTKD1	HGNC	23537	YES	CCDS7087.1	1	ENST00000263035.4:c.*289A>G	-	-	-	-	-	-
chr10:12163573	chr10	12163573	12163573	A	G	1	179	164	0	15	0	0.0837988826815642	201	174	0	27	0	0.134328358208955	0.140548492239595	0.155049527153204	nonsignificant	ENSG00000181192	ENST00000263035	Transcript	3_prime_UTR_variant	3508	-	-	-	-	-	MODIFIER	-	1	-	SNV	DHTKD1	HGNC	23537	YES	CCDS7087.1	1	ENST00000263035.4:c.*686A>G	-	-	-	-	-	-
chr10:12164435	chr10	12164435	12164435	A	G	1	168	155	0	13	0	0.0773809523809524	178	152	0	26	0	0.146067415730337	0.0603366930546895	0.0756054119023991	nonsignificant	ENSG00000181192	ENST00000263035	Transcript	3_prime_UTR_variant	4370	-	-	-	-	-	MODIFIER	-	1	-	SNV	DHTKD1	HGNC	23537	YES	CCDS7087.1	1	ENST00000263035.4:c.*1548A>G	-	-	-	-	-	-
chr10:124742906	chr10	124742906	124742906	A	G	1	264	264	0	0	0	0	157	149	0	8	0	0.0509554140127389	0.000333641742322244	0.000857684056220723	significant	ENSG00000179988	ENST00000368887	Transcript	synonymous_variant	1067	627	209	L	ctA/ctG	-	LOW	-	1	-	SNV	PSTK	HGNC	28578	YES	CCDS7633.1	-	ENST00000368887.3:c.627A>G	ENSP00000357882.3:p.Leu209%3D	-	-	-	-	-
chr10:126309075	chr10	126309075	126309075	A	G	0	109	109	0	0	0	0	108	102	0	6	0	0.0555555555555556	0.0141479031729763	0.0224016384446099	nonsignificant	ENSG00000189319	ENST00000337318	Transcript	3_prime_UTR_variant	4217	-	-	-	-	-	MODIFIER	-	-1	-	SNV	FAM53B	HGNC	28968	YES	CCDS7641.1	-	ENST00000337318.3:c.*2736A>C	-	-	-	-	-	-
chr10:126451032	chr10	126451032	126451032	A	G	0	141	136	0	5	0	0.0354609929078014	131	118	0	13	0	0.099236641221374	0.0490099752417492	0.0632030562097044	nonsignificant	ENSG00000203791	ENST00000368836	Transcript	missense_variant	749	712	238	S/P	Tca/Cca	COSV63041997	MODERATE	-	-1	-	SNV	METTL10	HGNC	33787	YES	CCDS31307.1	-	ENST00000368836.2:c.712A>C	ENSP00000357829.2:p.Ser238Pro	-	-	1	1	-
chr10:126451098	chr10	126451098	126451098	A	G	0	140	133	0	7	0	0.05	129	116	0	13	0	0.10077519379845	0.161778529091644	0.175365033411411	nonsignificant	ENSG00000203791	ENST00000368836	Transcript	missense_variant	683	646	216	S/P	Tct/Cct	-	MODERATE	-	-1	-	SNV	METTL10	HGNC	33787	YES	CCDS31307.1	-	ENST00000368836.2:c.646A>C	ENSP00000357829.2:p.Ser216Pro	-	-	-	-	-
chr10:129903550	chr10	129903550	129903550	A	G	0	565	565	0	0	0	0	384	361	0	23	0	0.0598958333333333	6.12784376504308e-10	4.35211093677877e-09	significant	ENSG00000148773	ENST00000368654	Transcript	missense_variant	6930	6554	2185	M/T	aTg/aCg	-	MODERATE	-	-1	-	SNV	MKI67	HGNC	7107	YES	CCDS7659.1	-	ENST00000368654.3:c.6554A>C	ENSP00000357643.3:p.Met2185Thr	-	-	-	-	-
chr10:135169298	chr10	135169298	135169298	A	G	0	71	71	0	0	0	0	83	77	0	6	0	0.072289156626506	0.0310157025806445	0.0427521737129469	nonsignificant	ENSG00000148803	ENST00000368552	Transcript	synonymous_variant	360	342	114	I	atT/atC	-	LOW	-	-1	-	SNV	FUOM	HGNC	24733	YES	CCDS44499.1	-	ENST00000368552.3:c.342A>C	ENSP00000357540.3:p.Ile114%3D	-	-	-	-	-
chr10:15117710	chr10	15117710	15117710	A	G	0	140	115	0	25	0	0.178571428571429	129	85	0	44	0	0.341085271317829	0.00318723128613138	0.00629680414498646	significant	ENSG00000152463	ENST00000378217	Transcript	downstream_gene_variant	-	-	-	-	-	-	MODIFIER	1859	1	-	SNV	OLAH	HGNC	25625	YES	CCDS7106.1	-	-	-	-	-	-	-	-
chr10:15117728	chr10	15117728	15117728	A	G	0	148	135	0	13	0	0.0878378378378378	132	103	0	29	0	0.21969696969697	0.0024110661633318	0.00497554056611207	significant	ENSG00000152463	ENST00000378217	Transcript	downstream_gene_variant	-	-	-	-	-	-	MODIFIER	1877	1	-	SNV	OLAH	HGNC	25625	YES	CCDS7106.1	-	-	-	-	-	-	-	-
chr10:15118769	chr10	15118769	15118769	A	G	0	105	85	0	20	0	0.19047619047619	99	68	0	31	0	0.313131313131313	0.0524065830935323	0.0669181172572269	nonsignificant	ENSG00000152463	ENST00000378217	Transcript	downstream_gene_variant	-	-	-	-	-	-	MODIFIER	2918	1	-	SNV	OLAH	HGNC	25625	YES	CCDS7106.1	-	-	-	-	-	-	-	-
chr10:15118774	chr10	15118774	15118774	A	G	0	109	50	0	59	0	0.541284403669725	96	25	0	71	0	0.739583333333333	0.0037130970339695	0.00716834010724668	significant	ENSG00000152463	ENST00000378217	Transcript	downstream_gene_variant	-	-	-	-	-	-	MODIFIER	2923	1	-	SNV	OLAH	HGNC	25625	YES	CCDS7106.1	-	-	-	-	-	-	-	-
chr10:16479385	chr10	16479385	16479385	A	G	1	84	53	0	31	0	0.369047619047619	139	51	0	88	0	0.633093525179856	0.000171635738561104	0.000477829967439068	significant	ENSG00000165983	ENST00000378000	Transcript	5_prime_UTR_variant	94	-	-	-	-	-	MODIFIER	-	1	-	SNV	PTER	HGNC	9590	YES	CCDS7111.1	-	ENST00000378000.1:c.-153A>G	-	-	-	-	-	-
chr10:16479424	chr10	16479424	16479424	A	G	1	94	93	0	1	0	0.0106382978723404	145	135	0	10	0	0.0689655172413793	0.0539382434875018	0.0685399750771421	nonsignificant	ENSG00000165983	ENST00000378000	Transcript	5_prime_UTR_variant	133	-	-	-	-	-	MODIFIER	-	1	-	SNV	PTER	HGNC	9590	YES	CCDS7111.1	-	ENST00000378000.1:c.-114A>G	-	-	-	-	-	-
chr10:16479432	chr10	16479432	16479432	A	G	1	87	85	0	2	0	0.0229885057471264	123	113	0	10	0	0.0813008130081301	0.128174647547551	0.143431779256776	nonsignificant	ENSG00000165983	ENST00000378000	Transcript	5_prime_UTR_variant	141	-	-	-	-	-	MODIFIER	-	1	-	SNV	PTER	HGNC	9590	YES	CCDS7111.1	-	ENST00000378000.1:c.-106A>G	-	-	-	-	-	-
chr10:16479438	chr10	16479438	16479438	A	G	1	79	72	0	7	0	0.0886075949367089	108	92	0	16	0	0.148148148148148	0.264266553509618	0.272611099178162	nonsignificant	ENSG00000165983	ENST00000378000	Transcript	5_prime_UTR_variant	147	-	-	-	-	-	MODIFIER	-	1	-	SNV	PTER	HGNC	9590	YES	CCDS7111.1	-	ENST00000378000.1:c.-100A>G	-	-	-	-	-	-
chr10:28811977	chr10	28811977	28811977	A	G	0	84	84	0	0	0	0	96	91	0	5	0	0.0520833333333333	0.0617901281196062	0.0772071298817045	nonsignificant	ENSG00000254635	ENST00000528337	Transcript	non_coding_transcript_exon_variant	2245	-	-	-	-	-	MODIFIER	-	-1	-	SNV	WAC-AS1	HGNC	27347	YES	-	-	ENST00000528337.1:n.2245A>C	-	-	-	-	-	-
chr10:51585557	chr10	51585557	51585557	A	G	1	804	803	0	1	0	0.00124378109452736	554	522	0	32	0	0.0577617328519856	4.09881701988694e-12	3.57681521107622e-11	significant	ENSG00000138293	ENST00000452682	Transcript	synonymous_variant	1956	1704	568	L	ttA/ttG	-	LOW	-	1	-	SNV	NCOA4	HGNC	7671	YES	CCDS44394.1	1	ENST00000452682.1:c.1704A>G	ENSP00000395465.1:p.Leu568%3D	-	-	-	-	-
chr10:72059266	chr10	72059266	72059266	A	G	0	148	147	0	1	0	0.00675675675675676	170	154	0	16	0	0.0941176470588235	0.000309402745073939	0.000803868814304254	significant	ENSG00000172731	ENST00000355790	Transcript	3_prime_UTR_variant	2877	-	-	-	-	-	MODIFIER	-	-1	-	SNV	LRRC20	HGNC	23421	YES	CCDS7302.1	-	ENST00000355790.4:c.*1844A>C	-	-	-	-	-	-
chr10:72184769	chr10	72184769	72184769	A	G	1	156	156	0	0	0	0	91	76	0	15	0	0.164835164835165	1.42376765793577e-07	7.42802107866758e-07	significant	ENSG00000148730	ENST00000373218	Transcript	3_prime_UTR_variant	3652	-	-	-	-	rs1027327124	MODIFIER	-	1	-	SNV	EIF4EBP2	HGNC	3289	YES	CCDS7303.1	-	ENST00000373218.4:c.*3266A>G	-	-	-	-	-	-
chr10:72186792	chr10	72186792	72186792	A	G	1	213	212	0	1	0	0.00469483568075117	143	109	0	34	0	0.237762237762238	5.68776488407023e-14	6.01542960021776e-13	significant	ENSG00000148730	ENST00000373218	Transcript	3_prime_UTR_variant	5675	-	-	-	-	-	MODIFIER	-	1	-	SNV	EIF4EBP2	HGNC	3289	YES	CCDS7303.1	-	ENST00000373218.4:c.*5289A>G	-	-	-	-	-	-
chr10:73062362	chr10	73062362	73062362	A	G	1	86	86	0	0	0	0	137	123	0	14	0	0.102189781021898	0.00110451188271329	0.00251389488159071	significant	ENSG00000107731	ENST00000335350	Transcript	3_prime_UTR_variant	6582	-	-	-	-	rs1397324473	MODIFIER	-	1	-	SNV	UNC5B	HGNC	12568	YES	CCDS7309.1	-	ENST00000335350.6:c.*3328A>G	-	-	-	-	-	-
chr10:73979892	chr10	73979892	73979892	A	G	1	281	260	0	21	0	0.0747330960854092	288	252	0	36	0	0.125	0.0509140752645922	0.0653123206756074	nonsignificant	ENSG00000166295	ENST00000299381	Transcript	intron_variant	-	-	-	-	-	-	MODIFIER	-	1	-	SNV	ANAPC16	HGNC	26976	YES	CCDS7314.1	-	ENST00000299381.4:c.-27-3754A>G	-	-	-	-	-	-
chr10:73980019	chr10	73980019	73980019	A	G	1	239	196	0	43	0	0.179916317991632	310	234	0	76	0	0.245161290322581	0.0757160388027831	0.0911214666111415	nonsignificant	ENSG00000166295	ENST00000299381	Transcript	intron_variant	-	-	-	-	-	rs1405210641	MODIFIER	-	1	-	SNV	ANAPC16	HGNC	26976	YES	CCDS7314.1	-	ENST00000299381.4:c.-27-3627A>G	-	-	-	-	-	-
chr10:75008797	chr10	75008797	75008797	A	G	0	610	602	0	8	0	0.0131147540983607	268	248	0	20	0	0.0746268656716418	6.99754679596335e-06	2.62374297975813e-05	significant	ENSG00000182180	ENST00000372945	Transcript	3_prime_UTR_variant	2438	-	-	-	-	-	MODIFIER	-	-1	-	SNV	MRPS16	HGNC	14048	YES	CCDS7323.1	1	ENST00000372945.3:c.*1813A>C	-	-	-	-	-	-
chr10:75008817	chr10	75008817	75008817	A	G	0	618	568	0	50	0	0.0809061488673139	340	286	0	54	0	0.158823529411765	0.000311214937508696	0.000806423792798833	significant	ENSG00000182180	ENST00000372945	Transcript	3_prime_UTR_variant	2418	-	-	-	-	-	MODIFIER	-	-1	-	SNV	MRPS16	HGNC	14048	YES	CCDS7323.1	1	ENST00000372945.3:c.*1793A>C	-	-	-	-	-	-
chr10:75008955	chr10	75008955	75008955	A	G	0	643	432	0	211	0	0.328149300155521	334	146	0	188	0	0.562874251497006	1.97369295845698e-12	1.75379292107639e-11	significant	ENSG00000182180	ENST00000372945	Transcript	3_prime_UTR_variant	2280	-	-	-	-	-	MODIFIER	-	-1	-	SNV	MRPS16	HGNC	14048	YES	CCDS7323.1	1	ENST00000372945.3:c.*1655A>C	-	-	-	-	-	-
chr10:75009585	chr10	75009585	75009585	A	G	0	435	402	0	33	0	0.0758620689655172	331	269	0	62	0	0.187311178247734	4.50704348196048e-06	1.76118606744881e-05	significant	ENSG00000182180	ENST00000372945	Transcript	3_prime_UTR_variant	1650	-	-	-	-	-	MODIFIER	-	-1	-	SNV	MRPS16	HGNC	14048	YES	CCDS7323.1	1	ENST00000372945.3:c.*1025A>C	-	-	-	-	-	-
chr10:75009591	chr10	75009591	75009591	A	G	0	421	411	0	10	0	0.0237529691211401	276	254	0	22	0	0.0797101449275362	0.00073912679735395	0.00174133262427456	significant	ENSG00000182180	ENST00000372945	Transcript	3_prime_UTR_variant	1644	-	-	-	-	-	MODIFIER	-	-1	-	SNV	MRPS16	HGNC	14048	YES	CCDS7323.1	1	ENST00000372945.3:c.*1019A>C	-	-	-	-	-	-
chr10:75009665	chr10	75009665	75009665	A	G	0	403	393	0	10	0	0.0248138957816377	248	222	0	26	0	0.104838709677419	2.57937332040226e-05	8.62450254553745e-05	significant	ENSG00000182180	ENST00000372945	Transcript	3_prime_UTR_variant	1570	-	-	-	-	-	MODIFIER	-	-1	-	SNV	MRPS16	HGNC	14048	YES	CCDS7323.1	1	ENST00000372945.3:c.*945A>C	-	-	-	-	-	-
chr10:75009844	chr10	75009844	75009844	A	G	0	416	396	0	20	0	0.0480769230769231	377	320	0	57	0	0.151193633952255	9.69388000009249e-07	4.3566490716351e-06	significant	ENSG00000182180	ENST00000372945	Transcript	3_prime_UTR_variant	1391	-	-	-	-	-	MODIFIER	-	-1	-	SNV	MRPS16	HGNC	14048	YES	CCDS7323.1	1	ENST00000372945.3:c.*766A>C	-	-	-	-	-	-
chr10:75010087	chr10	75010087	75010087	A	G	0	166	165	0	1	0	0.00602409638554217	267	247	0	20	0	0.0749063670411985	0.000781204411901674	0.00183380432516364	significant	ENSG00000182180	ENST00000372945	Transcript	3_prime_UTR_variant	1148	-	-	-	-	-	MODIFIER	-	-1	-	SNV	MRPS16	HGNC	14048	YES	CCDS7323.1	1	ENST00000372945.3:c.*523A>C	-	-	-	-	-	-
chr10:75572628	chr10	75572628	75572628	A	G	0	139	139	0	0	0	0	103	92	0	11	0	0.106796116504854	6.01438094520185e-05	0.000186964621715061	significant	ENSG00000148660	ENST00000322680	Transcript	3_prime_UTR_variant	3443	-	-	-	-	-	MODIFIER	-	-1	-	SNV	CAMK2G	HGNC	1463	YES	CCDS7338.1	1	ENST00000322680.3:c.*1648A>C	-	-	-	-	-	-
chr10:76970657	chr10	76970657	76970657	A	G	1	1466	1466	0	0	0	0	1354	1250	0	104	0	0.0768094534711965	8.59223452364627e-35	2.61257630984619e-33	significant	ENSG00000165637	ENST00000313132	Transcript	5_prime_UTR_variant	52	-	-	-	-	-	MODIFIER	-	1	-	SNV	VDAC2	HGNC	12672	YES	CCDS53544.1	-	ENST00000313132.4:c.-198A>G	-	-	-	-	-	-
chr10:82192318	chr10	82192318	82192318	A	G	1	99	91	0	8	0	0.0808080808080808	244	199	0	45	0	0.184426229508197	0.020105703457456	0.0299274352062715	nonsignificant	ENSG00000122378	ENST00000372181	Transcript	3_prime_UTR_variant	1623	-	-	-	-	rs1140130	MODIFIER	-	1	-	SNV	FAM213A	HGNC	28651	YES	CCDS7368.1	-	ENST00000372181.1:c.*463A>G	-	-	-	-	-	-
chr10:96372419	chr10	96372419	96372419	A	G	1	103	101	0	2	0	0.0194174757281553	70	63	0	7	0	0.1	0.0317996391181591	0.0435212197691915	nonsignificant	ENSG00000244332	ENST00000432120	Transcript	downstream_gene_variant	-	-	-	-	-	-	MODIFIER	1424	1	-	SNV	RP11-119K6.6	Clone_based_vega_gene	-	YES	-	-	-	-	-	-	-	-	-
chr10:96372427	chr10	96372427	96372427	A	G	1	103	98	0	5	0	0.0485436893203883	67	60	0	7	0	0.104477611940299	0.221425491959379	0.232048771445735	nonsignificant	ENSG00000244332	ENST00000432120	Transcript	downstream_gene_variant	-	-	-	-	-	-	MODIFIER	1432	1	-	SNV	RP11-119K6.6	Clone_based_vega_gene	-	YES	-	-	-	-	-	-	-	-	-
chr10:96372433	chr10	96372433	96372433	A	G	1	104	104	0	0	0	0	71	66	0	5	0	0.0704225352112676	0.0100839628602883	0.0168296670035344	nonsignificant	ENSG00000244332	ENST00000432120	Transcript	downstream_gene_variant	-	-	-	-	-	-	MODIFIER	1438	1	-	SNV	RP11-119K6.6	Clone_based_vega_gene	-	YES	-	-	-	-	-	-	-	-	-
chr10:96372444	chr10	96372444	96372444	A	G	1	102	77	0	24	1	0.235294117647059	69	31	0	38	0	0.550724637681159	4.39924227020954e-05	0.000140343040292258	significant	ENSG00000244332	ENST00000432120	Transcript	downstream_gene_variant	-	-	-	-	-	-	MODIFIER	1449	1	-	SNV	RP11-119K6.6	Clone_based_vega_gene	-	YES	-	-	-	-	-	-	-	-	-
chr10:99228019	chr10	99228019	99228019	A	G	0	354	354	0	0	0	0	300	266	0	34	0	0.113333333333333	1.06506362222788e-12	9.82281425997843e-12	significant	ENSG00000155229	ENST00000438925	Transcript	missense_variant	1544	1208	403	M/T	aTg/aCg	-	MODERATE	-	-1	-	SNV	MMS19	HGNC	13824	YES	CCDS7464.1	-	ENST00000438925.2:c.1208A>C	ENSP00000412698.2:p.Met403Thr	-	-	-	-	-
chr11:117162441	chr11	117162441	117162441	A	G	0	113	113	0	0	0	0	136	126	0	10	0	0.0735294117647059	0.0023170871404734	0.00481736279418935	significant	ENSG00000186318	ENST00000313005	Transcript	missense_variant	1390	929	310	M/T	aTg/aCg	-	MODERATE	-	-1	-	SNV	BACE1	HGNC	933	YES	CCDS8383.1	-	ENST00000313005.6:c.929A>C	ENSP00000318585.6:p.Met310Thr	-	-	-	-	-
chr11:118375695	chr11	118375695	118375695	A	G	1	113	113	0	0	0	0	73	68	0	5	0	0.0684931506849315	0.00854743609899613	0.0145523277765936	nonsignificant	ENSG00000118058	ENST00000534358	Transcript	missense_variant	9111	9088	3030	S/G	Agc/Ggc	COSV63288844	MODERATE	-	1	-	SNV	KMT2A	HGNC	7132	YES	CCDS55791.1	1	ENST00000534358.1:c.9088A>G	ENSP00000436786.1:p.Ser3030Gly	-	-	1	1	-
chr11:118915152	chr11	118915152	118915152	A	G	0	136	136	0	0	0	0	206	189	0	17	0	0.0825242718446602	0.000172397504505698	0.000479265062525841	significant	ENSG00000149428	ENST00000404233	Transcript	3_prime_UTR_variant	4278	-	-	-	-	-	MODIFIER	-	-1	-	SNV	HYOU1	HGNC	16931	YES	CCDS8408.1	-	ENST00000404233.3:c.*1153A>C	-	-	-	-	-	-
chr11:125526125	chr11	125526125	125526125	A	G	1	210	204	0	6	0	0.0285714285714286	188	161	0	27	0	0.143617021276596	3.37437557751973e-05	0.000109992208942268	significant	ENSG00000149554	ENST00000534070	Transcript	3_prime_UTR_variant	2596	-	-	-	-	-	MODIFIER	-	1	-	SNV	CHEK1	HGNC	1925	YES	CCDS8459.1	-	ENST00000534070.1:c.*910A>G	-	-	-	-	-	-
chr11:125526139	chr11	125526139	125526139	A	G	1	224	172	0	52	0	0.232142857142857	206	146	0	59	1	0.286407766990291	0.224719562537918	0.234857287163689	nonsignificant	ENSG00000149554	ENST00000534070	Transcript	3_prime_UTR_variant	2610	-	-	-	-	-	MODIFIER	-	1	-	SNV	CHEK1	HGNC	1925	YES	CCDS8459.1	-	ENST00000534070.1:c.*924A>G	-	-	-	-	-	-
chr11:125545903	chr11	125545903	125545903	A	G	1	162	158	0	4	0	0.0246913580246914	104	94	0	10	0	0.0961538461538462	0.0208003498329099	0.0308153492991794	nonsignificant	ENSG00000134940	ENST00000533904	Transcript	intron_variant	-	-	-	-	-	-	MODIFIER	-	-1	-	SNV	ACRV1	HGNC	127	YES	CCDS8460.1	-	ENST00000533904.1:c.673+351T>C	-	-	-	-	-	-
chr11:126283959	chr11	126283959	126283959	A	G	1	123	123	0	0	0	0	104	98	0	6	0	0.0576923076923077	0.00853502178313509	0.0145439162784421	nonsignificant	ENSG00000110080	ENST00000526727	Transcript	3_prime_UTR_variant	1393	-	-	-	-	-	MODIFIER	-	1	-	SNV	ST3GAL4	HGNC	10864	YES	CCDS58193.1	-	ENST00000526727.1:c.*17A>G	-	-	-	-	-	-
chr11:134020260	chr11	134020260	134020260	A	G	1	247	247	0	0	0	0	144	133	0	11	0	0.0763888888888889	1.31712175732641e-05	4.66870480830091e-05	significant	ENSG00000166086	ENST00000299106	Transcript	3_prime_UTR_variant	2276	-	-	-	-	-	MODIFIER	-	1	-	SNV	JAM3	HGNC	15532	YES	CCDS8494.2	1	ENST00000299106.4:c.*1184A>G	-	-	-	-	-	-
chr11:134116880	chr11	134116880	134116880	A	G	1	115	115	0	0	0	0	105	95	0	10	0	0.0952380952380952	0.000485063637268615	0.00119485295965155	significant	ENSG00000151502	ENST00000281187	Transcript	3_prime_UTR_variant	2885	-	-	-	-	-	MODIFIER	-	1	-	SNV	VPS26B	HGNC	28119	YES	CCDS8495.1	-	ENST00000281187.5:c.*1396A>G	-	-	-	-	-	-
chr11:16777942	chr11	16777942	16777942	A	G	1	110	79	0	31	0	0.281818181818182	71	43	0	28	0	0.394366197183099	0.14386681461313	0.158620295318499	nonsignificant	ENSG00000110696	ENST00000228136	Transcript	downstream_gene_variant	-	-	-	-	-	-	MODIFIER	172	1	-	SNV	C11orf58	HGNC	16990	YES	CCDS7822.1	-	-	-	-	-	-	-	-
chr11:16777946	chr11	16777946	16777946	A	G	1	107	103	0	4	0	0.0373831775700935	67	59	0	8	0	0.119402985074627	0.0613596343921197	0.0767883270270514	nonsignificant	ENSG00000110696	ENST00000228136	Transcript	downstream_gene_variant	-	-	-	-	-	-	MODIFIER	176	1	-	SNV	C11orf58	HGNC	16990	YES	CCDS7822.1	-	-	-	-	-	-	-	-
chr11:16777956	chr11	16777956	16777956	A	G	1	106	85	0	21	0	0.19811320754717	71	50	0	21	0	0.295774647887324	0.151616515486614	0.166035868957204	nonsignificant	ENSG00000110696	ENST00000228136	Transcript	downstream_gene_variant	-	-	-	-	-	-	MODIFIER	186	1	-	SNV	C11orf58	HGNC	16990	YES	CCDS7822.1	-	-	-	-	-	-	-	-
chr11:17398770	chr11	17398770	17398770	A	G	1	138	130	0	8	0	0.0579710144927536	148	129	0	19	0	0.128378378378378	0.0451487275708075	0.0588081819630464	nonsignificant	ENSG00000188211	ENST00000338965	Transcript	3_prime_UTR_variant	6320	-	-	-	-	-	MODIFIER	-	1	-	SNV	NCR3LG1	HGNC	42400	YES	CCDS55748.1	-	ENST00000338965.4:c.*4711A>G	-	-	-	-	-	-
chr11:17398771	chr11	17398771	17398771	A	G	1	133	123	0	10	0	0.075187969924812	149	118	0	31	0	0.208053691275168	0.00204395161504656	0.00431870775557069	significant	ENSG00000188211	ENST00000338965	Transcript	3_prime_UTR_variant	6321	-	-	-	-	rs1137707	MODIFIER	-	1	-	SNV	NCR3LG1	HGNC	42400	YES	CCDS55748.1	-	ENST00000338965.4:c.*4712A>G	-	-	-	-	-	-
chr11:17398970	chr11	17398970	17398970	A	G	1	163	153	0	10	0	0.0613496932515337	155	136	0	19	0	0.12258064516129	0.0784206261869735	0.0938539597539055	nonsignificant	ENSG00000188211	ENST00000338965	Transcript	downstream_gene_variant	-	-	-	-	-	-	MODIFIER	82	1	-	SNV	NCR3LG1	HGNC	42400	YES	CCDS55748.1	-	-	-	-	-	-	-	-
chr11:36296063	chr11	36296063	36296063	A	G	0	204	204	0	0	0	0	75	64	0	11	0	0.146666666666667	2.99403472943639e-07	1.48254238765476e-06	significant	ENSG00000110442	ENST00000263401	Transcript	3_prime_UTR_variant	733	-	-	-	-	-	MODIFIER	-	-1	-	SNV	COMMD9	HGNC	25014	YES	CCDS7900.1	-	ENST00000263401.5:c.*119A>C	-	-	-	-	-	-
chr11:36300035	chr11	36300035	36300035	A	G	0	325	325	0	0	0	0	103	90	0	13	0	0.12621359223301	4.95435029884213e-09	3.19243896739959e-08	significant	ENSG00000110442	ENST00000263401	Transcript	synonymous_variant	326	309	103	L	ctT/ctC	-	LOW	-	-1	-	SNV	COMMD9	HGNC	25014	YES	CCDS7900.1	-	ENST00000263401.5:c.309A>C	ENSP00000263401.5:p.Leu103%3D	-	-	-	-	-
chr11:43365533	chr11	43365533	43365533	A	G	1	603	603	0	0	0	0	472	433	0	39	0	0.0826271186440678	4.57792660509599e-15	5.39917889304048e-14	significant	ENSG00000166181	ENST00000531273	Transcript	downstream_gene_variant	-	-	-	-	-	rs938612793	MODIFIER	1319	1	-	SNV	API5	HGNC	594	YES	CCDS44572.1	-	-	-	-	-	-	-	-
chr11:46695047	chr11	46695047	46695047	A	G	1	209	209	0	0	0	0	117	110	0	7	0	0.0598290598290598	0.000681563950618948	0.00161944254933391	significant	ENSG00000175224	ENST00000528494	Transcript	downstream_gene_variant	-	-	-	-	-	-	MODIFIER	771	1	-	SNV	ATG13	HGNC	29091	YES	CCDS55760.1	-	-	-	-	-	-	-	-
chr11:57100473	chr11	57100473	57100473	A	G	0	1882	1882	0	0	0	0	1252	1065	0	187	0	0.149361022364217	3.83769155482514e-79	2.48938258856324e-77	significant	ENSG00000149136	ENST00000278412	Transcript	missense_variant	764	497	166	F/S	tTc/tCc	-	MODERATE	-	-1	-	SNV	SSRP1	HGNC	11327	YES	CCDS7952.1	-	ENST00000278412.2:c.497A>C	ENSP00000278412.2:p.Phe166Ser	-	-	-	-	-
chr11:61111401	chr11	61111401	61111401	A	G	1	168	168	0	0	0	0	126	115	0	11	0	0.0873015873015873	6.90901875971819e-05	0.000211398592868107	significant	ENSG00000149476	ENST00000394900	Transcript	synonymous_variant	1285	1056	352	V	gtA/gtG	-	LOW	-	1	-	SNV	DAK	HGNC	24552	YES	CCDS8003.1	1	ENST00000394900.3:c.1056A>G	ENSP00000378360.3:p.Val352%3D	-	-	-	-	-
chr11:61567697	chr11	61567697	61567697	A	G	0	157	156	0	1	0	0.00636942675159236	278	260	0	18	0	0.0647482014388489	0.00274997807888382	0.00556863407024758	significant	ENSG00000149485	ENST00000350997	Transcript	3_prime_UTR_variant	3925	-	-	-	-	-	MODIFIER	-	-1	-	SNV	FADS1	HGNC	3574	YES	CCDS8011.2	-	ENST00000350997.7:c.*2186A>C	-	-	-	-	-	-
chr11:61567700	chr11	61567700	61567700	A	G	0	154	151	0	3	0	0.0194805194805195	270	249	0	21	0	0.0777777777777778	0.0146233005921261	0.0229491475421592	nonsignificant	ENSG00000149485	ENST00000350997	Transcript	3_prime_UTR_variant	3922	-	-	-	-	-	MODIFIER	-	-1	-	SNV	FADS1	HGNC	3574	YES	CCDS8011.2	-	ENST00000350997.7:c.*2183A>C	-	-	-	-	-	-
chr11:62383112	chr11	62383112	62383112	A	G	0	592	592	0	0	0	0	341	322	0	19	0	0.0557184750733138	3.57172414093403e-09	2.3324077779388e-08	significant	ENSG00000149541	ENST00000265471	Transcript	3_prime_UTR_variant	1297	-	-	-	-	-	MODIFIER	-	-1	-	SNV	B3GAT3	HGNC	923	YES	CCDS8025.1	1	ENST00000265471.5:c.*61A>C	-	-	-	-	-	-
chr11:62384095	chr11	62384095	62384095	A	G	0	684	684	0	0	0	0	495	450	0	45	0	0.0909090909090909	3.2554408416171e-18	4.76322396826081e-17	significant	ENSG00000149541	ENST00000265471	Transcript	synonymous_variant	1020	792	264	F	ttT/ttC	-	LOW	-	-1	-	SNV	B3GAT3	HGNC	923	YES	CCDS8025.1	1	ENST00000265471.5:c.792A>C	ENSP00000265471.5:p.Phe264%3D	-	-	-	-	-
chr11:62444316	chr11	62444316	62444316	A	G	0	671	671	0	0	0	0	450	410	0	40	0	0.0888888888888889	4.72336063570614e-17	6.29565739526311e-16	significant	ENSG00000162191	ENST00000294119	Transcript	synonymous_variant	945	813	271	D	gaT/gaC	-	LOW	-	-1	-	SNV	UBXN1	HGNC	18402	YES	CCDS8029.1	-	ENST00000294119.2:c.813A>C	ENSP00000294119.2:p.Asp271%3D	-	-	-	-	-
chr11:62506638	chr11	62506638	62506638	A	G	1	86	72	0	14	0	0.162790697674419	78	59	0	19	0	0.243589743589744	0.242987553915302	0.252862983913999	nonsignificant	ENSG00000162222	ENST00000316461	Transcript	downstream_gene_variant	-	-	-	-	-	-	MODIFIER	530	1	-	SNV	TTC9C	HGNC	28432	YES	CCDS8033.1	-	-	-	-	-	-	-	-
chr11:62506997	chr11	62506997	62506997	A	G	1	77	77	0	0	0	0	83	76	0	7	0	0.0843373493975904	0.0140626371839821	0.0223030904319717	nonsignificant	ENSG00000162222	ENST00000316461	Transcript	downstream_gene_variant	-	-	-	-	-	rs1439411119	MODIFIER	889	1	-	SNV	TTC9C	HGNC	28432	YES	CCDS8033.1	-	-	-	-	-	-	-	-
chr11:63529080	chr11	63529080	63529080	A	G	0	145	145	0	0	0	0	84	79	0	5	0	0.0595238095238095	0.00614694168271003	0.0109642057878586	nonsignificant	ENSG00000133318	ENST00000377819	Transcript	downstream_gene_variant	-	-	-	-	-	-	MODIFIER	1723	1	-	SNV	RTN3	HGNC	10469	YES	CCDS58141.1	-	-	-	-	-	-	-	-
chr11:64056776	chr11	64056776	64056776	A	G	1	137	137	0	0	0	0	71	64	0	7	0	0.0985915492957746	0.000440670674643383	0.00109520451194894	significant	ENSG00000173264	ENST00000411458	Transcript	missense_variant	1395	1367	456	Y/C	tAc/tGc	rs1488932917	MODERATE	-	1	-	SNV	GPR137	HGNC	24300	YES	CCDS53655.1	-	ENST00000411458.1:c.1367A>G	ENSP00000411827.1:p.Tyr456Cys	-	-	-	-	-
chr11:64074854	chr11	64074854	64074854	A	G	1	187	187	0	0	0	0	125	113	0	12	0	0.096	1.2285804584466e-05	4.37878676215583e-05	significant	ENSG00000173153	ENST00000405666	Transcript	missense_variant	437	203	68	K/R	aAg/aGg	-	MODERATE	-	1	-	SNV	ESRRA	HGNC	3471	YES	CCDS41667.1	-	ENST00000405666.1:c.203A>G	ENSP00000384851.1:p.Lys68Arg	-	-	-	-	-
chr11:64081435	chr11	64081435	64081435	A	G	1	225	225	0	0	0	0	219	208	0	11	0	0.0502283105022831	0.000369015027256711	0.000939925710787381	significant	ENSG00000173153	ENST00000405666	Transcript	missense_variant	572	338	113	Y/C	tAc/tGc	-	MODERATE	-	1	-	SNV	ESRRA	HGNC	3471	YES	CCDS41667.1	-	ENST00000405666.1:c.338A>G	ENSP00000384851.1:p.Tyr113Cys	-	-	-	-	-
chr11:64082320	chr11	64082320	64082320	A	G	1	219	219	0	0	0	0	224	210	0	14	0	0.0625	9.99773411760031e-05	0.00029567766858435	significant	ENSG00000173153	ENST00000405666	Transcript	missense_variant	913	679	227	T/A	Acc/Gcc	COSV50007432	MODERATE	-	1	-	SNV	ESRRA	HGNC	3471	YES	CCDS41667.1	-	ENST00000405666.1:c.679A>G	ENSP00000384851.1:p.Thr227Ala	-	-	1	1	-
chr11:6424594	chr11	6424594	6424594	A	G	0	316	316	0	0	0	0	211	193	0	18	0	0.0853080568720379	4.44628206424317e-08	2.49328529175288e-07	significant	ENSG00000166313	ENST00000299402	Transcript	missense_variant	1095	995	332	M/T	aTg/aCg	-	MODERATE	-	-1	-	SNV	APBB1	HGNC	581	YES	CCDS31410.1	-	ENST00000299402.6:c.995A>C	ENSP00000299402.6:p.Met332Thr	-	-	-	-	-
chr11:64864541	chr11	64864541	64864541	A	G	1	584	584	0	0	0	0	410	385	0	25	0	0.0609756097560976	1.55883350927753e-10	1.1942874051394e-09	significant	ENSG00000149823	ENST00000279281	Transcript	synonymous_variant	392	300	100	L	ctA/ctG	-	LOW	-	1	-	SNV	VPS51	HGNC	1172	YES	CCDS8093.1	-	ENST00000279281.3:c.300A>G	ENSP00000279281.3:p.Leu100%3D	-	-	-	-	-
chr11:64889256	chr11	64889256	64889256	A	G	0	5535	5533	0	0	2	0	2921	2367	0	553	1	0.18931872646354	2.83591537078118e-272	6.89836413942522e-270	significant	ENSG00000149806	ENST00000529639	Transcript	synonymous_variant	422	30	10	L	ctT/ctC	-	LOW	-	-1	-	SNV	FAU	HGNC	3597	YES	CCDS8095.1	-	ENST00000529639.1:c.30A>C	ENSP00000435370.1:p.Leu10%3D	-	-	-	-	-
chr11:65047085	chr11	65047085	65047085	A	G	1	505	505	0	0	0	0	318	297	0	21	0	0.0660377358490566	1.40008176177463e-09	9.66155712203346e-09	significant	ENSG00000014138	ENST00000265465	Transcript	synonymous_variant	1263	732	244	L	ctA/ctG	-	LOW	-	1	-	SNV	POLA2	HGNC	30073	YES	CCDS8098.1	-	ENST00000265465.3:c.732A>G	ENSP00000265465.3:p.Leu244%3D	-	-	-	-	-
chr11:66011397	chr11	66011397	66011397	A	G	1	144	144	0	0	0	0	154	142	0	12	0	0.0779220779220779	0.000419181066168186	0.00105506583132342	significant	ENSG00000175115	ENST00000320580	Transcript	3_prime_UTR_variant	3571	-	-	-	-	-	MODIFIER	-	1	-	SNV	PACS1	HGNC	30032	YES	CCDS8129.1	1	ENST00000320580.4:c.*646A>G	-	-	-	-	-	-
chr11:6622273	chr11	6622273	6622273	A	G	0	197	197	0	0	0	0	144	130	0	14	0	0.0972222222222222	3.91307957813146e-06	1.55405160388649e-05	significant	ENSG00000132275	ENST00000254605	Transcript	synonymous_variant	1048	930	310	L	ctT/ctC	-	LOW	-	-1	-	SNV	RRP8	HGNC	29030	YES	CCDS31411.1	-	ENST00000254605.6:c.930A>C	ENSP00000254605.6:p.Leu310%3D	-	-	-	-	-
chr11:66276584	chr11	66276584	66276584	A	G	1	244	244	0	0	0	0	138	130	0	8	0	0.0579710144927536	0.000253986473869995	0.00067154575835735	significant	ENSG00000254986	ENST00000360510	Transcript	synonymous_variant	2141	2076	692	S	tcA/tcG	-	LOW	-	1	-	SNV	DPP3	HGNC	3008	YES	CCDS8141.1	-	ENST00000360510.2:c.2076A>G	ENSP00000353701.2:p.Ser692%3D	-	-	-	-	-
chr11:67206272	chr11	67206272	67206272	A	G	0	397	397	0	0	0	0	177	167	0	10	0	0.0564971751412429	6.49242217179446e-06	2.45802598177276e-05	significant	ENSG00000172725	ENST00000393893	Transcript	missense_variant	1318	1214	405	M/T	aTg/aCg	-	MODERATE	-	-1	-	SNV	CORO1B	HGNC	2253	YES	CCDS8164.1	-	ENST00000393893.1:c.1214A>C	ENSP00000377471.1:p.Met405Thr	-	-	-	-	-
chr11:73116048	chr11	73116048	73116048	A	G	0	126	125	0	1	0	0.00793650793650794	72	63	0	9	0	0.125	0.000555888465296437	0.00134547133515779	significant	ENSG00000054965	ENST00000356467	Transcript	downstream_gene_variant	-	-	-	-	-	-	MODIFIER	980	-1	-	SNV	FAM168A	HGNC	28999	YES	CCDS41689.1	-	-	-	-	-	-	-	-
chr11:769019	chr11	769019	769019	A	G	0	141	102	0	39	0	0.276595744680851	113	72	0	41	0	0.36283185840708	0.174021358593669	0.186684434301697	nonsignificant	ENSG00000177225	ENST00000319863	Transcript	3_prime_UTR_variant	2563	-	-	-	-	-	MODIFIER	-	-1	-	SNV	PDDC1	HGNC	26616	YES	CCDS7713.1	-	ENST00000319863.8:c.*1878A>C	-	-	-	-	-	-
chr11:769403	chr11	769403	769403	A	G	0	190	114	0	76	0	0.4	153	50	0	103	0	0.673202614379085	5.16038965723145e-07	2.44333777931202e-06	significant	ENSG00000177225	ENST00000319863	Transcript	3_prime_UTR_variant	2179	-	-	-	-	-	MODIFIER	-	-1	-	SNV	PDDC1	HGNC	26616	YES	CCDS7713.1	-	ENST00000319863.8:c.*1494A>C	-	-	-	-	-	-
chr11:769488	chr11	769488	769488	A	G	0	133	130	0	3	0	0.0225563909774436	87	80	0	7	0	0.0804597701149425	0.0531727292135922	0.0677186721529126	nonsignificant	ENSG00000177225	ENST00000319863	Transcript	3_prime_UTR_variant	2094	-	-	-	-	-	MODIFIER	-	-1	-	SNV	PDDC1	HGNC	26616	YES	CCDS7713.1	-	ENST00000319863.8:c.*1409A>C	-	-	-	-	-	-
chr11:769494	chr11	769494	769494	A	G	0	129	125	0	4	0	0.0310077519379845	90	80	0	10	0	0.111111111111111	0.0235462441843807	0.0340423411462145	nonsignificant	ENSG00000177225	ENST00000319863	Transcript	3_prime_UTR_variant	2088	-	-	-	-	-	MODIFIER	-	-1	-	SNV	PDDC1	HGNC	26616	YES	CCDS7713.1	-	ENST00000319863.8:c.*1403A>C	-	-	-	-	-	-
chr11:8125585	chr11	8125585	8125585	A	G	1	194	194	0	0	0	0	214	193	0	21	0	0.0981308411214953	8.88634325761562e-07	4.03096130054079e-06	significant	ENSG00000166402	ENST00000305253	Transcript	3_prime_UTR_variant	4346	-	-	-	-	-	MODIFIER	-	1	-	SNV	TUB	HGNC	12406	YES	CCDS7786.1	1	ENST00000305253.4:c.*2419A>G	-	-	-	-	-	-
chr11:8707917	chr11	8707917	8707917	A	G	1	100	99	0	1	0	0.01	93	87	0	6	0	0.0645161290322581	0.0573679325550206	0.0722108646520506	nonsignificant	ENSG00000166441	ENST00000314138	Transcript	3_prime_UTR_variant	1414	-	-	-	-	-	MODIFIER	-	1	-	SNV	RPL27A	HGNC	10329	YES	CCDS7790.1	-	ENST00000314138.6:c.*564A>G	-	-	-	-	-	-
chr11:902314	chr11	902314	902314	A	G	0	499	499	0	0	0	0	361	330	0	31	0	0.0858725761772853	9.44178945193853e-13	8.74939155879637e-12	significant	ENSG00000177830	ENST00000454838	Transcript	missense_variant	460	353	118	F/S	tTc/tCc	-	MODERATE	-	-1	-	SNV	CHID1	HGNC	28474	YES	CCDS44511.1	-	ENST00000454838.2:c.353A>C	ENSP00000398722.2:p.Phe118Ser	-	-	-	-	-
chr11:93468086	chr11	93468086	93468086	A	G	0	187	187	0	0	0	0	89	77	0	12	0	0.134831460674157	7.41642225161345e-07	3.39584887097407e-06	significant	ENSG00000166004	ENST00000325212	Transcript	downstream_gene_variant	-	-	-	-	-	-	MODIFIER	4564	1	-	SNV	KIAA1731	HGNC	29366	YES	CCDS44708.1	-	-	-	-	-	-	-	-
chr12:101020636	chr12	101020636	101020636	A	G	1	141	139	0	2	0	0.0141843971631206	156	145	0	11	0	0.0705128205128205	0.0217504593969313	0.0319927392187667	nonsignificant	ENSG00000139354	ENST00000539410	Transcript	downstream_gene_variant	-	-	-	-	-	-	MODIFIER	1953	1	-	SNV	GAS2L3	HGNC	27475	YES	CCDS9079.1	-	-	-	-	-	-	-	-
chr12:101020654	chr12	101020654	101020654	A	G	1	110	109	0	1	0	0.00909090909090909	126	115	0	11	0	0.0873015873015873	0.0064012561297287	0.0113865122746362	nonsignificant	ENSG00000139354	ENST00000539410	Transcript	downstream_gene_variant	-	-	-	-	-	-	MODIFIER	1971	1	-	SNV	GAS2L3	HGNC	27475	YES	CCDS9079.1	-	-	-	-	-	-	-	-
chr12:101020668	chr12	101020668	101020668	A	G	1	83	59	0	24	0	0.289156626506024	106	46	0	60	0	0.566037735849057	0.000207883167422728	0.000561862005284207	significant	ENSG00000139354	ENST00000539410	Transcript	downstream_gene_variant	-	-	-	-	-	-	MODIFIER	1985	1	-	SNV	GAS2L3	HGNC	27475	YES	CCDS9079.1	-	-	-	-	-	-	-	-
chr12:101020669	chr12	101020669	101020669	A	G	1	83	78	0	5	0	0.0602409638554217	106	91	0	15	0	0.141509433962264	0.0951964879043218	0.111066701660144	nonsignificant	ENSG00000139354	ENST00000539410	Transcript	downstream_gene_variant	-	-	-	-	-	-	MODIFIER	1986	1	-	SNV	GAS2L3	HGNC	27475	YES	CCDS9079.1	-	-	-	-	-	-	-	-
chr12:102091740	chr12	102091740	102091740	A	G	1	315	315	0	0	0	0	146	137	0	9	0	0.0616438356164384	2.69628224613491e-05	8.98452953934681e-05	significant	ENSG00000111666	ENST00000229266	Transcript	missense_variant	336	101	34	Y/C	tAc/tGc	rs763416998	MODERATE	-	1	-	SNV	CHPT1	HGNC	17852	YES	CCDS9086.1	-	ENST00000229266.3:c.101A>G	ENSP00000229266.3:p.Tyr34Cys	-	-	-	-	-
chr12:110295378	chr12	110295378	110295378	A	G	0	207	207	0	0	0	0	135	121	0	14	0	0.103703703703704	1.45342615690864e-06	6.29925902303835e-06	significant	ENSG00000139433	ENST00000318348	Transcript	synonymous_variant	363	249	83	A	gcT/gcC	-	LOW	-	-1	-	SNV	GLTP	HGNC	24867	YES	CCDS9136.1	-	ENST00000318348.4:c.249A>C	ENSP00000315263.3:p.Ala83%3D	-	-	-	-	-
chr12:110787909	chr12	110787909	110787909	A	G	1	165	165	0	0	0	0	127	116	1	10	0	0.078740157480315	0.000187724363745765	0.000516706664567551	significant	ENSG00000174437	ENST00000539276	Transcript	downstream_gene_variant	-	-	-	-	-	-	MODIFIER	2778	1	-	SNV	ATP2A2	HGNC	812	YES	CCDS9144.1	1	-	-	-	-	-	-	-
chr12:112466278	chr12	112466278	112466278	A	G	0	285	285	0	0	0	0	170	159	0	11	0	0.0647058823529412	1.60777787145245e-05	5.57706905141973e-05	significant	ENSG00000111300	ENST00000261745	Transcript	3_prime_UTR_variant	4225	-	-	-	-	-	MODIFIER	-	-1	-	SNV	NAA25	HGNC	25783	YES	CCDS9159.1	-	ENST00000261745.4:c.*1057A>C	-	-	-	-	-	-
chr12:113603699	chr12	113603699	113603699	A	G	0	804	804	0	0	0	0	533	480	0	53	0	0.099437148217636	1.32910976432707e-22	2.53573294252988e-21	significant	ENSG00000123064	ENST00000314045	Transcript	missense_variant	1581	1553	518	L/P	cTg/cCg	-	MODERATE	-	-1	-	SNV	DDX54	HGNC	20084	YES	CCDS44984.1	1	ENST00000314045.7:c.1553A>C	ENSP00000323858.7:p.Leu518Pro	-	-	-	-	-
chr12:113827651	chr12	113827651	113827651	A	G	1	86	86	0	0	0	0	82	75	0	7	0	0.0853658536585366	0.00575772101299655	0.0103885733981979	nonsignificant	ENSG00000151176	ENST00000280800	Transcript	downstream_gene_variant	-	-	-	-	-	-	MODIFIER	448	1	-	SNV	PLBD2	HGNC	27283	YES	CCDS9168.1	-	-	-	-	-	-	-	-
chr12:117152985	chr12	117152985	117152985	A	G	0	179	167	0	12	0	0.0670391061452514	149	127	0	22	0	0.147651006711409	0.0187175339889469	0.0282359078623959	nonsignificant	ENSG00000111412	ENST00000261318	Transcript	downstream_gene_variant	-	-	-	-	-	-	MODIFIER	608	-1	-	SNV	C12orf49	HGNC	26128	YES	CCDS9179.1	-	-	-	-	-	-	-	-
chr12:118684592	chr12	118684592	118684592	A	G	1	379	379	0	0	0	0	627	400	0	227	0	0.362041467304625	1.23760143140983e-55	5.87407898908176e-54	significant	ENSG00000135090	ENST00000392533	Transcript	intron_variant	-	-	-	-	-	-	MODIFIER	-	-1	-	SNV	TAOK3	HGNC	18133	YES	CCDS9188.1	-	ENST00000392533.3:c.121-1822T>C	-	-	-	-	-	-
chr12:120898553	chr12	120898553	120898553	A	G	1	460	299	0	161	0	0.35	284	108	0	176	0	0.619718309859155	7.56188978950944e-13	7.07472958191605e-12	significant	ENSG00000257218	ENST00000551765	Transcript	3_prime_UTR_variant	1245	-	-	-	-	rs3205956	MODIFIER	-	1	-	SNV	GATC	HGNC	25068	YES	CCDS31911.1	-	ENST00000551765.1:c.*791A>G	-	-	-	-	-	-
chr12:120898645	chr12	120898645	120898645	A	G	1	455	438	0	17	0	0.0373626373626374	321	283	1	37	0	0.115264797507788	4.10329490510536e-05	0.000131548795475042	significant	ENSG00000257218	ENST00000551765	Transcript	3_prime_UTR_variant	1337	-	-	-	-	-	MODIFIER	-	1	-	SNV	GATC	HGNC	25068	YES	CCDS31911.1	-	ENST00000551765.1:c.*883A>G	-	-	-	-	-	-
chr12:120898657	chr12	120898657	120898657	A	G	1	475	466	0	9	0	0.0189473684210526	328	304	0	24	0	0.0731707317073171	0.000202909393294572	0.000551482792389997	significant	ENSG00000257218	ENST00000551765	Transcript	3_prime_UTR_variant	1349	-	-	-	-	-	MODIFIER	-	1	-	SNV	GATC	HGNC	25068	YES	CCDS31911.1	-	ENST00000551765.1:c.*895A>G	-	-	-	-	-	-
chr12:120898661	chr12	120898661	120898661	A	G	1	460	412	0	48	0	0.104347826086957	326	253	0	73	0	0.223926380368098	8.27201389393405e-06	3.03723378067843e-05	significant	ENSG00000257218	ENST00000551765	Transcript	3_prime_UTR_variant	1353	-	-	-	-	-	MODIFIER	-	1	-	SNV	GATC	HGNC	25068	YES	CCDS31911.1	-	ENST00000551765.1:c.*899A>G	-	-	-	-	-	-
chr12:120898697	chr12	120898697	120898697	A	G	1	415	366	0	49	0	0.118072289156627	285	233	0	52	0	0.182456140350877	0.021236049676278	0.0314022436702409	nonsignificant	ENSG00000257218	ENST00000551765	Transcript	3_prime_UTR_variant	1389	-	-	-	-	-	MODIFIER	-	1	-	SNV	GATC	HGNC	25068	YES	CCDS31911.1	-	ENST00000551765.1:c.*935A>G	-	-	-	-	-	-
chr12:120898714	chr12	120898714	120898714	A	G	1	354	86	0	268	0	0.757062146892655	276	13	0	263	0	0.952898550724638	1.95387715234114e-12	1.74414905433755e-11	significant	ENSG00000257218	ENST00000551765	Transcript	3_prime_UTR_variant	1406	-	-	-	-	-	MODIFIER	-	1	-	SNV	GATC	HGNC	25068	YES	CCDS31911.1	-	ENST00000551765.1:c.*952A>G	-	-	-	-	-	-
chr12:120898728	chr12	120898728	120898728	A	G	1	339	324	0	15	0	0.0442477876106195	278	235	0	43	0	0.154676258992806	3.05160400947305e-06	1.24234757373108e-05	significant	ENSG00000257218	ENST00000551765	Transcript	3_prime_UTR_variant	1420	-	-	-	-	-	MODIFIER	-	1	-	SNV	GATC	HGNC	25068	YES	CCDS31911.1	-	ENST00000551765.1:c.*966A>G	-	-	-	-	-	-
chr12:120898729	chr12	120898729	120898729	A	G	1	338	289	0	49	0	0.144970414201183	241	143	0	98	0	0.406639004149378	1.43276175116023e-12	1.30287587278402e-11	significant	ENSG00000257218	ENST00000551765	Transcript	3_prime_UTR_variant	1421	-	-	-	-	-	MODIFIER	-	1	-	SNV	GATC	HGNC	25068	YES	CCDS31911.1	-	ENST00000551765.1:c.*967A>G	-	-	-	-	-	-
chr12:120898943	chr12	120898943	120898943	A	G	1	385	345	0	40	0	0.103896103896104	265	216	0	49	0	0.184905660377358	0.00366605279495138	0.00709864551141829	significant	ENSG00000257218	ENST00000551765	Transcript	3_prime_UTR_variant	1635	-	-	-	-	-	MODIFIER	-	1	-	SNV	GATC	HGNC	25068	YES	CCDS31911.1	-	ENST00000551765.1:c.*1181A>G	-	-	-	-	-	-
chr12:120898978	chr12	120898978	120898978	A	G	1	464	453	1	10	0	0.021551724137931	329	301	0	28	0	0.0851063829787234	6.14293992777476e-05	0.00019052347575801	significant	ENSG00000257218	ENST00000551765	Transcript	3_prime_UTR_variant	1670	-	-	-	-	-	MODIFIER	-	1	-	SNV	GATC	HGNC	25068	YES	CCDS31911.1	-	ENST00000551765.1:c.*1216A>G	-	-	-	-	-	-
chr12:120899011	chr12	120899011	120899011	A	G	1	537	69	0	468	0	0.871508379888268	343	16	0	325	2	0.947521865889213	5.46917872826338e-05	0.000171385214254437	significant	ENSG00000257218	ENST00000551765	Transcript	3_prime_UTR_variant	1703	-	-	-	-	-	MODIFIER	-	1	-	SNV	GATC	HGNC	25068	YES	CCDS31911.1	-	ENST00000551765.1:c.*1249A>G	-	-	-	-	-	-
chr12:120899075	chr12	120899075	120899075	A	G	1	418	146	0	271	1	0.648325358851675	250	52	0	196	2	0.784	0.000113212552582934	0.000329280734623266	significant	ENSG00000257218	ENST00000551765	Transcript	3_prime_UTR_variant	1767	-	-	-	-	-	MODIFIER	-	1	-	SNV	GATC	HGNC	25068	YES	CCDS31911.1	-	ENST00000551765.1:c.*1313A>G	-	-	-	-	-	-
chr12:120899168	chr12	120899168	120899168	A	G	1	515	501	0	14	0	0.0271844660194175	397	351	0	46	0	0.115869017632242	1.12176931386429e-07	5.948128296403e-07	significant	ENSG00000257218	ENST00000551765	Transcript	3_prime_UTR_variant	1860	-	-	-	-	-	MODIFIER	-	1	-	SNV	GATC	HGNC	25068	YES	CCDS31911.1	-	ENST00000551765.1:c.*1406A>G	-	-	-	-	-	-
chr12:121160093	chr12	121160093	121160093	A	G	1	334	334	0	0	0	0	359	324	0	35	0	0.0974930362116992	4.64756160606996e-11	3.72310717338198e-10	significant	ENSG00000175970	ENST00000344651	Transcript	3_prime_UTR_variant	3054	-	-	-	-	-	MODIFIER	-	1	-	SNV	UNC119B	HGNC	16488	YES	CCDS31914.1	-	ENST00000344651.4:c.*2258A>G	-	-	-	-	-	-
chr12:121176998	chr12	121176998	121176998	A	G	1	129	129	0	0	0	0	89	84	0	5	0	0.0561797752808989	0.0105946617675189	0.0175615091989708	nonsignificant	ENSG00000122971	ENST00000242592	Transcript	missense_variant,splice_region_variant	1236	1085	362	Q/R	cAg/cGg	-	MODERATE	-	1	-	SNV	ACADS	HGNC	90	YES	CCDS9207.1	1	ENST00000242592.4:c.1085A>G	ENSP00000242592.4:p.Gln362Arg	-	-	-	-	-
chr12:123346433	chr12	123346433	123346433	A	G	1	113	113	0	0	0	0	109	95	0	14	0	0.128440366972477	3.0076533959982e-05	9.90337311101947e-05	significant	ENSG00000130787	ENST00000253083	Transcript	3_prime_UTR_variant	3465	-	-	-	-	rs1417513522	MODIFIER	-	1	-	SNV	HIP1R	HGNC	18415	YES	CCDS31922.1	-	ENST00000253083.4:c.*133A>G	-	-	-	-	-	-
chr12:123466301	chr12	123466301	123466301	A	G	1	2123	2120	0	2	1	0.000942063118228921	1412	1270	0	142	0	0.10056657223796	1.23319688894829e-55	5.87407898908176e-54	significant	ENSG00000150967	ENST00000542678	Transcript	upstream_gene_variant	-	-	-	-	-	rs1353371188	MODIFIER	105	-1	-	SNV	ABCB9	HGNC	50	YES	CCDS9241.1	-	-	-	-	-	-	-	-
chr12:124146095	chr12	124146095	124146095	A	G	1	336	226	0	110	0	0.327380952380952	313	191	0	122	0	0.389776357827476	0.101778852201365	0.117335098568635	nonsignificant	ENSG00000111358	ENST00000543341	Transcript	3_prime_UTR_variant	2271	-	-	-	-	rs1593819536	MODIFIER	-	1	-	SNV	GTF2H3	HGNC	4657	YES	CCDS9252.1	-	ENST00000543341.2:c.*1313A>G	-	-	-	-	-	-
chr12:124914241	chr12	124914241	124914241	A	G	0	132	132	0	0	0	0	148	139	0	9	0	0.0608108108108108	0.00385271686088901	0.00738658818846307	significant	ENSG00000196498	ENST00000405201	Transcript	missense_variant	1068	1067	356	L/P	cTg/cCg	-	MODERATE	-	-1	-	SNV	NCOR2	HGNC	7673	YES	CCDS41858.2	1	ENST00000405201.1:c.1067A>C	ENSP00000384018.1:p.Leu356Pro	-	-	-	-	-
chr12:125298797	chr12	125298797	125298797	A	G	0	790	790	0	0	0	0	527	454	0	73	0	0.138519924098672	3.74032905377602e-31	9.70490711819752e-30	significant	ENSG00000073060	ENST00000261693	Transcript	missense_variant	708	581	194	F/S	tTc/tCc	-	MODERATE	-	-1	-	SNV	SCARB1	HGNC	1664	YES	CCDS9259.1	1	ENST00000261693.6:c.581A>C	ENSP00000261693.6:p.Phe194Ser	-	-	-	-	-
chr12:125511226	chr12	125511226	125511226	A	G	1	177	170	0	7	0	0.0395480225988701	145	128	0	17	0	0.117241379310345	0.0100813128856291	0.0168296670035344	nonsignificant	ENSG00000184992	ENST00000341446	Transcript	3_prime_UTR_variant	2097	-	-	-	-	-	MODIFIER	-	1	-	SNV	BRI3BP	HGNC	14251	YES	CCDS9262.1	-	ENST00000341446.8:c.*1250A>G	-	-	-	-	-	-
chr12:125511958	chr12	125511958	125511958	A	G	1	205	105	0	100	0	0.48780487804878	128	44	0	84	0	0.65625	0.00318390522501063	0.00629662557710436	significant	ENSG00000184992	ENST00000341446	Transcript	3_prime_UTR_variant	2829	-	-	-	-	rs1421209837	MODIFIER	-	1	-	SNV	BRI3BP	HGNC	14251	YES	CCDS9262.1	-	ENST00000341446.8:c.*1982A>G	-	-	-	-	-	-
chr12:125511967	chr12	125511967	125511967	A	G	1	216	165	0	51	0	0.236111111111111	136	94	0	42	0	0.308823529411765	0.138134472272565	0.152906531878505	nonsignificant	ENSG00000184992	ENST00000341446	Transcript	3_prime_UTR_variant	2838	-	-	-	-	rs1477346984	MODIFIER	-	1	-	SNV	BRI3BP	HGNC	14251	YES	CCDS9262.1	-	ENST00000341446.8:c.*1991A>G	-	-	-	-	-	-
chr12:125512101	chr12	125512101	125512101	A	G	1	142	108	0	34	0	0.23943661971831	133	82	0	51	0	0.383458646616541	0.0129142150315652	0.0206840020176345	nonsignificant	ENSG00000184992	ENST00000341446	Transcript	3_prime_UTR_variant	2972	-	-	-	-	-	MODIFIER	-	1	-	SNV	BRI3BP	HGNC	14251	YES	CCDS9262.1	-	ENST00000341446.8:c.*2125A>G	-	-	-	-	-	-
chr12:125512105	chr12	125512105	125512105	A	G	1	146	142	0	4	0	0.0273972602739726	134	123	0	11	0	0.082089552238806	0.0608935524818585	0.076254088243048	nonsignificant	ENSG00000184992	ENST00000341446	Transcript	3_prime_UTR_variant	2976	-	-	-	-	-	MODIFIER	-	1	-	SNV	BRI3BP	HGNC	14251	YES	CCDS9262.1	-	ENST00000341446.8:c.*2129A>G	-	-	-	-	-	-
chr12:125512173	chr12	125512173	125512173	A	G	1	75	65	0	10	0	0.133333333333333	111	80	0	31	0	0.279279279279279	0.0197388759449767	0.0294795491856674	nonsignificant	ENSG00000184992	ENST00000341446	Transcript	3_prime_UTR_variant	3044	-	-	-	-	-	MODIFIER	-	1	-	SNV	BRI3BP	HGNC	14251	YES	CCDS9262.1	-	ENST00000341446.8:c.*2197A>G	-	-	-	-	-	-
chr12:125512494	chr12	125512494	125512494	A	G	1	133	119	0	14	0	0.105263157894737	148	125	0	23	0	0.155405405405405	0.22287151706055	0.233301760193561	nonsignificant	ENSG00000184992	ENST00000341446	Transcript	3_prime_UTR_variant	3365	-	-	-	-	-	MODIFIER	-	1	-	SNV	BRI3BP	HGNC	14251	YES	CCDS9262.1	-	ENST00000341446.8:c.*2518A>G	-	-	-	-	-	-
chr12:125512495	chr12	125512495	125512495	A	G	1	135	87	0	48	0	0.355555555555556	148	87	0	61	0	0.412162162162162	0.392061477234639	0.393883136137639	nonsignificant	ENSG00000184992	ENST00000341446	Transcript	3_prime_UTR_variant	3366	-	-	-	-	-	MODIFIER	-	1	-	SNV	BRI3BP	HGNC	14251	YES	CCDS9262.1	-	ENST00000341446.8:c.*2519A>G	-	-	-	-	-	-
chr12:125512507	chr12	125512507	125512507	A	G	1	145	128	0	17	0	0.117241379310345	166	132	0	34	0	0.204819277108434	0.0457069680626314	0.0594160052437413	nonsignificant	ENSG00000184992	ENST00000341446	Transcript	3_prime_UTR_variant	3378	-	-	-	-	-	MODIFIER	-	1	-	SNV	BRI3BP	HGNC	14251	YES	CCDS9262.1	-	ENST00000341446.8:c.*2531A>G	-	-	-	-	-	-
chr12:125512509	chr12	125512509	125512509	A	G	1	150	147	0	3	0	0.02	168	150	0	18	0	0.107142857142857	0.00243864747650902	0.00501649893159254	significant	ENSG00000184992	ENST00000341446	Transcript	3_prime_UTR_variant	3380	-	-	-	-	-	MODIFIER	-	1	-	SNV	BRI3BP	HGNC	14251	YES	CCDS9262.1	-	ENST00000341446.8:c.*2533A>G	-	-	-	-	-	-
chr12:1309786	chr12	1309786	1309786	A	G	1	72	72	0	0	0	0	592	542	0	50	0	0.0844594594594595	0.0038646389883557	0.00740215302297263	significant	ENSG00000082805	ENST00000397203	Transcript	intron_variant	-	-	-	-	-	rs1057070634	MODIFIER	-	1	-	SNV	ERC1	HGNC	17072	YES	CCDS8508.1	1	ENST00000397203.2:c.2351+10568A>G	-	-	-	-	-	-
chr12:1311560	chr12	1311560	1311560	A	G	1	181	164	0	17	0	0.0939226519337017	936	678	0	258	0	0.275641025641026	2.95747195491554e-08	1.68281883750458e-07	significant	ENSG00000082805	ENST00000397203	Transcript	intron_variant	-	-	-	-	-	-	MODIFIER	-	1	-	SNV	ERC1	HGNC	17072	YES	CCDS8508.1	1	ENST00000397203.2:c.2351+12342A>G	-	-	-	-	-	-
chr12:1311647	chr12	1311647	1311647	A	G	1	174	166	0	8	0	0.0459770114942529	931	840	1	90	0	0.0966702470461869	0.0291631971854045	0.0406821374356969	nonsignificant	ENSG00000082805	ENST00000397203	Transcript	intron_variant	-	-	-	-	-	-	MODIFIER	-	1	-	SNV	ERC1	HGNC	17072	YES	CCDS8508.1	1	ENST00000397203.2:c.2351+12429A>G	-	-	-	-	-	-
chr12:1311658	chr12	1311658	1311658	A	G	1	186	168	0	18	0	0.0967741935483871	994	741	0	253	0	0.254527162977867	6.05080540406879e-07	2.83704792146547e-06	significant	ENSG00000082805	ENST00000397203	Transcript	intron_variant	-	-	-	-	-	-	MODIFIER	-	1	-	SNV	ERC1	HGNC	17072	YES	CCDS8508.1	1	ENST00000397203.2:c.2351+12440A>G	-	-	-	-	-	-
chr12:1311663	chr12	1311663	1311663	A	G	1	185	156	0	29	0	0.156756756756757	976	716	0	260	0	0.266393442622951	0.00153712185993755	0.00338038713601307	significant	ENSG00000082805	ENST00000397203	Transcript	intron_variant	-	-	-	-	-	-	MODIFIER	-	1	-	SNV	ERC1	HGNC	17072	YES	CCDS8508.1	1	ENST00000397203.2:c.2351+12445A>G	-	-	-	-	-	-
chr12:1311664	chr12	1311664	1311664	A	G	1	183	160	0	23	0	0.12568306010929	958	660	0	298	0	0.311064718162839	8.45897005698272e-08	4.55987693376409e-07	significant	ENSG00000082805	ENST00000397203	Transcript	intron_variant	-	-	-	-	-	-	MODIFIER	-	1	-	SNV	ERC1	HGNC	17072	YES	CCDS8508.1	1	ENST00000397203.2:c.2351+12446A>G	-	-	-	-	-	-
chr12:1311665	chr12	1311665	1311665	A	G	1	192	181	0	11	0	0.0572916666666667	1019	856	0	163	0	0.159960745829244	7.3959935195163e-05	0.000224884427952792	significant	ENSG00000082805	ENST00000397203	Transcript	intron_variant	-	-	-	-	-	-	MODIFIER	-	1	-	SNV	ERC1	HGNC	17072	YES	CCDS8508.1	1	ENST00000397203.2:c.2351+12447A>G	-	-	-	-	-	-
chr12:1311667	chr12	1311667	1311667	A	G	1	190	183	0	7	0	0.0368421052631579	1029	912	0	117	0	0.113702623906706	0.000604046339861423	0.0014476282972541	significant	ENSG00000082805	ENST00000397203	Transcript	intron_variant	-	-	-	-	-	-	MODIFIER	-	1	-	SNV	ERC1	HGNC	17072	YES	CCDS8508.1	1	ENST00000397203.2:c.2351+12449A>G	-	-	-	-	-	-
chr12:1311670	chr12	1311670	1311670	A	G	1	200	189	0	11	0	0.055	1050	889	0	161	0	0.153333333333333	7.72759083038853e-05	0.00023387078936137	significant	ENSG00000082805	ENST00000397203	Transcript	intron_variant	-	-	-	-	-	-	MODIFIER	-	1	-	SNV	ERC1	HGNC	17072	YES	CCDS8508.1	1	ENST00000397203.2:c.2351+12452A>G	-	-	-	-	-	-
chr12:1311700	chr12	1311700	1311700	A	G	1	186	174	0	12	0	0.0645161290322581	951	588	1	362	0	0.380651945320715	1.77480289569067e-20	3.11150129280544e-19	significant	ENSG00000082805	ENST00000397203	Transcript	intron_variant	-	-	-	-	-	rs1038082433	MODIFIER	-	1	-	SNV	ERC1	HGNC	17072	YES	CCDS8508.1	1	ENST00000397203.2:c.2351+12482A>G	-	-	-	-	-	-
chr12:1311702	chr12	1311702	1311702	A	G	1	182	173	0	9	0	0.0494505494505494	943	762	0	181	0	0.191940615058324	2.50122638635104e-07	1.26098097094278e-06	significant	ENSG00000082805	ENST00000397203	Transcript	intron_variant	-	-	-	-	-	-	MODIFIER	-	1	-	SNV	ERC1	HGNC	17072	YES	CCDS8508.1	1	ENST00000397203.2:c.2351+12484A>G	-	-	-	-	-	-
chr12:1311752	chr12	1311752	1311752	A	G	1	134	128	0	6	0	0.0447761194029851	841	718	0	123	0	0.146254458977408	0.000542420850603849	0.0013161483482233	significant	ENSG00000082805	ENST00000397203	Transcript	intron_variant	-	-	-	-	-	-	MODIFIER	-	1	-	SNV	ERC1	HGNC	17072	YES	CCDS8508.1	1	ENST00000397203.2:c.2351+12534A>G	-	-	-	-	-	-
chr12:1311755	chr12	1311755	1311755	A	G	1	148	91	0	57	0	0.385135135135135	982	268	0	714	0	0.727087576374745	1.91061066331567e-15	2.30934680174676e-14	significant	ENSG00000082805	ENST00000397203	Transcript	intron_variant	-	-	-	-	-	rs1031347458	MODIFIER	-	1	-	SNV	ERC1	HGNC	17072	YES	CCDS8508.1	1	ENST00000397203.2:c.2351+12537A>G	-	-	-	-	-	-
chr12:1311772	chr12	1311772	1311772	A	G	1	139	125	0	14	0	0.100719424460432	1034	727	0	307	0	0.296905222437137	2.5785103499899e-07	1.28991803112605e-06	significant	ENSG00000082805	ENST00000397203	Transcript	intron_variant	-	-	-	-	-	-	MODIFIER	-	1	-	SNV	ERC1	HGNC	17072	YES	CCDS8508.1	1	ENST00000397203.2:c.2351+12554A>G	-	-	-	-	-	-
chr12:1311798	chr12	1311798	1311798	A	G	1	167	164	0	3	0	0.0179640718562874	1155	991	0	162	2	0.14025974025974	2.68305831743872e-07	1.33535332116004e-06	significant	ENSG00000082805	ENST00000397203	Transcript	intron_variant	-	-	-	-	-	-	MODIFIER	-	1	-	SNV	ERC1	HGNC	17072	YES	CCDS8508.1	1	ENST00000397203.2:c.2351+12580A>G	-	-	-	-	-	-
chr12:1312285	chr12	1312285	1312285	A	G	1	201	191	0	10	0	0.0497512437810945	1114	846	0	268	0	0.240574506283662	9.60668599593585e-12	8.19939076670665e-11	significant	ENSG00000082805	ENST00000397203	Transcript	intron_variant	-	-	-	-	-	-	MODIFIER	-	1	-	SNV	ERC1	HGNC	17072	YES	CCDS8508.1	1	ENST00000397203.2:c.2351+13067A>G	-	-	-	-	-	-
chr12:1312288	chr12	1312288	1312288	A	G	1	205	205	0	0	0	0	1073	998	0	75	0	0.0698974836905871	2.15871781439179e-06	9.07314226092102e-06	significant	ENSG00000082805	ENST00000397203	Transcript	intron_variant	-	-	-	-	-	rs1566235372	MODIFIER	-	1	-	SNV	ERC1	HGNC	17072	YES	CCDS8508.1	1	ENST00000397203.2:c.2351+13070A>G	-	-	-	-	-	-
chr12:1312303	chr12	1312303	1312303	A	G	1	193	187	0	6	0	0.0310880829015544	1083	986	0	97	0	0.0895660203139428	0.0038846277024558	0.00743312242770796	significant	ENSG00000082805	ENST00000397203	Transcript	intron_variant	-	-	-	-	-	-	MODIFIER	-	1	-	SNV	ERC1	HGNC	17072	YES	CCDS8508.1	1	ENST00000397203.2:c.2351+13085A>G	-	-	-	-	-	-
chr12:1312341	chr12	1312341	1312341	A	G	1	232	216	0	16	0	0.0689655172413793	1182	939	0	243	0	0.205583756345178	1.3521521058181e-07	7.07335483312373e-07	significant	ENSG00000082805	ENST00000397203	Transcript	intron_variant	-	-	-	-	-	-	MODIFIER	-	1	-	SNV	ERC1	HGNC	17072	YES	CCDS8508.1	1	ENST00000397203.2:c.2351+13123A>G	-	-	-	-	-	-
chr12:1312363	chr12	1312363	1312363	A	G	1	175	167	0	8	0	0.0457142857142857	899	782	0	117	0	0.130144605116796	0.000736434455407701	0.00173709266693744	significant	ENSG00000082805	ENST00000397203	Transcript	intron_variant	-	-	-	-	-	-	MODIFIER	-	1	-	SNV	ERC1	HGNC	17072	YES	CCDS8508.1	1	ENST00000397203.2:c.2351+13145A>G	-	-	-	-	-	-
chr12:1312365	chr12	1312365	1312365	A	G	1	172	162	0	10	0	0.0581395348837209	873	671	0	202	0	0.231386025200458	2.01439811662098e-08	1.18072853462181e-07	significant	ENSG00000082805	ENST00000397203	Transcript	intron_variant	-	-	-	-	-	-	MODIFIER	-	1	-	SNV	ERC1	HGNC	17072	YES	CCDS8508.1	1	ENST00000397203.2:c.2351+13147A>G	-	-	-	-	-	-
chr12:1312389	chr12	1312389	1312389	A	G	1	181	170	0	11	0	0.0607734806629834	790	683	0	107	0	0.135443037974684	0.00517313191144385	0.00949708933931107	significant	ENSG00000082805	ENST00000397203	Transcript	intron_variant	-	-	-	-	-	-	MODIFIER	-	1	-	SNV	ERC1	HGNC	17072	YES	CCDS8508.1	1	ENST00000397203.2:c.2351+13171A>G	-	-	-	-	-	-
chr12:1312390	chr12	1312390	1312390	A	G	1	183	165	0	18	0	0.0983606557377049	794	627	0	167	0	0.210327455919395	0.000338596501469155	0.000866985252446021	significant	ENSG00000082805	ENST00000397203	Transcript	intron_variant	-	-	-	-	-	-	MODIFIER	-	1	-	SNV	ERC1	HGNC	17072	YES	CCDS8508.1	1	ENST00000397203.2:c.2351+13172A>G	-	-	-	-	-	-
chr12:1312398	chr12	1312398	1312398	A	G	1	193	187	0	6	0	0.0310880829015544	802	711	0	90	1	0.112219451371571	0.000214731977043581	0.000576370244588701	significant	ENSG00000082805	ENST00000397203	Transcript	intron_variant	-	-	-	-	-	-	MODIFIER	-	1	-	SNV	ERC1	HGNC	17072	YES	CCDS8508.1	1	ENST00000397203.2:c.2351+13180A>G	-	-	-	-	-	-
chr12:1312404	chr12	1312404	1312404	A	G	1	187	166	0	21	0	0.112299465240642	764	568	0	196	0	0.256544502617801	1.06417673400635e-05	3.86359687383649e-05	significant	ENSG00000082805	ENST00000397203	Transcript	intron_variant	-	-	-	-	-	-	MODIFIER	-	1	-	SNV	ERC1	HGNC	17072	YES	CCDS8508.1	1	ENST00000397203.2:c.2351+13186A>G	-	-	-	-	-	-
chr12:1312421	chr12	1312421	1312421	A	G	1	136	133	0	3	0	0.0220588235294118	546	459	0	85	2	0.155677655677656	2.93233087735172e-06	1.19880585868203e-05	significant	ENSG00000082805	ENST00000397203	Transcript	intron_variant	-	-	-	-	-	-	MODIFIER	-	1	-	SNV	ERC1	HGNC	17072	YES	CCDS8508.1	1	ENST00000397203.2:c.2351+13203A>G	-	-	-	-	-	-
chr12:1312433	chr12	1312433	1312433	A	G	1	132	110	0	22	0	0.166666666666667	466	210	0	256	0	0.549356223175966	1.07945825416511e-15	1.32950997633247e-14	significant	ENSG00000082805	ENST00000397203	Transcript	intron_variant	-	-	-	-	-	-	MODIFIER	-	1	-	SNV	ERC1	HGNC	17072	YES	CCDS8508.1	1	ENST00000397203.2:c.2351+13215A>G	-	-	-	-	-	-
chr12:1312444	chr12	1312444	1312444	A	G	1	131	123	0	8	0	0.0610687022900763	457	293	0	164	0	0.358862144420131	6.54487005594769e-13	6.1826782179001e-12	significant	ENSG00000082805	ENST00000397203	Transcript	intron_variant	-	-	-	-	-	-	MODIFIER	-	1	-	SNV	ERC1	HGNC	17072	YES	CCDS8508.1	1	ENST00000397203.2:c.2351+13226A>G	-	-	-	-	-	-
chr12:133297904	chr12	133297904	133297904	A	G	1	658	443	0	215	0	0.326747720364742	452	217	0	235	0	0.519911504424779	1.34073017936839e-10	1.04362437162035e-09	significant	ENSG00000247077	ENST00000498926	Transcript	3_prime_UTR_variant	1418	-	-	-	-	-	MODIFIER	-	1	-	SNV	PGAM5	HGNC	28763	YES	CCDS53845.1	-	ENST00000498926.2:c.*490A>G	-	-	-	-	-	-
chr12:133297956	chr12	133297956	133297956	A	G	1	774	707	0	67	0	0.08656330749354	641	527	0	114	0	0.177847113884555	3.82034513173497e-07	1.85859790658906e-06	significant	ENSG00000247077	ENST00000498926	Transcript	3_prime_UTR_variant	1470	-	-	-	-	-	MODIFIER	-	1	-	SNV	PGAM5	HGNC	28763	YES	CCDS53845.1	-	ENST00000498926.2:c.*542A>G	-	-	-	-	-	-
chr12:133298121	chr12	133298121	133298121	A	G	1	449	406	0	43	0	0.0957683741648107	365	301	0	64	0	0.175342465753425	0.00114823464075992	0.00260427110829699	significant	ENSG00000247077	ENST00000498926	Transcript	3_prime_UTR_variant	1635	-	-	-	-	-	MODIFIER	-	1	-	SNV	PGAM5	HGNC	28763	YES	CCDS53845.1	-	ENST00000498926.2:c.*707A>G	-	-	-	-	-	-
chr12:133298255	chr12	133298255	133298255	A	G	1	593	489	0	104	0	0.175379426644182	525	388	0	137	0	0.260952380952381	0.000601406326828967	0.00144307855981402	significant	ENSG00000247077	ENST00000498926	Transcript	3_prime_UTR_variant	1769	-	-	-	-	rs1237051572	MODIFIER	-	1	-	SNV	PGAM5	HGNC	28763	YES	CCDS53845.1	-	ENST00000498926.2:c.*841A>G	-	-	-	-	-	-
chr12:133298339	chr12	133298339	133298339	A	G	1	652	512	0	140	0	0.214723926380368	494	350	0	144	0	0.291497975708502	0.00299942113237518	0.00599574052053412	significant	ENSG00000247077	ENST00000498926	Transcript	3_prime_UTR_variant	1853	-	-	-	-	-	MODIFIER	-	1	-	SNV	PGAM5	HGNC	28763	YES	CCDS53845.1	-	ENST00000498926.2:c.*925A>G	-	-	-	-	-	-
chr12:133298417	chr12	133298417	133298417	A	G	1	724	682	0	42	0	0.0580110497237569	601	525	1	75	0	0.124792013311148	2.42611247681016e-05	8.18234814535976e-05	significant	ENSG00000247077	ENST00000498926	Transcript	3_prime_UTR_variant	1931	-	-	-	-	rs1191695270	MODIFIER	-	1	-	SNV	PGAM5	HGNC	28763	YES	CCDS53845.1	-	ENST00000498926.2:c.*1003A>G	-	-	-	-	-	-
chr12:133298423	chr12	133298423	133298423	A	G	1	685	439	0	246	0	0.359124087591241	567	317	0	250	0	0.440917107583774	0.0036911709248575	0.00714017755444602	significant	ENSG00000247077	ENST00000498926	Transcript	3_prime_UTR_variant	1937	-	-	-	-	rs11548879	MODIFIER	-	1	-	SNV	PGAM5	HGNC	28763	YES	CCDS53845.1	-	ENST00000498926.2:c.*1009A>G	-	-	-	-	-	-
chr12:133430157	chr12	133430157	133430157	A	G	0	136	136	0	0	0	0	104	71	0	33	0	0.317307692307692	3.45078080293681e-14	3.75151924162851e-13	significant	ENSG00000072609	ENST00000432561	Transcript	missense_variant,splice_region_variant	1342	1268	423	L/P	cTg/cCg	-	MODERATE	-	-1	-	SNV	CHFR	HGNC	20455	YES	CCDS53849.1	-	ENST00000432561.2:c.1268A>C	ENSP00000392395.2:p.Leu423Pro	-	-	-	-	-
chr12:27090878	chr12	27090878	27090878	A	G	0	121	121	0	0	0	0	100	89	0	11	0	0.11	0.000118530788446396	0.000342735385314543	significant	ENSG00000064102	ENST00000261191	Transcript	5_prime_UTR_variant	377	-	-	-	-	-	MODIFIER	-	-1	-	SNV	ASUN	HGNC	20174	YES	CCDS8708.1	-	ENST00000261191.7:c.-161A>C	-	-	-	-	-	-
chr12:27953307	chr12	27953307	27953307	A	G	1	133	100	0	33	0	0.24812030075188	110	69	0	41	0	0.372727272727273	0.0495634676653695	0.0638322356563925	nonsignificant	ENSG00000087448	ENST00000381271	Transcript	3_prime_UTR_variant	4037	-	-	-	-	rs1020999875,COSV67145816	MODIFIER	-	1	-	SNV	KLHL42	HGNC	29252	YES	CCDS31763.1	-	ENST00000381271.2:c.*2208A>G	-	-	-	0,1	0,1	-
chr12:32897596	chr12	32897596	32897596	A	G	1	199	197	0	2	0	0.0100502512562814	332	311	0	21	0	0.0632530120481928	0.00325906698797966	0.00642567817488189	significant	ENSG00000087470	ENST00000549701	Transcript	downstream_gene_variant	-	-	-	-	-	COSV56778014	MODIFIER	1050	1	-	SNV	DNM1L	HGNC	2973	YES	CCDS8729.1	1	-	-	-	-	1	1	-
chr12:48362360	chr12	48362360	48362360	A	G	1	1807	1805	2	0	0	0	1522	1387	0	135	0	0.0886990801576873	4.84478823409354e-48	1.81306882760501e-46	significant	ENSG00000134291	ENST00000429772	Transcript	3_prime_UTR_variant	1214	-	-	-	-	-	MODIFIER	-	1	-	SNV	TMEM106C	HGNC	28775	YES	CCDS8758.1	-	ENST00000429772.2:c.*348A>G	-	-	-	-	-	-
chr12:48380628	chr12	48380628	48380628	A	G	0	166	165	0	1	0	0.00602409638554217	142	133	0	9	0	0.0633802816901408	0.00672069079139247	0.0118859982861889	nonsignificant	ENSG00000139219	ENST00000380518	Transcript	missense_variant	1574	1409	470	M/T	aTg/aCg	-	MODERATE	-	-1	-	SNV	COL2A1	HGNC	2200	YES	CCDS41778.1	1	ENST00000380518.3:c.1409A>C	ENSP00000369889.3:p.Met470Thr	-	-	-	-	-
chr12:49331788	chr12	49331788	49331788	A	G	0	444	444	0	0	0	0	334	316	0	18	0	0.0538922155688623	1.87649366393846e-07	9.68609196292903e-07	significant	ENSG00000134287	ENST00000256682	Transcript	3_prime_UTR_variant	1823	-	-	-	-	-	MODIFIER	-	-1	-	SNV	ARF3	HGNC	654	YES	CCDS8774.1	-	ENST00000256682.4:c.*942A>C	-	-	-	-	-	-
chr12:50492753	chr12	50492753	50492753	A	G	1	1032	1032	0	0	0	0	825	774	0	51	0	0.0618181818181818	4.41931593879864e-19	6.93547485234044e-18	significant	ENSG00000066117	ENST00000394963	Transcript	synonymous_variant	1916	1518	506	L	ttA/ttG	-	LOW	-	1	-	SNV	SMARCD1	HGNC	11106	YES	CCDS8797.2	1	ENST00000394963.4:c.1518A>G	ENSP00000378414.4:p.Leu506%3D	-	-	-	-	-
chr12:51324313	chr12	51324313	51324313	A	G	1	140	139	0	1	0	0.00714285714285714	118	107	0	11	0	0.0932203389830508	0.00153769560357374	0.00338038713601307	significant	ENSG00000185432	ENST00000548553	Transcript	3_prime_UTR_variant	2096	-	-	-	-	-	MODIFIER	-	1	-	SNV	METTL7A	HGNC	24550	YES	CCDS8804.1	-	ENST00000548553.1:c.*380A>G	-	-	-	-	-	-
chr12:51324323	chr12	51324323	51324323	A	G	1	136	133	0	3	0	0.0220588235294118	120	111	0	9	0	0.075	0.0721980516486179	0.0874283811500999	nonsignificant	ENSG00000185432	ENST00000548553	Transcript	3_prime_UTR_variant	2106	-	-	-	-	-	MODIFIER	-	1	-	SNV	METTL7A	HGNC	24550	YES	CCDS8804.1	-	ENST00000548553.1:c.*390A>G	-	-	-	-	-	-
chr12:51324467	chr12	51324467	51324467	A	G	1	165	155	0	10	0	0.0606060606060606	157	135	0	22	0	0.140127388535032	0.0242084086890499	0.0348701430857817	nonsignificant	ENSG00000185432	ENST00000548553	Transcript	3_prime_UTR_variant	2250	-	-	-	-	-	MODIFIER	-	1	-	SNV	METTL7A	HGNC	24550	YES	CCDS8804.1	-	ENST00000548553.1:c.*534A>G	-	-	-	-	-	-
chr12:51324506	chr12	51324506	51324506	A	G	1	167	159	0	8	0	0.0479041916167665	163	145	0	18	0	0.110429447852761	0.0412681028844782	0.0544828549614617	nonsignificant	ENSG00000185432	ENST00000548553	Transcript	3_prime_UTR_variant	2289	-	-	-	-	rs1475399000	MODIFIER	-	1	-	SNV	METTL7A	HGNC	24550	YES	CCDS8804.1	-	ENST00000548553.1:c.*573A>G	-	-	-	-	-	-
chr12:51324639	chr12	51324639	51324639	A	G	1	155	145	0	10	0	0.0645161290322581	204	178	0	26	0	0.127450980392157	0.0526591862505647	0.0671525402644815	nonsignificant	ENSG00000185432	ENST00000548553	Transcript	3_prime_UTR_variant	2422	-	-	-	-	-	MODIFIER	-	1	-	SNV	METTL7A	HGNC	24550	YES	CCDS8804.1	-	ENST00000548553.1:c.*706A>G	-	-	-	-	-	-
chr12:51325238	chr12	51325238	51325238	A	G	1	84	78	0	6	0	0.0714285714285714	98	80	0	18	0	0.183673469387755	0.028910146689033	0.0403870390932219	nonsignificant	ENSG00000185432	ENST00000548553	Transcript	3_prime_UTR_variant	3021	-	-	-	-	rs3180985	MODIFIER	-	1	-	SNV	METTL7A	HGNC	24550	YES	CCDS8804.1	-	ENST00000548553.1:c.*1305A>G	-	-	-	-	-	-
chr12:51325280	chr12	51325280	51325280	A	G	1	74	70	0	4	0	0.0540540540540541	115	101	0	14	0	0.121739130434783	0.136757378610774	0.151640945171833	nonsignificant	ENSG00000185432	ENST00000548553	Transcript	3_prime_UTR_variant	3063	-	-	-	-	rs3180344	MODIFIER	-	1	-	SNV	METTL7A	HGNC	24550	YES	CCDS8804.1	-	ENST00000548553.1:c.*1347A>G	-	-	-	-	-	-
chr12:53679838	chr12	53679838	53679838	A	G	1	293	292	0	1	0	0.00341296928327645	232	219	0	13	0	0.0560344827586207	0.000170577260627843	0.000475563537509718	significant	ENSG00000135476	ENST00000257934	Transcript	synonymous_variant	3409	3318	1106	L	ctA/ctG	-	LOW	-	1	-	SNV	ESPL1	HGNC	16856	YES	CCDS8852.1	-	ENST00000257934.4:c.3318A>G	ENSP00000257934.4:p.Leu1106%3D	-	-	-	-	-
chr12:53858633	chr12	53858633	53858633	A	G	1	4087	4086	0	1	0	0.000244678248103744	3371	3075	0	295	1	0.0875111242954613	1.87877073305741e-103	1.66185811205896e-101	significant	ENSG00000197111	ENST00000359462	Transcript	synonymous_variant	1004	681	227	L	ctA/ctG	-	LOW	-	1	-	SNV	PCBP2	HGNC	8648	YES	CCDS44900.1	1	ENST00000359462.5:c.681A>G	ENSP00000352438.5:p.Leu227%3D	-	-	-	-	-
chr12:54627541	chr12	54627541	54627541	A	G	0	130	130	0	0	0	0	156	147	0	9	0	0.0576923076923077	0.00454528815304328	0.00852953784553733	significant	ENSG00000094916	ENST00000209875	Transcript	3_prime_UTR_variant	8711	-	-	-	-	-	MODIFIER	-	-1	-	SNV	CBX5	HGNC	1555	YES	CCDS8875.1	-	ENST00000209875.4:c.*7998A>C	-	-	-	-	-	-
chr12:56999014	chr12	56999014	56999014	A	G	0	311	311	0	0	0	0	199	184	0	15	0	0.0753768844221105	5.30382146397806e-07	2.49908875760322e-06	significant	ENSG00000076108	ENST00000551812	Transcript	missense_variant	2791	2597	866	M/T	aTg/aCg	-	MODERATE	-	-1	-	SNV	BAZ2A	HGNC	962	YES	CCDS44924.1	-	ENST00000551812.1:c.2597A>C	ENSP00000446880.1:p.Met866Thr	-	-	-	-	-
chr12:57124289	chr12	57124289	57124289	A	G	0	104	79	0	25	0	0.240384615384615	79	54	0	25	0	0.316455696202532	0.315124811691072	0.32005891625826	nonsignificant	ENSG00000198056	ENST00000338193	Transcript	downstream_gene_variant	-	-	-	-	-	-	MODIFIER	1117	-1	-	SNV	PRIM1	HGNC	9369	YES	CCDS44926.1	1	-	-	-	-	-	-	-
chr12:57124319	chr12	57124319	57124319	A	G	0	137	122	0	15	0	0.109489051094891	81	66	0	15	0	0.185185185185185	0.153732803961028	0.167881053034883	nonsignificant	ENSG00000198056	ENST00000338193	Transcript	downstream_gene_variant	-	-	-	-	-	-	MODIFIER	1087	-1	-	SNV	PRIM1	HGNC	9369	YES	CCDS44926.1	1	-	-	-	-	-	-	-
chr12:57124357	chr12	57124357	57124357	A	G	0	153	121	0	32	0	0.209150326797386	102	68	0	34	0	0.333333333333333	0.0293680621048524	0.0409385736791137	nonsignificant	ENSG00000198056	ENST00000338193	Transcript	downstream_gene_variant	-	-	-	-	-	-	MODIFIER	1049	-1	-	SNV	PRIM1	HGNC	9369	YES	CCDS44926.1	1	-	-	-	-	-	-	-
chr12:57124358	chr12	57124358	57124358	A	G	0	155	137	0	18	0	0.116129032258065	101	77	0	24	0	0.237623762376238	0.0149749444720787	0.0233316588812371	nonsignificant	ENSG00000198056	ENST00000338193	Transcript	downstream_gene_variant	-	-	-	-	-	-	MODIFIER	1048	-1	-	SNV	PRIM1	HGNC	9369	YES	CCDS44926.1	1	-	-	-	-	-	-	-
chr12:57124549	chr12	57124549	57124549	A	G	0	95	82	0	13	0	0.136842105263158	81	51	0	30	0	0.37037037037037	0.000399439042395022	0.00100949139805287	significant	ENSG00000198056	ENST00000338193	Transcript	downstream_gene_variant	-	-	-	-	-	-	MODIFIER	857	-1	-	SNV	PRIM1	HGNC	9369	YES	CCDS44926.1	1	-	-	-	-	-	-	-
chr12:57124554	chr12	57124554	57124554	A	G	0	93	76	0	17	0	0.182795698924731	81	55	0	26	0	0.320987654320988	0.0518882498785134	0.0663433208039338	nonsignificant	ENSG00000198056	ENST00000338193	Transcript	downstream_gene_variant	-	-	-	-	-	-	MODIFIER	852	-1	-	SNV	PRIM1	HGNC	9369	YES	CCDS44926.1	1	-	-	-	-	-	-	-
chr12:57124559	chr12	57124559	57124559	A	G	0	91	53	0	38	0	0.417582417582418	86	41	0	45	0	0.523255813953488	0.176993143238171	0.189663357236498	nonsignificant	ENSG00000198056	ENST00000338193	Transcript	downstream_gene_variant	-	-	-	-	-	-	MODIFIER	847	-1	-	SNV	PRIM1	HGNC	9369	YES	CCDS44926.1	1	-	-	-	-	-	-	-
chr12:57124561	chr12	57124561	57124561	A	G	0	88	68	0	20	0	0.227272727272727	81	43	0	38	0	0.469135802469136	0.00116004248966177	0.00262620031107041	significant	ENSG00000198056	ENST00000338193	Transcript	downstream_gene_variant	-	-	-	-	-	-	MODIFIER	845	-1	-	SNV	PRIM1	HGNC	9369	YES	CCDS44926.1	1	-	-	-	-	-	-	-
chr12:57124745	chr12	57124745	57124745	A	G	0	67	66	0	1	0	0.0149253731343284	83	77	0	6	0	0.072289156626506	0.131221665549716	0.146336596653151	nonsignificant	ENSG00000198056	ENST00000338193	Transcript	downstream_gene_variant	-	-	-	-	-	-	MODIFIER	661	-1	-	SNV	PRIM1	HGNC	9369	YES	CCDS44926.1	1	-	-	-	-	-	-	-
chr12:57125135	chr12	57125135	57125135	A	G	0	250	148	0	102	0	0.408	155	64	0	91	0	0.587096774193548	0.000503050804162579	0.0012329179658695	significant	ENSG00000198056	ENST00000338193	Transcript	downstream_gene_variant	-	-	-	-	-	-	MODIFIER	271	-1	-	SNV	PRIM1	HGNC	9369	YES	CCDS44926.1	1	-	-	-	-	-	-	-
chr12:57125139	chr12	57125139	57125139	A	G	0	248	175	0	73	0	0.294354838709677	149	84	0	65	0	0.436241610738255	0.00468172180047463	0.00870274201134	significant	ENSG00000198056	ENST00000338193	Transcript	downstream_gene_variant	-	-	-	-	-	-	MODIFIER	267	-1	-	SNV	PRIM1	HGNC	9369	YES	CCDS44926.1	1	-	-	-	-	-	-	-
chr12:57125180	chr12	57125180	57125180	A	G	0	253	158	0	95	0	0.375494071146245	157	81	0	76	0	0.484076433121019	0.0311878062704256	0.0429218323919719	nonsignificant	ENSG00000198056	ENST00000338193	Transcript	downstream_gene_variant	-	-	-	-	-	-	MODIFIER	226	-1	-	SNV	PRIM1	HGNC	9369	YES	CCDS44926.1	1	-	-	-	-	-	-	-
chr12:57125244	chr12	57125244	57125244	A	G	0	204	195	0	9	0	0.0441176470588235	113	102	0	11	0	0.0973451327433628	0.0890514945986456	0.104268476828498	nonsignificant	ENSG00000198056	ENST00000338193	Transcript	downstream_gene_variant	-	-	-	-	-	-	MODIFIER	162	-1	-	SNV	PRIM1	HGNC	9369	YES	CCDS44926.1	1	-	-	-	-	-	-	-
chr12:57125246	chr12	57125246	57125246	A	G	0	207	171	0	36	0	0.173913043478261	115	83	0	32	0	0.278260869565217	0.0327513738385341	0.044600541280467	nonsignificant	ENSG00000198056	ENST00000338193	Transcript	downstream_gene_variant	-	-	-	-	-	-	MODIFIER	160	-1	-	SNV	PRIM1	HGNC	9369	YES	CCDS44926.1	1	-	-	-	-	-	-	-
chr12:57125270	chr12	57125270	57125270	A	G	0	179	173	0	6	0	0.0335195530726257	101	92	0	9	0	0.0891089108910891	0.0562622150981777	0.0710027695078169	nonsignificant	ENSG00000198056	ENST00000338193	Transcript	downstream_gene_variant	-	-	-	-	-	-	MODIFIER	136	-1	-	SNV	PRIM1	HGNC	9369	YES	CCDS44926.1	1	-	-	-	-	-	-	-
chr12:62794969	chr12	62794969	62794969	A	G	1	258	258	0	0	0	0	173	164	0	9	0	0.0520231213872832	0.000238091919578842	0.000632126857176585	significant	ENSG00000135655	ENST00000280377	Transcript	missense_variant,splice_region_variant	2735	2677	893	T/A	Act/Gct	-	MODERATE	-	1	-	SNV	USP15	HGNC	12613	YES	CCDS58251.1	-	ENST00000280377.5:c.2677A>G	ENSP00000280377.5:p.Thr893Ala	-	-	-	-	-
chr12:64842769	chr12	64842769	64842769	A	G	1	195	175	0	20	0	0.102564102564103	206	163	0	43	0	0.20873786407767	0.00385094010580523	0.00738658818846307	significant	ENSG00000184575	ENST00000332707	Transcript	3_prime_UTR_variant	4276	-	-	-	-	-	MODIFIER	-	1	-	SNV	XPOT	HGNC	12826	YES	CCDS31852.1	-	ENST00000332707.5:c.*858A>G	-	-	-	-	-	-
chr12:64842854	chr12	64842854	64842854	A	G	1	210	59	0	151	0	0.719047619047619	231	45	0	186	0	0.805194805194805	0.042928699231693	0.0562932942755219	nonsignificant	ENSG00000184575	ENST00000332707	Transcript	3_prime_UTR_variant	4361	-	-	-	-	-	MODIFIER	-	1	-	SNV	XPOT	HGNC	12826	YES	CCDS31852.1	-	ENST00000332707.5:c.*943A>G	-	-	-	-	-	-
chr12:64842864	chr12	64842864	64842864	A	G	1	188	151	0	37	0	0.196808510638298	211	139	0	72	0	0.341232227488152	0.00156480826245418	0.0034253283225375	significant	ENSG00000184575	ENST00000332707	Transcript	3_prime_UTR_variant	4371	-	-	-	-	-	MODIFIER	-	1	-	SNV	XPOT	HGNC	12826	YES	CCDS31852.1	-	ENST00000332707.5:c.*953A>G	-	-	-	-	-	-
chr12:64842868	chr12	64842868	64842868	A	G	1	192	183	0	9	0	0.046875	223	200	0	23	0	0.103139013452915	0.0413807411644644	0.0545575354377017	nonsignificant	ENSG00000184575	ENST00000332707	Transcript	3_prime_UTR_variant	4375	-	-	-	-	-	MODIFIER	-	1	-	SNV	XPOT	HGNC	12826	YES	CCDS31852.1	-	ENST00000332707.5:c.*957A>G	-	-	-	-	-	-
chr12:64844061	chr12	64844061	64844061	A	G	1	185	125	0	60	0	0.324324324324324	256	134	0	122	0	0.4765625	0.00167934848424608	0.00363921174871145	significant	ENSG00000184575	ENST00000332707	Transcript	3_prime_UTR_variant	5568	-	-	-	-	-	MODIFIER	-	1	-	SNV	XPOT	HGNC	12826	YES	CCDS31852.1	-	ENST00000332707.5:c.*2150A>G	-	-	-	-	-	-
chr12:64844071	chr12	64844071	64844071	A	G	1	166	19	0	147	0	0.885542168674699	255	13	0	242	0	0.949019607843137	0.0228476272695068	0.0331802109451196	nonsignificant	ENSG00000184575	ENST00000332707	Transcript	3_prime_UTR_variant	5578	-	-	-	-	-	MODIFIER	-	1	-	SNV	XPOT	HGNC	12826	YES	CCDS31852.1	-	ENST00000332707.5:c.*2160A>G	-	-	-	-	-	-
chr12:64844118	chr12	64844118	64844118	A	G	1	184	180	0	4	0	0.0217391304347826	299	267	0	32	0	0.107023411371237	0.000288749029553696	0.00075626596434925	significant	ENSG00000184575	ENST00000332707	Transcript	3_prime_UTR_variant	5625	-	-	-	-	-	MODIFIER	-	1	-	SNV	XPOT	HGNC	12826	YES	CCDS31852.1	-	ENST00000332707.5:c.*2207A>G	-	-	-	-	-	-
chr12:64844134	chr12	64844134	64844134	A	G	1	203	131	0	72	0	0.354679802955665	328	147	0	181	0	0.551829268292683	1.12240521957451e-05	4.05232014339886e-05	significant	ENSG00000184575	ENST00000332707	Transcript	3_prime_UTR_variant	5641	-	-	-	-	-	MODIFIER	-	1	-	SNV	XPOT	HGNC	12826	YES	CCDS31852.1	-	ENST00000332707.5:c.*2223A>G	-	-	-	-	-	-
chr12:64844149	chr12	64844149	64844149	A	G	1	232	128	0	104	0	0.448275862068966	345	128	0	217	0	0.628985507246377	1.94916765107736e-05	6.67795818485305e-05	significant	ENSG00000184575	ENST00000332707	Transcript	3_prime_UTR_variant	5656	-	-	-	-	-	MODIFIER	-	1	-	SNV	XPOT	HGNC	12826	YES	CCDS31852.1	-	ENST00000332707.5:c.*2238A>G	-	-	-	-	-	-
chr12:65109259	chr12	65109259	65109259	A	G	0	222	222	0	0	0	0	114	107	0	7	0	0.0614035087719298	0.000456785629747084	0.00112948517851058	significant	ENSG00000135677	ENST00000258145	Transcript	3_prime_UTR_variant	3092	-	-	-	-	-	MODIFIER	-	-1	-	SNV	GNS	HGNC	4422	YES	CCDS8970.1	1	ENST00000258145.3:c.*1262A>C	-	-	-	-	-	-
chr12:6649723	chr12	6649723	6649723	A	G	0	251	251	0	0	0	0	127	117	0	10	0	0.078740157480315	1.43677530555398e-05	5.04686777005061e-05	significant	ENSG00000010295	ENST00000356896	Transcript	missense_variant	1662	1618	540	C/R	Tgc/Cgc	-	MODERATE	-	-1	-	SNV	IFFO1	HGNC	24970	YES	CCDS41741.1	-	ENST00000356896.4:c.1618A>C	ENSP00000349364.4:p.Cys540Arg	-	-	-	-	-
chr12:6875672	chr12	6875672	6875672	A	G	1	542	542	0	0	0	0	166	156	0	10	0	0.0602409638554217	4.059134127137e-07	1.96006824104432e-06	significant	ENSG00000159335	ENST00000309083	Transcript	5_prime_UTR_variant	130	-	-	-	-	-	MODIFIER	-	1	-	SNV	PTMS	HGNC	9629	YES	CCDS8560.1	-	ENST00000309083.6:c.-200A>G	-	-	-	-	-	-
chr12:6879674	chr12	6879674	6879674	A	G	1	1986	1986	0	0	0	0	2713	1650	0	1063	0	0.391817176557317	7.07947391653343e-303	1.96809374879629e-300	significant	ENSG00000159335	ENST00000309083	Transcript	3_prime_UTR_variant	704	-	-	-	-	-	MODIFIER	-	1	-	SNV	PTMS	HGNC	9629	YES	CCDS8560.1	-	ENST00000309083.6:c.*66A>G	-	-	-	-	-	-
chr12:69237004	chr12	69237004	69237004	A	G	1	372	336	0	36	0	0.0967741935483871	254	216	0	38	0	0.149606299212598	0.0580298670572769	0.0729968463435429	nonsignificant	ENSG00000135679	ENST00000462284	Transcript	3_prime_UTR_variant	5171	-	-	-	-	rs1262618438	MODIFIER	-	1	-	SNV	MDM2	HGNC	6973	YES	CCDS8986.2	1	ENST00000462284.1:c.*3375A>G	-	-	-	-	-	-
chr12:69237043	chr12	69237043	69237043	A	G	1	447	367	0	79	1	0.176733780760626	357	271	0	86	0	0.240896358543417	0.0281627411515764	0.0395416264653446	nonsignificant	ENSG00000135679	ENST00000462284	Transcript	3_prime_UTR_variant	5210	-	-	-	-	rs1240760438	MODIFIER	-	1	-	SNV	MDM2	HGNC	6973	YES	CCDS8986.2	1	ENST00000462284.1:c.*3414A>G	-	-	-	-	-	-
chr12:75889881	chr12	75889881	75889881	A	G	0	79	32	0	46	1	0.582278481012658	111	14	0	97	0	0.873873873873874	1.16359812037564e-05	4.16243004090255e-05	significant	ENSG00000139278	ENST00000266659	Transcript	intron_variant	-	-	-	-	-	-	MODIFIER	-	1	-	SNV	GLIPR1	HGNC	17001	YES	CCDS9011.1	-	ENST00000266659.3:c.619+439T>G	-	-	-	-	-	-
chr12:75890052	chr12	75890052	75890052	A	G	0	151	52	0	99	0	0.655629139072848	135	27	0	108	0	0.8	0.00792805052413246	0.0136410135455011	nonsignificant	ENSG00000139278	ENST00000266659	Transcript	intron_variant	-	-	-	-	-	-	MODIFIER	-	1	-	SNV	GLIPR1	HGNC	17001	YES	CCDS9011.1	-	ENST00000266659.3:c.619+610T>G	-	-	-	-	-	-
chr12:75890053	chr12	75890053	75890053	A	G	0	150	143	0	7	0	0.0466666666666667	131	111	0	20	0	0.152671755725191	0.00382831216929345	0.00736155679984689	significant	ENSG00000139278	ENST00000266659	Transcript	intron_variant	-	-	-	-	-	-	MODIFIER	-	1	-	SNV	GLIPR1	HGNC	17001	YES	CCDS9011.1	-	ENST00000266659.3:c.619+611T>G	-	-	-	-	-	-
chr12:88554588	chr12	88554588	88554588	A	G	1	233	232	0	1	0	0.00429184549356223	136	127	0	9	0	0.0661764705882353	0.000721077677019191	0.00170293344597008	significant	ENSG00000139324	ENST00000266712	Transcript	missense_variant	977	757	253	R/G	Aga/Gga	-	MODERATE	-	1	-	SNV	TMTC3	HGNC	26899	YES	CCDS9032.1	1	ENST00000266712.6:c.757A>G	ENSP00000266712.6:p.Arg253Gly	-	-	-	-	-
chr12:98942621	chr12	98942621	98942621	A	G	1	768	723	0	45	0	0.05859375	531	458	0	73	0	0.137476459510358	1.81583374895266e-06	7.76618126475136e-06	significant	ENSG00000120802	ENST00000556029	Transcript	3_prime_UTR_variant	2706	-	-	-	-	-	MODIFIER	-	1	-	SNV	TMPO	HGNC	11875	-	CCDS31879.1	1	ENST00000556029.1:c.*985A>G	-	-	-	-	-	-
chr12:98942688	chr12	98942688	98942688	A	G	1	848	174	0	674	0	0.794811320754717	632	61	0	571	0	0.903481012658228	1.02335678216238e-08	6.24279717268963e-08	significant	ENSG00000120802	ENST00000556029	Transcript	3_prime_UTR_variant	2773	-	-	-	-	rs1279579546	MODIFIER	-	1	-	SNV	TMPO	HGNC	11875	-	CCDS31879.1	1	ENST00000556029.1:c.*1052A>G	-	-	-	-	-	-
chr12:98942695	chr12	98942695	98942695	A	G	1	948	703	0	245	0	0.258438818565401	739	413	0	326	0	0.441136671177267	5.55124718111713e-15	6.50766687617707e-14	significant	ENSG00000120802	ENST00000556029	Transcript	3_prime_UTR_variant	2780	-	-	-	-	-	MODIFIER	-	1	-	SNV	TMPO	HGNC	11875	-	CCDS31879.1	1	ENST00000556029.1:c.*1059A>G	-	-	-	-	-	-
chr12:98942696	chr12	98942696	98942696	A	G	1	986	906	1	79	0	0.0801217038539554	757	657	0	100	0	0.132100396301189	0.000450681018435974	0.0011158082212168	significant	ENSG00000120802	ENST00000556029	Transcript	3_prime_UTR_variant	2781	-	-	-	-	-	MODIFIER	-	1	-	SNV	TMPO	HGNC	11875	-	CCDS31879.1	1	ENST00000556029.1:c.*1060A>G	-	-	-	-	-	-
chr12:98942824	chr12	98942824	98942824	A	G	1	822	627	1	194	0	0.236009732360097	661	387	1	272	1	0.411497730711044	4.57283837215397e-13	4.40531855059981e-12	significant	ENSG00000120802	ENST00000556029	Transcript	3_prime_UTR_variant	2909	-	-	-	-	-	MODIFIER	-	1	-	SNV	TMPO	HGNC	11875	-	CCDS31879.1	1	ENST00000556029.1:c.*1188A>G	-	-	-	-	-	-
chr12:98942885	chr12	98942885	98942885	A	G	1	556	226	1	329	0	0.591726618705036	557	89	0	468	0	0.840215439856373	2.72580796037393e-20	4.69417901848466e-19	significant	ENSG00000120802	ENST00000556029	Transcript	3_prime_UTR_variant	2970	-	-	-	-	rs968204668	MODIFIER	-	1	-	SNV	TMPO	HGNC	11875	-	CCDS31879.1	1	ENST00000556029.1:c.*1249A>G	-	-	-	-	-	-
chr12:98942886	chr12	98942886	98942886	A	G	1	642	551	0	91	0	0.141744548286604	626	477	0	149	0	0.238019169329073	1.56352815570252e-05	5.43326034106626e-05	significant	ENSG00000120802	ENST00000556029	Transcript	3_prime_UTR_variant	2971	-	-	-	-	-	MODIFIER	-	1	-	SNV	TMPO	HGNC	11875	-	CCDS31879.1	1	ENST00000556029.1:c.*1250A>G	-	-	-	-	-	-
chr12:98943033	chr12	98943033	98943033	A	G	1	556	101	0	455	0	0.818345323741007	436	20	0	416	0	0.954128440366973	1.8772323999987e-11	1.57460959068856e-10	significant	ENSG00000120802	ENST00000556029	Transcript	3_prime_UTR_variant	3118	-	-	-	-	-	MODIFIER	-	1	-	SNV	TMPO	HGNC	11875	-	CCDS31879.1	1	ENST00000556029.1:c.*1397A>G	-	-	-	-	-	-
chr12:98943096	chr12	98943096	98943096	A	G	1	916	665	0	251	0	0.274017467248908	774	448	0	326	0	0.421188630490956	2.23423092827088e-10	1.68519898698261e-09	significant	ENSG00000120802	ENST00000556029	Transcript	3_prime_UTR_variant	3181	-	-	-	-	rs1174498646	MODIFIER	-	1	-	SNV	TMPO	HGNC	11875	-	CCDS31879.1	1	ENST00000556029.1:c.*1460A>G	-	-	-	-	-	-
chr12:99128792	chr12	99128792	99128792	A	G	1	126	107	0	19	0	0.150793650793651	102	79	0	23	0	0.225490196078431	0.170747281951549	0.183576911976637	nonsignificant	ENSG00000185046	ENST00000547776	Transcript	downstream_gene_variant	-	-	-	-	-	rs1131021	MODIFIER	408	-1	-	SNV	ANKS1B	HGNC	24600	YES	CCDS55872.1	-	-	-	-	-	-	-	-
chr13:111294841	chr13	111294841	111294841	A	G	0	434	434	0	0	0	0	257	237	0	20	0	0.0778210116731518	1.58540159965528e-09	1.0863350397638e-08	significant	ENSG00000134905	ENST00000257347	Transcript	missense_variant	1508	1444	482	S/P	Tcc/Ccc	-	MODERATE	-	-1	-	SNV	CARS2	HGNC	25695	YES	CCDS9514.1	1	ENST00000257347.4:c.1444A>C	ENSP00000257347.4:p.Ser482Pro	-	-	-	-	-
chr13:20247023	chr13	20247023	20247023	A	G	1	113	82	0	31	0	0.274336283185841	108	64	0	44	0	0.407407407407407	0.0465043380435051	0.0603316278884406	nonsignificant	ENSG00000196199	ENST00000361479	Transcript	3_prime_UTR_variant	3659	-	-	-	-	rs1460978065	MODIFIER	-	1	-	SNV	MPHOSPH8	HGNC	29810	YES	CCDS9287.1	-	ENST00000361479.5:c.*1008A>G	-	-	-	-	-	-
chr13:20247024	chr13	20247024	20247024	A	G	1	113	100	0	13	0	0.115044247787611	109	84	0	25	0	0.229357798165138	0.0318022479505602	0.0435212197691915	nonsignificant	ENSG00000196199	ENST00000361479	Transcript	3_prime_UTR_variant	3660	-	-	-	-	rs1010263961	MODIFIER	-	1	-	SNV	MPHOSPH8	HGNC	29810	YES	CCDS9287.1	-	ENST00000361479.5:c.*1009A>G	-	-	-	-	-	-
chr13:20247029	chr13	20247029	20247029	A	G	1	120	119	0	1	0	0.00833333333333333	121	108	0	13	0	0.107438016528926	0.00136736278902052	0.00306201149301948	significant	ENSG00000196199	ENST00000361479	Transcript	3_prime_UTR_variant	3665	-	-	-	-	-	MODIFIER	-	1	-	SNV	MPHOSPH8	HGNC	29810	YES	CCDS9287.1	-	ENST00000361479.5:c.*1014A>G	-	-	-	-	-	-
chr13:21948495	chr13	21948495	21948495	A	G	0	202	184	0	18	0	0.0891089108910891	144	115	0	29	0	0.201388888888889	0.0038405558592028	0.00737781016980124	significant	ENSG00000180776	ENST00000382466	Transcript	downstream_gene_variant	-	-	-	-	-	-	MODIFIER	2015	-1	-	SNV	ZDHHC20	HGNC	20749	YES	CCDS45017.1	-	-	-	-	-	-	-	-
chr13:21948502	chr13	21948502	21948502	A	G	0	213	85	0	128	0	0.60093896713615	151	31	0	120	0	0.794701986754967	9.72952476426839e-05	0.000288622792549791	significant	ENSG00000180776	ENST00000382466	Transcript	downstream_gene_variant	-	-	-	-	-	-	MODIFIER	2008	-1	-	SNV	ZDHHC20	HGNC	20749	YES	CCDS45017.1	-	-	-	-	-	-	-	-
chr13:21948576	chr13	21948576	21948576	A	G	0	242	229	0	13	0	0.0537190082644628	168	149	0	19	0	0.113095238095238	0.038229496655262	0.0510251032175171	nonsignificant	ENSG00000180776	ENST00000382466	Transcript	downstream_gene_variant	-	-	-	-	-	-	MODIFIER	1934	-1	-	SNV	ZDHHC20	HGNC	20749	YES	CCDS45017.1	-	-	-	-	-	-	-	-
chr13:21948655	chr13	21948655	21948655	A	G	0	187	183	0	4	0	0.0213903743315508	102	90	0	12	0	0.117647058823529	0.00179372730238354	0.00386555186095056	significant	ENSG00000180776	ENST00000382466	Transcript	downstream_gene_variant	-	-	-	-	-	-	MODIFIER	1855	-1	-	SNV	ZDHHC20	HGNC	20749	YES	CCDS45017.1	-	-	-	-	-	-	-	-
chr13:21949055	chr13	21949055	21949055	A	G	0	186	180	0	6	0	0.032258064516129	144	123	0	21	0	0.145833333333333	0.000211086357712751	0.000568939130344895	significant	ENSG00000180776	ENST00000382466	Transcript	downstream_gene_variant	-	-	-	-	-	-	MODIFIER	1455	-1	-	SNV	ZDHHC20	HGNC	20749	YES	CCDS45017.1	-	-	-	-	-	-	-	-
chr13:21949107	chr13	21949107	21949107	A	G	0	208	172	0	36	0	0.173076923076923	225	133	0	92	0	0.408888888888889	6.41107227142059e-08	3.48490129614091e-07	significant	ENSG00000180776	ENST00000382466	Transcript	downstream_gene_variant	-	-	-	-	-	-	MODIFIER	1403	-1	-	SNV	ZDHHC20	HGNC	20749	YES	CCDS45017.1	-	-	-	-	-	-	-	-
chr13:21949161	chr13	21949161	21949161	A	G	0	198	137	0	61	0	0.308080808080808	221	133	0	88	0	0.398190045248869	0.0656725006581805	0.0810905369802153	nonsignificant	ENSG00000180776	ENST00000382466	Transcript	downstream_gene_variant	-	-	-	-	-	-	MODIFIER	1349	-1	-	SNV	ZDHHC20	HGNC	20749	YES	CCDS45017.1	-	-	-	-	-	-	-	-
chr13:21949165	chr13	21949165	21949165	A	G	0	211	178	0	33	0	0.156398104265403	223	158	0	65	0	0.291479820627803	0.000841597108848771	0.00196735856908095	significant	ENSG00000180776	ENST00000382466	Transcript	downstream_gene_variant	-	-	-	-	-	-	MODIFIER	1345	-1	-	SNV	ZDHHC20	HGNC	20749	YES	CCDS45017.1	-	-	-	-	-	-	-	-
chr13:53216750	chr13	53216750	53216750	A	G	1	112	111	0	1	0	0.00892857142857143	84	76	0	8	0	0.0952380952380952	0.00537811848675992	0.00979945559478915	significant	ENSG00000139675	ENST00000342657	Transcript	synonymous_variant	1196	123	41	T	acA/acG	rs779440437	LOW	-	1	-	SNV	HNRNPA1L2	HGNC	27067	YES	CCDS31980.1	-	ENST00000342657.3:c.123A>G	ENSP00000341285.3:p.Thr41%3D	-	-	-	-	-
chr13:96294403	chr13	96294403	96294403	A	G	0	260	260	0	0	0	0	198	186	0	12	0	0.0606060606060606	3.50799732959277e-05	0.000113965990039859	significant	ENSG00000134874	ENST00000347108	Transcript	5_prime_UTR_variant	314	-	-	-	-	-	MODIFIER	-	-1	-	SNV	DZIP1	HGNC	20908	YES	CCDS9478.1	-	ENST00000347108.3:c.-120A>C	-	-	-	-	-	-
chr14:100746086	chr14	100746086	100746086	A	G	1	264	264	0	0	0	0	149	133	0	16	0	0.10738255033557	4.79741676465952e-08	2.63722401808684e-07	significant	ENSG00000100811	ENST00000262238	Transcript	3_prime_UTR_variant	3654	-	-	-	-	-	MODIFIER	-	1	-	SNV	YY1	HGNC	12856	YES	CCDS9957.1	1	ENST00000262238.4:c.*2149A>G	-	-	-	-	-	-
chr14:103373215	chr14	103373215	103373215	A	G	1	123	123	0	0	0	0	91	81	0	10	0	0.10989010989011	0.000143328450314797	0.000405402855105515	significant	ENSG00000131323	ENST00000560371	Transcript	3_prime_UTR_variant	3018	-	-	-	-	-	MODIFIER	-	1	-	SNV	TRAF3	HGNC	12033	YES	CCDS9975.1	1	ENST00000560371.1:c.*1094A>G	-	-	-	-	-	-
chr14:103410626	chr14	103410626	103410626	A	G	0	235	234	0	1	0	0.00425531914893617	184	169	0	15	0	0.0815217391304348	3.03709151915155e-05	9.98341232477857e-05	significant	ENSG00000198752	ENST00000361246	Transcript	missense_variant	4299	4010	1337	M/T	aTg/aCg	-	MODERATE	-	-1	-	SNV	CDC42BPB	HGNC	1738	YES	CCDS9978.1	1	ENST00000361246.2:c.4010A>C	ENSP00000355237.2:p.Met1337Thr	-	-	-	-	-
chr14:104153454	chr14	104153454	104153454	A	G	1	285	285	0	0	0	0	153	141	0	12	0	0.0784313725490196	2.4683625421099e-06	1.03077972252057e-05	significant	ENSG00000126214	ENST00000452929	Transcript	missense_variant	1942	1687	563	S/G	Agc/Ggc	-	MODERATE	-	1	-	SNV	KLC1	HGNC	6387	YES	CCDS45168.1	-	ENST00000452929.2:c.1687A>G	ENSP00000414982.2:p.Ser563Gly	-	-	-	-	-
chr14:104164260	chr14	104164260	104164260	A	G	0	474	474	0	0	0	0	274	259	0	15	0	0.0547445255474453	2.2369354561087e-07	1.13954879517998e-06	significant	ENSG00000126215	ENST00000553264	Transcript	3_prime_UTR_variant	2713	-	-	-	-	-	MODIFIER	-	-1	-	SNV	XRCC3	HGNC	12830	YES	CCDS9984.1	1	ENST00000553264.1:c.*875A>C	-	-	-	-	-	-
chr14:104164463	chr14	104164463	104164463	A	G	0	708	708	0	0	0	0	464	435	0	29	0	0.0625	1.24098321473813e-12	1.13912893201906e-11	significant	ENSG00000126215	ENST00000553264	Transcript	3_prime_UTR_variant	2510	-	-	-	-	-	MODIFIER	-	-1	-	SNV	XRCC3	HGNC	12830	YES	CCDS9984.1	1	ENST00000553264.1:c.*672A>C	-	-	-	-	-	-
chr14:105834417	chr14	105834417	105834417	A	G	1	172	172	0	0	0	0	138	123	0	15	0	0.108695652173913	3.42409609126253e-06	1.37956335271157e-05	significant	ENSG00000179364	ENST00000458164	Transcript	missense_variant	768	593	198	Y/C	tAc/tGc	-	MODERATE	-	1	-	SNV	PACS2	HGNC	23794	YES	CCDS45178.2	1	ENST00000458164.2:c.593A>G	ENSP00000399732.2:p.Tyr198Cys	-	-	-	-	-
chr14:105857551	chr14	105857551	105857551	A	G	1	157	157	0	0	0	0	156	144	0	12	0	0.0769230769230769	0.00018847485259361	0.000518039637213511	significant	ENSG00000179364	ENST00000458164	Transcript	missense_variant	2259	2084	695	K/R	aAg/aGg	-	MODERATE	-	1	-	SNV	PACS2	HGNC	23794	YES	CCDS45178.2	1	ENST00000458164.2:c.2084A>G	ENSP00000399732.2:p.Lys695Arg	-	-	-	-	-
chr14:21558696	chr14	21558696	21558696	A	G	0	160	160	0	0	0	0	75	69	0	5	1	0.0666666666666667	0.00287636427291922	0.00578244305279008	significant	ENSG00000165804	ENST00000360947	Transcript	missense_variant	2580	2168	723	L/S	tTg/tCg	-	MODERATE	-	-1	-	SNV	ZNF219	HGNC	13011	YES	CCDS9568.1	-	ENST00000360947.3:c.2168A>C	ENSP00000354206.3:p.Leu723Ser	-	-	-	-	-
chr14:21992438	chr14	21992438	21992438	A	G	0	286	286	0	0	0	0	153	136	0	17	0	0.111111111111111	8.98258377042123e-09	5.60259872347426e-08	significant	ENSG00000165821	ENST00000327430	Transcript	missense_variant	1719	1424	475	M/T	aTg/aCg	-	MODERATE	-	-1	-	SNV	SALL2	HGNC	10526	YES	CCDS32045.1	1	ENST00000327430.3:c.1424A>C	ENSP00000333537.3:p.Met475Thr	-	-	-	-	-
chr14:23303976	chr14	23303976	23303976	A	G	1	285	270	0	15	0	0.0526315789473684	135	121	0	14	0	0.103703703703704	0.0640724477226877	0.0795692299096045	nonsignificant	ENSG00000172590	ENST00000355151	Transcript	3_prime_UTR_variant	848	-	-	-	-	-	MODIFIER	-	1	-	SNV	MRPL52	HGNC	16655	YES	CCDS41917.1	-	ENST00000355151.5:c.*446A>G	-	-	-	-	-	-
chr14:23779339	chr14	23779339	23779339	A	G	1	120	120	0	0	0	0	127	91	0	36	0	0.283464566929134	2.59119779459428e-12	2.2816610444708e-11	significant	ENSG00000129473	ENST00000250405	Transcript	3_prime_UTR_variant	1976	-	-	-	-	-	MODIFIER	-	1	-	SNV	BCL2L2	HGNC	995	YES	CCDS9591.1	-	ENST00000250405.5:c.*1165A>G	-	-	-	-	-	-
chr14:24033031	chr14	24033031	24033031	A	G	0	205	205	0	0	0	0	109	100	0	9	0	0.0825688073394495	5.85331160395977e-05	0.000182248710100892	significant	ENSG00000213983	ENST00000308724	Transcript	missense_variant	1882	1126	376	C/R	Tgc/Cgc	-	MODERATE	-	-1	-	SNV	AP1G2	HGNC	556	YES	CCDS9602.1	-	ENST00000308724.5:c.1126A>C	ENSP00000312442.5:p.Cys376Arg	-	-	-	-	-
chr14:24567771	chr14	24567771	24567771	A	G	1	98	98	0	0	0	0	209	190	0	19	0	0.0909090909090909	0.00065205601568974	0.0015531224070162	significant	ENSG00000100889	ENST00000216780	Transcript	missense_variant	816	548	183	Y/C	tAt/tGt	rs1398271753	MODERATE	-	1	-	SNV	PCK2	HGNC	8725	YES	CCDS9609.1	1	ENST00000216780.4:c.548A>G	ENSP00000216780.4:p.Tyr183Cys	-	-	-	-	-
chr14:24649649	chr14	24649649	24649649	A	G	0	724	724	0	0	0	0	393	367	0	26	0	0.0661577608142494	9.22525795490946e-13	8.58964209581522e-12	significant	ENSG00000196497	ENST00000354464	Transcript	missense_variant	3422	3245	1082	L/S	tTg/tCg	-	MODERATE	-	-1	-	SNV	IPO4	HGNC	19426	YES	CCDS9616.1	-	ENST00000354464.6:c.3245A>C	ENSP00000346453.6:p.Leu1082Ser	-	-	-	-	-
chr14:24652339	chr14	24652339	24652339	A	G	0	739	739	0	0	0	0	296	277	0	19	0	0.0641891891891892	3.06598904945969e-11	2.49640782018768e-10	significant	ENSG00000196497	ENST00000354464	Transcript	missense_variant	2441	2264	755	F/S	tTc/tCc	-	MODERATE	-	-1	-	SNV	IPO4	HGNC	19426	YES	CCDS9616.1	-	ENST00000354464.6:c.2264A>C	ENSP00000346453.6:p.Phe755Ser	-	-	-	-	-
chr14:24654668	chr14	24654668	24654668	A	G	0	620	620	0	0	0	0	350	332	0	18	0	0.0514285714285714	8.07526983606712e-09	5.08559064756848e-08	significant	ENSG00000196497	ENST00000354464	Transcript	synonymous_variant	1452	1275	425	L	ctT/ctC	-	LOW	-	-1	-	SNV	IPO4	HGNC	19426	YES	CCDS9616.1	-	ENST00000354464.6:c.1275A>C	ENSP00000346453.6:p.Leu425%3D	-	-	-	-	-
chr14:24740100	chr14	24740100	24740100	A	G	0	184	184	0	0	0	0	94	87	0	7	0	0.074468085106383	0.000433817188351336	0.00108093245650666	significant	ENSG00000100949	ENST00000399409	Transcript	synonymous_variant	541	57	19	L	ctT/ctC	-	LOW	-	-1	-	SNV	RABGGTA	HGNC	9795	YES	CCDS45088.1	-	ENST00000399409.3:c.57A>C	ENSP00000382341.3:p.Leu19%3D	-	-	-	-	-
chr14:31355182	chr14	31355182	31355182	A	G	1	1508	1508	0	0	0	0	962	912	0	50	0	0.051975051975052	1.50655652076655e-21	2.76581036736954e-20	significant	ENSG00000100473	ENST00000396618	Transcript	missense_variant	1197	1141	381	S/G	Agc/Ggc	-	MODERATE	-	1	-	SNV	COCH	HGNC	2180	YES	CCDS9640.1	1	ENST00000396618.3:c.1141A>G	ENSP00000379862.3:p.Ser381Gly	-	-	-	-	-
chr14:50712741	chr14	50712741	50712741	A	G	0	153	146	0	7	0	0.0457516339869281	128	109	0	19	0	0.1484375	0.00360151889122959	0.00699456662907463	significant	ENSG00000087299	ENST00000267436	Transcript	3_prime_UTR_variant	2825	-	-	-	-	-	MODIFIER	-	-1	-	SNV	L2HGDH	HGNC	20499	YES	CCDS9698.1	1	ENST00000267436.4:c.*1035A>C	-	-	-	-	-	-
chr14:50712778	chr14	50712778	50712778	A	G	0	144	128	0	16	0	0.111111111111111	107	79	0	28	0	0.261682242990654	0.00241751223196243	0.00497828444804115	significant	ENSG00000087299	ENST00000267436	Transcript	3_prime_UTR_variant	2788	-	-	-	-	-	MODIFIER	-	-1	-	SNV	L2HGDH	HGNC	20499	YES	CCDS9698.1	1	ENST00000267436.4:c.*998A>C	-	-	-	-	-	-
chr14:50794308	chr14	50794308	50794308	A	G	1	79	76	0	3	0	0.0379746835443038	90	73	0	16	1	0.177777777777778	0.00596041556640144	0.0106608168126996	nonsignificant	ENSG00000100490	ENST00000395834	Transcript	downstream_gene_variant	-	-	-	-	-	-	MODIFIER	2002	-1	-	SNV	CDKL1	HGNC	1781	YES	CCDS9699.1	-	-	-	-	-	-	-	-
chr14:50794322	chr14	50794322	50794322	A	G	1	75	64	0	11	0	0.146666666666667	97	63	0	34	0	0.350515463917526	0.00286605242546066	0.00576869023884079	significant	ENSG00000100490	ENST00000395834	Transcript	downstream_gene_variant	-	-	-	-	-	-	MODIFIER	1988	-1	-	SNV	CDKL1	HGNC	1781	YES	CCDS9699.1	-	-	-	-	-	-	-	-
chr14:53242354	chr14	53242354	53242354	A	G	0	338	292	0	46	0	0.136094674556213	251	200	0	51	0	0.203187250996016	0.0330093547008833	0.044886275371728	nonsignificant	ENSG00000100522	ENST00000216410	Transcript	3_prime_UTR_variant	3418	-	-	-	-	-	MODIFIER	-	-1	-	SNV	GNPNAT1	HGNC	19980	YES	CCDS9712.1	-	ENST00000216410.3:c.*2675A>C	-	-	-	-	-	-
chr14:53242478	chr14	53242478	53242478	A	G	0	315	263	0	52	0	0.165079365079365	245	157	0	88	0	0.359183673469388	2.42191237883573e-07	1.2273545544829e-06	significant	ENSG00000100522	ENST00000216410	Transcript	3_prime_UTR_variant	3294	-	-	-	-	-	MODIFIER	-	-1	-	SNV	GNPNAT1	HGNC	19980	YES	CCDS9712.1	-	ENST00000216410.3:c.*2551A>C	-	-	-	-	-	-
chr14:53242488	chr14	53242488	53242488	A	G	0	320	306	0	14	0	0.04375	244	220	0	24	0	0.0983606557377049	0.0165688406619299	0.0252687805079276	nonsignificant	ENSG00000100522	ENST00000216410	Transcript	3_prime_UTR_variant	3284	-	-	-	-	-	MODIFIER	-	-1	-	SNV	GNPNAT1	HGNC	19980	YES	CCDS9712.1	-	ENST00000216410.3:c.*2541A>C	-	-	-	-	-	-
chr14:53242568	chr14	53242568	53242568	A	G	0	223	218	0	5	0	0.0224215246636771	178	162	0	16	0	0.0898876404494382	0.00302777110841851	0.00603836738846077	significant	ENSG00000100522	ENST00000216410	Transcript	3_prime_UTR_variant	3204	-	-	-	-	-	MODIFIER	-	-1	-	SNV	GNPNAT1	HGNC	19980	YES	CCDS9712.1	-	ENST00000216410.3:c.*2461A>C	-	-	-	-	-	-
chr14:53242859	chr14	53242859	53242859	A	G	0	266	262	0	4	0	0.0150375939849624	293	265	0	28	0	0.0955631399317406	2.99938200450507e-05	9.89287691655401e-05	significant	ENSG00000100522	ENST00000216410	Transcript	3_prime_UTR_variant	2913	-	-	-	-	-	MODIFIER	-	-1	-	SNV	GNPNAT1	HGNC	19980	YES	CCDS9712.1	-	ENST00000216410.3:c.*2170A>C	-	-	-	-	-	-
chr14:53243394	chr14	53243394	53243394	A	G	0	239	115	0	124	0	0.518828451882845	153	39	0	114	0	0.745098039215686	7.78085866971915e-06	2.88410494690923e-05	significant	ENSG00000100522	ENST00000216410	Transcript	3_prime_UTR_variant	2378	-	-	-	-	-	MODIFIER	-	-1	-	SNV	GNPNAT1	HGNC	19980	YES	CCDS9712.1	-	ENST00000216410.3:c.*1635A>C	-	-	-	-	-	-
chr14:53243398	chr14	53243398	53243398	A	G	0	243	242	0	1	0	0.00411522633744856	163	154	0	9	0	0.0552147239263804	0.00154030522123602	0.00338038713601307	significant	ENSG00000100522	ENST00000216410	Transcript	3_prime_UTR_variant	2374	-	-	-	-	-	MODIFIER	-	-1	-	SNV	GNPNAT1	HGNC	19980	YES	CCDS9712.1	-	ENST00000216410.3:c.*1631A>C	-	-	-	-	-	-
chr14:53243411	chr14	53243411	53243411	A	G	0	218	190	0	28	0	0.128440366972477	142	101	0	40	1	0.28169014084507	0.000319913632564615	0.000826762189868182	significant	ENSG00000100522	ENST00000216410	Transcript	3_prime_UTR_variant	2361	-	-	-	-	-	MODIFIER	-	-1	-	SNV	GNPNAT1	HGNC	19980	YES	CCDS9712.1	-	ENST00000216410.3:c.*1618A>C	-	-	-	-	-	-
chr14:53243412	chr14	53243412	53243412	A	G	0	216	186	0	30	0	0.138888888888889	142	110	0	32	0	0.225352112676056	0.0450981960170721	0.0587817076016225	nonsignificant	ENSG00000100522	ENST00000216410	Transcript	3_prime_UTR_variant	2360	-	-	-	-	-	MODIFIER	-	-1	-	SNV	GNPNAT1	HGNC	19980	YES	CCDS9712.1	-	ENST00000216410.3:c.*1617A>C	-	-	-	-	-	-
chr14:53243488	chr14	53243488	53243488	A	G	0	167	164	0	3	0	0.0179640718562874	102	91	0	11	0	0.107843137254902	0.00286655881858121	0.00576869023884079	significant	ENSG00000100522	ENST00000216410	Transcript	3_prime_UTR_variant	2284	-	-	-	-	-	MODIFIER	-	-1	-	SNV	GNPNAT1	HGNC	19980	YES	CCDS9712.1	-	ENST00000216410.3:c.*1541A>C	-	-	-	-	-	-
chr14:53243546	chr14	53243546	53243546	A	G	0	117	110	0	7	0	0.0598290598290598	88	78	0	10	0	0.113636363636364	0.203857500849066	0.215017179757334	nonsignificant	ENSG00000100522	ENST00000216410	Transcript	3_prime_UTR_variant	2226	-	-	-	-	-	MODIFIER	-	-1	-	SNV	GNPNAT1	HGNC	19980	YES	CCDS9712.1	-	ENST00000216410.3:c.*1483A>C	-	-	-	-	-	-
chr14:53243554	chr14	53243554	53243554	A	G	0	133	130	0	3	0	0.0225563909774436	90	82	0	8	0	0.0888888888888889	0.0306164230829347	0.0423486744484552	nonsignificant	ENSG00000100522	ENST00000216410	Transcript	3_prime_UTR_variant	2218	-	-	-	-	-	MODIFIER	-	-1	-	SNV	GNPNAT1	HGNC	19980	YES	CCDS9712.1	-	ENST00000216410.3:c.*1475A>C	-	-	-	-	-	-
chr14:65528717	chr14	65528717	65528717	A	G	1	154	154	0	0	0	0	123	105	0	18	0	0.146341463414634	2.14250436044001e-07	1.09430800142159e-06	significant	ENSG00000257365	ENST00000246166	Transcript	3_prime_UTR_variant	2235	-	-	-	-	-	MODIFIER	-	1	-	SNV	FNTB	HGNC	3785	YES	CCDS9769.1	-	ENST00000246166.2:c.*687A>G	-	-	-	-	-	-
chr14:74009959	chr14	74009959	74009959	A	G	1	262	262	0	0	0	0	225	210	0	15	0	0.0666666666666667	7.19801798649133e-06	2.68854952048217e-05	significant	ENSG00000184227	ENST00000311148	Transcript	missense_variant	1174	866	289	Y/C	tAt/tGt	-	MODERATE	-	1	-	SNV	ACOT1	HGNC	33128	YES	CCDS32117.1	-	ENST00000311148.4:c.866A>G	ENSP00000311224.4:p.Tyr289Cys	-	-	-	-	-
chr14:74179249	chr14	74179249	74179249	A	G	0	588	588	0	0	0	0	423	399	0	24	0	0.0567375886524823	5.60872131655045e-10	3.99801160513084e-09	significant	ENSG00000176903	ENST00000316836	Transcript	3_prime_UTR_variant	1880	-	-	-	-	-	MODIFIER	-	-1	-	SNV	PNMA1	HGNC	9158	YES	CCDS9818.1	-	ENST00000316836.3:c.*32A>C	-	-	-	-	-	-
chr14:75202402	chr14	75202402	75202402	A	G	1	136	45	0	91	0	0.669117647058823	186	36	0	150	0	0.806451612903226	0.00624134080200978	0.0111223893779405	nonsignificant	ENSG00000119616	ENST00000341162	Transcript	3_prime_UTR_variant	1420	-	-	-	-	rs1196156543	MODIFIER	-	1	-	SNV	FCF1	HGNC	20220	YES	CCDS9832.1	-	ENST00000341162.4:c.*769A>G	-	-	-	-	-	-
chr14:75202857	chr14	75202857	75202857	A	G	1	245	239	0	6	0	0.0244897959183673	147	122	0	25	0	0.170068027210884	6.2455569769348e-07	2.90762054476438e-06	significant	ENSG00000119616	ENST00000341162	Transcript	3_prime_UTR_variant	1875	-	-	-	-	-	MODIFIER	-	1	-	SNV	FCF1	HGNC	20220	YES	CCDS9832.1	-	ENST00000341162.4:c.*1224A>G	-	-	-	-	-	-
chr14:93418331	chr14	93418331	93418331	A	G	0	476	476	0	0	0	0	227	212	0	15	0	0.066079295154185	3.1337942517123e-08	1.77278012030004e-07	significant	ENSG00000100605	ENST00000267615	Transcript	missense_variant	872	698	233	L/P	cTc/cCc	-	MODERATE	-	-1	-	SNV	ITPK1	HGNC	6177	YES	CCDS9907.1	-	ENST00000267615.6:c.698A>C	ENSP00000267615.5:p.Leu233Pro	-	-	-	-	-
chr15:22873543	chr15	22873543	22873543	A	G	1	145	143	0	2	0	0.0137931034482759	82	76	0	6	0	0.0731707317073171	0.0274861242015917	0.0387313524230974	nonsignificant	ENSG00000153575	ENST00000283645	Transcript	3_prime_UTR_variant	3500	-	-	-	-	rs903564711	MODIFIER	-	1	-	SNV	TUBGCP5	HGNC	18600	YES	CCDS10008.1	-	ENST00000283645.4:c.*295A>G	-	-	-	-	-	-
chr15:30003173	chr15	30003173	30003173	A	G	0	201	201	0	0	0	0	133	124	0	9	0	0.0676691729323308	0.000212822905073377	0.000572035045956894	significant	ENSG00000104067	ENST00000346128	Transcript	stop_lost	4709	4234	1412	*/R	Tga/Cga	-	HIGH	-	-1	-	SNV	TJP1	HGNC	11827	YES	CCDS42007.1	-	ENST00000346128.6:c.4234A>C	ENSP00000281537.7:p.Ter1412ArgextTer?	-	-	-	-	-
chr15:40954979	chr15	40954979	40954979	A	G	1	122	106	0	16	0	0.131147540983607	85	60	0	25	0	0.294117647058824	0.00462437186381898	0.00865291119903051	significant	ENSG00000137812	ENST00000346991	Transcript	3_prime_UTR_variant	8012	-	-	-	-	-	MODIFIER	-	1	-	SNV	CASC5	HGNC	24054	YES	CCDS42023.1	1	ENST00000346991.5:c.*593A>G	-	-	-	-	-	-
chr15:41591451	chr15	41591451	41591451	A	G	1	198	182	0	16	0	0.0808080808080808	212	136	0	76	0	0.358490566037736	4.75301777750177e-12	4.11083226445264e-11	significant	ENSG00000247556	ENST00000500949	Transcript	non_coding_transcript_exon_variant	1548	-	-	-	-	rs3210775	MODIFIER	-	1	-	SNV	OIP5-AS1	HGNC	43563	YES	-	-	ENST00000500949.2:n.1548A>G	-	-	-	-	-	-
chr15:41597484	chr15	41597484	41597484	A	G	1	81	79	0	2	0	0.0246913580246914	137	120	0	17	0	0.124087591240876	0.0120901653673402	0.019557324858557	nonsignificant	ENSG00000104147	ENST00000220514	Transcript	downstream_gene_variant	-	-	-	-	-	-	MODIFIER	3982	-1	-	SNV	OIP5	HGNC	20300	YES	CCDS10074.1	-	-	-	-	-	-	-	-
chr15:41597485	chr15	41597485	41597485	A	G	1	90	86	0	4	0	0.0444444444444444	139	121	0	18	0	0.129496402877698	0.0386792777620922	0.0514841823016631	nonsignificant	ENSG00000104147	ENST00000220514	Transcript	downstream_gene_variant	-	-	-	-	-	rs1049970019	MODIFIER	3981	-1	-	SNV	OIP5	HGNC	20300	YES	CCDS10074.1	-	-	-	-	-	-	-	-
chr15:41597543	chr15	41597543	41597543	A	G	1	98	95	0	3	0	0.0306122448979592	116	103	0	12	1	0.103448275862069	0.0570975620947114	0.0719636371996816	nonsignificant	ENSG00000104147	ENST00000220514	Transcript	downstream_gene_variant	-	-	-	-	-	-	MODIFIER	3923	-1	-	SNV	OIP5	HGNC	20300	YES	CCDS10074.1	-	-	-	-	-	-	-	-
chr15:41597647	chr15	41597647	41597647	A	G	1	130	68	0	62	0	0.476923076923077	148	56	0	92	0	0.621621621621622	0.0161648025877508	0.0248277078419598	nonsignificant	ENSG00000104147	ENST00000220514	Transcript	downstream_gene_variant	-	-	-	-	-	rs1350713502	MODIFIER	3819	-1	-	SNV	OIP5	HGNC	20300	YES	CCDS10074.1	-	-	-	-	-	-	-	-
chr15:41865584	chr15	41865584	41865584	A	G	1	217	217	0	0	0	0	215	201	0	14	0	0.0651162790697674	4.59226613091953e-05	0.000145546415159111	significant	ENSG00000092445	ENST00000263798	Transcript	synonymous_variant	2288	2064	688	Q	caA/caG	-	LOW	-	1	-	SNV	TYRO3	HGNC	12446	YES	CCDS10080.1	-	ENST00000263798.3:c.2064A>G	ENSP00000263798.3:p.Gln688%3D	-	-	-	-	-
chr15:42824348	chr15	42824348	42824348	A	G	1	110	104	0	6	0	0.0545454545454545	240	209	0	31	0	0.129166666666667	0.0391563587545752	0.051906181291828	nonsignificant	ENSG00000092531	ENST00000249647	Transcript	3_prime_UTR_variant	1776	-	-	-	-	-	MODIFIER	-	1	-	SNV	SNAP23	HGNC	11131	YES	CCDS10087.1	-	ENST00000249647.3:c.*672A>G	-	-	-	-	-	-
chr15:42824369	chr15	42824369	42824369	A	G	1	162	159	0	3	0	0.0185185185185185	275	250	0	25	0	0.0909090909090909	0.00208451866535161	0.00439776643168611	significant	ENSG00000092531	ENST00000249647	Transcript	3_prime_UTR_variant	1797	-	-	-	-	-	MODIFIER	-	1	-	SNV	SNAP23	HGNC	11131	YES	CCDS10087.1	-	ENST00000249647.3:c.*693A>G	-	-	-	-	-	-
chr15:42859452	chr15	42859452	42859452	A	G	1	163	158	0	5	0	0.0306748466257669	84	77	0	7	0	0.0833333333333333	0.113573304833793	0.128870933648141	nonsignificant	ENSG00000137814	ENST00000260372	Transcript	3_prime_UTR_variant	1209	-	-	-	-	-	MODIFIER	-	1	-	SNV	HAUS2	HGNC	25530	YES	CCDS10090.1	-	ENST00000260372.3:c.*438A>G	-	-	-	-	-	-
chr15:42859948	chr15	42859948	42859948	A	G	1	133	131	0	2	0	0.0150375939849624	73	68	0	5	0	0.0684931506849315	0.0995552311661374	0.115367761186162	nonsignificant	ENSG00000137814	ENST00000260372	Transcript	3_prime_UTR_variant	1705	-	-	-	-	-	MODIFIER	-	1	-	SNV	HAUS2	HGNC	25530	YES	CCDS10090.1	-	ENST00000260372.3:c.*934A>G	-	-	-	-	-	-
chr15:42861705	chr15	42861705	42861705	A	G	1	148	140	0	8	0	0.0540540540540541	63	55	0	8	0	0.126984126984127	0.087477752306604	0.102611034351206	nonsignificant	ENSG00000137814	ENST00000260372	Transcript	3_prime_UTR_variant	3462	-	-	-	-	-	MODIFIER	-	1	-	SNV	HAUS2	HGNC	25530	YES	CCDS10090.1	-	ENST00000260372.3:c.*2691A>G	-	-	-	-	-	-
chr15:60061252	chr15	60061252	60061252	A	G	1	156	156	0	0	0	0	358	332	0	26	0	0.0726256983240224	9.3026318540626e-05	0.000277226976845418	significant	ENSG00000234797	ENST00000398981	Transcript	non_coding_transcript_exon_variant	710	-	-	-	-	-	MODIFIER	-	1	-	SNV	RPS3AP6	HGNC	18630	YES	-	-	ENST00000398981.3:n.710A>G	-	-	-	-	-	-
chr15:64657111	chr15	64657111	64657111	A	G	0	120	120	0	0	0	0	78	74	0	4	0	0.0512820512820513	0.0229635001208605	0.0332739919845083	nonsignificant	ENSG00000166803	ENST00000300035	Transcript	downstream_gene_variant	-	-	-	-	-	-	MODIFIER	82	-1	-	SNV	KIAA0101	HGNC	28961	YES	CCDS10193.1	-	-	-	-	-	-	-	-
chr15:65441566	chr15	65441566	65441566	A	G	0	107	99	0	8	0	0.0747663551401869	72	54	0	18	0	0.25	0.00197010909250781	0.00418084219631427	significant	ENSG00000166855	ENST00000300107	Transcript	3_prime_UTR_variant	3686	-	-	-	-	-	MODIFIER	-	-1	-	SNV	CLPX	HGNC	2088	YES	CCDS10202.1	-	ENST00000300107.3:c.*1595A>C	-	-	-	-	-	-
chr15:66626818	chr15	66626818	66626818	A	G	0	135	118	0	17	0	0.125925925925926	90	70	0	20	0	0.222222222222222	0.0670165375549711	0.0824362718596547	nonsignificant	ENSG00000166938	ENST00000319212	Transcript	downstream_gene_variant	-	-	-	-	-	-	MODIFIER	736	1	-	SNV	DIS3L	HGNC	28698	YES	CCDS45286.1	-	-	-	-	-	-	-	-
chr15:66626838	chr15	66626838	66626838	A	G	0	131	130	1	0	0	0	92	87	0	5	0	0.0543478260869565	0.0114518557916528	0.0186678186477654	nonsignificant	ENSG00000166938	ENST00000319212	Transcript	downstream_gene_variant	-	-	-	-	-	-	MODIFIER	756	1	-	SNV	DIS3L	HGNC	28698	YES	CCDS45286.1	-	-	-	-	-	-	-	-
chr15:66626873	chr15	66626873	66626873	A	G	0	149	142	0	7	0	0.0469798657718121	116	98	0	18	0	0.155172413793103	0.00495421242160772	0.00913829134829253	significant	ENSG00000166938	ENST00000319212	Transcript	downstream_gene_variant	-	-	-	-	-	-	MODIFIER	791	1	-	SNV	DIS3L	HGNC	28698	YES	CCDS45286.1	-	-	-	-	-	-	-	-
chr15:66626879	chr15	66626879	66626879	A	G	0	155	142	0	13	0	0.0838709677419355	114	93	0	21	0	0.184210526315789	0.0163554334209913	0.0250414425155382	nonsignificant	ENSG00000166938	ENST00000319212	Transcript	downstream_gene_variant	-	-	-	-	-	-	MODIFIER	797	1	-	SNV	DIS3L	HGNC	28698	YES	CCDS45286.1	-	-	-	-	-	-	-	-
chr15:66626893	chr15	66626893	66626893	A	G	0	159	150	0	9	0	0.0566037735849057	111	99	0	12	0	0.108108108108108	0.164903159780492	0.178278638296021	nonsignificant	ENSG00000166938	ENST00000319212	Transcript	downstream_gene_variant	-	-	-	-	-	-	MODIFIER	811	1	-	SNV	DIS3L	HGNC	28698	YES	CCDS45286.1	-	-	-	-	-	-	-	-
chr15:72491545	chr15	72491545	72491545	A	G	0	9328	9328	0	0	0	0	8129	7536	0	593	0	0.0729487021773896	9.26636577659599e-203	1.80323478012558e-200	significant	ENSG00000067225	ENST00000319622	Transcript	3_prime_UTR_variant	2499	-	-	-	-	-	MODIFIER	-	-1	-	SNV	PKM	HGNC	9021	YES	CCDS32285.1	-	ENST00000319622.6:c.*446A>C	-	-	-	-	-	-
chr15:72491603	chr15	72491603	72491603	A	G	0	9372	9371	0	1	0	0.000106700810926163	6823	6313	0	510	0	0.0747471786604133	1.17734229611756e-194	2.0828255529498e-192	significant	ENSG00000067225	ENST00000319622	Transcript	3_prime_UTR_variant	2441	-	-	-	-	-	MODIFIER	-	-1	-	SNV	PKM	HGNC	9021	YES	CCDS32285.1	-	ENST00000319622.6:c.*388A>C	-	-	-	-	-	-
chr15:74925254	chr15	74925254	74925254	A	G	0	796	796	0	0	0	0	367	341	0	26	0	0.0708446866485014	5.06619468708402e-14	5.41693124234369e-13	significant	ENSG00000179151	ENST00000315127	Transcript	missense_variant	1408	1226	409	I/T	aTc/aCc	-	MODERATE	-	-1	-	SNV	EDC3	HGNC	26114	YES	CCDS10267.1	1	ENST00000315127.4:c.1226A>C	ENSP00000320503.4:p.Ile409Thr	-	-	-	-	-
chr15:75131641	chr15	75131641	75131641	A	G	0	632	632	0	0	0	0	438	406	0	31	1	0.0707762557077626	4.72157198052369e-13	4.52619658822615e-12	significant	ENSG00000140474	ENST00000440863	Transcript	missense_variant	1018	926	309	M/T	aTg/aCg	-	MODERATE	-	-1	-	SNV	ULK3	HGNC	19703	YES	CCDS45305.1	-	ENST00000440863.2:c.926A>C	ENSP00000400312.2:p.Met309Thr	-	-	-	-	-
chr15:75632437	chr15	75632437	75632437	A	G	1	1581	1579	0	2	0	0.00126502213788741	828	575	0	253	0	0.305555555555556	1.31560971082824e-126	1.42232027626208e-124	significant	ENSG00000140365	ENST00000267935	Transcript	3_prime_UTR_variant	890	-	-	-	-	-	MODIFIER	-	1	-	SNV	COMMD4	HGNC	26027	YES	CCDS10277.1	-	ENST00000267935.8:c.*91A>G	-	-	-	-	-	-
chr15:78397348	chr15	78397348	78397348	A	G	0	83	83	0	0	0	0	95	90	0	5	0	0.0526315789473684	0.0618133136462978	0.0772071298817045	nonsignificant	ENSG00000136425	ENST00000258930	Transcript	3_prime_UTR_variant	1198	-	-	-	-	-	MODIFIER	-	-1	-	SNV	CIB2	HGNC	24579	YES	CCDS10296.1	1	ENST00000258930.3:c.*305A>C	-	-	-	-	-	-
chr15:79614574	chr15	79614574	79614574	A	G	1	1060	1060	0	0	0	0	626	572	0	54	0	0.0862619808306709	1.30301171359194e-24	2.69751148367012e-23	significant	ENSG00000166557	ENST00000299705	Transcript	3_prime_UTR_variant	860	-	-	-	-	-	MODIFIER	-	1	-	SNV	TMED3	HGNC	28889	YES	CCDS10310.1	-	ENST00000299705.5:c.*18A>G	-	-	-	-	-	-
chr15:79614895	chr15	79614895	79614895	A	G	1	972	971	0	1	0	0.00102880658436214	887	632	0	255	0	0.287485907553551	3.51420757861788e-90	2.73545917919616e-88	significant	ENSG00000166557	ENST00000299705	Transcript	3_prime_UTR_variant	1181	-	-	-	-	-	MODIFIER	-	1	-	SNV	TMED3	HGNC	28889	YES	CCDS10310.1	-	ENST00000299705.5:c.*339A>G	-	-	-	-	-	-
chr15:83674110	chr15	83674110	83674110	A	G	0	157	139	0	18	0	0.114649681528662	117	76	0	41	0	0.35042735042735	3.26199003619023e-06	1.32212519257313e-05	significant	ENSG00000169609	ENST00000451195	Transcript	intron_variant	-	-	-	-	-	-	MODIFIER	-	-1	-	SNV	C15orf40	HGNC	28443	YES	CCDS53969.1	-	ENST00000451195.3:c.366+3190A>C	-	-	-	-	-	-
chr15:83674161	chr15	83674161	83674161	A	G	0	210	162	0	48	0	0.228571428571429	151	88	0	63	0	0.417218543046358	0.000199394237192199	0.000544973575247218	significant	ENSG00000169609	ENST00000451195	Transcript	intron_variant	-	-	-	-	-	-	MODIFIER	-	-1	-	SNV	C15orf40	HGNC	28443	YES	CCDS53969.1	-	ENST00000451195.3:c.366+3139A>C	-	-	-	-	-	-
chr15:83674237	chr15	83674237	83674237	A	G	0	272	256	0	16	0	0.0588235294117647	192	171	0	21	0	0.109375	0.0558864053808906	0.0706200940722163	nonsignificant	ENSG00000169609	ENST00000451195	Transcript	intron_variant	-	-	-	-	-	-	MODIFIER	-	-1	-	SNV	C15orf40	HGNC	28443	YES	CCDS53969.1	-	ENST00000451195.3:c.366+3063A>C	-	-	-	-	-	-
chr15:83674325	chr15	83674325	83674325	A	G	0	185	172	0	13	0	0.0702702702702703	102	76	0	26	0	0.254901960784314	2.36737985100384e-05	7.99812706606506e-05	significant	ENSG00000169609	ENST00000451195	Transcript	intron_variant	-	-	-	-	-	-	MODIFIER	-	-1	-	SNV	C15orf40	HGNC	28443	YES	CCDS53969.1	-	ENST00000451195.3:c.366+2975A>C	-	-	-	-	-	-
chr15:89442527	chr15	89442527	89442527	A	G	0	253	253	0	0	0	0	283	248	0	35	0	0.123674911660777	1.152111165195e-10	9.04035615915105e-10	significant	ENSG00000140545	ENST00000268150	Transcript	3_prime_UTR_variant	1355	-	-	-	-	-	MODIFIER	-	-1	-	SNV	MFGE8	HGNC	7036	YES	CCDS10347.1	-	ENST00000268150.8:c.*99A>C	-	-	-	-	-	-
chr15:89449007	chr15	89449007	89449007	A	G	0	533	533	0	0	0	0	659	599	0	60	0	0.0910470409711684	1.16563171426637e-16	1.50219822249163e-15	significant	ENSG00000140545	ENST00000268150	Transcript	synonymous_variant	758	666	222	L	ctT/ctC	-	LOW	-	-1	-	SNV	MFGE8	HGNC	7036	YES	CCDS10347.1	-	ENST00000268150.8:c.666A>C	ENSP00000268150.8:p.Leu222%3D	-	-	-	-	-
chr15:90444693	chr15	90444693	90444693	A	G	0	148	113	0	35	0	0.236486486486486	100	68	0	32	0	0.32	0.189310846023695	0.201310877793503	nonsignificant	ENSG00000242498	ENST00000357484	Transcript	3_prime_UTR_variant	1136	-	-	-	-	-	MODIFIER	-	-1	-	SNV	C15orf38	HGNC	28782	YES	CCDS42080.1	-	ENST00000357484.5:c.*334A>C	-	-	-	-	-	-
chr15:90444728	chr15	90444728	90444728	A	G	0	117	85	0	32	0	0.273504273504274	78	52	0	26	0	0.333333333333333	0.42483585739216	0.426369560848449	nonsignificant	ENSG00000242498	ENST00000357484	Transcript	3_prime_UTR_variant	1101	-	-	-	-	-	MODIFIER	-	-1	-	SNV	C15orf38	HGNC	28782	YES	CCDS42080.1	-	ENST00000357484.5:c.*299A>C	-	-	-	-	-	-
chr15:91450584	chr15	91450584	91450584	A	G	1	225	225	0	0	0	0	199	180	0	19	0	0.0954773869346734	3.55379334757392e-07	1.74198535374782e-06	significant	ENSG00000196547	ENST00000360468	Transcript	missense_variant	1073	1055	352	Y/C	tAc/tGc	-	MODERATE	-	1	-	SNV	MAN2A2	HGNC	6825	YES	CCDS32332.1	-	ENST00000360468.3:c.1055A>G	ENSP00000353655.3:p.Tyr352Cys	-	-	-	-	-
chr15:91489880	chr15	91489880	91489880	A	G	1	470	470	0	0	0	0	291	268	0	23	0	0.0790378006872852	1.43156798332547e-10	1.10548860934578e-09	significant	ENSG00000140553	ENST00000418476	Transcript	synonymous_variant	1276	1236	412	L	ctA/ctG	-	LOW	-	1	-	SNV	UNC45A	HGNC	30594	YES	CCDS10367.1	-	ENST00000418476.2:c.1236A>G	ENSP00000407487.2:p.Leu412%3D	-	-	-	-	-
chr16:129463	chr16	129463	129463	A	G	1	458	458	0	0	0	0	388	349	0	39	0	0.100515463917526	2.11347585476857e-14	2.31057528841552e-13	significant	ENSG00000103152	ENST00000219431	Transcript	missense_variant	310	79	27	R/G	Aga/Gga	-	MODERATE	-	1	-	SNV	MPG	HGNC	7211	YES	CCDS32346.1	-	ENST00000219431.4:c.79A>G	ENSP00000219431.4:p.Arg27Gly	-	-	-	-	-
chr16:136685	chr16	136685	136685	A	G	0	125	125	0	0	0	0	90	84	0	6	0	0.0666666666666667	0.00486947757492092	0.00899051552257696	significant	ENSG00000103152	ENST00000219431	Transcript	downstream_gene_variant	-	-	-	-	-	-	MODIFIER	844	1	-	SNV	MPG	HGNC	7211	YES	CCDS32346.1	-	-	-	-	-	-	-	-
chr16:1496681	chr16	1496681	1496681	A	G	0	277	277	0	0	0	0	104	95	0	9	0	0.0865384615384615	6.48210211233444e-06	2.45802598177276e-05	significant	ENSG00000103249	ENST00000382745	Transcript	missense_variant	2975	2369	790	F/S	tTc/tCc	-	MODERATE	-	-1	-	SNV	CLCN7	HGNC	2025	YES	CCDS32361.1	1	ENST00000382745.4:c.2369A>C	ENSP00000372193.4:p.Phe790Ser	-	-	-	-	-
chr16:15794023	chr16	15794023	15794023	A	G	1	93	88	0	5	0	0.0537634408602151	118	104	0	14	0	0.11864406779661	0.145435197821969	0.159986938926824	nonsignificant	ENSG00000072864	ENST00000396355	Transcript	intron_variant	-	-	-	-	-	rs979311884	MODIFIER	-	1	-	SNV	NDE1	HGNC	17619	YES	CCDS10564.1	1	ENST00000396355.1:c.947+3306A>G	-	-	-	-	-	-
chr16:1724149	chr16	1724149	1724149	A	G	1	139	139	0	0	0	0	115	109	0	6	0	0.0521739130434783	0.00800657849895678	0.0137639591510335	nonsignificant	ENSG00000007545	ENST00000397412	Transcript	3_prime_UTR_variant	4012	-	-	-	-	-	MODIFIER	-	1	-	SNV	CRAMP1L	HGNC	14122	YES	CCDS10440.2	-	ENST00000397412.3:c.*103A>G	-	-	-	-	-	-
chr16:19715658	chr16	19715658	19715658	A	G	0	108	105	0	3	0	0.0277777777777778	73	67	0	6	0	0.0821917808219178	0.160459242851898	0.174151526263131	nonsignificant	ENSG00000103550	ENST00000219837	Transcript	3_prime_UTR_variant	4030	-	-	-	-	-	MODIFIER	-	-1	-	SNV	KNOP1	HGNC	34404	YES	CCDS42127.1	-	ENST00000219837.7:c.*2574A>C	-	-	-	-	-	-
chr16:2012503	chr16	2012503	2012503	A	G	0	26741	26735	0	6	0	0.000224374555925358	21970	19989	0	1981	0	0.0901684114701866	0	0	significant	ENSG00000140988	ENST00000343262	Transcript	missense_variant	761	704	235	I/T	aTc/aCc	-	MODERATE	-	-1	-	SNV	RPS2	HGNC	10404	YES	CCDS10452.1	-	ENST00000343262.4:c.704A>C	ENSP00000341885.4:p.Ile235Thr	-	-	-	-	-
chr16:2027774	chr16	2027774	2027774	A	G	1	428	427	0	1	0	0.00233644859813084	299	276	0	23	0	0.0769230769230769	1.19234841696713e-08	7.22838012279761e-08	significant	ENSG00000183751	ENST00000568546	Transcript	missense_variant	2059	1931	644	Q/R	cAg/cGg	-	MODERATE	-	1	-	SNV	TBL3	HGNC	11587	YES	CCDS10453.1	-	ENST00000568546.1:c.1931A>G	ENSP00000454836.1:p.Gln644Arg	-	-	-	-	-
chr16:2036936	chr16	2036936	2036936	A	G	1	230	230	0	0	0	0	173	162	0	11	0	0.0635838150289017	7.56819881814475e-05	0.000229403658880213	significant	ENSG00000127554	ENST00000248114	Transcript	3_prime_UTR_variant	1531	-	-	-	-	-	MODIFIER	-	1	-	SNV	GFER	HGNC	4236	YES	CCDS32368.1	1	ENST00000248114.6:c.*907A>G	-	-	-	-	-	-
chr16:2051171	chr16	2051171	2051171	A	G	0	1035	1035	0	0	0	0	636	601	0	35	0	0.0550314465408805	1.14469481445835e-15	1.40099126348173e-14	significant	ENSG00000167962	ENST00000431526	Transcript	synonymous_variant	1050	1035	345	V	gtT/gtC	-	LOW	-	-1	-	SNV	ZNF598	HGNC	28079	YES	-	-	ENST00000431526.1:c.1035A>C	ENSP00000411409.1:p.Val345%3D	-	-	-	-	-
chr16:2303454	chr16	2303454	2303454	A	G	0	3778	3775	0	3	0	0.000794070937003706	2930	2747	0	183	0	0.062457337883959	1.13099419955884e-62	6.11365197872639e-61	significant	ENSG00000205937	ENST00000565678	Transcript	3_prime_UTR_variant	1975	-	-	-	-	-	MODIFIER	-	-1	-	SNV	RNPS1	HGNC	10080	YES	CCDS10465.1	-	ENST00000565678.1:c.*511A>C	-	-	-	-	-	-
chr16:2331469	chr16	2331469	2331469	A	G	0	159	159	0	0	0	0	191	175	0	16	0	0.0837696335078534	9.33737812396549e-05	0.000277836969866007	significant	ENSG00000167972	ENST00000301732	Transcript	synonymous_variant	4778	4077	1359	H	caT/caC	-	LOW	-	-1	-	SNV	ABCA3	HGNC	33	YES	CCDS10466.1	1	ENST00000301732.5:c.4077A>C	ENSP00000301732.5:p.His1359%3D	-	-	-	-	-
chr16:23476506	chr16	23476506	23476506	A	G	0	184	181	0	3	0	0.016304347826087	131	121	0	10	0	0.0763358778625954	0.0177957610728465	0.0269288888396262	nonsignificant	ENSG00000103365	ENST00000309859	Transcript	3_prime_UTR_variant	4330	-	-	-	-	-	MODIFIER	-	-1	-	SNV	GGA2	HGNC	16064	YES	CCDS10611.1	-	ENST00000309859.4:c.*2405A>C	-	-	-	-	-	-
chr16:23476581	chr16	23476581	23476581	A	G	0	152	144	0	8	0	0.0526315789473684	114	92	0	22	0	0.192982456140351	0.000634669383839944	0.00151541916681292	significant	ENSG00000103365	ENST00000309859	Transcript	3_prime_UTR_variant	4255	-	-	-	-	-	MODIFIER	-	-1	-	SNV	GGA2	HGNC	16064	YES	CCDS10611.1	-	ENST00000309859.4:c.*2330A>C	-	-	-	-	-	-
chr16:23546307	chr16	23546307	23546307	A	G	0	281	281	0	0	0	0	177	167	0	10	0	0.0564971751412429	6.33290532575727e-05	0.000195616408951169	significant	ENSG00000103356	ENST00000449606	Transcript	missense_variant	892	860	287	M/T	aTg/aCg	-	MODERATE	-	-1	-	SNV	EARS2	HGNC	29419	YES	CCDS42132.1	1	ENST00000449606.1:c.860A>C	ENSP00000395196.1:p.Met287Thr	-	-	-	-	-
chr16:2514111	chr16	2514111	2514111	A	G	1	241	241	0	0	0	0	186	174	0	12	0	0.0645161290322581	3.79644326263793e-05	0.000122518716237038	significant	ENSG00000162062	ENST00000361837	Transcript	missense_variant	1101	1036	346	R/G	Aga/Gga	rs765797107	MODERATE	-	1	-	SNV	C16orf59	HGNC	25849	YES	CCDS10468.2	-	ENST00000361837.4:c.1036A>G	ENSP00000355022.4:p.Arg346Gly	-	-	-	-	-
chr16:28978005	chr16	28978005	28978005	A	G	1	89	88	0	1	0	0.0112359550561798	84	78	0	6	0	0.0714285714285714	0.0584888981766956	0.0734792742749191	nonsignificant	ENSG00000176953	ENST00000320805	Transcript	3_prime_UTR_variant	4156	-	-	-	-	-	MODIFIER	-	1	-	SNV	NFATC2IP	HGNC	25906	YES	CCDS10645.1	-	ENST00000320805.4:c.*2821A>G	-	-	-	-	-	-
chr16:28986672	chr16	28986672	28986672	A	G	1	451	451	0	0	0	0	156	115	0	41	0	0.262820512820513	7.88313800963219e-27	1.74324847349366e-25	significant	ENSG00000169682	ENST00000311008	Transcript	missense_variant	577	200	67	Y/C	tAc/tGc	rs748983021	MODERATE	-	1	-	SNV	SPNS1	HGNC	30621	YES	CCDS10646.1	-	ENST00000311008.11:c.200A>G	ENSP00000309945.11:p.Tyr67Cys	-	-	-	-	-
chr16:2980813	chr16	2980813	2980813	A	G	1	224	224	0	0	0	0	135	112	0	23	0	0.17037037037037	4.78478586926315e-11	3.81606282851889e-10	significant	ENSG00000059122	ENST00000416288	Transcript	missense_variant	1068	725	242	E/G	gAg/gGg	rs1596372697,COSV54143850	MODERATE	-	1	-	SNV	FLYWCH1	HGNC	25404	YES	CCDS45390.1	-	ENST00000416288.2:c.725A>G	ENSP00000399938.2:p.Glu242Gly	-	-	0,1	0,1	-
chr16:29822266	chr16	29822266	29822266	A	G	1	3060	3060	0	0	0	0	4273	4058	0	214	1	0.0500819096653405	7.84781064329963e-52	3.11670194119614e-50	significant	ENSG00000103495	ENST00000219782	Transcript	3_prime_UTR_variant	2479	-	-	-	-	-	MODIFIER	-	1	-	SNV	MAZ	HGNC	6914	YES	CCDS42144.1	-	ENST00000219782.6:c.*891A>G	-	-	-	-	-	-
chr16:29831517	chr16	29831517	29831517	A	G	1	132	132	0	0	0	0	142	131	0	11	0	0.0774647887323944	0.000855702342835683	0.00199663879994993	significant	ENSG00000185928	ENST00000320330	Transcript	3_prime_UTR_variant	1769	-	-	-	-	-	MODIFIER	-	1	-	SNV	PAGR1	HGNC	28707	YES	CCDS10655.1	-	ENST00000320330.6:c.*442A>G	-	-	-	-	-	-
chr16:29979396	chr16	29979396	29979396	A	G	1	401	401	0	0	0	0	395	295	0	100	0	0.253164556962025	2.64118005014292e-34	7.90728673473558e-33	significant	ENSG00000149932	ENST00000566848	Transcript	missense_variant	873	406	136	R/G	Agg/Ggg	-	MODERATE	-	1	-	SNV	TMEM219	HGNC	25201	YES	CCDS42145.1	-	ENST00000566848.1:c.406A>G	ENSP00000457492.1:p.Arg136Gly	-	-	-	-	-
chr16:31102184	chr16	31102184	31102184	A	G	0	95	93	0	2	0	0.0210526315789474	118	109	0	9	0	0.076271186440678	0.116577770191279	0.131818908072185	nonsignificant	ENSG00000167397	ENST00000394975	Transcript	3_prime_UTR_variant	991	-	-	-	-	-	MODIFIER	-	-1	-	SNV	VKORC1	HGNC	23663	YES	CCDS10703.1	1	ENST00000394975.2:c.*271A>C	-	-	-	-	-	-
chr16:315020	chr16	315020	315020	A	G	1	404	404	0	0	0	0	382	324	0	58	0	0.151832460732984	6.02899022564823e-20	1.01141508440616e-18	significant	ENSG00000167930	ENST00000399932	Transcript	stop_lost	2109	1658	553	*/W	tAg/tGg	-	HIGH	-	1	-	SNV	ITFG3	HGNC	14163	YES	CCDS10402.1	-	ENST00000399932.3:c.1658A>G	ENSP00000382814.3:p.Ter553TrpextTer14	-	-	-	-	-
chr16:4562185	chr16	4562185	4562185	A	G	0	452	452	0	0	0	0	419	343	0	76	0	0.181384248210024	1.45032719474141e-26	3.17116485501885e-25	significant	ENSG00000089486	ENST00000399599	Transcript	3_prime_UTR_variant	1564	-	-	-	-	-	MODIFIER	-	-1	-	SNV	CDIP1	HGNC	13234	YES	CCDS42114.1	-	ENST00000399599.3:c.*388A>C	-	-	-	-	-	-
chr16:4747069	chr16	4747069	4747069	A	G	0	171	171	0	0	0	0	102	90	0	12	0	0.117647058823529	4.82545190618861e-06	1.87431724739382e-05	significant	ENSG00000168096	ENST00000304283	Transcript	missense_variant	2226	1931	644	M/T	aTg/aCg	-	MODERATE	-	-1	-	SNV	ANKS3	HGNC	29422	YES	CCDS10520.1	1	ENST00000304283.4:c.1931A>C	ENSP00000304586.4:p.Met644Thr	-	-	-	-	-
chr16:48386295	chr16	48386295	48386295	A	G	1	90	79	0	11	0	0.122222222222222	102	69	0	33	0	0.323529411764706	0.00101528025372502	0.00232713236012826	significant	ENSG00000102910	ENST00000285737	Transcript	3_prime_UTR_variant	3234	-	-	-	-	rs938678932	MODIFIER	-	1	-	SNV	LONP2	HGNC	20598	YES	CCDS10734.1	-	ENST00000285737.4:c.*582A>G	-	-	-	-	-	-
chr16:48387179	chr16	48387179	48387179	A	G	1	123	122	0	1	0	0.00813008130081301	125	117	0	8	0	0.064	0.0357494616066356	0.0481442576377252	nonsignificant	ENSG00000102910	ENST00000285737	Transcript	3_prime_UTR_variant	4118	-	-	-	-	-	MODIFIER	-	1	-	SNV	LONP2	HGNC	20598	YES	CCDS10734.1	-	ENST00000285737.4:c.*1466A>G	-	-	-	-	-	-
chr16:48387216	chr16	48387216	48387216	A	G	1	117	110	0	7	0	0.0598290598290598	108	93	0	15	0	0.138888888888889	0.0704399191143451	0.0856190397229953	nonsignificant	ENSG00000102910	ENST00000285737	Transcript	3_prime_UTR_variant	4155	-	-	-	-	-	MODIFIER	-	1	-	SNV	LONP2	HGNC	20598	YES	CCDS10734.1	-	ENST00000285737.4:c.*1503A>G	-	-	-	-	-	-
chr16:48387238	chr16	48387238	48387238	A	G	1	104	99	0	5	0	0.0480769230769231	81	71	0	10	0	0.123456790123457	0.100742237050181	0.116277813344989	nonsignificant	ENSG00000102910	ENST00000285737	Transcript	3_prime_UTR_variant	4177	-	-	-	-	rs1140177	MODIFIER	-	1	-	SNV	LONP2	HGNC	20598	YES	CCDS10734.1	-	ENST00000285737.4:c.*1525A>G	-	-	-	-	-	-
chr16:48388309	chr16	48388309	48388309	A	G	1	94	88	0	6	0	0.0638297872340425	79	70	0	9	0	0.113924050632911	0.28522010284468	0.29251603135755	nonsignificant	ENSG00000102910	ENST00000285737	Transcript	3_prime_UTR_variant	5248	-	-	-	-	-	MODIFIER	-	1	-	SNV	LONP2	HGNC	20598	YES	CCDS10734.1	-	ENST00000285737.4:c.*2596A>G	-	-	-	-	-	-
chr16:48388317	chr16	48388317	48388317	A	G	1	105	88	0	17	0	0.161904761904762	80	62	0	18	0	0.225	0.343952502654783	0.347524179733233	nonsignificant	ENSG00000102910	ENST00000285737	Transcript	3_prime_UTR_variant	5256	-	-	-	-	-	MODIFIER	-	1	-	SNV	LONP2	HGNC	20598	YES	CCDS10734.1	-	ENST00000285737.4:c.*2604A>G	-	-	-	-	-	-
chr16:48388348	chr16	48388348	48388348	A	G	1	109	106	0	3	0	0.0275229357798165	97	87	0	10	0	0.103092783505155	0.0413079936116773	0.0544985461480162	nonsignificant	ENSG00000102910	ENST00000285737	Transcript	3_prime_UTR_variant	5287	-	-	-	-	-	MODIFIER	-	1	-	SNV	LONP2	HGNC	20598	YES	CCDS10734.1	-	ENST00000285737.4:c.*2635A>G	-	-	-	-	-	-
chr16:48388355	chr16	48388355	48388355	A	G	1	110	106	0	4	0	0.0363636363636364	98	89	0	9	0	0.0918367346938776	0.149975874470605	0.164424254490026	nonsignificant	ENSG00000102910	ENST00000285737	Transcript	3_prime_UTR_variant	5294	-	-	-	-	rs1597010301	MODIFIER	-	1	-	SNV	LONP2	HGNC	20598	YES	CCDS10734.1	-	ENST00000285737.4:c.*2642A>G	-	-	-	-	-	-
chr16:48388382	chr16	48388382	48388382	A	G	1	114	100	0	14	0	0.12280701754386	113	88	0	25	0	0.221238938053097	0.0545094407973264	0.069149525287873	nonsignificant	ENSG00000102910	ENST00000285737	Transcript	3_prime_UTR_variant	5321	-	-	-	-	-	MODIFIER	-	1	-	SNV	LONP2	HGNC	20598	YES	CCDS10734.1	-	ENST00000285737.4:c.*2669A>G	-	-	-	-	-	-
chr16:48388394	chr16	48388394	48388394	A	G	1	120	105	0	15	0	0.125	117	92	0	25	0	0.213675213675214	0.0830914208311135	0.0981434905354167	nonsignificant	ENSG00000102910	ENST00000285737	Transcript	3_prime_UTR_variant	5333	-	-	-	-	-	MODIFIER	-	1	-	SNV	LONP2	HGNC	20598	YES	CCDS10734.1	-	ENST00000285737.4:c.*2681A>G	-	-	-	-	-	-
chr16:4847483	chr16	4847483	4847483	A	G	0	155	155	0	0	0	0	147	130	0	17	0	0.115646258503401	2.92268250833215e-06	1.19737687604513e-05	significant	ENSG00000067836	ENST00000322048	Transcript	missense_variant	1221	842	281	F/S	tTc/tCc	-	MODERATE	-	-1	-	SNV	ROGDI	HGNC	29478	YES	CCDS10523.1	1	ENST00000322048.7:c.842A>C	ENSP00000322832.5:p.Phe281Ser	-	-	-	-	-
chr16:50139515	chr16	50139515	50139515	A	G	1	92	69	0	23	0	0.25	134	80	0	54	0	0.402985074626866	0.0220443781208589	0.0323273246595263	nonsignificant	ENSG00000155393	ENST00000299192	Transcript	3_prime_UTR_variant	2777	-	-	-	-	-	MODIFIER	-	1	-	SNV	HEATR3	HGNC	26087	YES	CCDS10739.1	-	ENST00000299192.7:c.*543A>G	-	-	-	-	-	-
chr16:50139542	chr16	50139542	50139542	A	G	1	90	89	0	1	0	0.0111111111111111	156	140	0	16	0	0.102564102564103	0.00712475911254472	0.0124571259955184	nonsignificant	ENSG00000155393	ENST00000299192	Transcript	3_prime_UTR_variant	2804	-	-	-	-	-	MODIFIER	-	1	-	SNV	HEATR3	HGNC	26087	YES	CCDS10739.1	-	ENST00000299192.7:c.*570A>G	-	-	-	-	-	-
chr16:50139562	chr16	50139562	50139562	A	G	1	92	86	0	6	0	0.0652173913043478	146	122	0	24	0	0.164383561643836	0.0274847341500139	0.0387313524230974	nonsignificant	ENSG00000155393	ENST00000299192	Transcript	3_prime_UTR_variant	2824	-	-	-	-	-	MODIFIER	-	1	-	SNV	HEATR3	HGNC	26087	YES	CCDS10739.1	-	ENST00000299192.7:c.*590A>G	-	-	-	-	-	-
chr16:50139563	chr16	50139563	50139563	A	G	1	89	79	0	10	0	0.112359550561798	151	111	0	40	0	0.264900662251656	0.00504234540966622	0.00929204940076748	significant	ENSG00000155393	ENST00000299192	Transcript	3_prime_UTR_variant	2825	-	-	-	-	-	MODIFIER	-	1	-	SNV	HEATR3	HGNC	26087	YES	CCDS10739.1	-	ENST00000299192.7:c.*591A>G	-	-	-	-	-	-
chr16:5131056	chr16	5131056	5131056	A	G	1	315	315	0	0	0	0	110	101	0	9	0	0.0818181818181818	4.05627382884489e-06	1.59464825675397e-05	significant	ENSG00000033011	ENST00000262374	Transcript	splice_region_variant,synonymous_variant	1102	1071	357	L	ctA/ctG	-	LOW	-	1	-	SNV	ALG1	HGNC	18294	YES	CCDS10528.1	1	ENST00000262374.5:c.1071A>G	ENSP00000262374.4:p.Leu357%3D	-	-	-	-	-
chr16:56396501	chr16	56396501	56396501	A	G	0	411	411	0	0	0	0	344	318	0	26	0	0.0755813953488372	7.80097364671039e-10	5.50025170887624e-09	significant	ENSG00000159461	ENST00000290649	Transcript	3_prime_UTR_variant	2463	-	-	-	-	-	MODIFIER	-	-1	-	SNV	AMFR	HGNC	463	YES	CCDS10758.1	-	ENST00000290649.5:c.*320A>C	-	-	-	-	-	-
chr16:57505169	chr16	57505169	57505169	A	G	1	787	787	0	0	0	0	529	489	0	40	0	0.0756143667296786	5.90329770925928e-17	7.76203874474227e-16	significant	ENSG00000102978	ENST00000219252	Transcript	3_prime_UTR_variant	1304	-	-	-	-	-	MODIFIER	-	1	-	SNV	POLR2C	HGNC	9189	YES	CCDS10782.1	-	ENST00000219252.5:c.*138A>G	-	-	-	-	-	-
chr16:599403	chr16	599403	599403	A	G	1	262	262	0	0	0	0	217	204	0	13	0	0.0599078341013825	2.76544997461374e-05	9.18355913071389e-05	significant	ENSG00000103326	ENST00000219611	Transcript	missense_variant	2137	1774	592	T/A	Acg/Gcg	-	MODERATE	-	1	-	SNV	CAPN15	HGNC	11182	YES	CCDS10410.1	-	ENST00000219611.2:c.1774A>G	ENSP00000219611.2:p.Thr592Ala	-	-	-	-	-
chr16:67271566	chr16	67271566	67271566	A	G	0	123	123	0	0	0	0	97	84	0	13	0	0.134020618556701	1.47313507206805e-05	5.15597275223817e-05	significant	ENSG00000135723	ENST00000258201	Transcript	missense_variant	996	748	250	S/P	Tcc/Ccc	-	MODERATE	-	-1	-	SNV	FHOD1	HGNC	17905	YES	CCDS10834.1	-	ENST00000258201.4:c.748A>C	ENSP00000258201.4:p.Ser250Pro	-	-	-	-	-
chr16:67691673	chr16	67691673	67691673	A	G	0	173	173	0	0	0	0	185	167	0	18	0	0.0972972972972973	5.81388026696614e-06	2.22712814951104e-05	significant	ENSG00000102977	ENST00000393919	Transcript	synonymous_variant	1813	1548	516	H	caT/caC	-	LOW	-	-1	-	SNV	ACD	HGNC	25070	YES	CCDS42181.1	1	ENST00000393919.4:c.1548A>C	ENSP00000377496.4:p.His516%3D	-	-	-	-	-
chr16:67914080	chr16	67914080	67914080	A	G	1	420	420	0	0	0	0	224	205	0	19	0	0.0848214285714286	1.15148355049184e-09	8.03149458515097e-09	significant	ENSG00000038358	ENST00000358933	Transcript	synonymous_variant	2297	2058	686	P	ccA/ccG	-	LOW	-	1	-	SNV	EDC4	HGNC	17157	YES	CCDS10849.1	-	ENST00000358933.5:c.2058A>G	ENSP00000351811.5:p.Pro686%3D	-	-	-	-	-
chr16:69358363	chr16	69358363	69358363	A	G	1	1074	1073	0	1	0	0.000931098696461825	931	855	0	76	0	0.0816326530612245	3.75313350714545e-25	8.02593165374181e-24	significant	ENSG00000132612	ENST00000254950	Transcript	3_prime_UTR_variant	1621	-	-	-	-	-	MODIFIER	-	1	-	SNV	VPS4A	HGNC	13488	YES	CCDS45517.1	1	ENST00000254950.11:c.*151A>G	-	-	-	-	-	-
chr16:69390514	chr16	69390514	69390514	A	G	0	162	143	0	19	0	0.117283950617284	99	80	0	19	0	0.191919191919192	0.106175748018648	0.121611539519888	nonsignificant	ENSG00000157315	ENST00000288025	Transcript	upstream_gene_variant	-	-	-	-	-	-	MODIFIER	4802	-1	-	SNV	TMED6	HGNC	28331	YES	CCDS10878.1	-	-	-	-	-	-	-	-
chr16:70282577	chr16	70282577	70282577	A	G	0	151	126	0	25	0	0.165562913907285	151	86	0	65	0	0.43046357615894	6.82910759878975e-07	3.15663738414367e-06	significant	ENSG00000090861	ENST00000261772	Transcript	downstream_gene_variant	-	-	-	-	-	-	MODIFIER	3621	-1	-	SNV	AARS	HGNC	20	YES	CCDS32474.1	1	-	-	-	-	-	-	-
chr16:70283084	chr16	70283084	70283084	A	G	0	225	209	0	16	0	0.0711111111111111	125	106	0	19	0	0.152	0.0243507331869615	0.0349974348462534	nonsignificant	ENSG00000090861	ENST00000261772	Transcript	downstream_gene_variant	-	-	-	-	-	-	MODIFIER	3114	-1	-	SNV	AARS	HGNC	20	YES	CCDS32474.1	1	-	-	-	-	-	-	-
chr16:70283218	chr16	70283218	70283218	A	G	0	134	109	0	25	0	0.186567164179104	119	90	0	29	0	0.243697478991597	0.285300836339481	0.29251603135755	nonsignificant	ENSG00000090861	ENST00000261772	Transcript	downstream_gene_variant	-	-	-	-	-	-	MODIFIER	2980	-1	-	SNV	AARS	HGNC	20	YES	CCDS32474.1	1	-	-	-	-	-	-	-
chr16:70514543	chr16	70514543	70514543	A	G	0	142	142	0	0	0	0	137	130	0	7	0	0.0510948905109489	0.00635493563464532	0.0113144599679961	nonsignificant	ENSG00000103051	ENST00000323786	Transcript	3_prime_UTR_variant	2762	-	-	-	-	-	MODIFIER	-	-1	-	SNV	COG4	HGNC	18620	YES	CCDS10892.2	1	ENST00000323786.5:c.*370A>C	-	-	-	-	-	-
chr16:70515720	chr16	70515720	70515720	A	G	0	425	425	0	0	0	0	290	260	0	30	0	0.103448275862069	6.85429685925655e-13	6.44370129860544e-12	significant	ENSG00000103051	ENST00000323786	Transcript	missense_variant	2075	2053	685	C/R	Tgc/Cgc	-	MODERATE	-	-1	-	SNV	COG4	HGNC	18620	YES	CCDS10892.2	1	ENST00000323786.5:c.2053A>C	ENSP00000315775.5:p.Cys685Arg	-	-	-	-	-
chr16:70590874	chr16	70590874	70590874	A	G	1	1355	1355	0	0	0	0	871	822	0	49	0	0.0562571756601607	4.63138144557086e-21	8.34506323433416e-20	significant	ENSG00000189091	ENST00000302516	Transcript	missense_variant	2163	1952	651	Q/R	cAg/cGg	-	MODERATE	-	1	-	SNV	SF3B3	HGNC	10770	YES	CCDS10894.1	-	ENST00000302516.5:c.1952A>G	ENSP00000305790.5:p.Gln651Arg	-	-	-	-	-
chr16:70608244	chr16	70608244	70608244	A	G	1	98	97	0	1	0	0.0102040816326531	78	72	0	6	0	0.0769230769230769	0.0452796184635796	0.0589392224281778	nonsignificant	ENSG00000189091	ENST00000302516	Transcript	3_prime_UTR_variant	6393	-	-	-	-	-	MODIFIER	-	1	-	SNV	SF3B3	HGNC	10770	YES	CCDS10894.1	-	ENST00000302516.5:c.*2528A>G	-	-	-	-	-	-
chr16:70608248	chr16	70608248	70608248	A	G	1	101	98	0	3	0	0.0297029702970297	76	64	0	12	0	0.157894736842105	0.00468677987044415	0.00870274201134	significant	ENSG00000189091	ENST00000302516	Transcript	3_prime_UTR_variant	6397	-	-	-	-	-	MODIFIER	-	1	-	SNV	SF3B3	HGNC	10770	YES	CCDS10894.1	-	ENST00000302516.5:c.*2532A>G	-	-	-	-	-	-
chr16:72141334	chr16	72141334	72141334	A	G	1	336	336	0	0	0	0	155	136	0	19	0	0.12258064516129	1.37888928308811e-10	1.06905121310337e-09	significant	ENSG00000140829	ENST00000268482	Transcript	missense_variant	3205	2696	899	K/R	aAg/aGg	-	MODERATE	-	1	-	SNV	DHX38	HGNC	17211	YES	CCDS10907.1	1	ENST00000268482.3:c.2696A>G	ENSP00000268482.3:p.Lys899Arg	-	-	-	-	-
chr16:733506	chr16	733506	733506	A	G	0	211	211	0	0	0	0	161	140	0	21	0	0.130434782608696	1.04608843399014e-08	6.36152528920251e-08	significant	ENSG00000161999	ENST00000412368	Transcript	intron_variant	-	-	-	-	-	-	MODIFIER	-	-1	-	SNV	JMJD8	HGNC	14148	YES	CCDS45369.1	-	ENST00000412368.2:c.454+24A>C	-	-	-	-	-	-
chr16:75477824	chr16	75477824	75477824	A	G	0	118	118	0	0	0	0	130	123	0	7	0	0.0538461538461538	0.0150665724314024	0.0234556399612073	nonsignificant	ENSG00000166822	ENST00000561878	Transcript	downstream_gene_variant	-	-	-	-	-	-	MODIFIER	3093	-1	-	SNV	TMEM170A	HGNC	29577	YES	CCDS10917.1	-	-	-	-	-	-	-	-
chr16:75477839	chr16	75477839	75477839	A	G	0	106	106	0	0	0	0	111	103	0	8	0	0.0720720720720721	0.00694366797173891	0.0121952868889927	nonsignificant	ENSG00000166822	ENST00000561878	Transcript	downstream_gene_variant	-	-	-	-	-	-	MODIFIER	3078	-1	-	SNV	TMEM170A	HGNC	29577	YES	CCDS10917.1	-	-	-	-	-	-	-	-
chr16:75479817	chr16	75479817	75479817	A	G	0	88	87	0	1	0	0.0113636363636364	99	92	0	7	0	0.0707070707070707	0.0682286515794791	0.0834000979734085	nonsignificant	ENSG00000166822	ENST00000561878	Transcript	downstream_gene_variant	-	-	-	-	-	-	MODIFIER	1100	-1	-	SNV	TMEM170A	HGNC	29577	YES	CCDS10917.1	-	-	-	-	-	-	-	-
chr16:75479891	chr16	75479891	75479891	A	G	0	83	80	0	3	0	0.036144578313253	103	87	0	16	0	0.155339805825243	0.00749762227603535	0.0130154977245003	nonsignificant	ENSG00000166822	ENST00000561878	Transcript	downstream_gene_variant	-	-	-	-	-	-	MODIFIER	1026	-1	-	SNV	TMEM170A	HGNC	29577	YES	CCDS10917.1	-	-	-	-	-	-	-	-
chr16:75479907	chr16	75479907	75479907	A	G	0	77	55	0	22	0	0.285714285714286	103	67	0	36	0	0.349514563106796	0.421472462052752	0.42321228645751	nonsignificant	ENSG00000166822	ENST00000561878	Transcript	downstream_gene_variant	-	-	-	-	-	-	MODIFIER	1010	-1	-	SNV	TMEM170A	HGNC	29577	YES	CCDS10917.1	-	-	-	-	-	-	-	-
chr16:75479910	chr16	75479910	75479910	A	G	0	77	74	0	3	0	0.038961038961039	104	92	0	12	0	0.115384615384615	0.0997980426286963	0.115530631145415	nonsignificant	ENSG00000166822	ENST00000561878	Transcript	downstream_gene_variant	-	-	-	-	-	-	MODIFIER	1007	-1	-	SNV	TMEM170A	HGNC	29577	YES	CCDS10917.1	-	-	-	-	-	-	-	-
chr16:81014384	chr16	81014384	81014384	A	G	0	245	207	0	38	0	0.155102040816327	202	137	0	65	0	0.321782178217822	4.26988870232714e-05	0.000136440121752522	significant	ENSG00000103121	ENST00000219400	Transcript	intron_variant	-	-	-	-	-	-	MODIFIER	-	-1	-	SNV	CMC2	HGNC	24447	YES	CCDS10930.1	-	ENST00000219400.3:c.153+1027A>C	-	-	-	-	-	-
chr16:81063283	chr16	81063283	81063283	A	G	1	97	96	0	1	0	0.0103092783505155	92	86	0	6	0	0.0652173913043478	0.0594263695926337	0.0745607448273793	nonsignificant	ENSG00000166451	ENST00000393335	Transcript	intron_variant	-	-	-	-	-	-	MODIFIER	-	1	-	SNV	CENPN	HGNC	30873	YES	CCDS42199.1	-	ENST00000393335.3:c.937+1381A>G	-	-	-	-	-	-
chr16:81063319	chr16	81063319	81063319	A	G	1	100	95	0	5	0	0.05	89	77	0	12	0	0.134831460674157	0.0720117891427651	0.0872571243286556	nonsignificant	ENSG00000166451	ENST00000393335	Transcript	intron_variant	-	-	-	-	-	-	MODIFIER	-	1	-	SNV	CENPN	HGNC	30873	YES	CCDS42199.1	-	ENST00000393335.3:c.937+1417A>G	-	-	-	-	-	-
chr16:81063414	chr16	81063414	81063414	A	G	1	141	140	0	1	0	0.00709219858156028	93	87	0	6	0	0.0645161290322581	0.016798160607519	0.0255784198296025	nonsignificant	ENSG00000166451	ENST00000393335	Transcript	intron_variant	-	-	-	-	-	-	MODIFIER	-	1	-	SNV	CENPN	HGNC	30873	YES	CCDS42199.1	-	ENST00000393335.3:c.937+1512A>G	-	-	-	-	-	-
chr16:81064629	chr16	81064629	81064629	A	G	1	81	68	0	13	0	0.160493827160494	99	76	0	23	0	0.232323232323232	0.264345911690232	0.272611099178162	nonsignificant	ENSG00000166451	ENST00000393335	Transcript	intron_variant	-	-	-	-	-	-	MODIFIER	-	1	-	SNV	CENPN	HGNC	30873	YES	CCDS42199.1	-	ENST00000393335.3:c.938-1546A>G	-	-	-	-	-	-
chr16:835591	chr16	835591	835591	A	G	0	364	364	0	0	0	0	154	142	0	12	0	0.0779220779220779	3.49221073730283e-07	1.72046635311172e-06	significant	ENSG00000007376	ENST00000561734	Transcript	3_prime_UTR_variant	1542	-	-	-	-	-	MODIFIER	-	-1	-	SNV	RPUSD1	HGNC	14173	YES	CCDS10426.1	-	ENST00000561734.1:c.*359A>C	-	-	-	-	-	-
chr16:837388	chr16	837388	837388	A	G	0	394	393	0	1	0	0.00253807106598985	222	210	0	12	0	0.0540540540540541	3.48771247423417e-05	0.000113496462790296	significant	ENSG00000007376	ENST00000561734	Transcript	missense_variant	516	272	91	M/T	aTg/aCg	-	MODERATE	-	-1	-	SNV	RPUSD1	HGNC	14173	YES	CCDS10426.1	-	ENST00000561734.1:c.272A>C	ENSP00000455026.1:p.Met91Thr	-	-	-	-	-
chr16:85687954	chr16	85687954	85687954	A	G	1	218	218	0	0	0	0	195	183	0	12	0	0.0615384615384615	0.000102117754188656	0.000300183005515293	significant	ENSG00000131149	ENST00000253458	Transcript	missense_variant	673	497	166	K/R	aAg/aGg	-	MODERATE	-	1	-	SNV	GSE1	HGNC	28979	YES	CCDS10952.1	-	ENST00000253458.7:c.497A>G	ENSP00000253458.6:p.Lys166Arg	-	-	-	-	-
chr16:87865732	chr16	87865732	87865732	A	G	0	724	723	1	0	0	0	404	375	0	29	0	0.0717821782178218	6.16552906311387e-14	6.4506019122686e-13	significant	ENSG00000103257	ENST00000261622	Transcript	3_prime_UTR_variant	2434	-	-	-	-	-	MODIFIER	-	-1	-	SNV	SLC7A5	HGNC	11063	YES	CCDS10964.1	-	ENST00000261622.4:c.*844A>C	-	-	-	-	-	-
chr16:88052040	chr16	88052040	88052040	A	G	1	148	147	0	1	0	0.00675675675675676	123	116	0	7	0	0.0569105691056911	0.025000332998782	0.0357200058851907	nonsignificant	ENSG00000172530	ENST00000393207	Transcript	missense_variant	859	638	213	Y/C	tAc/tGc	-	MODERATE	-	1	-	SNV	BANP	HGNC	13450	YES	CCDS54054.1	-	ENST00000393207.1:c.638A>G	ENSP00000376902.1:p.Tyr213Cys	-	-	-	-	-
chr16:88718878	chr16	88718878	88718878	A	G	0	216	216	0	0	0	0	128	121	0	7	0	0.0546875	0.00088869454180213	0.00206126290625381	significant	ENSG00000167508	ENST00000301012	Transcript	3_prime_UTR_variant	1288	-	-	-	-	-	MODIFIER	-	-1	-	SNV	MVD	HGNC	7529	YES	CCDS10968.1	1	ENST00000301012.3:c.*55A>C	-	-	-	-	-	-
chr16:88804178	chr16	88804178	88804178	A	G	0	206	205	0	1	0	0.00485436893203883	123	115	0	8	0	0.0650406504065041	0.00202173021759776	0.00427639891678831	significant	ENSG00000103335	ENST00000301015	Transcript	synonymous_variant	1312	1065	355	L	ctT/ctC	-	LOW	-	-1	-	SNV	PIEZO1	HGNC	28993	YES	CCDS54058.1	1	ENST00000301015.9:c.1065A>C	ENSP00000301015.9:p.Leu355%3D	-	-	-	-	-
chr16:88872044	chr16	88872044	88872044	A	G	1	1342	1339	0	1	2	0.000745156482861401	941	892	0	49	0	0.0520722635494155	2.06092403012423e-18	3.06149478062729e-17	significant	ENSG00000167513	ENST00000301019	Transcript	missense_variant,splice_region_variant	1304	685	229	R/G	Agg/Ggg	-	MODERATE	-	1	-	SNV	CDT1	HGNC	24576	YES	CCDS32510.1	1	ENST00000301019.4:c.685A>G	ENSP00000301019.4:p.Arg229Gly	-	-	-	-	-
chr16:89630026	chr16	89630026	89630026	A	G	1	90	87	0	3	0	0.0333333333333333	97	64	0	33	0	0.34020618556701	4.45870134393629e-08	2.49328529175288e-07	significant	ENSG00000167526	ENST00000393099	Transcript	3_prime_UTR_variant	1461	-	-	-	-	-	MODIFIER	-	1	-	SNV	RPL13	HGNC	10303	YES	CCDS10979.1	1	ENST00000393099.3:c.*576A>G	-	-	-	-	-	-
chr16:9198071	chr16	9198071	9198071	A	G	1	86	78	0	8	0	0.0930232558139535	75	55	0	20	0	0.266666666666667	0.00602884670659088	0.0107634272394733	nonsignificant	ENSG00000182831	ENST00000327827	Transcript	intron_variant	-	-	-	-	-	rs1432151059	MODIFIER	-	1	-	SNV	C16orf72	HGNC	30103	YES	CCDS10538.1	-	ENST00000327827.7:c.583+955A>G	-	-	-	-	-	-
chr17:1579920	chr17	1579920	1579920	A	G	0	1346	1346	0	0	0	0	780	729	0	51	0	0.0653846153846154	2.12764222864318e-23	4.09939779895013e-22	significant	ENSG00000174231	ENST00000572621	Transcript	missense_variant	2533	2267	756	F/S	tTc/tCc	COSV104614948	MODERATE	-	-1	-	SNV	PRPF8	HGNC	17340	YES	CCDS11010.1	1	ENST00000572621.1:c.2267A>C	ENSP00000460348.1:p.Phe756Ser	-	-	1	1	-
chr17:17395439	chr17	17395439	17395439	A	G	1	169	169	0	0	0	0	146	126	0	20	0	0.136986301369863	9.91319978289202e-08	5.29974911469996e-07	significant	ENSG00000141026	ENST00000268711	Transcript	3_prime_UTR_variant	1127	-	-	-	-	rs1352093396	MODIFIER	-	1	-	SNV	MED9	HGNC	25487	YES	CCDS11184.1	-	ENST00000268711.3:c.*630A>G	-	-	-	-	-	-
chr17:18158515	chr17	18158515	18158515	A	G	0	574	574	0	0	0	0	312	294	0	18	0	0.0576923076923077	5.00498099253105e-09	3.21442013579717e-08	significant	ENSG00000177731	ENST00000327031	Transcript	synonymous_variant	535	309	103	L	ctT/ctC	-	LOW	-	-1	-	SNV	FLII	HGNC	3750	YES	CCDS11192.1	1	ENST00000327031.4:c.309A>C	ENSP00000324573.4:p.Leu103%3D	-	-	-	-	-
chr17:18176090	chr17	18176090	18176090	A	G	0	97	93	0	4	0	0.0412371134020619	81	69	0	12	0	0.148148148148148	0.0170686172577521	0.0259496321746762	nonsignificant	ENSG00000177302	ENST00000321105	Transcript	downstream_gene_variant	-	-	-	-	-	-	MODIFIER	1191	-1	-	SNV	TOP3A	HGNC	11992	YES	CCDS11194.1	1	-	-	-	-	-	-	-
chr17:18177532	chr17	18177532	18177532	A	G	0	135	129	0	6	0	0.0444444444444444	93	81	0	12	0	0.129032258064516	0.0248738768680178	0.0355654404005604	nonsignificant	ENSG00000177302	ENST00000321105	Transcript	3_prime_UTR_variant	3805	-	-	-	-	-	MODIFIER	-	-1	-	SNV	TOP3A	HGNC	11992	YES	CCDS11194.1	1	ENST00000321105.5:c.*584A>C	-	-	-	-	-	-
chr17:2593622	chr17	2593622	2593622	A	G	0	855	854	1	0	0	0	509	448	0	61	0	0.119842829076621	7.41685719065495e-28	1.73894025217043e-26	significant	ENSG00000132361	ENST00000570628	Transcript	3_prime_UTR_variant	4302	-	-	-	-	-	MODIFIER	-	-1	-	SNV	CLUH	HGNC	29094	YES	CCDS45572.1	-	ENST00000570628.2:c.*266A>C	-	-	-	-	-	-
chr17:2593889	chr17	2593889	2593889	A	G	0	571	571	0	0	0	0	258	238	0	20	0	0.0775193798449612	4.29956163073578e-11	3.47176221303395e-10	significant	ENSG00000132361	ENST00000570628	Transcript	missense_variant	4035	3929	1310	L/S	tTg/tCg	-	MODERATE	-	-1	-	SNV	CLUH	HGNC	29094	YES	CCDS45572.1	-	ENST00000570628.2:c.3929A>C	ENSP00000458986.1:p.Leu1310Ser	-	-	-	-	-
chr17:26955352	chr17	26955352	26955352	A	G	0	709	708	1	0	0	0	475	442	0	33	0	0.0694736842105263	4.20603070355012e-14	4.54718652728252e-13	significant	ENSG00000007202	ENST00000528896	Transcript	missense_variant	4600	4525	1509	C/R	Tgt/Cgt	-	MODERATE	-	-1	-	SNV	KIAA0100	HGNC	28960	YES	CCDS32595.1	-	ENST00000528896.2:c.4525A>C	ENSP00000436773.2:p.Cys1509Arg	-	-	-	-	-
chr17:27185484	chr17	27185484	27185484	A	G	1	1205	1205	0	0	0	0	753	631	0	122	0	0.162018592297477	3.41577140700218e-54	1.47713136845028e-52	significant	ENSG00000132591	ENST00000254928	Transcript	missense_variant	788	691	231	S/G	Agt/Ggt	rs943243787	MODERATE	-	1	-	SNV	ERAL1	HGNC	3424	YES	CCDS11244.1	1	ENST00000254928.5:c.691A>G	ENSP00000254928.5:p.Ser231Gly	-	-	-	-	-
chr17:27206966	chr17	27206966	27206966	A	G	0	990	990	0	0	0	0	710	643	0	67	0	0.0943661971830986	5.88617559632492e-27	1.33191833842422e-25	significant	ENSG00000132589	ENST00000394908	Transcript	3_prime_UTR_variant	2005	-	-	-	-	-	MODIFIER	-	-1	-	SNV	FLOT2	HGNC	3758	YES	CCDS11245.2	-	ENST00000394908.4:c.*613A>C	-	-	-	-	-	-
chr17:27207137	chr17	27207137	27207137	A	G	0	693	693	0	0	0	0	514	387	0	127	0	0.247081712062257	3.20143994102706e-52	1.32553236707205e-50	significant	ENSG00000132589	ENST00000394908	Transcript	3_prime_UTR_variant	1834	-	-	-	-	-	MODIFIER	-	-1	-	SNV	FLOT2	HGNC	3758	YES	CCDS11245.2	-	ENST00000394908.4:c.*442A>C	-	-	-	-	-	-
chr17:28850853	chr17	28850853	28850853	A	G	1	206	206	0	0	0	0	114	100	0	14	0	0.12280701754386	3.08045857232977e-07	1.5214650715111e-06	significant	ENSG00000108587	ENST00000225724	Transcript	3_prime_UTR_variant	2282	-	-	-	-	-	MODIFIER	-	1	-	SNV	GOSR1	HGNC	4430	YES	CCDS11258.1	-	ENST00000225724.5:c.*1457A>G	-	-	-	-	-	-
chr17:29110469	chr17	29110469	29110469	A	G	0	198	195	0	3	0	0.0151515151515152	146	135	0	11	0	0.0753424657534247	0.0101349917386526	0.0168714233733259	nonsignificant	ENSG00000176390	ENST00000324238	Transcript	3_prime_UTR_variant	2190	-	-	-	-	-	MODIFIER	-	-1	-	SNV	CRLF3	HGNC	17177	YES	CCDS32607.1	-	ENST00000324238.6:c.*736A>C	-	-	-	-	-	-
chr17:291773	chr17	291773	291773	A	G	0	398	395	0	3	0	0.00753768844221105	419	389	0	30	0	0.0715990453460621	1.12675843863837e-06	4.96079620269292e-06	significant	ENSG00000183688	ENST00000329099	Transcript	3_prime_UTR_variant	1617	-	-	-	-	-	MODIFIER	-	-1	cds_start_NF	SNV	FAM101B	HGNC	28705	YES	-	-	ENST00000329099.4:c.*1182A>C	-	-	-	-	-	-
chr17:2938953	chr17	2938953	2938953	A	G	1	103	103	0	0	0	0	109	93	0	16	0	0.146788990825688	1.84373731116823e-05	6.33906856454659e-05	significant	ENSG00000132359	ENST00000254695	Transcript	3_prime_UTR_variant	4581	-	-	-	-	-	MODIFIER	-	1	-	SNV	RAP1GAP2	HGNC	29176	YES	CCDS45573.1	-	ENST00000254695.8:c.*2298A>G	-	-	-	-	-	-
chr17:33469095	chr17	33469095	33469095	A	G	0	356	356	0	0	0	0	193	181	0	12	0	0.0621761658031088	2.83688860836764e-06	1.16714275515506e-05	significant	ENSG00000073536	ENST00000442241	Transcript	missense_variant	105	65	22	L/P	cTg/cCg	-	MODERATE	-	-1	-	SNV	NLE1	HGNC	19889	YES	CCDS11291.1	-	ENST00000442241.4:c.65A>C	ENSP00000413572.3:p.Leu22Pro	-	-	-	-	-
chr17:33954738	chr17	33954738	33954738	A	G	1	763	763	0	0	0	0	626	571	0	55	0	0.0878594249201278	2.35485148382859e-20	4.09155445315217e-19	significant	ENSG00000006125	ENST00000312678	Transcript	missense_variant	1278	1148	383	K/R	aAg/aGg	-	MODERATE	-	1	-	SNV	AP2B1	HGNC	563	YES	CCDS32621.1	-	ENST00000312678.8:c.1148A>G	ENSP00000314414.7:p.Lys383Arg	-	-	-	-	-
chr17:35837631	chr17	35837631	35837631	A	G	1	81	77	0	4	0	0.0493827160493827	84	72	0	12	0	0.142857142857143	0.063508160407175	0.0790197443429428	nonsignificant	ENSG00000108264	ENST00000394395	Transcript	3_prime_UTR_variant	2049	-	-	-	-	-	MODIFIER	-	1	-	SNV	TADA2A	HGNC	11531	YES	CCDS11319.1	-	ENST00000394395.2:c.*544A>G	-	-	-	-	-	-
chr17:35837632	chr17	35837632	35837632	A	G	1	83	81	0	2	0	0.0240963855421687	85	76	0	9	0	0.105882352941176	0.0570599435110161	0.0719628321921176	nonsignificant	ENSG00000108264	ENST00000394395	Transcript	3_prime_UTR_variant	2050	-	-	-	-	-	MODIFIER	-	1	-	SNV	TADA2A	HGNC	11531	YES	CCDS11319.1	-	ENST00000394395.2:c.*545A>G	-	-	-	-	-	-
chr17:35837647	chr17	35837647	35837647	A	G	1	98	95	0	3	0	0.0306122448979592	87	78	0	9	0	0.103448275862069	0.0698976785175549	0.0851194508104892	nonsignificant	ENSG00000108264	ENST00000394395	Transcript	3_prime_UTR_variant	2065	-	-	-	-	rs1432083860	MODIFIER	-	1	-	SNV	TADA2A	HGNC	11531	YES	CCDS11319.1	-	ENST00000394395.2:c.*560A>G	-	-	-	-	-	-
chr17:35837725	chr17	35837725	35837725	A	G	1	135	128	0	7	0	0.0518518518518519	85	72	0	13	0	0.152941176470588	0.0152851950894327	0.0237011869673594	nonsignificant	ENSG00000108264	ENST00000394395	Transcript	3_prime_UTR_variant	2143	-	-	-	-	-	MODIFIER	-	1	-	SNV	TADA2A	HGNC	11531	YES	CCDS11319.1	-	ENST00000394395.2:c.*638A>G	-	-	-	-	-	-
chr17:35838103	chr17	35838103	35838103	A	G	1	95	80	0	15	0	0.157894736842105	81	62	0	19	0	0.234567901234568	0.25086140316097	0.259806434566923	nonsignificant	ENSG00000108264	ENST00000394395	Transcript	3_prime_UTR_variant	2521	-	-	-	-	-	MODIFIER	-	1	-	SNV	TADA2A	HGNC	11531	YES	CCDS11319.1	-	ENST00000394395.2:c.*1016A>G	-	-	-	-	-	-
chr17:35838116	chr17	35838116	35838116	A	G	1	87	37	0	50	0	0.574712643678161	89	21	0	68	0	0.764044943820225	0.0100972321246759	0.0168373725061004	nonsignificant	ENSG00000108264	ENST00000394395	Transcript	3_prime_UTR_variant	2534	-	-	-	-	rs1597957613	MODIFIER	-	1	-	SNV	TADA2A	HGNC	11531	YES	CCDS11319.1	-	ENST00000394395.2:c.*1029A>G	-	-	-	-	-	-
chr17:36828766	chr17	36828766	36828766	A	G	0	252	252	0	0	0	0	174	152	0	22	0	0.126436781609195	1.20987180358271e-09	8.40860903489982e-09	significant	ENSG00000179294	ENST00000325814	Transcript	3_prime_UTR_variant	2422	-	-	-	-	-	MODIFIER	-	-1	-	SNV	C17orf96	HGNC	34493	YES	CCDS45661.1	-	ENST00000325814.5:c.*843A>C	-	-	-	-	-	-
chr17:36885281	chr17	36885281	36885281	A	G	1	233	233	0	0	0	0	160	141	0	19	0	0.11875	1.96640706177481e-08	1.15608100973226e-07	significant	ENSG00000108292	ENST00000325718	Transcript	3_prime_UTR_variant	6803	-	-	-	-	-	MODIFIER	-	1	-	SNV	MLLT6	HGNC	7138	YES	CCDS11327.1	1	ENST00000325718.7:c.*3430A>G	-	-	-	-	-	-
chr17:36891024	chr17	36891024	36891024	A	G	0	204	204	0	0	0	0	183	169	0	14	0	0.0765027322404372	2.12919479740345e-05	7.24372915340405e-05	significant	ENSG00000056661	ENST00000580830	Transcript	3_prime_UTR_variant	2189	-	-	-	-	-	MODIFIER	-	-1	-	SNV	PCGF2	HGNC	12929	YES	CCDS32638.1	1	ENST00000580830.1:c.*452A>C	-	-	-	-	-	-
chr17:37005839	chr17	37005839	37005839	A	G	0	271	239	0	32	0	0.118081180811808	110	77	0	33	0	0.3	4.06771749061453e-05	0.000130623403246467	significant	ENSG00000125691	ENST00000479035	Transcript	3_prime_UTR_variant	1102	-	-	-	-	-	MODIFIER	-	-1	-	SNV	RPL23	HGNC	10316	YES	CCDS11330.1	-	ENST00000479035.2:c.*546A>C	-	-	-	-	-	-
chr17:38146020	chr17	38146020	38146020	A	G	1	1859	1859	0	0	0	0	969	903	0	66	0	0.0681114551083591	4.44549082232511e-32	1.1690439378709e-30	significant	ENSG00000108344	ENST00000264639	Transcript	missense_variant	889	715	239	T/A	Acg/Gcg	rs1409626717	MODERATE	-	1	-	SNV	PSMD3	HGNC	9560	YES	CCDS11356.1	-	ENST00000264639.4:c.715A>G	ENSP00000264639.4:p.Thr239Ala	-	-	-	-	-
chr17:38248236	chr17	38248236	38248236	A	G	1	103	103	0	0	0	0	86	72	0	14	0	0.162790697674419	8.7319087291826e-06	3.18804772739012e-05	significant	ENSG00000126351	ENST00000264637	Transcript	intron_variant	-	-	-	-	-	-	MODIFIER	-	1	-	SNV	THRA	HGNC	11796	YES	CCDS11360.1	1	ENST00000264637.4:c.1111-1037A>G	-	-	-	-	-	-
chr17:38458843	chr17	38458843	38458843	A	G	1	379	371	0	8	0	0.0211081794195251	213	185	0	28	0	0.131455399061033	2.1396874674284e-07	1.09430800142159e-06	significant	ENSG00000094804	ENST00000209728	Transcript	3_prime_UTR_variant	2744	-	-	-	-	-	MODIFIER	-	1	-	SNV	CDC6	HGNC	1744	YES	CCDS11365.1	1	ENST00000209728.4:c.*590A>G	-	-	-	-	-	-
chr17:40126256	chr17	40126256	40126256	A	G	1	676	676	0	0	0	0	363	340	0	23	0	0.0633608815426997	1.96369229107665e-11	1.64006231692496e-10	significant	ENSG00000173786	ENST00000393892	Transcript	3_prime_UTR_variant	1724	-	-	-	-	-	MODIFIER	-	1	-	SNV	CNP	HGNC	2158	YES	CCDS11414.2	-	ENST00000393892.3:c.*314A>G	-	-	-	-	-	-
chr17:40715039	chr17	40715039	40715039	A	G	1	672	672	0	0	0	0	510	465	0	45	0	0.0882352941176471	1.18190410133087e-17	1.69116572146315e-16	significant	ENSG00000068120	ENST00000590958	Transcript	synonymous_variant	611	486	162	L	ctA/ctG	-	LOW	-	1	-	SNV	COASY	HGNC	29932	YES	CCDS45685.1	1	ENST00000590958.1:c.486A>G	ENSP00000464814.1:p.Leu162%3D	-	-	-	-	-
chr17:40724144	chr17	40724144	40724144	A	G	1	558	557	0	0	1	0	432	408	0	24	0	0.0555555555555556	1.6085344082894e-09	1.09831858194076e-08	significant	ENSG00000108788	ENST00000246912	Transcript	3_prime_UTR_variant	1473	-	-	-	-	-	MODIFIER	-	1	-	SNV	MLX	HGNC	11645	YES	CCDS11430.1	1	ENST00000246912.4:c.*523A>G	-	-	-	-	-	-
chr17:41602887	chr17	41602887	41602887	A	G	1	107	107	0	0	0	0	74	68	0	6	0	0.0810810810810811	0.00412460637148086	0.00783019290725618	significant	ENSG00000067596	ENST00000262415	Transcript	3_prime_UTR_variant	5407	-	-	-	-	-	MODIFIER	-	1	-	SNV	DHX8	HGNC	2749	YES	CCDS11464.1	-	ENST00000262415.3:c.*1672A>G	-	-	-	-	-	-
chr17:41606558	chr17	41606558	41606558	A	G	0	148	148	0	0	0	0	198	138	0	60	0	0.303030303030303	3.35545488526714e-17	4.53452444911795e-16	significant	ENSG00000175832	ENST00000319349	Transcript	missense_variant	1474	1175	392	F/S	tTc/tCc	-	MODERATE	-	-1	-	SNV	ETV4	HGNC	3493	YES	CCDS11465.1	1	ENST00000319349.5:c.1175A>C	ENSP00000321835.4:p.Phe392Ser	-	-	-	-	-
chr17:42089284	chr17	42089284	42089284	A	G	0	206	206	0	0	0	0	215	145	0	70	0	0.325581395348837	5.16782601115591e-24	1.02618259364382e-22	significant	ENSG00000091947	ENST00000589334	Transcript	3_prime_UTR_variant	1102	-	-	-	-	-	MODIFIER	-	-1	-	SNV	TMEM101	HGNC	28653	YES	CCDS11474.1	-	ENST00000589334.1:c.*12A>C	-	-	-	-	-	-
chr17:42153179	chr17	42153179	42153179	A	G	1	752	752	0	0	0	0	391	365	0	26	0	0.0664961636828645	4.3924740555986e-13	4.27387725609744e-12	significant	ENSG00000141349	ENST00000269097	Transcript	missense_variant	1040	809	270	Y/C	tAt/tGt	rs749505455	MODERATE	-	1	-	SNV	G6PC3	HGNC	24861	YES	CCDS11476.1	1	ENST00000269097.4:c.809A>G	ENSP00000269097.3:p.Tyr270Cys	-	-	-	-	-
chr17:42876394	chr17	42876394	42876394	A	G	0	124	107	0	17	0	0.137096774193548	108	68	0	40	0	0.37037037037037	5.64223829600517e-05	0.000176524047010065	significant	ENSG00000182963	ENST00000426548	Transcript	3_prime_UTR_variant	7062	-	-	-	-	-	MODIFIER	-	-1	-	SNV	GJC1	HGNC	4280	YES	CCDS11487.1	-	ENST00000426548.1:c.*5601A>C	-	-	-	-	-	-
chr17:42876711	chr17	42876711	42876711	A	G	0	133	125	0	8	0	0.0601503759398496	84	69	0	15	0	0.178571428571429	0.0112166502483376	0.0183425221708109	nonsignificant	ENSG00000182963	ENST00000426548	Transcript	3_prime_UTR_variant	6745	-	-	-	-	-	MODIFIER	-	-1	-	SNV	GJC1	HGNC	4280	YES	CCDS11487.1	-	ENST00000426548.1:c.*5284A>C	-	-	-	-	-	-
chr17:42876712	chr17	42876712	42876712	A	G	0	134	124	0	10	0	0.0746268656716418	89	71	0	18	0	0.202247191011236	0.00679910623735994	0.0119955219745262	nonsignificant	ENSG00000182963	ENST00000426548	Transcript	3_prime_UTR_variant	6744	-	-	-	-	-	MODIFIER	-	-1	-	SNV	GJC1	HGNC	4280	YES	CCDS11487.1	-	ENST00000426548.1:c.*5283A>C	-	-	-	-	-	-
chr17:42876730	chr17	42876730	42876730	A	G	0	129	121	0	8	0	0.062015503875969	80	68	0	12	0	0.15	0.0512596866235042	0.0656258882693021	nonsignificant	ENSG00000182963	ENST00000426548	Transcript	3_prime_UTR_variant	6726	-	-	-	-	-	MODIFIER	-	-1	-	SNV	GJC1	HGNC	4280	YES	CCDS11487.1	-	ENST00000426548.1:c.*5265A>C	-	-	-	-	-	-
chr17:42876741	chr17	42876741	42876741	A	G	0	130	127	0	3	0	0.0230769230769231	92	84	0	8	0	0.0869565217391304	0.0548783218816951	0.0695268322798038	nonsignificant	ENSG00000182963	ENST00000426548	Transcript	3_prime_UTR_variant	6715	-	-	-	-	-	MODIFIER	-	-1	-	SNV	GJC1	HGNC	4280	YES	CCDS11487.1	-	ENST00000426548.1:c.*5254A>C	-	-	-	-	-	-
chr17:42876742	chr17	42876742	42876742	A	G	0	128	124	0	4	0	0.03125	97	89	0	8	0	0.0824742268041237	0.132739491740331	0.147775200758972	nonsignificant	ENSG00000182963	ENST00000426548	Transcript	3_prime_UTR_variant	6714	-	-	-	-	-	MODIFIER	-	-1	-	SNV	GJC1	HGNC	4280	YES	CCDS11487.1	-	ENST00000426548.1:c.*5253A>C	-	-	-	-	-	-
chr17:42876744	chr17	42876744	42876744	A	G	0	132	131	0	1	0	0.00757575757575758	98	91	0	7	0	0.0714285714285714	0.0115501289928897	0.0187931028596683	nonsignificant	ENSG00000182963	ENST00000426548	Transcript	3_prime_UTR_variant	6712	-	-	-	-	-	MODIFIER	-	-1	-	SNV	GJC1	HGNC	4280	YES	CCDS11487.1	-	ENST00000426548.1:c.*5251A>C	-	-	-	-	-	-
chr17:42876747	chr17	42876747	42876747	A	G	0	126	119	0	7	0	0.0555555555555556	97	79	0	18	0	0.185567010309278	0.00269251811626196	0.00546364990015201	significant	ENSG00000182963	ENST00000426548	Transcript	3_prime_UTR_variant	6709	-	-	-	-	-	MODIFIER	-	-1	-	SNV	GJC1	HGNC	4280	YES	CCDS11487.1	-	ENST00000426548.1:c.*5248A>C	-	-	-	-	-	-
chr17:42876753	chr17	42876753	42876753	A	G	0	131	118	0	13	0	0.099236641221374	99	83	0	16	0	0.161616161616162	0.166578186764239	0.179590665619506	nonsignificant	ENSG00000182963	ENST00000426548	Transcript	3_prime_UTR_variant	6703	-	-	-	-	-	MODIFIER	-	-1	-	SNV	GJC1	HGNC	4280	YES	CCDS11487.1	-	ENST00000426548.1:c.*5242A>C	-	-	-	-	-	-
chr17:42876770	chr17	42876770	42876770	A	G	0	124	121	0	3	0	0.0241935483870968	90	81	0	9	0	0.1	0.0310079960698169	0.0427521737129469	nonsignificant	ENSG00000182963	ENST00000426548	Transcript	3_prime_UTR_variant	6686	-	-	-	-	-	MODIFIER	-	-1	-	SNV	GJC1	HGNC	4280	YES	CCDS11487.1	-	ENST00000426548.1:c.*5225A>C	-	-	-	-	-	-
chr17:42877201	chr17	42877201	42877201	A	G	0	141	126	0	15	0	0.106382978723404	89	75	0	14	0	0.157303370786517	0.308798480586922	0.313961255601959	nonsignificant	ENSG00000182963	ENST00000426548	Transcript	3_prime_UTR_variant	6255	-	-	-	-	-	MODIFIER	-	-1	-	SNV	GJC1	HGNC	4280	YES	CCDS11487.1	-	ENST00000426548.1:c.*4794A>C	-	-	-	-	-	-
chr17:42877227	chr17	42877227	42877227	A	G	0	158	117	0	41	0	0.259493670886076	92	35	0	57	0	0.619565217391304	2.56565294383298e-08	1.4727907459289e-07	significant	ENSG00000182963	ENST00000426548	Transcript	3_prime_UTR_variant	6229	-	-	-	-	-	MODIFIER	-	-1	-	SNV	GJC1	HGNC	4280	YES	CCDS11487.1	-	ENST00000426548.1:c.*4768A>C	-	-	-	-	-	-
chr17:42877230	chr17	42877230	42877230	A	G	0	162	156	0	6	0	0.037037037037037	88	76	0	12	0	0.136363636363636	0.00829381874590954	0.0141928623452624	nonsignificant	ENSG00000182963	ENST00000426548	Transcript	3_prime_UTR_variant	6226	-	-	-	-	-	MODIFIER	-	-1	-	SNV	GJC1	HGNC	4280	YES	CCDS11487.1	-	ENST00000426548.1:c.*4765A>C	-	-	-	-	-	-
chr17:42877235	chr17	42877235	42877235	A	G	0	158	117	0	41	0	0.259493670886076	93	48	0	45	0	0.483870967741935	0.000530048440225392	0.00128934283084827	significant	ENSG00000182963	ENST00000426548	Transcript	3_prime_UTR_variant	6221	-	-	-	-	-	MODIFIER	-	-1	-	SNV	GJC1	HGNC	4280	YES	CCDS11487.1	-	ENST00000426548.1:c.*4760A>C	-	-	-	-	-	-
chr17:43198274	chr17	43198274	43198274	A	G	0	146	146	0	0	0	0	95	86	0	9	0	0.0947368421052632	0.000180840182225113	0.000499170205120666	significant	ENSG00000161714	ENST00000322765	Transcript	synonymous_variant	663	549	183	L	ctT/ctC	-	LOW	-	-1	-	SNV	PLCD3	HGNC	9061	YES	-	-	ENST00000322765.5:c.549A>C	ENSP00000313731.5:p.Leu183%3D	-	-	-	-	-
chr17:4446371	chr17	4446371	4446371	A	G	0	680	680	0	0	0	0	223	210	0	13	0	0.0582959641255605	9.70251667016808e-09	6.01308835673474e-08	significant	ENSG00000132382	ENST00000381556	Transcript	missense_variant	2791	2729	910	L/P	cTg/cCg	-	MODERATE	-	-1	-	SNV	MYBBP1A	HGNC	7546	YES	CCDS42238.1	-	ENST00000381556.2:c.2729A>C	ENSP00000370968.2:p.Leu910Pro	-	-	-	-	-
chr17:4447833	chr17	4447833	4447833	A	G	0	592	592	0	0	0	0	304	287	0	17	0	0.0559210526315789	7.72751029954817e-09	4.8823815074418e-08	significant	ENSG00000132382	ENST00000381556	Transcript	missense_variant	2652	2590	864	C/R	Tgc/Cgc	-	MODERATE	-	-1	-	SNV	MYBBP1A	HGNC	7546	YES	CCDS42238.1	-	ENST00000381556.2:c.2590A>C	ENSP00000370968.2:p.Cys864Arg	-	-	-	-	-
chr17:45566179	chr17	45566179	45566179	A	G	0	135	121	0	14	0	0.103703703703704	77	58	0	19	0	0.246753246753247	0.00958471570236982	0.0161348241840931	nonsignificant	ENSG00000228782	ENST00000425159	Transcript	intron_variant,non_coding_transcript_variant	-	-	-	-	-	-	MODIFIER	-	-1	-	SNV	MRPL45P2	HGNC	29716	YES	-	-	ENST00000425159.3:n.407+1353A>C	-	-	-	-	-	-
chr17:45566217	chr17	45566217	45566217	A	G	0	121	120	0	1	0	0.00826446280991736	68	62	0	6	0	0.0882352941176471	0.00930487554943141	0.01569089065788	nonsignificant	ENSG00000228782	ENST00000425159	Transcript	intron_variant,non_coding_transcript_variant	-	-	-	-	-	-	MODIFIER	-	-1	-	SNV	MRPL45P2	HGNC	29716	YES	-	-	ENST00000425159.3:n.407+1315A>C	-	-	-	-	-	-
chr17:45776738	chr17	45776738	45776738	A	G	1	170	170	0	0	0	0	100	92	0	8	0	0.08	0.000294977818547743	0.00077050581864954	significant	ENSG00000198933	ENST00000361722	Transcript	synonymous_variant	1536	687	229	L	ctA/ctG	-	LOW	-	1	-	SNV	TBKBP1	HGNC	30140	YES	CCDS45722.1	-	ENST00000361722.3:c.687A>G	ENSP00000354777.3:p.Leu229%3D	-	-	-	-	-
chr17:46198763	chr17	46198763	46198763	A	G	1	199	199	0	0	0	0	102	95	0	7	0	0.0686274509803922	0.000446046775394317	0.00110715181749661	significant	ENSG00000002919	ENST00000393405	Transcript	missense_variant	1060	706	236	R/G	Aga/Gga	-	MODERATE	-	1	-	SNV	SNX11	HGNC	14975	YES	CCDS11526.1	-	ENST00000393405.2:c.706A>G	ENSP00000377059.2:p.Arg236Gly	-	-	-	-	-
chr17:48460055	chr17	48460055	48460055	A	G	0	236	236	0	0	0	0	178	167	0	11	0	0.0617977528089888	7.74274955600914e-05	0.000233965693105494	significant	ENSG00000108829	ENST00000225972	Transcript	3_prime_UTR_variant	1454	-	-	-	-	-	MODIFIER	-	-1	-	SNV	LRRC59	HGNC	28817	YES	CCDS11566.1	-	ENST00000225972.7:c.*294A>C	-	-	-	-	-	-
chr17:48628172	chr17	48628172	48628172	A	G	1	136	136	0	0	0	0	83	78	0	5	0	0.0602409638554217	0.00724171599283239	0.0126389052215711	nonsignificant	ENSG00000006282	ENST00000006658	Transcript	missense_variant	1397	1277	426	Q/R	cAg/cGg	-	MODERATE	-	1	-	SNV	SPATA20	HGNC	26125	YES	CCDS11571.1	-	ENST00000006658.6:c.1277A>G	ENSP00000006658.6:p.Gln426Arg	-	-	-	-	-
chr17:49042216	chr17	49042216	49042216	A	G	0	62	49	0	13	0	0.209677419354839	98	68	0	30	0	0.306122448979592	0.203685109081716	0.214951855896431	nonsignificant	ENSG00000008294	ENST00000262013	Transcript	3_prime_UTR_variant	5592	-	-	-	-	-	MODIFIER	-	-1	-	SNV	SPAG9	HGNC	14524	YES	CCDS45740.1	-	ENST00000262013.7:c.*1417A>C	-	-	-	-	-	-
chr17:57279070	chr17	57279070	57279070	A	G	1	190	132	0	58	0	0.305263157894737	146	91	0	55	0	0.376712328767123	0.200102973787798	0.211745724301824	nonsignificant	ENSG00000068489	ENST00000262293	Transcript	3_prime_UTR_variant	1473	-	-	-	-	COSV99231937	MODIFIER	-	1	-	SNV	PRR11	HGNC	25619	YES	CCDS11614.1	-	ENST00000262293.4:c.*78A>G	-	-	-	1	1	-
chr17:57279185	chr17	57279185	57279185	A	G	1	228	219	0	9	0	0.0394736842105263	186	166	0	20	0	0.10752688172043	0.0107256618218822	0.0177119703193104	nonsignificant	ENSG00000068489	ENST00000262293	Transcript	3_prime_UTR_variant	1588	-	-	-	-	-	MODIFIER	-	1	-	SNV	PRR11	HGNC	25619	YES	CCDS11614.1	-	ENST00000262293.4:c.*193A>G	-	-	-	-	-	-
chr17:57279233	chr17	57279233	57279233	A	G	1	172	95	0	77	0	0.447674418604651	182	84	1	97	0	0.532967032967033	0.110427657542902	0.125962615227718	nonsignificant	ENSG00000068489	ENST00000262293	Transcript	3_prime_UTR_variant	1636	-	-	-	-	rs1568329072	MODIFIER	-	1	-	SNV	PRR11	HGNC	25619	YES	CCDS11614.1	-	ENST00000262293.4:c.*241A>G	-	-	-	-	-	-
chr17:57279234	chr17	57279234	57279234	A	G	1	182	163	0	19	0	0.104395604395604	186	156	0	30	0	0.161290322580645	0.125541975671461	0.140647486848971	nonsignificant	ENSG00000068489	ENST00000262293	Transcript	3_prime_UTR_variant	1637	-	-	-	-	-	MODIFIER	-	1	-	SNV	PRR11	HGNC	25619	YES	CCDS11614.1	-	ENST00000262293.4:c.*242A>G	-	-	-	-	-	-
chr17:57279257	chr17	57279257	57279257	A	G	1	201	176	1	24	0	0.119402985074627	215	164	0	51	0	0.237209302325581	0.00212178767401165	0.00446378250121802	significant	ENSG00000068489	ENST00000262293	Transcript	3_prime_UTR_variant	1660	-	-	-	-	-	MODIFIER	-	1	-	SNV	PRR11	HGNC	25619	YES	CCDS11614.1	-	ENST00000262293.4:c.*265A>G	-	-	-	-	-	-
chr17:57279258	chr17	57279258	57279258	A	G	1	206	177	1	28	0	0.135922330097087	220	161	0	59	0	0.268181818181818	0.00108391166117158	0.00247569494441302	significant	ENSG00000068489	ENST00000262293	Transcript	3_prime_UTR_variant	1661	-	-	-	-	-	MODIFIER	-	1	-	SNV	PRR11	HGNC	25619	YES	CCDS11614.1	-	ENST00000262293.4:c.*266A>G	-	-	-	-	-	-
chr17:57279264	chr17	57279264	57279264	A	G	1	185	59	0	125	1	0.675675675675676	220	40	0	180	0	0.818181818181818	0.00164283914829907	0.00357602347045859	significant	ENSG00000068489	ENST00000262293	Transcript	3_prime_UTR_variant	1667	-	-	-	-	-	MODIFIER	-	1	-	SNV	PRR11	HGNC	25619	YES	CCDS11614.1	-	ENST00000262293.4:c.*272A>G	-	-	-	-	-	-
chr17:57279273	chr17	57279273	57279273	A	G	1	186	174	0	12	0	0.0645161290322581	233	193	0	40	0	0.171673819742489	0.000934441271544486	0.00215708507049296	significant	ENSG00000068489	ENST00000262293	Transcript	3_prime_UTR_variant	1676	-	-	-	-	-	MODIFIER	-	1	-	SNV	PRR11	HGNC	25619	YES	CCDS11614.1	-	ENST00000262293.4:c.*281A>G	-	-	-	-	-	-
chr17:57279277	chr17	57279277	57279277	A	G	1	178	176	0	2	0	0.0112359550561798	231	214	0	17	0	0.0735930735930736	0.00332998477794854	0.00654560644231097	significant	ENSG00000068489	ENST00000262293	Transcript	3_prime_UTR_variant	1680	-	-	-	-	-	MODIFIER	-	1	-	SNV	PRR11	HGNC	25619	YES	CCDS11614.1	-	ENST00000262293.4:c.*285A>G	-	-	-	-	-	-
chr17:57279281	chr17	57279281	57279281	A	G	1	180	160	0	20	0	0.111111111111111	213	148	0	65	0	0.305164319248826	2.43969465492869e-06	1.02099909644973e-05	significant	ENSG00000068489	ENST00000262293	Transcript	3_prime_UTR_variant	1684	-	-	-	-	rs940084227	MODIFIER	-	1	-	SNV	PRR11	HGNC	25619	YES	CCDS11614.1	-	ENST00000262293.4:c.*289A>G	-	-	-	-	-	-
chr17:57279282	chr17	57279282	57279282	A	G	1	175	97	0	78	0	0.445714285714286	221	67	0	154	0	0.69683257918552	7.07179370698994e-07	3.2456864513685e-06	significant	ENSG00000068489	ENST00000262293	Transcript	3_prime_UTR_variant	1685	-	-	-	-	-	MODIFIER	-	1	-	SNV	PRR11	HGNC	25619	YES	CCDS11614.1	-	ENST00000262293.4:c.*290A>G	-	-	-	-	-	-
chr17:57280965	chr17	57280965	57280965	A	G	1	122	119	0	3	0	0.0245901639344262	126	116	0	10	0	0.0793650793650794	0.0843702441538211	0.0994481881830162	nonsignificant	ENSG00000068489	ENST00000262293	Transcript	downstream_gene_variant	-	-	-	-	-	-	MODIFIER	1036	1	-	SNV	PRR11	HGNC	25619	YES	CCDS11614.1	-	-	-	-	-	-	-	-
chr17:57281021	chr17	57281021	57281021	A	G	1	149	125	0	24	0	0.161073825503356	139	108	0	31	0	0.223021582733813	0.22996953155253	0.239700432994764	nonsignificant	ENSG00000068489	ENST00000262293	Transcript	downstream_gene_variant	-	-	-	-	-	-	MODIFIER	1092	1	-	SNV	PRR11	HGNC	25619	YES	CCDS11614.1	-	-	-	-	-	-	-	-
chr17:57281055	chr17	57281055	57281055	A	G	1	132	110	0	22	0	0.166666666666667	120	86	0	34	0	0.283333333333333	0.0333582117272161	0.0452685355796113	nonsignificant	ENSG00000068489	ENST00000262293	Transcript	downstream_gene_variant	-	-	-	-	-	rs3206829	MODIFIER	1126	1	-	SNV	PRR11	HGNC	25619	YES	CCDS11614.1	-	-	-	-	-	-	-	-
chr17:57281058	chr17	57281058	57281058	A	G	1	137	110	0	27	0	0.197080291970803	122	80	0	42	0	0.344262295081967	0.0109635317770005	0.0180346854083204	nonsignificant	ENSG00000068489	ENST00000262293	Transcript	downstream_gene_variant	-	-	-	-	-	rs3206830	MODIFIER	1129	1	-	SNV	PRR11	HGNC	25619	YES	CCDS11614.1	-	-	-	-	-	-	-	-
chr17:57281098	chr17	57281098	57281098	A	G	1	116	114	0	2	0	0.0172413793103448	144	132	0	12	0	0.0833333333333333	0.0248014460393112	0.0354879514650732	nonsignificant	ENSG00000068489	ENST00000262293	Transcript	downstream_gene_variant	-	-	-	-	-	-	MODIFIER	1169	1	-	SNV	PRR11	HGNC	25619	YES	CCDS11614.1	-	-	-	-	-	-	-	-
chr17:57281125	chr17	57281125	57281125	A	G	1	103	90	0	13	0	0.12621359223301	161	93	0	68	0	0.422360248447205	2.67396924020296e-07	1.33424208754742e-06	significant	ENSG00000068489	ENST00000262293	Transcript	downstream_gene_variant	-	-	-	-	-	rs3206832	MODIFIER	1196	1	-	SNV	PRR11	HGNC	25619	YES	CCDS11614.1	-	-	-	-	-	-	-	-
chr17:57282022	chr17	57282022	57282022	A	G	1	78	76	0	2	0	0.0256410256410256	142	131	0	11	0	0.0774647887323944	0.144538481122647	0.159270602641377	nonsignificant	ENSG00000167447	ENST00000543872	Transcript	upstream_gene_variant	-	-	-	-	-	-	MODIFIER	4739	1	-	SNV	SMG8	HGNC	25551	YES	CCDS11615.1	1	-	-	-	-	-	-	-
chr17:57351618	chr17	57351618	57351618	A	G	1	71	70	0	1	0	0.0140845070422535	92	86	0	6	0	0.0652173913043478	0.138816149107827	0.153486492138541	nonsignificant	ENSG00000153982	ENST00000284116	Transcript	3_prime_UTR_variant	1566	-	-	-	-	-	MODIFIER	-	1	-	SNV	GDPD1	HGNC	20883	YES	CCDS11616.1	-	ENST00000284116.4:c.*484A>G	-	-	-	-	-	-
chr17:57351671	chr17	57351671	57351671	A	G	1	79	76	0	3	0	0.0379746835443038	96	87	0	9	0	0.09375	0.229203199916331	0.239029703664084	nonsignificant	ENSG00000153982	ENST00000284116	Transcript	3_prime_UTR_variant	1619	-	-	-	-	-	MODIFIER	-	1	-	SNV	GDPD1	HGNC	20883	YES	CCDS11616.1	-	ENST00000284116.4:c.*537A>G	-	-	-	-	-	-
chr17:61666674	chr17	61666674	61666674	A	G	1	385	385	0	0	0	0	259	230	0	29	0	0.111969111969112	1.25516220862871e-12	1.14673505070022e-11	significant	ENSG00000136485	ENST00000415273	Transcript	3_prime_UTR_variant	747	-	-	-	-	-	MODIFIER	-	1	-	SNV	DCAF7	HGNC	30915	YES	-	-	ENST00000415273.2:c.*140A>G	-	-	-	-	-	-
chr17:61771409	chr17	61771409	61771409	A	G	1	175	174	1	0	0	0	118	109	0	9	0	0.076271186440678	0.000238103281762814	0.000632126857176585	significant	ENSG00000198909	ENST00000361357	Transcript	3_prime_UTR_variant	2564	-	-	-	-	-	MODIFIER	-	1	-	SNV	MAP3K3	HGNC	6855	YES	CCDS32701.1	-	ENST00000361357.3:c.*272A>G	-	-	-	-	-	-
chr17:61909613	chr17	61909613	61909613	A	G	0	886	886	0	0	0	0	817	774	0	43	0	0.0526315789473684	1.06410048730566e-14	1.21095880017358e-13	significant	ENSG00000108604	ENST00000448276	Transcript	3_prime_UTR_variant	2547	-	-	-	-	-	MODIFIER	-	-1	-	SNV	SMARCD2	HGNC	11107	YES	CCDS45756.1	1	ENST00000448276.2:c.*685A>C	-	-	-	-	-	-
chr17:65334867	chr17	65334867	65334867	A	G	0	200	188	0	12	0	0.06	95	81	0	14	0	0.147368421052632	0.0257944827781778	0.0366930288642793	nonsignificant	ENSG00000197170	ENST00000356126	Transcript	3_prime_UTR_variant	3571	-	-	-	-	-	MODIFIER	-	-1	-	SNV	PSMD12	HGNC	9557	YES	CCDS11669.1	1	ENST00000356126.3:c.*2092A>C	-	-	-	-	-	-
chr17:66122327	chr17	66122327	66122327	A	G	1	124	120	0	4	0	0.032258064516129	123	111	0	12	0	0.0975609756097561	0.0415464988289092	0.0547389889783733	nonsignificant	ENSG00000267023	ENST00000586022	Transcript	intron_variant,non_coding_transcript_variant	-	-	-	-	-	-	MODIFIER	-	-1	-	SNV	LRRC37A16P	HGNC	43820	YES	-	-	ENST00000586022.1:n.3620+291T>C	-	-	-	-	-	-
chr17:66122345	chr17	66122345	66122345	A	G	1	139	139	0	0	0	0	139	132	0	7	0	0.0503597122302158	0.014461891898715	0.0227692893486241	nonsignificant	ENSG00000267023	ENST00000586022	Transcript	intron_variant,non_coding_transcript_variant	-	-	-	-	-	-	MODIFIER	-	-1	-	SNV	LRRC37A16P	HGNC	43820	YES	-	-	ENST00000586022.1:n.3620+273T>C	-	-	-	-	-	-
chr17:7125508	chr17	7125508	7125508	A	G	1	703	702	0	1	0	0.00142247510668563	575	543	0	32	0	0.0556521739130435	9.30414901886215e-11	7.33031335656103e-10	significant	ENSG00000072778	ENST00000543245	Transcript	synonymous_variant	855	834	278	L	ctA/ctG	rs750526803	LOW	-	1	-	SNV	ACADVL	HGNC	92	YES	CCDS58509.1	1	ENST00000543245.2:c.834A>G	ENSP00000438689.2:p.Leu278%3D	-	-	-	-	-
chr17:7126180	chr17	7126180	7126180	A	G	1	758	757	0	0	1	0	736	686	0	50	0	0.0679347826086956	1.82653575857114e-16	2.32316247462709e-15	significant	ENSG00000072778	ENST00000543245	Transcript	missense_variant	1163	1142	381	K/R	aAg/aGg	-	MODERATE	-	1	-	SNV	ACADVL	HGNC	92	YES	CCDS58509.1	1	ENST00000543245.2:c.1142A>G	ENSP00000438689.2:p.Lys381Arg	-	-	-	-	-
chr17:7149375	chr17	7149375	7149375	A	G	0	1385	1385	0	0	0	0	1261	1181	0	80	0	0.063441712926249	4.59211181989139e-27	1.05132348253043e-25	significant	ENSG00000175826	ENST00000573600	Transcript	missense_variant	981	559	187	Y/H	Tac/Cac	-	MODERATE	-	-1	-	SNV	CTDNEP1	HGNC	19085	YES	CCDS11093.1	-	ENST00000573600.1:c.559A>C	ENSP00000461749.1:p.Tyr187His	-	-	-	-	-
chr17:72768180	chr17	72768180	72768180	A	G	0	380	380	0	0	0	0	149	140	0	9	0	0.0604026845637584	9.33911457913836e-06	3.40335523801559e-05	significant	ENSG00000109065	ENST00000357814	Transcript	synonymous_variant	482	408	136	L	ctT/ctC	-	LOW	-	-1	-	SNV	NAT9	HGNC	23133	YES	CCDS11706.1	-	ENST00000357814.3:c.408A>C	ENSP00000350467.3:p.Leu136%3D	-	-	-	-	-
chr17:72858907	chr17	72858907	72858907	A	G	0	288	288	0	0	0	0	158	138	0	20	0	0.126582278481013	4.25642544769945e-10	3.07918361383759e-09	significant	ENSG00000161513	ENST00000442102	Transcript	3_prime_UTR_variant	1724	-	-	-	-	-	MODIFIER	-	-1	-	SNV	FDXR	HGNC	3642	YES	CCDS58595.1	1	ENST00000442102.2:c.*32A>C	-	-	-	-	-	-
chr17:72860412	chr17	72860412	72860412	A	G	0	234	234	0	0	0	0	167	157	0	10	0	0.0598802395209581	0.000133517158487519	0.000380974179496644	significant	ENSG00000161513	ENST00000442102	Transcript	missense_variant	1076	989	330	M/T	aTg/aCg	-	MODERATE	-	-1	-	SNV	FDXR	HGNC	3642	YES	CCDS58595.1	1	ENST00000442102.2:c.989A>C	ENSP00000416515.2:p.Met330Thr	-	-	-	-	-
chr17:73127281	chr17	73127281	73127281	A	G	0	779	779	0	0	0	0	425	401	0	24	0	0.0564705882352941	9.10176821798449e-12	7.80266121242195e-11	significant	ENSG00000125458	ENST00000245552	Transcript	synonymous_variant	358	270	90	L	ctT/ctC	-	LOW	-	-1	-	SNV	NT5C	HGNC	17144	YES	CCDS11715.1	-	ENST00000245552.2:c.270A>C	ENSP00000245552.2:p.Leu90%3D	-	-	-	-	-
chr17:73885939	chr17	73885939	73885939	A	G	0	360	314	0	46	0	0.127777777777778	460	364	0	96	0	0.208695652173913	0.00283545766013031	0.005717928089755	significant	ENSG00000141569	ENST00000269383	Transcript	3_prime_UTR_variant	2541	-	-	-	-	-	MODIFIER	-	-1	-	SNV	TRIM65	HGNC	27316	YES	CCDS11732.1	-	ENST00000269383.3:c.*921A>C	-	-	-	-	-	-
chr17:73975396	chr17	73975396	73975396	A	G	1	119	119	0	0	0	0	93	87	0	6	0	0.0645161290322581	0.00649246742000311	0.0115276839409909	nonsignificant	ENSG00000161533	ENST00000293217	Transcript	5_prime_UTR_variant	49	-	-	-	-	-	MODIFIER	-	-1	-	SNV	ACOX1	HGNC	119	YES	CCDS11734.1	1	ENST00000293217.5:c.-242T>C	-	-	-	-	-	-
chr17:7405861	chr17	7405861	7405861	A	G	1	553	553	0	0	0	0	268	247	0	21	0	0.0783582089552239	3.56711371468698e-11	2.8923347036587e-10	significant	ENSG00000181222	ENST00000322644	Transcript	missense_variant	2996	2597	866	K/R	aAg/aGg	-	MODERATE	-	1	-	SNV	POLR2A	HGNC	9187	YES	CCDS32548.1	1	ENST00000322644.6:c.2597A>G	ENSP00000314949.6:p.Lys866Arg	-	-	-	-	-
chr17:74078725	chr17	74078725	74078725	A	G	0	430	429	0	0	1	0	283	264	0	19	0	0.0671378091872792	1.67382766248072e-08	9.93069704630331e-08	significant	ENSG00000186919	ENST00000334586	Transcript	synonymous_variant	1313	1230	410	P	ccA/ccG	COSV100135141	LOW	-	1	-	SNV	ZACN	HGNC	29504	YES	CCDS11740.2	-	ENST00000334586.5:c.1230T>G	ENSP00000334854.5:p.Pro410%3D	-	-	1	1	-
chr17:7572004	chr17	7572004	7572004	A	G	0	395	379	0	16	0	0.0405063291139241	526	474	0	52	0	0.0988593155893536	0.000824456443392431	0.00193067658103691	significant	ENSG00000141510	ENST00000269305	Transcript	3_prime_UTR_variant	2295	-	-	-	-	-	MODIFIER	-	-1	-	SNV	TP53	HGNC	11998	YES	CCDS11118.1	1	ENST00000269305.4:c.*923A>C	-	-	-	-	-	-
chr17:77912810	chr17	77912810	77912810	A	G	0	77	77	0	0	0	0	140	131	0	9	0	0.0642857142857143	0.0282858427953551	0.0396572406914705	nonsignificant	ENSG00000167291	ENST00000310924	Transcript	3_prime_UTR_variant	4268	-	-	-	-	-	MODIFIER	-	-1	-	SNV	TBC1D16	HGNC	28356	YES	CCDS11766.1	-	ENST00000310924.2:c.*1848A>C	-	-	-	-	-	-
chr17:7798818	chr17	7798818	7798818	A	G	1	120	120	0	0	0	0	110	85	0	25	0	0.227272727272727	1.97536897640465e-09	1.3301273453576e-08	significant	ENSG00000170004	ENST00000380358	Transcript	synonymous_variant	1843	1842	614	V	gtA/gtG	rs746307733	LOW	-	1	-	SNV	CHD3	HGNC	1918	YES	CCDS32553.2	1	ENST00000380358.4:c.1842A>G	ENSP00000369716.4:p.Val614%3D	-	-	-	-	-
chr17:7815229	chr17	7815229	7815229	A	G	1	345	345	0	0	0	0	312	278	0	34	0	0.108974358974359	3.72297734586549e-12	3.26347473651092e-11	significant	ENSG00000170004	ENST00000380358	Transcript	3_prime_UTR_variant	6507	-	-	-	-	-	MODIFIER	-	1	-	SNV	CHD3	HGNC	1918	YES	CCDS32553.2	1	ENST00000380358.4:c.*326A>G	-	-	-	-	-	-
chr17:79687148	chr17	79687148	79687148	A	G	1	720	720	0	0	0	0	412	375	0	37	0	0.0898058252427184	1.96536013359877e-17	2.75150418703827e-16	significant	ENSG00000183048	ENST00000331531	Transcript	3_prime_UTR_variant	1052	-	-	-	-	rs1383098242	MODIFIER	-	1	-	SNV	SLC25A10	HGNC	10980	YES	CCDS59301.1	-	ENST00000331531.5:c.*41A>G	-	-	-	-	-	-
chr17:79780692	chr17	79780692	79780692	A	G	0	685	677	0	8	0	0.0116788321167883	604	560	0	42	2	0.0695364238410596	4.76376858946592e-08	2.63360615769906e-07	significant	ENSG00000225663	ENST00000576730	Transcript	3_prime_UTR_variant	2580	-	-	-	-	-	MODIFIER	-	-1	-	SNV	FAM195B	HGNC	28007	YES	CCDS45814.1	-	ENST00000576730.1:c.*130A>C	-	-	-	-	-	-
chr17:79826098	chr17	79826098	79826098	A	G	0	3390	3390	0	0	0	0	1869	1771	0	98	0	0.052434456928839	1.73777495902472e-45	6.26242605604092e-44	significant	ENSG00000141522	ENST00000269321	Transcript	3_prime_UTR_variant	1405	-	-	-	-	-	MODIFIER	-	-1	-	SNV	ARHGDIA	HGNC	678	YES	CCDS11788.1	1	ENST00000269321.7:c.*654A>C	-	-	-	-	-	-
chr17:80039642	chr17	80039642	80039642	A	G	0	1691	1689	0	2	0	0.00118273211117682	1072	1015	0	57	0	0.0531716417910448	9.78388330555749e-22	1.81327970596332e-20	significant	ENSG00000169710	ENST00000306749	Transcript	missense_variant	6460	6241	2081	C/R	Tgt/Cgt	COSV100147634	MODERATE	-	-1	-	SNV	FASN	HGNC	3594	YES	CCDS11801.1	1	ENST00000306749.2:c.6241A>C	ENSP00000304592.2:p.Cys2081Arg	-	-	1	1	-
chr17:80045562	chr17	80045562	80045562	A	G	0	1260	1260	0	0	0	0	673	623	0	50	0	0.0742942050520059	3.59859383255806e-24	7.29464958141457e-23	significant	ENSG00000169710	ENST00000306749	Transcript	splice_region_variant,synonymous_variant	3261	3042	1014	D	gaT/gaC	-	LOW	-	-1	-	SNV	FASN	HGNC	3594	YES	CCDS11801.1	1	ENST00000306749.2:c.3042A>C	ENSP00000304592.2:p.Asp1014%3D	-	-	-	-	-
chr17:8169334	chr17	8169334	8169334	A	G	1	366	366	0	0	0	0	178	158	0	20	0	0.112359550561798	9.29946725649931e-11	7.33031335656103e-10	significant	ENSG00000178921	ENST00000314666	Transcript	splice_region_variant,synonymous_variant	2833	2700	900	K	aaA/aaG	-	LOW	-	1	-	SNV	PFAS	HGNC	8863	YES	CCDS11136.1	-	ENST00000314666.6:c.2700A>G	ENSP00000313490.6:p.Lys900%3D	-	-	-	-	-
chr17:8173249	chr17	8173249	8173249	A	G	1	175	158	0	17	0	0.0971428571428571	135	106	0	29	0	0.214814814814815	0.00572796338985307	0.0103496905818515	nonsignificant	ENSG00000178921	ENST00000314666	Transcript	3_prime_UTR_variant	4817	-	-	-	-	-	MODIFIER	-	1	-	SNV	PFAS	HGNC	8863	YES	CCDS11136.1	-	ENST00000314666.6:c.*667A>G	-	-	-	-	-	-
chr17:8173252	chr17	8173252	8173252	A	G	1	187	182	0	5	0	0.0267379679144385	148	135	0	13	0	0.0878378378378378	0.0254465234883184	0.0362510502988781	nonsignificant	ENSG00000178921	ENST00000314666	Transcript	3_prime_UTR_variant	4820	-	-	-	-	rs1387847993	MODIFIER	-	1	-	SNV	PFAS	HGNC	8863	YES	CCDS11136.1	-	ENST00000314666.6:c.*670A>G	-	-	-	-	-	-
chr17:8173325	chr17	8173325	8173325	A	G	1	281	269	0	12	0	0.0427046263345196	208	188	0	20	0	0.0961538461538462	0.0252784380772704	0.036037978387083	nonsignificant	ENSG00000178921	ENST00000314666	Transcript	3_prime_UTR_variant	4893	-	-	-	-	-	MODIFIER	-	1	-	SNV	PFAS	HGNC	8863	YES	CCDS11136.1	-	ENST00000314666.6:c.*743A>G	-	-	-	-	-	-
chr18:23749159	chr18	23749159	23749159	A	G	0	78	48	0	30	0	0.384615384615385	234	114	0	120	0	0.512820512820513	0.0512269708473405	0.0656258882693021	nonsignificant	ENSG00000154611	ENST00000308268	Transcript	intron_variant	-	-	-	-	-	-	MODIFIER	-	1	-	SNV	PSMA8	HGNC	22985	YES	CCDS32808.1	-	ENST00000308268.6:c.496-9635T>G	-	-	-	-	-	-
chr18:23749183	chr18	23749183	23749183	A	G	0	68	63	0	5	0	0.0735294117647059	219	171	0	48	0	0.219178082191781	0.00671347479415621	0.0118859982861889	nonsignificant	ENSG00000154611	ENST00000308268	Transcript	intron_variant	-	-	-	-	-	-	MODIFIER	-	1	-	SNV	PSMA8	HGNC	22985	YES	CCDS32808.1	-	ENST00000308268.6:c.496-9611T>G	-	-	-	-	-	-
chr18:29993005	chr18	29993005	29993005	A	G	0	123	121	1	0	1	0	182	172	0	10	0	0.0549450549450549	0.00693383319725352	0.0121890148164908	nonsignificant	ENSG00000141441	ENST00000269209	Transcript	intron_variant	-	-	-	-	-	-	MODIFIER	-	-1	-	SNV	GAREM	HGNC	26136	YES	CCDS56057.1	-	ENST00000269209.6:c.122-20007A>C	-	-	-	-	-	-
chr18:47918813	chr18	47918813	47918813	A	G	1	207	201	0	6	0	0.0289855072463768	151	138	0	13	0	0.0860927152317881	0.0290895719183137	0.0406085415731983	nonsignificant	ENSG00000154839	ENST00000285116	Transcript	3_prime_UTR_variant	1175	-	-	-	-	-	MODIFIER	-	1	-	SNV	SKA1	HGNC	28109	YES	CCDS11946.1	-	ENST00000285116.3:c.*196A>G	-	-	-	-	-	-
chr18:72187770	chr18	72187770	72187770	A	G	1	371	371	0	0	0	0	196	182	0	14	0	0.0714285714285714	2.54244391798198e-07	1.27515357329715e-06	significant	ENSG00000133313	ENST00000324262	Transcript	3_prime_UTR_variant	2211	-	-	-	-	-	MODIFIER	-	1	-	SNV	CNDP2	HGNC	24437	YES	CCDS12006.1	-	ENST00000324262.4:c.*467A>G	-	-	-	-	-	-
chr18:9862408	chr18	9862408	9862408	A	G	1	224	224	0	0	0	0	199	189	0	10	0	0.050251256281407	0.00046975355847309	0.0011586063685534	significant	ENSG00000168461	ENST00000578921	Transcript	3_prime_UTR_variant	3915	-	-	-	-	-	MODIFIER	-	1	-	SNV	RAB31	HGNC	9771	YES	CCDS45826.1	-	ENST00000578921.1:c.*3086A>G	-	-	-	-	-	-
chr19:10662650	chr19	10662650	10662650	A	G	1	274	274	0	0	0	0	224	211	0	13	0	0.0580357142857143	2.53349201469168e-05	8.50030251825863e-05	significant	ENSG00000130734	ENST00000309469	Transcript	splice_region_variant,synonymous_variant	1217	1044	348	Q	caA/caG	-	LOW	-	1	-	SNV	ATG4D	HGNC	20789	YES	CCDS12241.1	-	ENST00000309469.4:c.1044A>G	ENSP00000311318.3:p.Gln348%3D	-	-	-	-	-
chr19:10942393	chr19	10942393	10942393	A	G	1	168	168	0	0	0	0	91	81	0	10	0	0.10989010989011	2.04721376554385e-05	6.98925962762865e-05	significant	ENSG00000079805	ENST00000389253	Transcript	3_prime_UTR_variant	3395	-	-	-	-	-	MODIFIER	-	1	-	SNV	DNM2	HGNC	2974	YES	CCDS45969.1	1	ENST00000389253.4:c.*670A>G	-	-	-	-	-	-
chr19:11040806	chr19	11040806	11040806	A	G	1	199	179	0	20	0	0.100502512562814	148	120	0	28	0	0.189189189189189	0.026924928378221	0.038146151904906	nonsignificant	ENSG00000142444	ENST00000270502	Transcript	3_prime_UTR_variant	1301	-	-	-	-	rs1135488	MODIFIER	-	1	-	SNV	C19orf52	HGNC	25152	YES	CCDS12252.1	-	ENST00000270502.6:c.*428A>G	-	-	-	-	-	-
chr19:11256626	chr19	11256626	11256626	A	G	0	127	122	0	5	0	0.0393700787401575	170	154	0	16	0	0.0941176470588235	0.107267284618101	0.122717305036345	nonsignificant	ENSG00000161888	ENST00000592540	Transcript	3_prime_UTR_variant	1859	-	-	-	-	-	MODIFIER	-	-1	-	SNV	SPC24	HGNC	26913	YES	CCDS45974.1	-	ENST00000592540.1:c.*1233A>C	-	-	-	-	-	-
chr19:11256672	chr19	11256672	11256672	A	G	0	217	206	0	11	0	0.0506912442396313	229	195	0	34	0	0.148471615720524	0.000793513799085036	0.00186045524460178	significant	ENSG00000161888	ENST00000592540	Transcript	3_prime_UTR_variant	1813	-	-	-	-	-	MODIFIER	-	-1	-	SNV	SPC24	HGNC	26913	YES	CCDS45974.1	-	ENST00000592540.1:c.*1187A>C	-	-	-	-	-	-
chr19:11256689	chr19	11256689	11256689	A	G	0	236	190	0	46	0	0.194915254237288	247	154	0	93	0	0.376518218623482	1.37249468303751e-05	4.85613573307452e-05	significant	ENSG00000161888	ENST00000592540	Transcript	3_prime_UTR_variant	1796	-	-	-	-	-	MODIFIER	-	-1	-	SNV	SPC24	HGNC	26913	YES	CCDS45974.1	-	ENST00000592540.1:c.*1170A>C	-	-	-	-	-	-
chr19:11256725	chr19	11256725	11256725	A	G	0	259	218	0	41	0	0.158301158301158	232	152	0	80	0	0.344827586206897	1.98451401570216e-06	8.39535711860089e-06	significant	ENSG00000161888	ENST00000592540	Transcript	3_prime_UTR_variant	1760	-	-	-	-	-	MODIFIER	-	-1	-	SNV	SPC24	HGNC	26913	YES	CCDS45974.1	-	ENST00000592540.1:c.*1134A>C	-	-	-	-	-	-
chr19:11257260	chr19	11257260	11257260	A	G	0	90	85	0	5	0	0.0555555555555556	152	123	0	29	0	0.190789473684211	0.00361834202053248	0.0070202328733362	significant	ENSG00000161888	ENST00000592540	Transcript	3_prime_UTR_variant	1225	-	-	-	-	-	MODIFIER	-	-1	-	SNV	SPC24	HGNC	26913	YES	CCDS45974.1	-	ENST00000592540.1:c.*599A>C	-	-	-	-	-	-
chr19:11559941	chr19	11559941	11559941	A	G	1	1849	1849	0	0	0	0	1289	1197	0	92	0	0.0713731574864236	3.90191199981367e-37	1.22469689542539e-35	significant	ENSG00000130175	ENST00000252455	Transcript	missense_variant	1727	1391	464	K/R	aAg/aGg	-	MODERATE	-	1	-	SNV	PRKCSH	HGNC	9411	YES	CCDS32911.1	1	ENST00000252455.2:c.1391A>G	ENSP00000252455.2:p.Lys464Arg	-	-	-	-	-
chr19:11560427	chr19	11560427	11560427	A	G	1	361	244	0	117	0	0.32409972299169	259	119	0	140	0	0.540540540540541	7.43692726850091e-08	4.03127032437403e-07	significant	ENSG00000130175	ENST00000252455	Transcript	intron_variant	-	-	-	-	-	rs1325861026	MODIFIER	-	1	-	SNV	PRKCSH	HGNC	9411	YES	CCDS32911.1	1	ENST00000252455.2:c.*16+184A>G	-	-	-	-	-	-
chr19:11560483	chr19	11560483	11560483	A	G	1	428	426	0	2	0	0.00467289719626168	371	349	0	22	0	0.0592991913746631	3.21019344437795e-06	1.30418297343622e-05	significant	ENSG00000130175	ENST00000252455	Transcript	intron_variant	-	-	-	-	-	-	MODIFIER	-	1	-	SNV	PRKCSH	HGNC	9411	YES	CCDS32911.1	1	ENST00000252455.2:c.*16+240A>G	-	-	-	-	-	-
chr19:11560716	chr19	11560716	11560716	A	G	1	235	185	0	50	0	0.212765957446809	316	220	0	96	0	0.30379746835443	0.0190781836925744	0.0286688381974902	nonsignificant	ENSG00000130175	ENST00000252455	Transcript	intron_variant	-	-	-	-	-	rs1333578837	MODIFIER	-	1	-	SNV	PRKCSH	HGNC	9411	YES	CCDS32911.1	1	ENST00000252455.2:c.*16+473A>G	-	-	-	-	-	-
chr19:11560763	chr19	11560763	11560763	A	G	1	320	249	0	71	0	0.221875	320	194	0	126	0	0.39375	3.38981997671994e-06	1.36858706943921e-05	significant	ENSG00000130175	ENST00000252455	Transcript	intron_variant	-	-	-	-	-	-	MODIFIER	-	1	-	SNV	PRKCSH	HGNC	9411	YES	CCDS32911.1	1	ENST00000252455.2:c.*16+520A>G	-	-	-	-	-	-
chr19:11560764	chr19	11560764	11560764	A	G	1	312	292	0	20	0	0.0641025641025641	305	261	0	44	0	0.144262295081967	0.00138335704346452	0.00309426759377236	significant	ENSG00000130175	ENST00000252455	Transcript	intron_variant	-	-	-	-	-	-	MODIFIER	-	1	-	SNV	PRKCSH	HGNC	9411	YES	CCDS32911.1	1	ENST00000252455.2:c.*16+521A>G	-	-	-	-	-	-
chr19:11560824	chr19	11560824	11560824	A	G	1	93	82	0	11	0	0.118279569892473	88	63	0	25	0	0.284090909090909	0.00848992798878931	0.0144797544839474	nonsignificant	ENSG00000130175	ENST00000252455	Transcript	intron_variant	-	-	-	-	-	-	MODIFIER	-	1	-	SNV	PRKCSH	HGNC	9411	YES	CCDS32911.1	1	ENST00000252455.2:c.*16+581A>G	-	-	-	-	-	-
chr19:11560825	chr19	11560825	11560825	A	G	1	92	78	0	14	0	0.152173913043478	88	65	0	23	0	0.261363636363636	0.0961679284173871	0.111860602929011	nonsignificant	ENSG00000130175	ENST00000252455	Transcript	intron_variant	-	-	-	-	-	-	MODIFIER	-	1	-	SNV	PRKCSH	HGNC	9411	YES	CCDS32911.1	1	ENST00000252455.2:c.*16+582A>G	-	-	-	-	-	-
chr19:11561161	chr19	11561161	11561161	A	G	1	103	95	0	8	0	0.0776699029126214	91	70	0	21	0	0.230769230769231	0.00417721495260939	0.00791515121497359	significant	ENSG00000130175	ENST00000252455	Transcript	intron_variant	-	-	-	-	-	-	MODIFIER	-	1	-	SNV	PRKCSH	HGNC	9411	YES	CCDS32911.1	1	ENST00000252455.2:c.*17-300A>G	-	-	-	-	-	-
chr19:11561171	chr19	11561171	11561171	A	G	1	115	62	0	53	0	0.460869565217391	113	50	0	63	0	0.557522123893805	0.148287985398204	0.1630330054152	nonsignificant	ENSG00000130175	ENST00000252455	Transcript	intron_variant	-	-	-	-	-	rs1361666865	MODIFIER	-	1	-	SNV	PRKCSH	HGNC	9411	YES	CCDS32911.1	1	ENST00000252455.2:c.*17-290A>G	-	-	-	-	-	-
chr19:11561177	chr19	11561177	11561177	A	G	1	136	133	0	3	0	0.0220588235294118	122	107	0	15	0	0.122950819672131	0.00233795882081641	0.00485039218049972	significant	ENSG00000130175	ENST00000252455	Transcript	intron_variant	-	-	-	-	-	-	MODIFIER	-	1	-	SNV	PRKCSH	HGNC	9411	YES	CCDS32911.1	1	ENST00000252455.2:c.*17-284A>G	-	-	-	-	-	-
chr19:11561186	chr19	11561186	11561186	A	G	1	135	122	0	13	0	0.0962962962962963	123	98	0	25	0	0.203252032520325	0.0214534420963081	0.0316755677689041	nonsignificant	ENSG00000130175	ENST00000252455	Transcript	intron_variant	-	-	-	-	-	-	MODIFIER	-	1	-	SNV	PRKCSH	HGNC	9411	YES	CCDS32911.1	1	ENST00000252455.2:c.*17-275A>G	-	-	-	-	-	-
chr19:11561195	chr19	11561195	11561195	A	G	1	145	138	0	7	0	0.0482758620689655	126	101	0	25	0	0.198412698412698	0.000132693756674826	0.000379180690879899	significant	ENSG00000130175	ENST00000252455	Transcript	intron_variant	-	-	-	-	-	-	MODIFIER	-	1	-	SNV	PRKCSH	HGNC	9411	YES	CCDS32911.1	1	ENST00000252455.2:c.*17-266A>G	-	-	-	-	-	-
chr19:11561207	chr19	11561207	11561207	A	G	1	152	114	0	38	0	0.25	179	86	0	93	0	0.519553072625698	6.06480953406802e-07	2.83704792146547e-06	significant	ENSG00000130175	ENST00000252455	Transcript	intron_variant	-	-	-	-	-	-	MODIFIER	-	1	-	SNV	PRKCSH	HGNC	9411	YES	CCDS32911.1	1	ENST00000252455.2:c.*17-254A>G	-	-	-	-	-	-
chr19:11561224	chr19	11561224	11561224	A	G	1	158	41	0	117	0	0.740506329113924	230	10	0	220	0	0.956521739130435	8.76791556913483e-10	6.15969808575321e-09	significant	ENSG00000130175	ENST00000252455	Transcript	intron_variant	-	-	-	-	-	-	MODIFIER	-	1	-	SNV	PRKCSH	HGNC	9411	YES	CCDS32911.1	1	ENST00000252455.2:c.*17-237A>G	-	-	-	-	-	-
chr19:11561241	chr19	11561241	11561241	A	G	1	236	216	1	19	0	0.0805084745762712	317	242	0	75	0	0.236593059936909	1.05654793430398e-06	4.68346760855479e-06	significant	ENSG00000130175	ENST00000252455	Transcript	intron_variant	-	-	-	-	-	rs1014752036	MODIFIER	-	1	-	SNV	PRKCSH	HGNC	9411	YES	CCDS32911.1	1	ENST00000252455.2:c.*17-220A>G	-	-	-	-	-	-
chr19:12774156	chr19	12774156	12774156	A	G	0	375	375	0	0	0	0	366	307	0	59	0	0.16120218579235	6.43260739802422e-20	1.06990205098762e-18	significant	ENSG00000104774	ENST00000456935	Transcript	missense_variant	925	884	295	F/S	tTc/tCc	-	MODERATE	-	-1	-	SNV	MAN2B1	HGNC	6826	YES	CCDS32919.1	1	ENST00000456935.2:c.884A>C	ENSP00000395473.2:p.Phe295Ser	-	-	-	-	-
chr19:13883379	chr19	13883379	13883379	A	G	1	198	186	0	12	0	0.0606060606060606	133	114	0	19	0	0.142857142857143	0.019592505739268	0.0293059309520488	nonsignificant	ENSG00000037757	ENST00000040663	Transcript	3_prime_UTR_variant	1434	-	-	-	-	COSV50003610	MODIFIER	-	1	-	SNV	MRI1	HGNC	28469	YES	CCDS32923.1	-	ENST00000040663.6:c.*284A>G	-	-	-	1	1	-
chr19:13883381	chr19	13883381	13883381	A	G	1	188	58	0	130	0	0.691489361702128	133	33	0	100	0	0.75187969924812	0.259358761831595	0.268178613456049	nonsignificant	ENSG00000037757	ENST00000040663	Transcript	3_prime_UTR_variant	1436	-	-	-	-	rs1376233591,COSV50003615	MODIFIER	-	1	-	SNV	MRI1	HGNC	28469	YES	CCDS32923.1	-	ENST00000040663.6:c.*286A>G	-	-	-	0,1	0,1	-
chr19:13883387	chr19	13883387	13883387	A	G	1	186	173	0	13	0	0.0698924731182796	132	96	0	36	0	0.272727272727273	1.17449118705222e-06	5.14765731982796e-06	significant	ENSG00000037757	ENST00000040663	Transcript	3_prime_UTR_variant	1442	-	-	-	-	rs1434154794	MODIFIER	-	1	-	SNV	MRI1	HGNC	28469	YES	CCDS32923.1	-	ENST00000040663.6:c.*292A>G	-	-	-	-	-	-
chr19:13883388	chr19	13883388	13883388	A	G	1	187	119	0	68	0	0.363636363636364	129	45	0	84	0	0.651162790697674	7.04552228260168e-07	3.2412733716177e-06	significant	ENSG00000037757	ENST00000040663	Transcript	3_prime_UTR_variant	1443	-	-	-	-	rs911844605,COSV50003618	MODIFIER	-	1	-	SNV	MRI1	HGNC	28469	YES	CCDS32923.1	-	ENST00000040663.6:c.*293A>G	-	-	-	0,1	0,1	-
chr19:13883393	chr19	13883393	13883393	A	G	1	181	179	0	2	0	0.0110497237569061	129	117	0	12	0	0.0930232558139535	0.00116060239852033	0.00262620031107041	significant	ENSG00000037757	ENST00000040663	Transcript	3_prime_UTR_variant	1448	-	-	-	-	-	MODIFIER	-	1	-	SNV	MRI1	HGNC	28469	YES	CCDS32923.1	-	ENST00000040663.6:c.*298A>G	-	-	-	-	-	-
chr19:13883892	chr19	13883892	13883892	A	G	1	126	74	0	52	0	0.412698412698413	222	111	0	111	0	0.5	0.11964184271792	0.134813564521756	nonsignificant	ENSG00000104979	ENST00000588234	Transcript	upstream_gene_variant	-	-	-	-	-	rs1293056844	MODIFIER	1090	1	-	SNV	C19orf53	HGNC	24991	YES	CCDS12298.1	-	-	-	-	-	-	-	-
chr19:13883984	chr19	13883984	13883984	A	G	1	229	225	0	4	0	0.0174672489082969	239	219	0	20	0	0.0836820083682008	0.00124392005488127	0.00280494603337075	significant	ENSG00000104979	ENST00000588234	Transcript	upstream_gene_variant	-	-	-	-	-	-	MODIFIER	998	1	-	SNV	C19orf53	HGNC	24991	YES	CCDS12298.1	-	-	-	-	-	-	-	-
chr19:13884074	chr19	13884074	13884074	A	G	1	172	133	0	39	0	0.226744186046512	112	66	0	46	0	0.410714285714286	0.00138682572177266	0.00309846481580896	significant	ENSG00000104979	ENST00000588234	Transcript	upstream_gene_variant	-	-	-	-	-	rs1480774123	MODIFIER	908	1	-	SNV	C19orf53	HGNC	24991	YES	CCDS12298.1	-	-	-	-	-	-	-	-
chr19:13884096	chr19	13884096	13884096	A	G	1	148	135	0	13	0	0.0878378378378378	106	91	0	15	0	0.141509433962264	0.223149848142726	0.233467529293411	nonsignificant	ENSG00000104979	ENST00000588234	Transcript	upstream_gene_variant	-	-	-	-	-	-	MODIFIER	886	1	-	SNV	C19orf53	HGNC	24991	YES	CCDS12298.1	-	-	-	-	-	-	-	-
chr19:13884259	chr19	13884259	13884259	A	G	1	259	228	0	31	0	0.11969111969112	224	169	0	55	0	0.245535714285714	0.000337445354554761	0.000866317493355628	significant	ENSG00000104979	ENST00000588234	Transcript	upstream_gene_variant	-	-	-	-	-	rs3179532	MODIFIER	723	1	-	SNV	C19orf53	HGNC	24991	YES	CCDS12298.1	-	-	-	-	-	-	-	-
chr19:13884339	chr19	13884339	13884339	A	G	1	253	241	0	12	0	0.0474308300395257	245	209	0	36	0	0.146938775510204	0.000206365411042273	0.000559313495666106	significant	ENSG00000104979	ENST00000588234	Transcript	upstream_gene_variant	-	-	-	-	-	-	MODIFIER	643	1	-	SNV	C19orf53	HGNC	24991	YES	CCDS12298.1	-	-	-	-	-	-	-	-
chr19:13884346	chr19	13884346	13884346	A	G	1	211	90	0	121	0	0.57345971563981	222	59	0	163	0	0.734234234234234	0.000560902691134668	0.00135592128813424	significant	ENSG00000104979	ENST00000588234	Transcript	upstream_gene_variant	-	-	-	-	-	rs1328341396,COSV50005621	MODIFIER	636	1	-	SNV	C19orf53	HGNC	24991	YES	CCDS12298.1	-	-	-	-	-	0,1	0,1	-
chr19:13884408	chr19	13884408	13884408	A	G	1	165	89	0	76	0	0.460606060606061	256	116	0	140	0	0.546875	0.0901696873114607	0.10545524154595	nonsignificant	ENSG00000104979	ENST00000588234	Transcript	upstream_gene_variant	-	-	-	-	-	rs1374307800,COSV50003623	MODIFIER	574	1	-	SNV	C19orf53	HGNC	24991	YES	CCDS12298.1	-	-	-	-	-	0,1	0,1	-
chr19:13884418	chr19	13884418	13884418	A	G	1	144	36	0	108	0	0.75	230	29	0	201	0	0.873913043478261	0.00303663282426275	0.00604381873175748	significant	ENSG00000104979	ENST00000588234	Transcript	upstream_gene_variant	-	-	-	-	-	rs1241246013,COSV50003626	MODIFIER	564	1	-	SNV	C19orf53	HGNC	24991	YES	CCDS12298.1	-	-	-	-	-	0,1	0,1	-
chr19:13884419	chr19	13884419	13884419	A	G	1	161	95	0	66	0	0.409937888198758	230	113	0	117	0	0.508695652173913	0.0637857068577412	0.0792637200160692	nonsignificant	ENSG00000104979	ENST00000588234	Transcript	upstream_gene_variant	-	-	-	-	-	COSV50003629	MODIFIER	563	1	-	SNV	C19orf53	HGNC	24991	YES	CCDS12298.1	-	-	-	-	-	1	1	-
chr19:13884422	chr19	13884422	13884422	A	G	1	178	174	0	4	0	0.0224719101123595	235	213	0	22	0	0.0936170212765957	0.00347554326598409	0.00679056947349903	significant	ENSG00000104979	ENST00000588234	Transcript	upstream_gene_variant	-	-	-	-	-	-	MODIFIER	560	1	-	SNV	C19orf53	HGNC	24991	YES	CCDS12298.1	-	-	-	-	-	-	-	-
chr19:13884669	chr19	13884669	13884669	A	G	1	199	163	0	36	0	0.180904522613065	138	87	0	51	0	0.369565217391304	0.000134949656577767	0.00038449785022011	significant	ENSG00000104979	ENST00000588234	Transcript	upstream_gene_variant	-	-	-	-	-	rs1128029	MODIFIER	313	1	-	SNV	C19orf53	HGNC	24991	YES	CCDS12298.1	-	-	-	-	-	-	-	-
chr19:1458475	chr19	1458475	1458475	A	G	0	100	98	0	2	0	0.02	131	118	0	13	0	0.099236641221374	0.0157383211267895	0.0243069626291526	nonsignificant	ENSG00000115266	ENST00000535453	Transcript	intron_variant	-	-	-	-	-	-	MODIFIER	-	1	-	SNV	APC2	HGNC	24036	YES	CCDS12068.1	1	ENST00000535453.1:c.1303+416T>G	-	-	-	-	-	-
chr19:1458553	chr19	1458553	1458553	A	G	0	70	69	0	1	0	0.0142857142857143	118	108	0	10	0	0.0847457627118644	0.0559995670432744	0.070717169024148	nonsignificant	ENSG00000115266	ENST00000535453	Transcript	intron_variant	-	-	-	-	-	-	MODIFIER	-	1	-	SNV	APC2	HGNC	24036	YES	CCDS12068.1	1	ENST00000535453.1:c.1303+494T>G	-	-	-	-	-	-
chr19:16302148	chr19	16302148	16302148	A	G	1	772	772	0	0	0	0	409	381	0	28	0	0.0684596577017115	6.83380502858842e-14	7.07371520512397e-13	significant	ENSG00000105058	ENST00000263384	Transcript	3_prime_UTR_variant	746	-	-	-	-	-	MODIFIER	-	1	-	SNV	FAM32A	HGNC	24563	YES	CCDS12341.1	-	ENST00000263384.7:c.*382A>G	-	-	-	-	-	-
chr19:16662658	chr19	16662658	16662658	A	G	0	107	107	0	0	0	0	92	82	0	10	0	0.108695652173913	0.000338077294724062	0.000866796331400559	significant	ENSG00000127526	ENST00000595753	Transcript	3_prime_UTR_variant	3083	-	-	-	-	-	MODIFIER	-	-1	-	SNV	SLC35E1	HGNC	20803	YES	CCDS12346.2	-	ENST00000595753.1:c.*1832A>C	-	-	-	-	-	-
chr19:16663242	chr19	16663242	16663242	A	G	0	124	114	0	10	0	0.0806451612903226	152	131	0	21	0	0.138157894736842	0.179315486142179	0.191685453532178	nonsignificant	ENSG00000127526	ENST00000595753	Transcript	3_prime_UTR_variant	2499	-	-	-	-	-	MODIFIER	-	-1	-	SNV	SLC35E1	HGNC	20803	YES	CCDS12346.2	-	ENST00000595753.1:c.*1248A>C	-	-	-	-	-	-
chr19:18288551	chr19	18288551	18288551	A	G	1	457	457	0	0	0	0	335	286	0	49	0	0.146268656716418	5.54785874753296e-20	9.38794184582534e-19	significant	ENSG00000216490	ENST00000407280	Transcript	missense_variant	842	667	223	T/A	Acc/Gcc	COSV101325396	MODERATE	-	1	-	SNV	IFI30	HGNC	5398	YES	CCDS46015.1	-	ENST00000407280.3:c.667A>G	ENSP00000384886.1:p.Thr223Ala	-	-	1	1	-
chr19:19467758	chr19	19467758	19467758	A	G	1	238	238	0	0	0	0	136	128	0	8	0	0.0588235294117647	0.000267281037857329	0.000702876891446437	significant	ENSG00000129933	ENST00000392313	Transcript	3_prime_UTR_variant	3188	-	-	-	-	-	MODIFIER	-	1	-	SNV	MAU2	HGNC	29140	YES	CCDS32969.2	1	ENST00000392313.6:c.*1167A>G	-	-	-	-	-	-
chr19:19467848	chr19	19467848	19467848	A	G	1	235	235	0	0	0	0	134	111	0	23	0	0.171641791044776	2.06852006551536e-11	1.72023078952687e-10	significant	ENSG00000129933	ENST00000392313	Transcript	3_prime_UTR_variant	3278	-	-	-	-	rs1599933121	MODIFIER	-	1	-	SNV	MAU2	HGNC	29140	YES	CCDS32969.2	1	ENST00000392313.6:c.*1257A>G	-	-	-	-	-	-
chr19:1986084	chr19	1986084	1986084	A	G	0	461	461	0	0	0	0	369	347	0	22	0	0.0596205962059621	1.25740227805136e-08	7.59712334711319e-08	significant	ENSG00000133243	ENST00000255608	Transcript	3_prime_UTR_variant	1998	-	-	-	-	-	MODIFIER	-	-1	-	SNV	BTBD2	HGNC	15504	YES	CCDS12078.1	-	ENST00000255608.4:c.*403A>C	-	-	-	-	-	-
chr19:2132555	chr19	2132555	2132555	A	G	0	722	722	0	0	0	0	480	379	0	101	0	0.210416666666667	4.85765339167277e-44	1.71872609094458e-42	significant	ENSG00000065000	ENST00000355272	Transcript	missense_variant	584	377	126	F/S	tTc/tCc	-	MODERATE	-	-1	-	SNV	AP3D1	HGNC	568	YES	CCDS58638.1	1	ENST00000355272.6:c.377A>C	ENSP00000347416.5:p.Phe126Ser	-	-	-	-	-
chr19:2248197	chr19	2248197	2248197	A	G	1	643	522	1	119	1	0.1850699844479	608	459	0	149	0	0.245065789473684	0.0108165211985705	0.0178380934342528	nonsignificant	ENSG00000104897	ENST00000221494	Transcript	synonymous_variant	1465	1047	349	G	ggA/ggG	rs1321919075	LOW	-	1	-	SNV	SF3A2	HGNC	10766	YES	CCDS12084.1	-	ENST00000221494.5:c.1047A>G	ENSP00000221494.3:p.Gly349%3D	-	-	-	-	-
chr19:24010214	chr19	24010214	24010214	A	G	1	173	172	1	0	0	0	142	107	0	35	0	0.246478873239437	6.37183558439006e-14	6.63079788621554e-13	significant	ENSG00000205246	ENST00000496398	Transcript	missense_variant	674	251	84	Q/R	cAg/cGg	-	MODERATE	-	1	-	SNV	RPSAP58	HGNC	36809	YES	-	-	ENST00000496398.1:c.251A>G	ENSP00000417240.1:p.Gln84Arg	-	-	-	-	-
chr19:2428897	chr19	2428897	2428897	A	G	0	883	883	0	0	0	0	744	686	0	58	0	0.0779569892473118	5.57839606309508e-21	9.95922820071837e-20	significant	ENSG00000176619	ENST00000325327	Transcript	3_prime_UTR_variant	3938	-	-	-	-	-	MODIFIER	-	-1	-	SNV	LMNB2	HGNC	6638	YES	CCDS12090.2	1	ENST00000325327.3:c.*2012A>C	-	-	-	-	-	-
chr19:2763744	chr19	2763744	2763744	A	G	0	1200	1200	0	0	0	0	773	675	0	98	0	0.126778783958603	2.47011498364066e-42	8.43305922485039e-41	significant	ENSG00000104969	ENST00000221566	Transcript	missense_variant	566	404	135	F/S	tTc/tCc	-	MODERATE	-	-1	-	SNV	SGTA	HGNC	10819	YES	CCDS12094.1	-	ENST00000221566.2:c.404A>C	ENSP00000221566.1:p.Phe135Ser	-	-	-	-	-
chr19:32944071	chr19	32944071	32944071	A	G	1	120	120	0	0	0	0	78	74	0	4	0	0.0512820512820513	0.0229635001208605	0.0332739919845083	nonsignificant	ENSG00000178904	ENST00000342179	Transcript	missense_variant	1091	876	292	I/M	atA/atG	-	MODERATE	-	1	-	SNV	DPY19L3	HGNC	27120	YES	CCDS12422.1	-	ENST00000342179.5:c.876A>G	ENSP00000344937.4:p.Ile292Met	-	-	-	-	-
chr19:33461541	chr19	33461541	33461541	A	G	0	142	142	0	0	0	0	87	82	0	5	0	0.0574712643678161	0.0073571034740159	0.0128287843731496	nonsignificant	ENSG00000121289	ENST00000305768	Transcript	intron_variant	-	-	-	-	-	-	MODIFIER	-	-1	-	SNV	CEP89	HGNC	25907	YES	CCDS32987.1	1	ENST00000305768.5:c.39+1201A>C	-	-	-	-	-	-
chr19:3464641	chr19	3464641	3464641	A	G	1	86	86	0	0	0	0	118	109	0	9	0	0.076271186440678	0.0111086337696369	0.0181811617457639	nonsignificant	ENSG00000141905	ENST00000443272	Transcript	downstream_gene_variant	-	-	-	-	-	-	MODIFIER	1736	1	-	SNV	NFIC	HGNC	7786	YES	CCDS59330.1	-	-	-	-	-	-	-	-
chr19:34961521	chr19	34961521	34961521	A	G	1	248	166	0	82	0	0.330645161290323	153	81	0	72	0	0.470588235294118	0.00599970094743573	0.0107212286902754	nonsignificant	ENSG00000126261	ENST00000246548	Transcript	downstream_gene_variant	-	-	-	-	-	-	MODIFIER	668	1	-	SNV	UBA2	HGNC	30661	YES	CCDS12439.1	-	-	-	-	-	-	-	-
chr19:34961567	chr19	34961567	34961567	A	G	1	169	91	0	78	0	0.461538461538462	92	35	0	57	0	0.619565217391304	0.0194067722921342	0.0290728089919116	nonsignificant	ENSG00000126261	ENST00000246548	Transcript	downstream_gene_variant	-	-	-	-	-	-	MODIFIER	714	1	-	SNV	UBA2	HGNC	30661	YES	CCDS12439.1	-	-	-	-	-	-	-	-
chr19:35504457	chr19	35504457	35504457	A	G	1	824	824	0	0	0	0	612	528	0	84	0	0.137254901960784	2.32719424427709e-33	6.46959999909032e-32	significant	ENSG00000089351	ENST00000317991	Transcript	synonymous_variant	924	732	244	E	gaA/gaG	-	LOW	-	1	-	SNV	GRAMD1A	HGNC	29305	YES	CCDS42546.1	-	ENST00000317991.5:c.732A>G	ENSP00000441032.1:p.Glu244%3D	-	-	-	-	-
chr19:36211399	chr19	36211399	36211399	A	G	1	94	94	0	0	0	0	92	85	0	7	0	0.0760869565217391	0.0064266708633307	0.0114212799087137	nonsignificant	ENSG00000272333	ENST00000222270	Transcript	missense_variant	1150	1150	384	R/G	Aga/Gga	-	MODERATE	-	1	-	SNV	KMT2B	Uniprot_gn	15840	YES	CCDS46055.1	-	ENST00000222270.7:c.1150A>G	ENSP00000222270.6:p.Arg384Gly	-	-	-	-	-
chr19:36260689	chr19	36260689	36260689	A	G	1	109	109	0	0	0	0	96	89	0	7	0	0.0729166666666667	0.00437891791550985	0.00826322837023345	significant	ENSG00000167595	ENST00000544099	Transcript	downstream_gene_variant	-	-	-	-	-	rs1249155898	MODIFIER	599	1	-	SNV	C19orf55	HGNC	25204	YES	-	-	-	-	-	-	-	-	-
chr19:36260936	chr19	36260936	36260936	A	G	1	135	131	0	4	0	0.0296296296296296	100	90	0	10	0	0.1	0.0473124235321065	0.0612574691906049	nonsignificant	ENSG00000167595	ENST00000544099	Transcript	downstream_gene_variant	-	-	-	-	-	-	MODIFIER	846	1	-	SNV	C19orf55	HGNC	25204	YES	-	-	-	-	-	-	-	-	-
chr19:36261168	chr19	36261168	36261168	A	G	1	180	141	0	39	0	0.216666666666667	128	88	0	40	0	0.3125	0.064467079161053	0.0800082500302354	nonsignificant	ENSG00000167595	ENST00000544099	Transcript	downstream_gene_variant	-	-	-	-	-	-	MODIFIER	1078	1	-	SNV	C19orf55	HGNC	25204	YES	-	-	-	-	-	-	-	-	-
chr19:36261174	chr19	36261174	36261174	A	G	1	184	176	0	8	0	0.0434782608695652	130	117	0	13	0	0.1	0.0653134664615568	0.0808010208100378	nonsignificant	ENSG00000167595	ENST00000544099	Transcript	downstream_gene_variant	-	-	-	-	-	-	MODIFIER	1084	1	-	SNV	C19orf55	HGNC	25204	YES	-	-	-	-	-	-	-	-	-
chr19:36261202	chr19	36261202	36261202	A	G	1	201	183	0	18	0	0.0895522388059701	149	123	0	26	0	0.174496644295302	0.0221187442219369	0.0323875667839648	nonsignificant	ENSG00000167595	ENST00000544099	Transcript	downstream_gene_variant	-	-	-	-	-	-	MODIFIER	1112	1	-	SNV	C19orf55	HGNC	25204	YES	-	-	-	-	-	-	-	-	-
chr19:36261208	chr19	36261208	36261208	A	G	1	207	125	0	80	2	0.386473429951691	163	80	0	83	0	0.50920245398773	0.0265249229421059	0.0376495259265777	nonsignificant	ENSG00000167595	ENST00000544099	Transcript	downstream_gene_variant	-	-	-	-	-	rs944071687	MODIFIER	1118	1	-	SNV	C19orf55	HGNC	25204	YES	-	-	-	-	-	-	-	-	-
chr19:36261612	chr19	36261612	36261612	A	G	1	84	60	0	24	0	0.285714285714286	74	44	0	30	0	0.405405405405405	0.131817752988105	0.14683305513157	nonsignificant	ENSG00000004777	ENST00000314737	Transcript	upstream_gene_variant	-	-	-	-	-	-	MODIFIER	4865	1	-	SNV	ARHGAP33	HGNC	23085	YES	CCDS12477.1	-	-	-	-	-	-	-	-
chr19:36261624	chr19	36261624	36261624	A	G	1	97	97	0	0	0	0	79	75	0	4	0	0.0506329113924051	0.0388937612118796	0.0517342852483374	nonsignificant	ENSG00000004777	ENST00000314737	Transcript	upstream_gene_variant	-	-	-	-	-	-	MODIFIER	4853	1	-	SNV	ARHGAP33	HGNC	23085	YES	CCDS12477.1	-	-	-	-	-	-	-	-
chr19:36261626	chr19	36261626	36261626	A	G	1	99	99	0	0	0	0	79	75	0	4	0	0.0506329113924051	0.037160540849362	0.0497690381919191	nonsignificant	ENSG00000004777	ENST00000314737	Transcript	upstream_gene_variant	-	-	-	-	-	-	MODIFIER	4851	1	-	SNV	ARHGAP33	HGNC	23085	YES	CCDS12477.1	-	-	-	-	-	-	-	-
chr19:36261657	chr19	36261657	36261657	A	G	1	83	75	0	8	0	0.0963855421686747	79	53	0	26	0	0.329113924050633	0.000403819416222588	0.00101923811150345	significant	ENSG00000004777	ENST00000314737	Transcript	upstream_gene_variant	-	-	-	-	-	-	MODIFIER	4820	1	-	SNV	ARHGAP33	HGNC	23085	YES	CCDS12477.1	-	-	-	-	-	-	-	-
chr19:36261658	chr19	36261658	36261658	A	G	1	79	57	0	22	0	0.278481012658228	80	35	0	45	0	0.5625	0.000386148244216019	0.000977170979511539	significant	ENSG00000004777	ENST00000314737	Transcript	upstream_gene_variant	-	-	-	-	-	-	MODIFIER	4819	1	-	SNV	ARHGAP33	HGNC	23085	YES	CCDS12477.1	-	-	-	-	-	-	-	-
chr19:36261667	chr19	36261667	36261667	A	G	1	90	78	0	12	0	0.133333333333333	73	55	0	18	0	0.246575342465753	0.0705614003601687	0.0857131617358854	nonsignificant	ENSG00000004777	ENST00000314737	Transcript	upstream_gene_variant	-	-	-	-	-	-	MODIFIER	4810	1	-	SNV	ARHGAP33	HGNC	23085	YES	CCDS12477.1	-	-	-	-	-	-	-	-
chr19:36261671	chr19	36261671	36261671	A	G	1	81	65	0	16	0	0.197530864197531	72	43	0	29	0	0.402777777777778	0.00744296310329744	0.0129552828255964	nonsignificant	ENSG00000004777	ENST00000314737	Transcript	upstream_gene_variant	-	-	-	-	-	-	MODIFIER	4806	1	-	SNV	ARHGAP33	HGNC	23085	YES	CCDS12477.1	-	-	-	-	-	-	-	-
chr19:36811543	chr19	36811543	36811543	A	G	0	101	59	0	42	0	0.415841584158416	114	57	0	57	0	0.5	0.221436057849296	0.232048771445735	nonsignificant	ENSG00000232677	ENST00000591372	Transcript	downstream_gene_variant	-	-	-	-	-	-	MODIFIER	4296	-1	-	SNV	LINC00665	HGNC	44323	YES	-	-	-	-	-	-	-	-	-
chr19:36811546	chr19	36811546	36811546	A	G	0	103	67	0	36	0	0.349514563106796	119	67	0	52	0	0.436974789915966	0.216105379798208	0.227074011386238	nonsignificant	ENSG00000232677	ENST00000591372	Transcript	downstream_gene_variant	-	-	-	-	-	-	MODIFIER	4293	-1	-	SNV	LINC00665	HGNC	44323	YES	-	-	-	-	-	-	-	-	-
chr19:36811578	chr19	36811578	36811578	A	G	0	136	121	0	15	0	0.110294117647059	163	132	0	31	0	0.190184049079755	0.0759088796258054	0.0911843702171712	nonsignificant	ENSG00000232677	ENST00000591372	Transcript	downstream_gene_variant	-	-	-	-	-	-	MODIFIER	4261	-1	-	SNV	LINC00665	HGNC	44323	YES	-	-	-	-	-	-	-	-	-
chr19:36811589	chr19	36811589	36811589	A	G	0	113	55	0	58	0	0.513274336283186	152	52	0	100	0	0.657894736842105	0.0225611662403316	0.0328410457624899	nonsignificant	ENSG00000232677	ENST00000591372	Transcript	downstream_gene_variant	-	-	-	-	-	-	MODIFIER	4250	-1	-	SNV	LINC00665	HGNC	44323	YES	-	-	-	-	-	-	-	-	-
chr19:36938074	chr19	36938074	36938074	A	G	0	114	113	0	1	0	0.0087719298245614	96	86	0	10	0	0.104166666666667	0.00300095131911625	0.00599574052053412	significant	ENSG00000186017	ENST00000454319	Transcript	3_prime_UTR_variant	3200	-	-	-	-	-	MODIFIER	-	-1	-	SNV	ZNF566	HGNC	25919	YES	CCDS46061.1	-	ENST00000454319.1:c.*1805A>C	-	-	-	-	-	-
chr19:37236458	chr19	37236458	37236458	A	G	0	89	73	0	16	0	0.179775280898876	74	51	0	23	0	0.310810810810811	0.0651800687582922	0.0807900724863927	nonsignificant	ENSG00000267041	ENST00000591344	Transcript	3_prime_UTR_variant	5643	-	-	-	-	-	MODIFIER	-	-1	-	SNV	ZNF850	HGNC	27994	YES	CCDS59379.1	-	ENST00000591344.1:c.*2211A>C	-	-	-	-	-	-
chr19:37236467	chr19	37236467	37236467	A	G	0	77	69	0	8	0	0.103896103896104	76	63	0	13	0	0.171052631578947	0.249224665333287	0.258524093144231	nonsignificant	ENSG00000267041	ENST00000591344	Transcript	3_prime_UTR_variant	5634	-	-	-	-	-	MODIFIER	-	-1	-	SNV	ZNF850	HGNC	27994	YES	CCDS59379.1	-	ENST00000591344.1:c.*2202A>C	-	-	-	-	-	-
chr19:37237390	chr19	37237390	37237390	A	G	0	142	89	0	53	0	0.373239436619718	79	44	0	35	0	0.443037974683544	0.319392567558239	0.324224275674665	nonsignificant	ENSG00000267041	ENST00000591344	Transcript	3_prime_UTR_variant	4711	-	-	-	-	-	MODIFIER	-	-1	-	SNV	ZNF850	HGNC	27994	YES	CCDS59379.1	-	ENST00000591344.1:c.*1279A>C	-	-	-	-	-	-
chr19:37238367	chr19	37238367	37238367	A	G	0	69	66	0	3	0	0.0434782608695652	64	57	0	7	0	0.109375	0.195025412365165	0.206709941428438	nonsignificant	ENSG00000267041	ENST00000591344	Transcript	3_prime_UTR_variant	3734	-	-	-	-	-	MODIFIER	-	-1	-	SNV	ZNF850	HGNC	27994	YES	CCDS59379.1	-	ENST00000591344.1:c.*302A>C	-	-	-	-	-	-
chr19:37238373	chr19	37238373	37238373	A	G	0	69	69	0	0	0	0	65	60	0	5	0	0.0769230769230769	0.0247406090188962	0.0354391121488078	nonsignificant	ENSG00000267041	ENST00000591344	Transcript	3_prime_UTR_variant	3728	-	-	-	-	-	MODIFIER	-	-1	-	SNV	ZNF850	HGNC	27994	YES	CCDS59379.1	-	ENST00000591344.1:c.*296A>C	-	-	-	-	-	-
chr19:37267361	chr19	37267361	37267361	A	G	1	147	143	0	4	0	0.0272108843537415	116	106	0	10	0	0.0862068965517241	0.0504367456656054	0.0647854172047975	nonsignificant	ENSG00000267041	ENST00000591344	Transcript	upstream_gene_variant	-	-	-	-	-	-	MODIFIER	3645	-1	-	SNV	ZNF850	HGNC	27994	YES	CCDS59379.1	-	-	-	-	-	-	-	-
chr19:37379629	chr19	37379629	37379629	A	G	0	164	162	0	2	0	0.0121951219512195	146	134	0	12	0	0.0821917808219178	0.00438214371946604	0.00826322837023345	significant	ENSG00000185869	ENST00000520965	Transcript	3_prime_UTR_variant	4374	-	-	-	-	-	MODIFIER	-	-1	-	SNV	ZNF829	HGNC	34032	YES	CCDS59380.1	-	ENST00000520965.1:c.*2765A>C	-	-	-	-	-	-
chr19:37379674	chr19	37379674	37379674	A	G	0	106	106	0	0	0	0	96	91	0	5	0	0.0520833333333333	0.0229243894913754	0.0332668620061272	nonsignificant	ENSG00000185869	ENST00000520965	Transcript	3_prime_UTR_variant	4329	-	-	-	-	-	MODIFIER	-	-1	-	SNV	ZNF829	HGNC	34032	YES	CCDS59380.1	-	ENST00000520965.1:c.*2720A>C	-	-	-	-	-	-
chr19:37379813	chr19	37379813	37379813	A	G	0	126	104	0	22	0	0.174603174603175	82	59	0	23	0	0.280487804878049	0.0851396320441618	0.100291600458801	nonsignificant	ENSG00000185869	ENST00000520965	Transcript	3_prime_UTR_variant	4190	-	-	-	-	-	MODIFIER	-	-1	-	SNV	ZNF829	HGNC	34032	YES	CCDS59380.1	-	ENST00000520965.1:c.*2581A>C	-	-	-	-	-	-
chr19:37379900	chr19	37379900	37379900	A	G	0	129	95	0	34	0	0.263565891472868	91	49	0	42	0	0.461538461538462	0.00263365256877827	0.00537220953757076	significant	ENSG00000185869	ENST00000520965	Transcript	3_prime_UTR_variant	4103	-	-	-	-	-	MODIFIER	-	-1	-	SNV	ZNF829	HGNC	34032	YES	CCDS59380.1	-	ENST00000520965.1:c.*2494A>C	-	-	-	-	-	-
chr19:37815700	chr19	37815700	37815700	A	G	1	111	48	0	63	0	0.567567567567568	133	39	0	94	0	0.706766917293233	0.0315252698025005	0.0432944072234763	nonsignificant	ENSG00000181666	ENST00000591471	Transcript	splice_region_variant,5_prime_UTR_variant	575	-	-	-	-	-	LOW	-	1	-	SNV	HKR1	HGNC	4928	-	-	-	ENST00000591471.1:c.-1067A>G	-	-	-	-	-	-
chr19:37815757	chr19	37815757	37815757	A	G	1	106	95	0	11	0	0.10377358490566	158	131	0	27	0	0.170886075949367	0.153575632092045	0.167826128252977	nonsignificant	ENSG00000181666	ENST00000591471	Transcript	5_prime_UTR_variant	632	-	-	-	-	-	MODIFIER	-	1	-	SNV	HKR1	HGNC	4928	-	-	-	ENST00000591471.1:c.-1010A>G	-	-	-	-	-	-
chr19:37815789	chr19	37815789	37815789	A	G	1	99	91	0	8	0	0.0808080808080808	151	122	0	29	0	0.19205298013245	0.0175654310664279	0.0266632830384312	nonsignificant	ENSG00000181666	ENST00000591471	Transcript	5_prime_UTR_variant	664	-	-	-	-	-	MODIFIER	-	1	-	SNV	HKR1	HGNC	4928	-	-	-	ENST00000591471.1:c.-978A>G	-	-	-	-	-	-
chr19:37815794	chr19	37815794	37815794	A	G	1	95	95	0	0	0	0	136	129	0	7	0	0.0514705882352941	0.0433152713287819	0.0567619649870771	nonsignificant	ENSG00000181666	ENST00000591471	Transcript	5_prime_UTR_variant	669	-	-	-	-	-	MODIFIER	-	1	-	SNV	HKR1	HGNC	4928	-	-	-	ENST00000591471.1:c.-973A>G	-	-	-	-	-	-
chr19:39379748	chr19	39379748	39379748	A	G	0	695	695	0	0	0	0	604	557	0	47	0	0.0778145695364238	8.64737260865535e-17	1.12185247309622e-15	significant	ENSG00000068903	ENST00000249396	Transcript	synonymous_variant	782	480	160	L	ctT/ctC	-	LOW	-	-1	-	SNV	SIRT2	HGNC	10886	YES	CCDS12523.1	-	ENST00000249396.7:c.480A>C	ENSP00000249396.7:p.Leu160%3D	-	-	-	-	-
chr19:39399229	chr19	39399229	39399229	A	G	1	136	136	0	0	0	0	250	214	0	36	0	0.144	1.14937455928865e-07	6.07794264232533e-07	significant	ENSG00000104825	ENST00000313582	Transcript	intron_variant	-	-	-	-	-	-	MODIFIER	-	1	-	SNV	NFKBIB	HGNC	7798	YES	CCDS12524.1	-	ENST00000313582.5:c.970-142A>G	-	-	-	-	-	-
chr19:39663826	chr19	39663826	39663826	A	G	1	770	769	1	0	0	0	346	326	0	20	0	0.0578034682080925	4.64910094106794e-11	3.72310717338198e-10	significant	ENSG00000130669	ENST00000593690	Transcript	missense_variant	900	473	158	K/R	aAg/aGg	-	MODERATE	-	1	-	SNV	PAK4	HGNC	16059	YES	CCDS12528.1	-	ENST00000593690.1:c.473A>G	ENSP00000469413.1:p.Lys158Arg	-	-	-	-	-
chr19:3976306	chr19	3976306	3976306	A	G	0	1056	1046	1	6	3	0.00568181818181818	1598	1441	1	152	4	0.0951188986232791	2.74775159176875e-27	6.36562452093095e-26	significant	ENSG00000167658	ENST00000309311	Transcript	3_prime_UTR_variant	2912	-	-	-	-	-	MODIFIER	-	-1	-	SNV	EEF2	HGNC	3214	YES	CCDS12117.1	1	ENST00000309311.6:c.*246A>C	-	-	-	-	-	-
chr19:3976604	chr19	3976604	3976604	A	G	0	12816	12796	0	16	4	0.00124843945068664	9438	7594	0	1839	5	0.194850603941513	0	0	significant	ENSG00000167658	ENST00000309311	Transcript	missense_variant	2614	2525	842	M/T	aTg/aCg	-	MODERATE	-	-1	-	SNV	EEF2	HGNC	3214	YES	CCDS12117.1	1	ENST00000309311.6:c.2525A>C	ENSP00000307940.5:p.Met842Thr	-	-	-	-	-
chr19:39981083	chr19	39981083	39981083	A	G	1	163	159	0	4	0	0.0245398773006135	191	176	0	15	0	0.0785340314136126	0.0317725300375895	0.0435212197691915	nonsignificant	ENSG00000105197	ENST00000314349	Transcript	downstream_gene_variant	-	-	-	-	-	-	MODIFIER	515	1	-	SNV	TIMM50	HGNC	23656	YES	CCDS33023.1	1	-	-	-	-	-	-	-
chr19:39981168	chr19	39981168	39981168	A	G	1	256	209	0	47	0	0.18359375	204	153	0	51	0	0.25	0.0870041679060549	0.102302181719144	nonsignificant	ENSG00000105197	ENST00000314349	Transcript	downstream_gene_variant	-	-	-	-	-	-	MODIFIER	600	1	-	SNV	TIMM50	HGNC	23656	YES	CCDS33023.1	1	-	-	-	-	-	-	-
chr19:39981170	chr19	39981170	39981170	A	G	1	247	190	0	57	0	0.230769230769231	203	144	0	59	0	0.29064039408867	0.160030088970408	0.173782674741303	nonsignificant	ENSG00000105197	ENST00000314349	Transcript	downstream_gene_variant	-	-	-	-	-	-	MODIFIER	602	1	-	SNV	TIMM50	HGNC	23656	YES	CCDS33023.1	1	-	-	-	-	-	-	-
chr19:39981240	chr19	39981240	39981240	A	G	1	232	212	0	20	0	0.0862068965517241	157	133	0	24	0	0.152866242038217	0.0501469968832669	0.0644557833123101	nonsignificant	ENSG00000105197	ENST00000314349	Transcript	downstream_gene_variant	-	-	-	-	-	-	MODIFIER	672	1	-	SNV	TIMM50	HGNC	23656	YES	CCDS33023.1	1	-	-	-	-	-	-	-
chr19:39981250	chr19	39981250	39981250	A	G	1	227	209	0	18	0	0.079295154185022	165	122	0	43	0	0.260606060606061	1.8623790418705e-06	7.93039303168488e-06	significant	ENSG00000105197	ENST00000314349	Transcript	downstream_gene_variant	-	-	-	-	-	-	MODIFIER	682	1	-	SNV	TIMM50	HGNC	23656	YES	CCDS33023.1	1	-	-	-	-	-	-	-
chr19:39981258	chr19	39981258	39981258	A	G	1	208	170	0	38	0	0.182692307692308	140	94	0	46	0	0.328571428571429	0.00216854336995719	0.00455230355764477	significant	ENSG00000105197	ENST00000314349	Transcript	downstream_gene_variant	-	-	-	-	-	-	MODIFIER	690	1	-	SNV	TIMM50	HGNC	23656	YES	CCDS33023.1	1	-	-	-	-	-	-	-
chr19:39981265	chr19	39981265	39981265	A	G	1	214	186	0	28	0	0.130841121495327	139	102	0	37	0	0.266187050359712	0.00187099269411921	0.00400137235554563	significant	ENSG00000105197	ENST00000314349	Transcript	downstream_gene_variant	-	-	-	-	-	-	MODIFIER	697	1	-	SNV	TIMM50	HGNC	23656	YES	CCDS33023.1	1	-	-	-	-	-	-	-
chr19:39981268	chr19	39981268	39981268	A	G	1	202	184	0	18	0	0.0891089108910891	136	98	0	38	0	0.279411764705882	5.63873329046436e-06	2.17286633331557e-05	significant	ENSG00000105197	ENST00000314349	Transcript	downstream_gene_variant	-	-	-	-	-	-	MODIFIER	700	1	-	SNV	TIMM50	HGNC	23656	YES	CCDS33023.1	1	-	-	-	-	-	-	-
chr19:39981291	chr19	39981291	39981291	A	G	1	195	152	0	43	0	0.220512820512821	132	81	0	51	0	0.386363636363636	0.00176227659155861	0.00380198475296347	significant	ENSG00000105197	ENST00000314349	Transcript	downstream_gene_variant	-	-	-	-	-	-	MODIFIER	723	1	-	SNV	TIMM50	HGNC	23656	YES	CCDS33023.1	1	-	-	-	-	-	-	-
chr19:39981292	chr19	39981292	39981292	A	G	1	194	79	0	115	0	0.592783505154639	136	39	0	97	0	0.713235294117647	0.0269336139349131	0.038146151904906	nonsignificant	ENSG00000105197	ENST00000314349	Transcript	downstream_gene_variant	-	-	-	-	-	-	MODIFIER	724	1	-	SNV	TIMM50	HGNC	23656	YES	CCDS33023.1	1	-	-	-	-	-	-	-
chr19:39982231	chr19	39982231	39982231	A	G	1	266	213	0	53	0	0.199248120300752	207	153	0	54	0	0.260869565217391	0.121640917658245	0.136591590169039	nonsignificant	ENSG00000105197	ENST00000314349	Transcript	downstream_gene_variant	-	-	-	-	-	-	MODIFIER	1663	1	-	SNV	TIMM50	HGNC	23656	YES	CCDS33023.1	1	-	-	-	-	-	-	-
chr19:39982256	chr19	39982256	39982256	A	G	1	235	221	0	14	0	0.0595744680851064	206	181	0	25	0	0.121359223300971	0.028284996885087	0.0396572406914705	nonsignificant	ENSG00000105197	ENST00000314349	Transcript	downstream_gene_variant	-	-	-	-	-	-	MODIFIER	1688	1	-	SNV	TIMM50	HGNC	23656	YES	CCDS33023.1	1	-	-	-	-	-	-	-
chr19:39982341	chr19	39982341	39982341	A	G	1	214	160	0	54	0	0.252336448598131	189	127	0	62	0	0.328042328042328	0.0993102072422174	0.115308868313458	nonsignificant	ENSG00000105197	ENST00000314349	Transcript	downstream_gene_variant	-	-	-	-	-	-	MODIFIER	1773	1	-	SNV	TIMM50	HGNC	23656	YES	CCDS33023.1	1	-	-	-	-	-	-	-
chr19:39982591	chr19	39982591	39982591	A	G	1	293	285	0	8	0	0.0273037542662116	260	235	0	25	0	0.0961538461538462	0.00092388123946075	0.0021352409643594	significant	ENSG00000105197	ENST00000314349	Transcript	downstream_gene_variant	-	-	-	-	-	-	MODIFIER	2023	1	-	SNV	TIMM50	HGNC	23656	YES	CCDS33023.1	1	-	-	-	-	-	-	-
chr19:39982592	chr19	39982592	39982592	A	G	1	285	261	0	24	0	0.0842105263157895	259	210	0	49	0	0.189189189189189	0.000383566609494001	0.00097190185166058	significant	ENSG00000105197	ENST00000314349	Transcript	downstream_gene_variant	-	-	-	-	-	-	MODIFIER	2024	1	-	SNV	TIMM50	HGNC	23656	YES	CCDS33023.1	1	-	-	-	-	-	-	-
chr19:39982593	chr19	39982593	39982593	A	G	1	285	272	1	12	0	0.0421052631578947	222	193	0	29	0	0.130630630630631	0.000439117621533287	0.00109274027046519	significant	ENSG00000105197	ENST00000314349	Transcript	downstream_gene_variant	-	-	-	-	-	-	MODIFIER	2025	1	-	SNV	TIMM50	HGNC	23656	YES	CCDS33023.1	1	-	-	-	-	-	-	-
chr19:39983391	chr19	39983391	39983391	A	G	1	152	107	0	45	0	0.296052631578947	104	54	0	50	0	0.480769230769231	0.00366196019596338	0.00709778340771388	significant	ENSG00000105197	ENST00000314349	Transcript	downstream_gene_variant	-	-	-	-	-	-	MODIFIER	2823	1	-	SNV	TIMM50	HGNC	23656	YES	CCDS33023.1	1	-	-	-	-	-	-	-
chr19:40328475	chr19	40328475	40328475	A	G	0	9015	9014	0	1	0	0.000110926234054354	7204	6635	0	569	0	0.0789838978345364	2.1999254256021e-204	4.75672764246854e-202	significant	ENSG00000105202	ENST00000221801	Transcript	synonymous_variant	672	558	186	L	ctT/ctC	-	LOW	-	-1	-	SNV	FBL	HGNC	3599	YES	CCDS12545.1	-	ENST00000221801.3:c.558A>C	ENSP00000221801.2:p.Leu186%3D	-	-	-	-	-
chr19:40487989	chr19	40487989	40487989	A	G	1	214	214	0	0	0	0	106	99	0	7	0	0.0660377358490566	0.000381885303980294	0.000968903261467603	significant	ENSG00000013275	ENST00000157812	Transcript	downstream_gene_variant	-	-	-	-	-	rs1428272248	MODIFIER	641	1	-	SNV	PSMC4	HGNC	9551	YES	CCDS12547.1	-	-	-	-	-	-	-	-
chr19:40698238	chr19	40698238	40698238	A	G	1	241	241	0	0	0	0	125	108	0	17	0	0.136	5.4620708631492e-09	3.48498029497978e-08	significant	ENSG00000130758	ENST00000253055	Transcript	synonymous_variant	588	300	100	L	ctA/ctG	-	LOW	-	1	-	SNV	MAP3K10	HGNC	6849	YES	CCDS12549.1	-	ENST00000253055.3:c.300A>G	ENSP00000253055.2:p.Leu100%3D	-	-	-	-	-
chr19:40711069	chr19	40711069	40711069	A	G	1	319	319	0	0	0	0	227	205	0	22	0	0.0969162995594714	2.2076515290201e-09	1.47126365598394e-08	significant	ENSG00000130758	ENST00000253055	Transcript	missense_variant	1342	1054	352	S/G	Agc/Ggc	rs1239623555	MODERATE	-	1	-	SNV	MAP3K10	HGNC	6849	YES	CCDS12549.1	-	ENST00000253055.3:c.1054A>G	ENSP00000253055.2:p.Ser352Gly	-	-	-	-	-
chr19:42375540	chr19	42375540	42375540	A	G	1	386	368	0	18	0	0.0466321243523316	245	214	0	31	0	0.126530612244898	0.000375274304133879	0.000953373101624711	significant	ENSG00000105372	ENST00000598742	Transcript	3_prime_UTR_variant	905	-	-	-	-	-	MODIFIER	-	1	-	SNV	RPS19	HGNC	10402	YES	CCDS12588.1	1	ENST00000598742.1:c.*95A>G	-	-	-	-	-	-
chr19:42375584	chr19	42375584	42375584	A	G	1	447	311	0	136	0	0.304250559284116	281	172	0	109	0	0.387900355871886	0.023996211227001	0.0346175272759523	nonsignificant	ENSG00000105372	ENST00000598742	Transcript	3_prime_UTR_variant	949	-	-	-	-	rs1555842035	MODIFIER	-	1	-	SNV	RPS19	HGNC	10402	YES	CCDS12588.1	1	ENST00000598742.1:c.*139A>G	-	-	-	-	-	-
chr19:42375602	chr19	42375602	42375602	A	G	1	367	326	0	41	0	0.111716621253406	212	157	0	55	0	0.259433962264151	8.06502613173566e-06	2.96683191916023e-05	significant	ENSG00000105372	ENST00000598742	Transcript	3_prime_UTR_variant	967	-	-	-	-	rs1389850601	MODIFIER	-	1	-	SNV	RPS19	HGNC	10402	YES	CCDS12588.1	1	ENST00000598742.1:c.*157A>G	-	-	-	-	-	-
chr19:42375612	chr19	42375612	42375612	A	G	1	345	333	0	12	0	0.0347826086956522	179	157	0	22	0	0.122905027932961	0.000243030682989646	0.000644329303948025	significant	ENSG00000105372	ENST00000598742	Transcript	3_prime_UTR_variant	977	-	-	-	-	rs1372901272	MODIFIER	-	1	-	SNV	RPS19	HGNC	10402	YES	CCDS12588.1	1	ENST00000598742.1:c.*167A>G	-	-	-	-	-	-
chr19:42375624	chr19	42375624	42375624	A	G	1	364	294	0	70	0	0.192307692307692	204	129	0	75	0	0.367647058823529	5.9826051456761e-06	2.27830716506569e-05	significant	ENSG00000105372	ENST00000598742	Transcript	3_prime_UTR_variant	989	-	-	-	-	rs1450304500	MODIFIER	-	1	-	SNV	RPS19	HGNC	10402	YES	CCDS12588.1	1	ENST00000598742.1:c.*179A>G	-	-	-	-	-	-
chr19:42375627	chr19	42375627	42375627	A	G	1	358	299	0	59	0	0.164804469273743	200	105	0	95	0	0.475	1.6419756867348e-14	1.8363705094172e-13	significant	ENSG00000105372	ENST00000598742	Transcript	3_prime_UTR_variant	992	-	-	-	-	rs1404533985	MODIFIER	-	1	-	SNV	RPS19	HGNC	10402	YES	CCDS12588.1	1	ENST00000598742.1:c.*182A>G	-	-	-	-	-	-
chr19:42376702	chr19	42376702	42376702	A	G	1	393	383	0	10	0	0.0254452926208651	260	240	0	20	0	0.0769230769230769	0.00347497837668156	0.00679056947349903	significant	ENSG00000105372	ENST00000598742	Transcript	3_prime_UTR_variant	2067	-	-	-	-	rs3170195	MODIFIER	-	1	-	SNV	RPS19	HGNC	10402	YES	CCDS12588.1	1	ENST00000598742.1:c.*1257A>G	-	-	-	-	-	16100382
chr19:42376710	chr19	42376710	42376710	A	G	1	365	344	0	21	0	0.0575342465753425	243	211	0	32	0	0.131687242798354	0.00192581886772156	0.00410925824187078	significant	ENSG00000105372	ENST00000598742	Transcript	3_prime_UTR_variant	2075	-	-	-	-	rs3180172	MODIFIER	-	1	-	SNV	RPS19	HGNC	10402	YES	CCDS12588.1	1	ENST00000598742.1:c.*1265A>G	-	-	-	-	-	16100382
chr19:42376711	chr19	42376711	42376711	A	G	1	367	354	1	12	0	0.0326975476839237	239	218	0	21	0	0.0878661087866109	0.00532160620281601	0.00972379875181216	significant	ENSG00000105372	ENST00000598742	Transcript	3_prime_UTR_variant	2076	-	-	-	-	rs3207022	MODIFIER	-	1	-	SNV	RPS19	HGNC	10402	YES	CCDS12588.1	1	ENST00000598742.1:c.*1266A>G	-	-	-	-	-	16100382
chr19:42376843	chr19	42376843	42376843	A	G	1	381	200	0	181	0	0.4750656167979	320	136	0	184	0	0.575	0.00983123618086009	0.0165069763657927	nonsignificant	ENSG00000105372	ENST00000598742	Transcript	3_prime_UTR_variant	2208	-	-	-	-	rs3180175	MODIFIER	-	1	-	SNV	RPS19	HGNC	10402	YES	CCDS12588.1	1	ENST00000598742.1:c.*1398A>G	-	-	-	-	-	16100382
chr19:42376919	chr19	42376919	42376919	A	G	1	187	185	0	2	0	0.0106951871657754	155	143	0	12	0	0.0774193548387097	0.00210388691149635	0.00443091334390897	significant	ENSG00000105372	ENST00000598742	Transcript	3_prime_UTR_variant	2284	-	-	-	-	-	MODIFIER	-	1	-	SNV	RPS19	HGNC	10402	YES	CCDS12588.1	1	ENST00000598742.1:c.*1474A>G	-	-	-	-	-	-
chr19:42482187	chr19	42482187	42482187	A	G	0	157	157	0	0	0	0	125	108	0	17	0	0.136	5.15345219053167e-07	2.44333777931202e-06	significant	ENSG00000105409	ENST00000545399	Transcript	missense_variant	2037	1883	628	M/T	aTg/aCg	-	MODERATE	-	-1	-	SNV	ATP1A3	HGNC	801	YES	CCDS58664.1	1	ENST00000545399.1:c.1883A>C	ENSP00000444688.1:p.Met628Thr	-	-	-	-	-
chr19:42862401	chr19	42862401	42862401	A	G	1	228	228	0	0	0	0	136	127	0	9	0	0.0661764705882353	0.000119617688029514	0.000345365016180169	significant	ENSG00000105429	ENST00000334370	Transcript	missense_variant	5551	4916	1639	Y/C	tAc/tGc	-	MODERATE	-	1	-	SNV	MEGF8	HGNC	3233	YES	CCDS12604.2	1	ENST00000334370.4:c.4916A>G	ENSP00000334219.4:p.Tyr1639Cys	-	-	-	-	-
chr19:44056279	chr19	44056279	44056279	A	G	0	580	579	0	1	0	0.00172413793103448	470	438	0	31	1	0.0659574468085106	1.5397312623353e-10	1.1843150341915e-09	significant	ENSG00000073050	ENST00000262887	Transcript	synonymous_variant	1520	972	324	V	gtT/gtC	-	LOW	-	-1	-	SNV	XRCC1	HGNC	12828	YES	CCDS12624.1	-	ENST00000262887.5:c.972A>C	ENSP00000262887.4:p.Val324%3D	-	-	-	-	-
chr19:44057187	chr19	44057187	44057187	A	G	0	572	571	1	0	0	0	452	409	0	43	0	0.0951327433628319	1.73339033021543e-16	2.2191957780258e-15	significant	ENSG00000073050	ENST00000262887	Transcript	missense_variant	1206	658	220	C/R	Tgt/Cgt	-	MODERATE	-	-1	-	SNV	XRCC1	HGNC	12828	YES	CCDS12624.1	-	ENST00000262887.5:c.658A>C	ENSP00000262887.4:p.Cys220Arg	-	-	-	-	-
chr19:44662497	chr19	44662497	44662497	A	G	1	106	104	0	2	0	0.0188679245283019	90	83	0	7	0	0.0777777777777778	0.0828895177300573	0.0981119023982977	nonsignificant	ENSG00000263002	ENST00000426739	Transcript	3_prime_UTR_variant	2586	-	-	-	-	-	MODIFIER	-	1	-	SNV	ZNF234	HGNC	13027	YES	CCDS46101.1	-	ENST00000426739.2:c.*225A>G	-	-	-	-	-	-
chr19:44662580	chr19	44662580	44662580	A	G	1	97	92	0	5	0	0.0515463917525773	94	84	0	10	0	0.106382978723404	0.186178669444846	0.198522570268313	nonsignificant	ENSG00000263002	ENST00000426739	Transcript	3_prime_UTR_variant	2669	-	-	-	-	-	MODIFIER	-	1	-	SNV	ZNF234	HGNC	13027	YES	CCDS46101.1	-	ENST00000426739.2:c.*308A>G	-	-	-	-	-	-
chr19:45392256	chr19	45392256	45392256	A	G	1	148	148	0	0	0	0	192	173	0	19	0	0.0989583333333333	1.4790528304801e-05	5.16739103790715e-05	significant	ENSG00000130202	ENST00000252483	Transcript	3_prime_UTR_variant	2237	-	-	-	-	-	MODIFIER	-	1	-	SNV	PVRL2	HGNC	9707	YES	CCDS42576.1	-	ENST00000252483.5:c.*620A>G	-	-	-	-	-	-
chr19:47113869	chr19	47113869	47113869	A	G	1	1012	1012	0	0	0	0	1016	956	0	60	0	0.0590551181102362	7.10945274018577e-19	1.10679960259212e-17	significant	ENSG00000160014	ENST00000291295	Transcript	3_prime_UTR_variant	2108	-	-	-	-	-	MODIFIER	-	1	-	SNV	CALM3	HGNC	1449	YES	CCDS33061.1	1	ENST00000291295.9:c.*1459A>G	-	-	-	-	-	-
chr19:48956653	chr19	48956653	48956653	A	G	1	503	478	0	25	0	0.0497017892644135	258	229	0	29	0	0.112403100775194	0.00252166016596585	0.00515999020291225	significant	ENSG00000105447	ENST00000253237	Transcript	3_prime_UTR_variant	1945	-	-	-	-	-	MODIFIER	-	1	-	SNV	GRWD1	HGNC	21270	YES	CCDS12720.1	-	ENST00000253237.5:c.*371A>G	-	-	-	-	-	-
chr19:49468743	chr19	49468743	49468743	A	G	1	5084	5083	0	1	0	0.00019669551534225	3909	3504	0	403	2	0.10309542082374	1.41195906506095e-149	1.83178156040574e-147	significant	ENSG00000087086	ENST00000331825	Transcript	5_prime_UTR_variant	186	-	-	-	-	-	MODIFIER	-	1	-	SNV	FTL	HGNC	3999	YES	CCDS33070.1	1	ENST00000331825.6:c.-22A>G	-	-	-	-	-	-
chr19:49469892	chr19	49469892	49469892	A	G	1	7058	7057	1	0	0	0	4847	4367	0	480	0	0.0990303280379616	1.9408378483826e-194	3.14739204412712e-192	significant	ENSG00000087086	ENST00000331825	Transcript	missense_variant	635	428	143	K/R	aAg/aGg	-	MODERATE	-	1	-	SNV	FTL	HGNC	3999	YES	CCDS33070.1	1	ENST00000331825.6:c.428A>G	ENSP00000366525.2:p.Lys143Arg	-	-	-	-	-
chr19:49961801	chr19	49961801	49961801	A	G	1	166	166	0	0	0	0	85	78	0	7	0	0.0823529411764706	0.000431250241110968	0.00108006817143107	significant	ENSG00000161618	ENST00000293350	Transcript	missense_variant	312	149	50	K/R	aAg/aGg	-	MODERATE	-	1	-	SNV	ALDH16A1	HGNC	28114	YES	CCDS12766.1	-	ENST00000293350.4:c.149A>G	ENSP00000293350.3:p.Lys50Arg	-	-	-	-	-
chr19:50365130	chr19	50365130	50365130	A	G	0	195	195	0	0	0	0	130	109	0	21	0	0.161538461538462	1.5428802475614e-09	1.06093461546095e-08	significant	ENSG00000039650	ENST00000322344	Transcript	synonymous_variant	1307	1197	399	L	ctT/ctC	-	LOW	-	-1	-	SNV	PNKP	HGNC	9154	YES	CCDS12783.1	1	ENST00000322344.3:c.1197A>C	ENSP00000323511.2:p.Leu399%3D	-	-	-	-	-
chr19:50410836	chr19	50410836	50410836	A	G	0	248	248	0	0	0	0	320	303	0	17	0	0.053125	6.14844515806938e-05	0.00019052347575801	significant	ENSG00000104951	ENST00000595948	Transcript	intron_variant	-	-	-	-	-	-	MODIFIER	-	-1	-	SNV	IL4I1	HGNC	19094	YES	CCDS12786.1	-	ENST00000595948.1:c.-285-3258A>C	-	-	-	-	-	-
chr19:50883110	chr19	50883110	50883110	A	G	1	142	142	0	0	0	0	132	114	0	18	0	0.136363636363636	1.02666323847838e-06	4.59284290133085e-06	significant	ENSG00000131408	ENST00000253727	Transcript	missense_variant	1236	1001	334	Y/C	tAc/tGc	-	MODERATE	-	1	-	SNV	NR1H2	HGNC	7965	YES	CCDS42593.1	-	ENST00000253727.5:c.1001A>G	ENSP00000253727.4:p.Tyr334Cys	-	-	-	-	-
chr19:5214714	chr19	5214714	5214714	A	G	0	142	142	0	0	0	0	133	120	0	13	0	0.0977443609022556	5.76451525304112e-05	0.000180060139364655	significant	ENSG00000105426	ENST00000357368	Transcript	missense_variant	4586	4352	1451	F/S	tTc/tCc	-	MODERATE	-	-1	-	SNV	PTPRS	HGNC	9681	YES	CCDS45930.1	-	ENST00000357368.4:c.4352A>C	ENSP00000349932.4:p.Phe1451Ser	-	-	-	-	-
chr19:5239043	chr19	5239043	5239043	A	G	0	119	119	0	0	0	0	66	62	0	4	0	0.0606060606060606	0.0152568819710659	0.0236950457427727	nonsignificant	ENSG00000105426	ENST00000357368	Transcript	missense_variant	1970	1736	579	F/S	tTc/tCc	-	MODERATE	-	-1	-	SNV	PTPRS	HGNC	9681	YES	CCDS45930.1	-	ENST00000357368.4:c.1736A>C	ENSP00000349932.4:p.Phe579Ser	-	-	-	-	-
chr19:54704785	chr19	54704785	54704785	A	G	1	116	116	0	0	0	0	142	129	0	13	0	0.0915492957746479	0.000349070332598133	0.00089145783101833	significant	ENSG00000170889	ENST00000302907	Transcript	intron_variant	-	-	-	-	-	-	MODIFIER	-	1	-	SNV	RPS9	HGNC	10442	YES	CCDS12884.1	-	ENST00000302907.4:c.-26+29A>G	-	-	-	-	-	-
chr19:58638292	chr19	58638292	58638292	A	G	0	105	97	0	8	0	0.0761904761904762	82	71	0	11	0	0.134146341463415	0.226990186415474	0.236848741428693	nonsignificant	ENSG00000181894	ENST00000598312	Transcript	3_prime_UTR_variant	2813	-	-	-	-	-	MODIFIER	-	-1	-	SNV	ZNF329	HGNC	14209	YES	CCDS12972.1	-	ENST00000598312.1:c.*953A>C	-	-	-	-	-	-
chr19:58638293	chr19	58638293	58638293	A	G	0	100	87	0	13	0	0.13	79	52	0	27	0	0.341772151898734	0.0010256933507354	0.00234547504175216	significant	ENSG00000181894	ENST00000598312	Transcript	3_prime_UTR_variant	2812	-	-	-	-	-	MODIFIER	-	-1	-	SNV	ZNF329	HGNC	14209	YES	CCDS12972.1	-	ENST00000598312.1:c.*952A>C	-	-	-	-	-	-
chr19:6440249	chr19	6440249	6440249	A	G	0	146	146	0	0	0	0	161	139	0	22	0	0.136645962732919	3.59644837336784e-07	1.75846445592307e-06	significant	ENSG00000125648	ENST00000301454	Transcript	3_prime_UTR_variant	3251	-	-	-	-	-	MODIFIER	-	-1	-	SNV	SLC25A23	HGNC	19375	YES	CCDS32882.1	-	ENST00000301454.4:c.*1737A>C	-	-	-	-	-	-
chr19:6441862	chr19	6441862	6441862	A	G	0	244	244	0	0	0	0	184	139	0	45	0	0.244565217391304	9.80267858360145e-19	1.51396924791178e-17	significant	ENSG00000125648	ENST00000301454	Transcript	3_prime_UTR_variant	1638	-	-	-	-	-	MODIFIER	-	-1	-	SNV	SLC25A23	HGNC	19375	YES	CCDS32882.1	-	ENST00000301454.4:c.*124A>C	-	-	-	-	-	-
chr2:109393599	chr2	109393599	109393599	A	G	1	253	253	0	0	0	0	113	106	0	7	0	0.0619469026548673	0.000234393697231556	0.000626552382984353	significant	ENSG00000153201	ENST00000283195	Transcript	missense_variant	8637	8511	2837	I/M	atA/atG	-	MODERATE	-	1	-	SNV	RANBP2	HGNC	9848	YES	CCDS2079.1	1	ENST00000283195.6:c.8511A>G	ENSP00000283195.6:p.Ile2837Met	-	-	-	-	-
chr2:128601461	chr2	128601461	128601461	A	G	0	201	199	0	2	0	0.00995024875621891	155	139	0	16	0	0.103225806451613	8.50116997286551e-05	0.000255297480975251	significant	ENSG00000144231	ENST00000272645	Transcript	downstream_gene_variant	-	-	-	-	-	-	MODIFIER	2379	-1	-	SNV	POLR2D	HGNC	9191	YES	CCDS2151.1	-	-	-	-	-	-	-	-
chr2:128601556	chr2	128601556	128601556	A	G	0	148	145	0	3	0	0.0202702702702703	130	106	0	24	0	0.184615384615385	2.51869739559869e-06	1.04954713743791e-05	significant	ENSG00000144231	ENST00000272645	Transcript	downstream_gene_variant	-	-	-	-	-	-	MODIFIER	2284	-1	-	SNV	POLR2D	HGNC	9191	YES	CCDS2151.1	-	-	-	-	-	-	-	-
chr2:128603078	chr2	128603078	128603078	A	G	0	102	98	0	4	0	0.0392156862745098	94	77	0	17	0	0.180851063829787	0.00200448634205543	0.00424453799960812	significant	ENSG00000144231	ENST00000272645	Transcript	downstream_gene_variant	-	-	-	-	-	-	MODIFIER	762	-1	-	SNV	POLR2D	HGNC	9191	YES	CCDS2151.1	-	-	-	-	-	-	-	-
chr2:129025015	chr2	129025015	129025015	A	G	0	174	174	0	0	0	0	108	102	0	6	0	0.0555555555555556	0.00289022087652849	0.00579831940796335	significant	ENSG00000136720	ENST00000259241	Transcript	3_prime_UTR_variant	1971	-	-	-	-	-	MODIFIER	-	-1	-	SNV	HS6ST1	HGNC	5201	YES	CCDS42748.1	1	ENST00000259241.6:c.*721A>C	-	-	-	-	-	-
chr2:160625969	chr2	160625969	160625969	A	G	0	119	108	0	11	0	0.092436974789916	142	116	0	26	0	0.183098591549296	0.0491338441587717	0.0633208349224965	nonsignificant	ENSG00000136536	ENST00000259050	Transcript	3_prime_UTR_variant	4353	-	-	-	-	-	MODIFIER	-	1	-	SNV	MARCH7	HGNC	17393	YES	CCDS2210.1	-	ENST00000259050.4:c.*2116T>G	-	-	-	-	-	-
chr2:172586300	chr2	172586300	172586300	A	G	1	557	557	0	0	0	0	500	471	0	29	0	0.058	2.40295322783325e-10	1.7985180697552e-09	significant	ENSG00000077380	ENST00000397119	Transcript	synonymous_variant	1640	1473	491	V	gtA/gtG	-	LOW	-	1	-	SNV	DYNC1I2	HGNC	2964	YES	CCDS46450.1	1	ENST00000397119.3:c.1473A>G	ENSP00000380308.3:p.Val491%3D	-	-	-	-	-
chr2:190611844	chr2	190611844	190611844	A	G	0	110	102	0	8	0	0.0727272727272727	95	81	0	14	0	0.147368421052632	0.112927313721185	0.128362472255506	nonsignificant	ENSG00000128694	ENST00000264151	Transcript	3_prime_UTR_variant	1427	-	-	-	-	-	MODIFIER	-	-1	-	SNV	OSGEPL1	HGNC	23075	YES	CCDS46472.1	-	ENST00000264151.5:c.*79A>C	-	-	-	-	-	-
chr2:202152062	chr2	202152062	202152062	A	G	1	78	77	0	1	0	0.0128205128205128	87	81	0	6	0	0.0689655172413793	0.120925339199155	0.135866460786118	nonsignificant	ENSG00000064012	ENST00000358485	Transcript	3_prime_UTR_variant	2558	-	-	-	-	-	MODIFIER	-	1	-	SNV	CASP8	HGNC	1509	YES	CCDS42798.1	1	ENST00000358485.4:c.*745A>G	-	-	-	-	-	-
chr2:20508110	chr2	20508110	20508110	A	G	0	216	216	0	0	0	0	208	197	0	11	0	0.0528846153846154	0.000344872421999288	0.000881894524586879	significant	ENSG00000055917	ENST00000338086	Transcript	missense_variant	777	754	252	S/P	Tct/Cct	-	MODERATE	-	-1	-	SNV	PUM2	HGNC	14958	YES	CCDS1698.1	-	ENST00000338086.5:c.754A>C	ENSP00000338173.5:p.Ser252Pro	-	-	-	-	-
chr2:211297651	chr2	211297651	211297651	A	G	0	177	177	0	0	0	0	158	123	0	35	0	0.221518987341772	4.0384873509746e-13	3.94919416331486e-12	significant	ENSG00000115365	ENST00000443314	Transcript	3_prime_UTR_variant	3103	-	-	-	-	-	MODIFIER	-	-1	-	SNV	LANCL1	HGNC	6508	YES	CCDS2392.1	-	ENST00000443314.1:c.*1560A>C	-	-	-	-	-	-
chr2:216903422	chr2	216903422	216903422	A	G	0	85	85	0	0	0	0	66	57	0	9	0	0.136363636363636	0.000419640777720619	0.00105506583132342	significant	ENSG00000115425	ENST00000265322	Transcript	3_prime_UTR_variant	1563	-	-	-	-	-	MODIFIER	-	-1	-	SNV	PECR	HGNC	18281	YES	CCDS33375.1	1	ENST00000265322.7:c.*576A>C	-	-	-	-	-	-
chr2:217366499	chr2	217366499	217366499	A	G	1	140	134	0	6	0	0.0428571428571429	91	76	0	15	0	0.164835164835165	0.00218094773144819	0.00457340979029975	significant	ENSG00000197756	ENST00000491306	Transcript	3_prime_UTR_variant	1337	-	-	-	-	-	MODIFIER	-	1	-	SNV	RPL37A	HGNC	10348	YES	CCDS2404.1	-	ENST00000491306.1:c.*372A>G	-	-	-	-	-	-
chr2:217366515	chr2	217366515	217366515	A	G	1	137	107	0	30	0	0.218978102189781	107	71	0	36	0	0.336448598130841	0.0433599841307198	0.0567823210756263	nonsignificant	ENSG00000197756	ENST00000491306	Transcript	3_prime_UTR_variant	1353	-	-	-	-	-	MODIFIER	-	1	-	SNV	RPL37A	HGNC	10348	YES	CCDS2404.1	-	ENST00000491306.1:c.*388A>G	-	-	-	-	-	-
chr2:217366534	chr2	217366534	217366534	A	G	1	154	151	0	3	0	0.0194805194805195	110	98	0	12	0	0.109090909090909	0.00249863270535549	0.00511825183644398	significant	ENSG00000197756	ENST00000491306	Transcript	3_prime_UTR_variant	1372	-	-	-	-	-	MODIFIER	-	1	-	SNV	RPL37A	HGNC	10348	YES	CCDS2404.1	-	ENST00000491306.1:c.*407A>G	-	-	-	-	-	-
chr2:217366541	chr2	217366541	217366541	A	G	1	155	136	0	19	0	0.12258064516129	110	87	0	23	0	0.209090909090909	0.0624170073097478	0.0778612155286982	nonsignificant	ENSG00000197756	ENST00000491306	Transcript	3_prime_UTR_variant	1379	-	-	-	-	-	MODIFIER	-	1	-	SNV	RPL37A	HGNC	10348	YES	CCDS2404.1	-	ENST00000491306.1:c.*414A>G	-	-	-	-	-	-
chr2:217366545	chr2	217366545	217366545	A	G	1	149	149	0	0	0	0	112	106	0	6	0	0.0535714285714286	0.00577379425076933	0.0103938978834386	nonsignificant	ENSG00000197756	ENST00000491306	Transcript	3_prime_UTR_variant	1383	-	-	-	-	-	MODIFIER	-	1	-	SNV	RPL37A	HGNC	10348	YES	CCDS2404.1	-	ENST00000491306.1:c.*418A>G	-	-	-	-	-	-
chr2:217366590	chr2	217366590	217366590	A	G	1	141	114	0	27	0	0.191489361702128	119	80	0	39	0	0.327731092436975	0.0148919687104338	0.0232769245867503	nonsignificant	ENSG00000197756	ENST00000491306	Transcript	3_prime_UTR_variant	1428	-	-	-	-	-	MODIFIER	-	1	-	SNV	RPL37A	HGNC	10348	YES	CCDS2404.1	-	ENST00000491306.1:c.*463A>G	-	-	-	-	-	-
chr2:217366965	chr2	217366965	217366965	A	G	1	158	147	0	11	0	0.069620253164557	134	117	0	17	0	0.126865671641791	0.112640441024732	0.12811122047582	nonsignificant	ENSG00000197756	ENST00000491306	Transcript	3_prime_UTR_variant	1803	-	-	-	-	-	MODIFIER	-	1	-	SNV	RPL37A	HGNC	10348	YES	CCDS2404.1	-	ENST00000491306.1:c.*838A>G	-	-	-	-	-	-
chr2:220089253	chr2	220089253	220089253	A	G	0	283	283	0	0	0	0	141	129	0	12	0	0.0851063829787234	1.32254682276387e-06	5.77057425358406e-06	significant	ENSG00000198925	ENST00000409618	Transcript	synonymous_variant	1280	840	280	L	ctT/ctC	-	LOW	-	-1	-	SNV	ATG9A	HGNC	22408	YES	CCDS42820.1	-	ENST00000409618.1:c.840A>C	ENSP00000386710.1:p.Leu280%3D	-	-	-	-	-
chr2:220097393	chr2	220097393	220097393	A	G	1	178	178	0	0	0	0	138	129	0	9	0	0.0652173913043478	0.000496546418889501	0.00122004966055425	significant	ENSG00000163516	ENST00000323348	Transcript	synonymous_variant	720	546	182	L	ctA/ctG	-	LOW	-	1	-	SNV	ANKZF1	HGNC	25527	YES	CCDS42821.1	-	ENST00000323348.5:c.546A>G	ENSP00000321617.5:p.Leu182%3D	-	-	-	-	-
chr2:223787471	chr2	223787471	223787471	A	G	1	658	658	0	0	0	0	515	487	0	28	0	0.054368932038835	6.40799939939698e-11	5.08978238009246e-10	significant	ENSG00000123983	ENST00000357430	Transcript	synonymous_variant	1533	1002	334	L	ctA/ctG	rs765899054	LOW	-	1	-	SNV	ACSL3	HGNC	3570	YES	CCDS2455.1	1	ENST00000357430.3:c.1002A>G	ENSP00000350012.3:p.Leu334%3D	-	-	-	-	-
chr2:231685066	chr2	231685066	231685066	A	G	1	198	198	0	0	0	0	140	131	0	9	0	0.0642857142857143	0.000307286961891547	0.000799439074653678	significant	ENSG00000135932	ENST00000258418	Transcript	3_prime_UTR_variant	3102	-	-	-	-	-	MODIFIER	-	1	-	SNV	CAB39	HGNC	20292	YES	CCDS2478.1	-	ENST00000258418.5:c.*1647A>G	-	-	-	-	-	-
chr2:231913173	chr2	231913173	231913173	A	G	1	71	71	0	0	0	0	120	112	0	8	0	0.0666666666666667	0.0266870719319185	0.0378520714136396	nonsignificant	ENSG00000204128	ENST00000373640	Transcript	3_prime_UTR_variant	2401	-	-	-	-	-	MODIFIER	-	1	-	SNV	C2orf72	HGNC	27418	YES	CCDS46539.1	-	ENST00000373640.4:c.*1437A>G	-	-	-	-	-	-
chr2:239147559	chr2	239147559	239147559	A	G	0	295	295	0	0	0	0	259	243	0	16	0	0.0617760617760618	4.03872985268284e-06	1.59419235158637e-05	significant	ENSG00000144485	ENST00000272937	Transcript	missense_variant	803	584	195	L/P	cTg/cCg	COSV56028497	MODERATE	-	-1	-	SNV	HES6	HGNC	18254	YES	CCDS2527.1	-	ENST00000272937.5:c.584A>C	ENSP00000272937.5:p.Leu195Pro	-	-	1	1	-
chr2:241406714	chr2	241406714	241406714	A	G	1	79	79	0	0	0	0	99	94	0	5	0	0.0505050505050505	0.0668491715863645	0.0822824085433683	nonsignificant	ENSG00000063660	ENST00000264039	Transcript	3_prime_UTR_variant	2932	-	-	-	-	-	MODIFIER	-	1	-	SNV	GPC1	HGNC	4449	YES	CCDS2534.1	1	ENST00000264039.2:c.*1007A>G	-	-	-	-	-	-
chr2:241516286	chr2	241516286	241516286	A	G	1	162	162	0	0	0	0	189	179	0	10	0	0.0529100529100529	0.00220644483304881	0.00460701893252467	significant	ENSG00000142327	ENST00000270357	Transcript	missense_variant	1663	1070	357	K/R	aAg/aGg	-	MODERATE	-	1	-	SNV	RNPEPL1	HGNC	10079	YES	-	-	ENST00000270357.4:c.1070A>G	ENSP00000270357.3:p.Lys357Arg	-	-	-	-	-
chr2:241654417	chr2	241654417	241654417	A	G	0	341	341	0	0	0	0	238	122	0	116	0	0.487394957983193	5.74060589546623e-55	2.59795792385518e-53	significant	ENSG00000130294	ENST00000498729	Transcript	3_prime_UTR_variant	7987	-	-	-	-	-	MODIFIER	-	-1	-	SNV	KIF1A	HGNC	888	YES	CCDS58757.1	1	ENST00000498729.2:c.*2364A>C	-	-	-	-	-	-
chr2:24223256	chr2	24223256	24223256	A	G	1	213	188	0	25	0	0.117370892018779	143	116	0	27	0	0.188811188811189	0.0674174726540344	0.0827203037734874	nonsignificant	ENSG00000173960	ENST00000309033	Transcript	3_prime_UTR_variant	1543	-	-	-	-	rs1170640356	MODIFIER	-	1	-	SNV	UBXN2A	HGNC	27265	YES	CCDS1704.1	-	ENST00000309033.4:c.*519A>G	-	-	-	-	-	-
chr2:242612896	chr2	242612896	242612896	A	G	1	128	128	0	0	0	0	101	94	0	7	0	0.0693069306930693	0.00287944767835323	0.0057826678865587	significant	ENSG00000168397	ENST00000404914	Transcript	3_prime_UTR_variant	2502	-	-	-	-	-	MODIFIER	-	1	-	SNV	ATG4B	HGNC	20790	YES	CCDS46564.1	-	ENST00000404914.3:c.*1217A>G	-	-	-	-	-	-
chr2:242683193	chr2	242683193	242683193	A	G	1	107	107	0	0	0	0	102	92	0	10	0	0.0980392156862745	0.00060486090476863	0.00144779744241052	significant	ENSG00000180902	ENST00000321264	Transcript	missense_variant	856	647	216	Y/C	tAt/tGt	-	MODERATE	-	1	-	SNV	D2HGDH	HGNC	28358	YES	CCDS33426.1	1	ENST00000321264.4:c.647A>G	ENSP00000315351.4:p.Tyr216Cys	-	-	-	-	-
chr2:27171278	chr2	27171278	27171278	A	G	1	302	302	0	0	0	0	204	162	0	42	0	0.205882352941176	1.65388399125833e-18	2.47573711306824e-17	significant	ENSG00000157851	ENST00000288699	Transcript	3_prime_UTR_variant	3268	-	-	-	-	-	MODIFIER	-	1	-	SNV	DPYSL5	HGNC	20637	YES	CCDS1730.1	1	ENST00000288699.6:c.*1415A>G	-	-	-	-	-	-
chr2:27172477	chr2	27172477	27172477	A	G	1	233	233	0	0	0	0	259	245	0	14	0	0.0540540540540541	0.000128886818325877	0.000369416786312837	significant	ENSG00000157851	ENST00000288699	Transcript	3_prime_UTR_variant	4467	-	-	-	-	-	MODIFIER	-	1	-	SNV	DPYSL5	HGNC	20637	YES	CCDS1730.1	1	ENST00000288699.6:c.*2614A>G	-	-	-	-	-	-
chr2:27172892	chr2	27172892	27172892	A	G	1	181	179	0	2	0	0.0110497237569061	254	227	0	27	0	0.106299212598425	4.53163876783581e-05	0.000143859201341084	significant	ENSG00000157851	ENST00000288699	Transcript	3_prime_UTR_variant	4882	-	-	-	-	rs1159867718	MODIFIER	-	1	-	SNV	DPYSL5	HGNC	20637	YES	CCDS1730.1	1	ENST00000288699.6:c.*3029A>G	-	-	-	-	-	-
chr2:27354236	chr2	27354236	27354236	A	G	0	545	545	0	0	0	0	327	295	0	32	0	0.0978593272171254	8.67120954952206e-15	9.98471821501179e-14	significant	ENSG00000138073	ENST00000260643	Transcript	3_prime_UTR_variant	1554	-	-	-	-	-	MODIFIER	-	-1	-	SNV	PREB	HGNC	9356	YES	CCDS1738.1	-	ENST00000260643.2:c.*46A>C	-	-	-	-	-	-
chr2:3589498	chr2	3589498	3589498	A	G	0	196	188	0	8	0	0.0408163265306122	109	96	0	13	0	0.119266055045872	0.0162371824041907	0.0248995720713594	nonsignificant	ENSG00000171865	ENST00000315212	Transcript	downstream_gene_variant	-	-	-	-	-	-	MODIFIER	3207	-1	-	SNV	RNASEH1	HGNC	18466	YES	CCDS1647.1	1	-	-	-	-	-	-	-
chr2:37328075	chr2	37328075	37328075	A	G	0	173	164	0	9	0	0.0520231213872832	123	109	0	14	0	0.113821138211382	0.0759930552828394	0.0912291706233224	nonsignificant	ENSG00000055332	ENST00000233057	Transcript	3_prime_UTR_variant	8320	-	-	-	-	-	MODIFIER	-	-1	-	SNV	EIF2AK2	HGNC	9437	YES	CCDS1786.1	1	ENST00000233057.4:c.*6341A>C	-	-	-	-	-	-
chr2:37331019	chr2	37331019	37331019	A	G	0	124	122	0	2	0	0.0161290322580645	79	71	0	8	0	0.10126582278481	0.0148821293184448	0.0232769245867503	nonsignificant	ENSG00000055332	ENST00000233057	Transcript	3_prime_UTR_variant	5376	-	-	-	-	-	MODIFIER	-	-1	-	SNV	EIF2AK2	HGNC	9437	YES	CCDS1786.1	1	ENST00000233057.4:c.*3397A>C	-	-	-	-	-	-
chr2:37429526	chr2	37429526	37429526	A	G	1	233	176	0	57	0	0.244635193133047	242	149	0	93	0	0.384297520661157	0.0011289202511004	0.00256345251883475	significant	ENSG00000115816	ENST00000234170	Transcript	intron_variant	-	-	-	-	-	rs1027287463	MODIFIER	-	-1	-	SNV	CEBPZ	HGNC	24218	YES	CCDS1787.1	-	ENST00000234170.5:c.3025+401T>C	-	-	-	-	-	-
chr2:37429626	chr2	37429626	37429626	A	G	1	243	196	0	47	0	0.193415637860082	259	180	0	79	0	0.305019305019305	0.00401433154994379	0.00765871489822609	significant	ENSG00000115816	ENST00000234170	Transcript	intron_variant	-	-	-	-	-	-	MODIFIER	-	-1	-	SNV	CEBPZ	HGNC	24218	YES	CCDS1787.1	-	ENST00000234170.5:c.3025+301T>C	-	-	-	-	-	-
chr2:37429627	chr2	37429627	37429627	A	G	1	240	185	0	55	0	0.229166666666667	262	163	0	99	0	0.377862595419847	0.000332484448857185	0.000855839599836086	significant	ENSG00000115816	ENST00000234170	Transcript	intron_variant	-	-	-	-	-	-	MODIFIER	-	-1	-	SNV	CEBPZ	HGNC	24218	YES	CCDS1787.1	-	ENST00000234170.5:c.3025+300T>C	-	-	-	-	-	-
chr2:37429628	chr2	37429628	37429628	A	G	1	241	210	0	31	0	0.128630705394191	265	217	0	48	0	0.181132075471698	0.112049318027841	0.127588047327196	nonsignificant	ENSG00000115816	ENST00000234170	Transcript	intron_variant	-	-	-	-	-	-	MODIFIER	-	-1	-	SNV	CEBPZ	HGNC	24218	YES	CCDS1787.1	-	ENST00000234170.5:c.3025+299T>C	-	-	-	-	-	-
chr2:37429733	chr2	37429733	37429733	A	G	1	88	67	0	21	0	0.238636363636364	100	69	0	31	0	0.31	0.327723833601387	0.331947727246128	nonsignificant	ENSG00000115816	ENST00000234170	Transcript	intron_variant	-	-	-	-	-	rs1341654662	MODIFIER	-	-1	-	SNV	CEBPZ	HGNC	24218	YES	CCDS1787.1	-	ENST00000234170.5:c.3025+194T>C	-	-	-	-	-	-
chr2:38976097	chr2	38976097	38976097	A	G	0	325	325	0	0	0	0	237	208	0	29	0	0.122362869198312	4.66441903399467e-12	4.05221403578287e-11	significant	ENSG00000115875	ENST00000313117	Transcript	intron_variant	-	-	-	-	-	-	MODIFIER	-	-1	-	SNV	SRSF7	HGNC	10789	YES	CCDS33183.1	-	ENST00000313117.6:c.387-302A>C	-	-	-	-	-	-
chr2:55462685	chr2	55462685	55462685	A	G	1	4654	4652	0	0	2	0	4280	3949	0	329	2	0.0768691588785047	7.61312116132151e-109	7.40756688996582e-107	significant	ENSG00000143947	ENST00000272317	Transcript	missense_variant	767	443	148	Y/C	tAc/tGc	-	MODERATE	-	1	-	SNV	RPS27A	HGNC	10417	YES	CCDS33202.1	-	ENST00000272317.6:c.443A>G	ENSP00000272317.6:p.Tyr148Cys	-	-	-	-	-
chr2:70107895	chr2	70107895	70107895	A	G	1	114	113	0	1	0	0.0087719298245614	133	124	0	9	0	0.0676691729323308	0.0225634523044445	0.0328410457624899	nonsignificant	ENSG00000087338	ENST00000282570	Transcript	3_prime_UTR_variant	3558	-	-	-	-	-	MODIFIER	-	1	-	SNV	GMCL1	HGNC	23843	YES	CCDS1895.1	-	ENST00000282570.3:c.*1759A>G	-	-	-	-	-	-
chr2:74595112	chr2	74595112	74595112	A	G	0	424	424	0	0	0	0	309	276	0	33	0	0.106796116504854	1.4729504770408e-13	1.4928966814174e-12	significant	ENSG00000204843	ENST00000361874	Transcript	synonymous_variant	2319	2001	667	L	ctT/ctC	-	LOW	-	-1	-	SNV	DCTN1	HGNC	2711	YES	CCDS1939.1	1	ENST00000361874.3:c.2001A>C	ENSP00000354791.3:p.Leu667%3D	-	-	-	-	-
chr2:75099540	chr2	75099540	75099540	A	G	1	182	182	0	0	0	0	185	175	0	10	0	0.0540540540540541	0.00172754200977787	0.0037311839634048	significant	ENSG00000159399	ENST00000290573	Transcript	synonymous_variant	1089	489	163	L	ctA/ctG	-	LOW	-	1	-	SNV	HK2	HGNC	4923	YES	CCDS1956.1	-	ENST00000290573.2:c.489A>G	ENSP00000290573.2:p.Leu163%3D	-	-	-	-	-
chr2:85546457	chr2	85546457	85546457	A	G	0	180	167	0	13	0	0.0722222222222222	127	105	0	22	0	0.173228346456693	0.0098398322003785	0.0165071667775315	nonsignificant	ENSG00000152291	ENST00000409232	Transcript	downstream_gene_variant	-	-	-	-	-	-	MODIFIER	2560	-1	-	SNV	TGOLN2	HGNC	15450	YES	CCDS56126.1	-	-	-	-	-	-	-	-
chr2:85546474	chr2	85546474	85546474	A	G	0	200	181	0	19	0	0.095	151	128	0	23	0	0.152317880794702	0.134247915701514	0.149283682260083	nonsignificant	ENSG00000152291	ENST00000409232	Transcript	downstream_gene_variant	-	-	-	-	-	-	MODIFIER	2543	-1	-	SNV	TGOLN2	HGNC	15450	YES	CCDS56126.1	-	-	-	-	-	-	-	-
chr2:98272943	chr2	98272943	98272943	A	G	0	302	302	0	0	0	0	380	324	0	56	0	0.147368421052632	9.24430465886416e-16	1.145822730328e-14	significant	ENSG00000115073	ENST00000289228	Transcript	3_prime_UTR_variant	1726	-	-	-	-	-	MODIFIER	-	-1	-	SNV	ACTR1B	HGNC	168	YES	CCDS2033.1	-	ENST00000289228.5:c.*378A>C	-	-	-	-	-	-
chr2:98275849	chr2	98275849	98275849	A	G	0	256	255	1	0	0	0	234	212	0	22	0	0.094017094017094	5.29286327687938e-08	2.8932336901144e-07	significant	ENSG00000115073	ENST00000289228	Transcript	missense_variant	498	281	94	F/S	tTc/tCc	-	MODERATE	-	-1	-	SNV	ACTR1B	HGNC	168	YES	CCDS2033.1	-	ENST00000289228.5:c.281A>C	ENSP00000289228.5:p.Phe94Ser	-	-	-	-	-
chr2:99180049	chr2	99180049	99180049	A	G	1	116	116	0	0	0	0	85	78	0	7	0	0.0823529411764706	0.00208588818933519	0.00439776643168611	significant	ENSG00000040933	ENST00000074304	Transcript	missense_variant	2385	1992	664	I/M	atA/atG	-	MODERATE	-	1	-	SNV	INPP4A	HGNC	6074	YES	CCDS46369.1	1	ENST00000074304.5:c.1992A>G	ENSP00000074304.5:p.Ile664Met	-	-	-	-	-
chr2:99812336	chr2	99812336	99812336	A	G	1	360	249	1	109	1	0.302777777777778	237	103	0	134	0	0.565400843881857	3.77142913637916e-10	2.75909815766686e-09	significant	ENSG00000185414	ENST00000338148	Transcript	3_prime_UTR_variant	852	-	-	-	-	rs1127980	MODIFIER	-	1	-	SNV	MRPL30	HGNC	14036	YES	CCDS2041.1	-	ENST00000338148.3:c.*168A>G	-	-	-	-	-	-
chr2:99812447	chr2	99812447	99812447	A	G	1	481	338	0	143	0	0.297297297297297	250	153	0	97	0	0.388	0.015969107647539	0.0245659157961351	nonsignificant	ENSG00000185414	ENST00000338148	Transcript	3_prime_UTR_variant	963	-	-	-	-	rs11542899	MODIFIER	-	1	-	SNV	MRPL30	HGNC	14036	YES	CCDS2041.1	-	ENST00000338148.3:c.*279A>G	-	-	-	-	-	-
chr2:99812815	chr2	99812815	99812815	A	G	1	343	254	0	89	0	0.259475218658892	188	98	0	90	0	0.478723404255319	5.10304510340116e-07	2.4280014110559e-06	significant	ENSG00000185414	ENST00000338148	Transcript	3_prime_UTR_variant	1331	-	-	-	-	rs11542898	MODIFIER	-	1	-	SNV	MRPL30	HGNC	14036	YES	CCDS2041.1	-	ENST00000338148.3:c.*647A>G	-	-	-	-	-	-
chr2:99812857	chr2	99812857	99812857	A	G	1	351	243	0	108	0	0.307692307692308	195	116	0	79	0	0.405128205128205	0.0239974533891365	0.0346175272759523	nonsignificant	ENSG00000185414	ENST00000338148	Transcript	3_prime_UTR_variant	1373	-	-	-	-	-	MODIFIER	-	1	-	SNV	MRPL30	HGNC	14036	YES	CCDS2041.1	-	ENST00000338148.3:c.*689A>G	-	-	-	-	-	-
chr2:99812897	chr2	99812897	99812897	A	G	1	298	112	0	186	0	0.624161073825503	162	35	0	127	0	0.783950617283951	0.000524333602786839	0.0012770377860115	significant	ENSG00000185414	ENST00000338148	Transcript	3_prime_UTR_variant	1413	-	-	-	-	rs1574848462	MODIFIER	-	1	-	SNV	MRPL30	HGNC	14036	YES	CCDS2041.1	-	ENST00000338148.3:c.*729A>G	-	-	-	-	-	-
chr2:99812988	chr2	99812988	99812988	A	G	1	353	315	0	38	0	0.107648725212465	231	188	0	43	0	0.186147186147186	0.00982571696222352	0.0165069763657927	nonsignificant	ENSG00000185414	ENST00000338148	Transcript	3_prime_UTR_variant	1504	-	-	-	-	-	MODIFIER	-	1	-	SNV	MRPL30	HGNC	14036	YES	CCDS2041.1	-	ENST00000338148.3:c.*820A>G	-	-	-	-	-	-
chr2:99813020	chr2	99813020	99813020	A	G	1	293	276	0	17	0	0.0580204778156997	174	149	0	25	0	0.14367816091954	0.00241597981091614	0.00497828444804115	significant	ENSG00000185414	ENST00000338148	Transcript	3_prime_UTR_variant	1536	-	-	-	-	-	MODIFIER	-	1	-	SNV	MRPL30	HGNC	14036	YES	CCDS2041.1	-	ENST00000338148.3:c.*852A>G	-	-	-	-	-	-
chr20:17623625	chr20	17623625	17623625	A	G	0	156	156	0	0	0	0	94	75	0	19	0	0.202127659574468	2.4298100478889e-09	1.6083028412217e-08	significant	ENSG00000125844	ENST00000377807	Transcript	missense_variant,splice_region_variant	1115	761	254	M/T	aTg/aCg	-	MODERATE	-	-1	-	SNV	RRBP1	HGNC	10448	YES	CCDS13128.1	-	ENST00000377807.2:c.761A>C	ENSP00000367038.2:p.Met254Thr	-	-	-	-	-
chr20:17943121	chr20	17943121	17943121	A	G	0	234	141	0	93	0	0.397435897435897	69	30	0	39	0	0.565217391304348	0.0184751239929464	0.0279135025545604	nonsignificant	ENSG00000089006	ENST00000377768	Transcript	intron_variant	-	-	-	-	-	-	MODIFIER	-	-1	-	SNV	SNX5	HGNC	14969	YES	CCDS13130.1	-	ENST00000377768.3:c.52-5440A>C	-	-	-	-	-	-
chr20:17943127	chr20	17943127	17943127	A	G	0	232	222	0	10	0	0.0431034482758621	72	61	0	11	0	0.152777777777778	0.00296039676821861	0.00593298878573987	significant	ENSG00000089006	ENST00000377768	Transcript	intron_variant	-	-	-	-	-	-	MODIFIER	-	-1	-	SNV	SNX5	HGNC	14969	YES	CCDS13130.1	-	ENST00000377768.3:c.52-5446A>C	-	-	-	-	-	-
chr20:18468474	chr20	18468474	18468474	A	G	0	238	223	0	15	0	0.0630252100840336	160	141	0	19	0	0.11875	0.0665353851827531	0.0819779480332361	nonsignificant	ENSG00000089050	ENST00000337227	Transcript	3_prime_UTR_variant	2571	-	-	-	-	-	MODIFIER	-	-1	-	SNV	RBBP9	HGNC	9892	YES	CCDS13136.1	-	ENST00000337227.4:c.*1934A>C	-	-	-	-	-	-
chr20:18469048	chr20	18469048	18469048	A	G	0	125	105	0	20	0	0.16	94	68	0	26	0	0.276595744680851	0.044344150673442	0.0578764032263703	nonsignificant	ENSG00000089050	ENST00000337227	Transcript	3_prime_UTR_variant	1997	-	-	-	-	-	MODIFIER	-	-1	-	SNV	RBBP9	HGNC	9892	YES	CCDS13136.1	-	ENST00000337227.4:c.*1360A>C	-	-	-	-	-	-
chr20:2128469	chr20	2128469	2128469	A	G	1	206	206	0	0	0	0	182	166	0	16	0	0.0879120879120879	3.81185354843722e-06	1.51928772127704e-05	significant	ENSG00000125834	ENST00000381482	Transcript	3_prime_UTR_variant	5953	-	-	-	-	-	MODIFIER	-	1	-	SNV	STK35	HGNC	16254	YES	CCDS13024.2	-	ENST00000381482.3:c.*4077A>G	-	-	-	-	-	-
chr20:24988088	chr20	24988088	24988088	A	G	0	227	227	0	0	0	0	296	266	0	30	0	0.101351351351351	2.3799031639749e-08	1.37427049171963e-07	significant	ENSG00000154930	ENST00000323482	Transcript	3_prime_UTR_variant	2460	-	-	-	-	-	MODIFIER	-	-1	-	SNV	ACSS1	HGNC	16091	YES	CCDS13167.1	-	ENST00000323482.4:c.*310A>C	-	-	-	-	-	-
chr20:25277351	chr20	25277351	25277351	A	G	1	282	282	0	0	0	0	160	149	0	11	0	0.06875	1.11553542646945e-05	4.03500360577984e-05	significant	ENSG00000100994	ENST00000216962	Transcript	3_prime_UTR_variant	2835	-	-	-	-	-	MODIFIER	-	1	-	SNV	PYGB	HGNC	9723	YES	CCDS13171.1	-	ENST00000216962.4:c.*193A>G	-	-	-	-	-	-
chr20:25427815	chr20	25427815	25427815	A	G	1	450	404	0	46	0	0.102222222222222	400	313	0	87	0	0.2175	4.69594645606148e-06	1.83132501072057e-05	significant	ENSG00000101003	ENST00000262460	Transcript	3_prime_UTR_variant	1873	-	-	-	-	-	MODIFIER	-	1	-	SNV	GINS1	HGNC	28980	YES	CCDS33451.1	1	ENST00000262460.4:c.*1188A>G	-	-	-	-	-	-
chr20:25427873	chr20	25427873	25427873	A	G	1	481	457	0	24	0	0.0498960498960499	427	372	0	55	0	0.128805620608899	2.88581924106047e-05	9.56695782470813e-05	significant	ENSG00000101003	ENST00000262460	Transcript	3_prime_UTR_variant	1931	-	-	-	-	-	MODIFIER	-	1	-	SNV	GINS1	HGNC	28980	YES	CCDS33451.1	1	ENST00000262460.4:c.*1246A>G	-	-	-	-	-	-
chr20:25428294	chr20	25428294	25428294	A	G	1	360	324	0	36	0	0.1	283	211	0	72	0	0.254416961130742	2.46555520225414e-07	1.24622608404846e-06	significant	ENSG00000101003	ENST00000262460	Transcript	3_prime_UTR_variant	2352	-	-	-	-	-	MODIFIER	-	1	-	SNV	GINS1	HGNC	28980	YES	CCDS33451.1	1	ENST00000262460.4:c.*1667A>G	-	-	-	-	-	-
chr20:25428308	chr20	25428308	25428308	A	G	1	407	394	0	13	0	0.0319410319410319	339	301	0	38	0	0.112094395280236	1.63474082619796e-05	5.66050827007335e-05	significant	ENSG00000101003	ENST00000262460	Transcript	3_prime_UTR_variant	2366	-	-	-	-	-	MODIFIER	-	1	-	SNV	GINS1	HGNC	28980	YES	CCDS33451.1	1	ENST00000262460.4:c.*1681A>G	-	-	-	-	-	-
chr20:25428320	chr20	25428320	25428320	A	G	1	489	479	0	10	0	0.0204498977505112	370	333	0	37	0	0.1	4.44947287178813e-07	2.13267837647776e-06	significant	ENSG00000101003	ENST00000262460	Transcript	3_prime_UTR_variant	2378	-	-	-	-	-	MODIFIER	-	1	-	SNV	GINS1	HGNC	28980	YES	CCDS33451.1	1	ENST00000262460.4:c.*1693A>G	-	-	-	-	-	-
chr20:25428503	chr20	25428503	25428503	A	G	1	571	523	0	48	0	0.0840630472854641	437	357	0	80	0	0.183066361556064	3.78877242684858e-06	1.51395300670377e-05	significant	ENSG00000101003	ENST00000262460	Transcript	3_prime_UTR_variant	2561	-	-	-	-	-	MODIFIER	-	1	-	SNV	GINS1	HGNC	28980	YES	CCDS33451.1	1	ENST00000262460.4:c.*1876A>G	-	-	-	-	-	-
chr20:25428587	chr20	25428587	25428587	A	G	1	699	634	0	65	0	0.0929899856938484	579	459	0	120	0	0.207253886010363	1.0017671327723e-08	6.16911025435096e-08	significant	ENSG00000101003	ENST00000262460	Transcript	3_prime_UTR_variant	2645	-	-	-	-	-	MODIFIER	-	1	-	SNV	GINS1	HGNC	28980	YES	CCDS33451.1	1	ENST00000262460.4:c.*1960A>G	-	-	-	-	-	-
chr20:25428588	chr20	25428588	25428588	A	G	1	691	664	0	27	0	0.0390738060781476	561	509	0	52	0	0.0926916221033868	0.000151994326796572	0.000427429132870129	significant	ENSG00000101003	ENST00000262460	Transcript	3_prime_UTR_variant	2646	-	-	-	-	-	MODIFIER	-	1	-	SNV	GINS1	HGNC	28980	YES	CCDS33451.1	1	ENST00000262460.4:c.*1961A>G	-	-	-	-	-	-
chr20:25428624	chr20	25428624	25428624	A	G	1	599	590	0	9	0	0.015025041736227	456	424	0	32	0	0.0701754385964912	6.22593685227725e-06	2.36634240518194e-05	significant	ENSG00000101003	ENST00000262460	Transcript	3_prime_UTR_variant	2682	-	-	-	-	-	MODIFIER	-	1	-	SNV	GINS1	HGNC	28980	YES	CCDS33451.1	1	ENST00000262460.4:c.*1997A>G	-	-	-	-	-	-
chr20:25428646	chr20	25428646	25428646	A	G	1	568	534	0	34	0	0.0598591549295775	401	334	0	67	0	0.167082294264339	1.07244179764144e-07	5.71773078961711e-07	significant	ENSG00000101003	ENST00000262460	Transcript	3_prime_UTR_variant	2704	-	-	-	-	-	MODIFIER	-	1	-	SNV	GINS1	HGNC	28980	YES	CCDS33451.1	1	ENST00000262460.4:c.*2019A>G	-	-	-	-	-	-
chr20:25428724	chr20	25428724	25428724	A	G	1	804	724	0	80	0	0.0995024875621891	642	518	0	124	0	0.193146417445483	4.46861636879989e-07	2.13659151196182e-06	significant	ENSG00000101003	ENST00000262460	Transcript	3_prime_UTR_variant	2782	-	-	-	-	-	MODIFIER	-	1	-	SNV	GINS1	HGNC	28980	YES	CCDS33451.1	1	ENST00000262460.4:c.*2097A>G	-	-	-	-	-	-
chr20:30732904	chr20	30732904	30732904	A	G	1	487	487	0	0	0	0	471	434	0	37	0	0.0785562632696391	1.84703012822131e-12	1.65636895369524e-11	significant	ENSG00000101337	ENST00000398022	Transcript	synonymous_variant	898	663	221	A	gcA/gcG	-	LOW	-	1	-	SNV	TM9SF4	HGNC	30797	YES	CCDS13196.2	-	ENST00000398022.2:c.663A>G	ENSP00000381104.2:p.Ala221%3D	-	-	-	-	-
chr20:30824047	chr20	30824047	30824047	A	G	1	361	361	0	0	0	0	220	180	0	40	0	0.181818181818182	1.21725080193199e-18	1.85060160981222e-17	significant	ENSG00000101346	ENST00000375749	Transcript	3_prime_UTR_variant	2812	-	-	-	-	-	MODIFIER	-	1	-	SNV	POFUT1	HGNC	14988	YES	CCDS13198.1	1	ENST00000375749.3:c.*1583A>G	-	-	-	-	-	-
chr20:33868543	chr20	33868543	33868543	A	G	0	2451	2449	0	2	0	0.000815993472052224	1304	1220	0	84	0	0.0644171779141104	7.12377636218564e-37	2.20045536520845e-35	significant	ENSG00000242372	ENST00000374450	Transcript	missense_variant	548	283	95	W/R	Tgg/Cgg	-	MODERATE	-	-1	-	SNV	EIF6	HGNC	6159	YES	CCDS13249.1	-	ENST00000374450.3:c.283A>C	ENSP00000363574.3:p.Trp95Arg	-	-	-	-	-
chr20:3540056	chr20	3540056	3540056	A	G	1	126	126	0	0	0	0	119	98	0	21	0	0.176470588235294	9.60391956752346e-08	5.14854751471093e-07	significant	ENSG00000088812	ENST00000262919	Transcript	missense_variant	1197	1129	377	R/G	Agg/Ggg	-	MODERATE	-	1	-	SNV	ATRN	HGNC	885	YES	CCDS13053.1	-	ENST00000262919.5:c.1129A>G	ENSP00000262919.5:p.Arg377Gly	-	-	-	-	-
chr20:35520035	chr20	35520035	35520035	A	G	0	214	213	0	1	0	0.00467289719626168	164	142	0	22	0	0.134146341463415	6.3828905074741e-08	3.47930110015255e-07	significant	ENSG00000101347	ENST00000262878	Transcript	3_prime_UTR_variant	3381	-	-	-	-	-	MODIFIER	-	-1	-	SNV	SAMHD1	HGNC	15925	YES	CCDS13288.1	1	ENST00000262878.4:c.*1300A>C	-	-	-	-	-	-
chr20:35626765	chr20	35626765	35626765	A	G	0	137	134	0	3	0	0.0218978102189781	89	79	0	10	0	0.112359550561798	0.00670702371914137	0.0118859982861889	nonsignificant	ENSG00000080839	ENST00000373664	Transcript	3_prime_UTR_variant	3671	-	-	-	-	-	MODIFIER	-	-1	-	SNV	RBL1	HGNC	9893	YES	CCDS13289.1	-	ENST00000373664.3:c.*397A>C	-	-	-	-	-	-
chr20:3571839	chr20	3571839	3571839	A	G	1	132	132	0	0	0	0	114	106	0	8	0	0.0701754385964912	0.0018561461544483	0.00398242603809965	significant	ENSG00000088812	ENST00000262919	Transcript	missense_variant	3276	3208	1070	K/E	Aaa/Gaa	rs1241708615	MODERATE	-	1	-	SNV	ATRN	HGNC	885	YES	CCDS13053.1	-	ENST00000262919.5:c.3208A>G	ENSP00000262919.5:p.Lys1070Glu	-	-	-	-	-
chr20:36030990	chr20	36030990	36030990	A	G	1	123	123	0	0	0	0	95	90	0	5	0	0.0526315789473684	0.0147890887523676	0.023190625875993	nonsignificant	ENSG00000197122	ENST00000373578	Transcript	splice_region_variant,synonymous_variant	1618	1269	423	Q	caA/caG	-	LOW	-	1	-	SNV	SRC	HGNC	11283	YES	CCDS13294.1	1	ENST00000373578.2:c.1269A>G	ENSP00000362680.2:p.Gln423%3D	-	-	-	-	-
chr20:3851621	chr20	3851621	3851621	A	G	1	138	106	0	31	1	0.22463768115942	96	63	0	33	0	0.34375	0.0535862067451086	0.0682006267665019	nonsignificant	ENSG00000088888	ENST00000428216	Transcript	downstream_gene_variant	-	-	-	-	-	-	MODIFIER	2341	1	-	SNV	MAVS	HGNC	29233	YES	CCDS33437.1	-	-	-	-	-	-	-	-
chr20:3851628	chr20	3851628	3851628	A	G	1	134	98	0	36	0	0.26865671641791	91	52	0	39	0	0.428571428571429	0.014550439484936	0.0228630311948094	nonsignificant	ENSG00000088888	ENST00000428216	Transcript	downstream_gene_variant	-	-	-	-	-	-	MODIFIER	2348	1	-	SNV	MAVS	HGNC	29233	YES	CCDS33437.1	-	-	-	-	-	-	-	-
chr20:3851632	chr20	3851632	3851632	A	G	1	137	134	0	3	0	0.0218978102189781	98	89	0	9	0	0.0918367346938776	0.0310205905871948	0.0427521737129469	nonsignificant	ENSG00000088888	ENST00000428216	Transcript	downstream_gene_variant	-	-	-	-	-	-	MODIFIER	2352	1	-	SNV	MAVS	HGNC	29233	YES	CCDS33437.1	-	-	-	-	-	-	-	-
chr20:3851645	chr20	3851645	3851645	A	G	1	138	99	0	39	0	0.282608695652174	91	52	0	39	0	0.428571428571429	0.0322164369257622	0.0439643662395044	nonsignificant	ENSG00000088888	ENST00000428216	Transcript	downstream_gene_variant	-	-	-	-	-	rs1271352646	MODIFIER	2365	1	-	SNV	MAVS	HGNC	29233	YES	CCDS33437.1	-	-	-	-	-	-	-	-
chr20:3851657	chr20	3851657	3851657	A	G	1	142	126	0	16	0	0.112676056338028	87	63	0	24	0	0.275862068965517	0.00218967183177623	0.00458182944584574	significant	ENSG00000088888	ENST00000428216	Transcript	downstream_gene_variant	-	-	-	-	-	-	MODIFIER	2377	1	-	SNV	MAVS	HGNC	29233	YES	CCDS33437.1	-	-	-	-	-	-	-	-
chr20:3851667	chr20	3851667	3851667	A	G	1	147	121	0	26	0	0.17687074829932	89	57	0	32	0	0.359550561797753	0.00281550889591992	0.0056876704964111	significant	ENSG00000088888	ENST00000428216	Transcript	downstream_gene_variant	-	-	-	-	-	-	MODIFIER	2387	1	-	SNV	MAVS	HGNC	29233	YES	CCDS33437.1	-	-	-	-	-	-	-	-
chr20:3851762	chr20	3851762	3851762	A	G	1	167	161	0	6	0	0.0359281437125748	109	98	0	11	0	0.100917431192661	0.0390172193999824	0.0518276511620244	nonsignificant	ENSG00000088888	ENST00000428216	Transcript	downstream_gene_variant	-	-	-	-	-	-	MODIFIER	2482	1	-	SNV	MAVS	HGNC	29233	YES	CCDS33437.1	-	-	-	-	-	-	-	-
chr20:3851763	chr20	3851763	3851763	A	G	1	165	150	0	15	0	0.0909090909090909	120	103	0	17	0	0.141666666666667	0.189068338939241	0.201162923770237	nonsignificant	ENSG00000088888	ENST00000428216	Transcript	downstream_gene_variant	-	-	-	-	-	-	MODIFIER	2483	1	-	SNV	MAVS	HGNC	29233	YES	CCDS33437.1	-	-	-	-	-	-	-	-
chr20:3851791	chr20	3851791	3851791	A	G	1	153	147	0	6	0	0.0392156862745098	117	104	0	13	0	0.111111111111111	0.0296134948544425	0.0411921808339851	nonsignificant	ENSG00000088888	ENST00000428216	Transcript	downstream_gene_variant	-	-	-	-	-	-	MODIFIER	2511	1	-	SNV	MAVS	HGNC	29233	YES	CCDS33437.1	-	-	-	-	-	-	-	-
chr20:3852829	chr20	3852829	3852829	A	G	1	194	155	0	39	0	0.201030927835052	135	84	0	51	0	0.377777777777778	0.000638769676193544	0.00152334042876549	significant	ENSG00000088888	ENST00000428216	Transcript	downstream_gene_variant	-	-	-	-	-	-	MODIFIER	3549	1	-	SNV	MAVS	HGNC	29233	YES	CCDS33437.1	-	-	-	-	-	-	-	-
chr20:3852854	chr20	3852854	3852854	A	G	1	187	172	0	15	0	0.0802139037433155	148	120	0	28	0	0.189189189189189	0.00471892712713575	0.00874574494229159	significant	ENSG00000088888	ENST00000428216	Transcript	downstream_gene_variant	-	-	-	-	-	-	MODIFIER	3574	1	-	SNV	MAVS	HGNC	29233	YES	CCDS33437.1	-	-	-	-	-	-	-	-
chr20:3852858	chr20	3852858	3852858	A	G	1	181	115	0	66	0	0.364640883977901	140	72	0	68	0	0.485714285714286	0.0308204983897792	0.0425668487342159	nonsignificant	ENSG00000088888	ENST00000428216	Transcript	downstream_gene_variant	-	-	-	-	-	-	MODIFIER	3578	1	-	SNV	MAVS	HGNC	29233	YES	CCDS33437.1	-	-	-	-	-	-	-	-
chr20:3852861	chr20	3852861	3852861	A	G	1	188	166	0	22	0	0.117021276595745	139	110	0	29	0	0.20863309352518	0.0304911039748546	0.0422318066441758	nonsignificant	ENSG00000088888	ENST00000428216	Transcript	downstream_gene_variant	-	-	-	-	-	-	MODIFIER	3581	1	-	SNV	MAVS	HGNC	29233	YES	CCDS33437.1	-	-	-	-	-	-	-	-
chr20:3852885	chr20	3852885	3852885	A	G	1	177	174	0	3	0	0.0169491525423729	140	130	0	10	0	0.0714285714285714	0.0207173949975754	0.0307521362816794	nonsignificant	ENSG00000088888	ENST00000428216	Transcript	downstream_gene_variant	-	-	-	-	-	-	MODIFIER	3605	1	-	SNV	MAVS	HGNC	29233	YES	CCDS33437.1	-	-	-	-	-	-	-	-
chr20:3853000	chr20	3853000	3853000	A	G	1	156	115	0	41	0	0.262820512820513	152	103	0	49	0	0.322368421052632	0.261935152402233	0.270555099031182	nonsignificant	ENSG00000088888	ENST00000428216	Transcript	downstream_gene_variant	-	-	-	-	-	-	MODIFIER	3720	1	-	SNV	MAVS	HGNC	29233	YES	CCDS33437.1	-	-	-	-	-	-	-	-
chr20:3853010	chr20	3853010	3853010	A	G	1	149	142	0	7	0	0.0469798657718121	151	136	0	15	0	0.0993377483443709	0.1195809211827	0.134813564521756	nonsignificant	ENSG00000088888	ENST00000428216	Transcript	downstream_gene_variant	-	-	-	-	-	-	MODIFIER	3730	1	-	SNV	MAVS	HGNC	29233	YES	CCDS33437.1	-	-	-	-	-	-	-	-
chr20:3853024	chr20	3853024	3853024	A	G	1	160	155	0	5	0	0.03125	143	131	0	12	0	0.0839160839160839	0.0773179316978478	0.0926482112586279	nonsignificant	ENSG00000088888	ENST00000428216	Transcript	downstream_gene_variant	-	-	-	-	-	-	MODIFIER	3744	1	-	SNV	MAVS	HGNC	29233	YES	CCDS33437.1	-	-	-	-	-	-	-	-
chr20:3853060	chr20	3853060	3853060	A	G	1	172	165	0	7	0	0.0406976744186047	172	151	0	21	0	0.122093023255814	0.00926670724572064	0.0156536565105663	nonsignificant	ENSG00000088888	ENST00000428216	Transcript	downstream_gene_variant	-	-	-	-	-	rs11551648	MODIFIER	3780	1	-	SNV	MAVS	HGNC	29233	YES	CCDS33437.1	-	-	-	-	-	-	-	-
chr20:3853980	chr20	3853980	3853980	A	G	1	128	123	0	5	0	0.0390625	84	71	0	13	0	0.154761904761905	0.00468277307920341	0.00870274201134	significant	ENSG00000088888	ENST00000428216	Transcript	downstream_gene_variant	-	-	-	-	-	-	MODIFIER	4700	1	-	SNV	MAVS	HGNC	29233	YES	CCDS33437.1	-	-	-	-	-	-	-	-
chr20:3853982	chr20	3853982	3853982	A	G	1	133	133	0	0	0	0	85	79	0	6	0	0.0705882352941176	0.00314458506254476	0.00622519077488514	significant	ENSG00000088888	ENST00000428216	Transcript	downstream_gene_variant	-	-	-	-	-	-	MODIFIER	4702	1	-	SNV	MAVS	HGNC	29233	YES	CCDS33437.1	-	-	-	-	-	-	-	-
chr20:3853995	chr20	3853995	3853995	A	G	1	150	140	0	10	0	0.0666666666666667	102	88	0	14	0	0.137254901960784	0.0796832053738084	0.0950726656391363	nonsignificant	ENSG00000088888	ENST00000428216	Transcript	downstream_gene_variant	-	-	-	-	-	-	MODIFIER	4715	1	-	SNV	MAVS	HGNC	29233	YES	CCDS33437.1	-	-	-	-	-	-	-	-
chr20:3854020	chr20	3854020	3854020	A	G	1	171	157	0	14	0	0.0818713450292398	108	92	0	16	0	0.148148148148148	0.111313464785314	0.126898654055197	nonsignificant	ENSG00000088888	ENST00000428216	Transcript	downstream_gene_variant	-	-	-	-	-	-	MODIFIER	4740	1	-	SNV	MAVS	HGNC	29233	YES	CCDS33437.1	-	-	-	-	-	-	-	-
chr20:3854023	chr20	3854023	3854023	A	G	1	169	165	0	4	0	0.0236686390532544	111	100	0	11	0	0.0990990990990991	0.0118377808271807	0.019228982879544	nonsignificant	ENSG00000088888	ENST00000428216	Transcript	downstream_gene_variant	-	-	-	-	-	-	MODIFIER	4743	1	-	SNV	MAVS	HGNC	29233	YES	CCDS33437.1	-	-	-	-	-	-	-	-
chr20:3854025	chr20	3854025	3854025	A	G	1	174	166	0	8	0	0.0459770114942529	111	99	0	12	0	0.108108108108108	0.0571570092426495	0.0719919352661463	nonsignificant	ENSG00000088888	ENST00000428216	Transcript	downstream_gene_variant	-	-	-	-	-	-	MODIFIER	4745	1	-	SNV	MAVS	HGNC	29233	YES	CCDS33437.1	-	-	-	-	-	-	-	-
chr20:3854027	chr20	3854027	3854027	A	G	1	176	170	0	6	0	0.0340909090909091	111	98	0	13	0	0.117117117117117	0.00748541853376795	0.0130059147024218	nonsignificant	ENSG00000088888	ENST00000428216	Transcript	downstream_gene_variant	-	-	-	-	-	-	MODIFIER	4747	1	-	SNV	MAVS	HGNC	29233	YES	CCDS33437.1	-	-	-	-	-	-	-	-
chr20:3854038	chr20	3854038	3854038	A	G	1	162	160	0	2	0	0.0123456790123457	95	89	0	6	0	0.0631578947368421	0.0546713785458556	0.0693097737135082	nonsignificant	ENSG00000088888	ENST00000428216	Transcript	downstream_gene_variant	-	-	-	-	-	-	MODIFIER	4758	1	-	SNV	MAVS	HGNC	29233	YES	CCDS33437.1	-	-	-	-	-	-	-	-
chr20:3854102	chr20	3854102	3854102	A	G	1	110	109	0	1	0	0.00909090909090909	84	78	0	6	0	0.0714285714285714	0.0440750060344853	0.0576023920370104	nonsignificant	ENSG00000088888	ENST00000428216	Transcript	downstream_gene_variant	-	-	-	-	-	-	MODIFIER	4822	1	-	SNV	MAVS	HGNC	29233	YES	CCDS33437.1	-	-	-	-	-	-	-	-
chr20:3854163	chr20	3854163	3854163	A	G	1	128	125	0	3	0	0.0234375	111	102	0	9	0	0.0810810810810811	0.0709735709167394	0.086160055523378	nonsignificant	ENSG00000088888	ENST00000428216	Transcript	downstream_gene_variant	-	-	-	-	-	-	MODIFIER	4883	1	-	SNV	MAVS	HGNC	29233	YES	CCDS33437.1	-	-	-	-	-	-	-	-
chr20:3855942	chr20	3855942	3855942	A	G	1	105	101	0	4	0	0.0380952380952381	106	95	0	11	0	0.10377358490566	0.10538690919372	0.120921536138549	nonsignificant	-	-	-	intergenic_variant	-	-	-	-	-	rs1132927	MODIFIER	-	-	-	SNV	-	-	-	-	-	-	-	-	-	-	-	-	-
chr20:42302517	chr20	42302517	42302517	A	G	1	2007	2007	0	0	0	0	1125	914	0	209	2	0.185777777777778	1.16211371937662e-99	9.42280540794544e-98	significant	ENSG00000101057	ENST00000217026	Transcript	missense_variant	219	92	31	K/R	aAg/aGg	-	MODERATE	-	1	-	SNV	MYBL2	HGNC	7548	YES	CCDS13322.1	-	ENST00000217026.4:c.92A>G	ENSP00000217026.4:p.Lys31Arg	-	-	-	-	-
chr20:42320953	chr20	42320953	42320953	A	G	1	2646	2645	0	1	0	0.000377928949357521	1674	1426	0	248	0	0.148148148148148	7.43932619134565e-106	6.8937756039803e-104	significant	ENSG00000101057	ENST00000217026	Transcript	synonymous_variant	784	657	219	E	gaA/gaG	-	LOW	-	1	-	SNV	MYBL2	HGNC	7548	YES	CCDS13322.1	-	ENST00000217026.4:c.657A>G	ENSP00000217026.4:p.Glu219%3D	-	-	-	-	-
chr20:43706098	chr20	43706098	43706098	A	G	1	163	135	0	28	0	0.171779141104294	103	75	0	28	0	0.271844660194175	0.0637171230846725	0.0792290872349985	nonsignificant	ENSG00000101109	ENST00000372806	Transcript	3_prime_UTR_variant	3840	-	-	-	-	-	MODIFIER	-	1	-	SNV	STK4	HGNC	11408	YES	CCDS13341.1	1	ENST00000372806.3:c.*2281A>G	-	-	-	-	-	-
chr20:43706947	chr20	43706947	43706947	A	G	1	98	23	0	75	0	0.76530612244898	105	18	0	87	0	0.828571428571429	0.296296961073746	0.302992057934582	nonsignificant	ENSG00000101109	ENST00000372806	Transcript	3_prime_UTR_variant	4689	-	-	-	-	-	MODIFIER	-	1	-	SNV	STK4	HGNC	11408	YES	CCDS13341.1	1	ENST00000372806.3:c.*3130A>G	-	-	-	-	-	-
chr20:43706950	chr20	43706950	43706950	A	G	1	113	95	0	18	0	0.15929203539823	117	90	0	27	0	0.230769230769231	0.186903564166652	0.199186383279466	nonsignificant	ENSG00000101109	ENST00000372806	Transcript	3_prime_UTR_variant	4692	-	-	-	-	rs1600589415	MODIFIER	-	1	-	SNV	STK4	HGNC	11408	YES	CCDS13341.1	1	ENST00000372806.3:c.*3133A>G	-	-	-	-	-	-
chr20:43707709	chr20	43707709	43707709	A	G	1	188	141	0	47	0	0.25	124	81	0	43	0	0.346774193548387	0.0741929224247339	0.0895654013886676	nonsignificant	ENSG00000101109	ENST00000372806	Transcript	3_prime_UTR_variant	5451	-	-	-	-	-	MODIFIER	-	1	-	SNV	STK4	HGNC	11408	YES	CCDS13341.1	1	ENST00000372806.3:c.*3892A>G	-	-	-	-	-	-
chr20:43707759	chr20	43707759	43707759	A	G	1	182	164	0	18	0	0.0989010989010989	117	89	0	28	0	0.239316239316239	0.00160004575054212	0.00349068276968046	significant	ENSG00000101109	ENST00000372806	Transcript	3_prime_UTR_variant	5501	-	-	-	-	-	MODIFIER	-	1	-	SNV	STK4	HGNC	11408	YES	CCDS13341.1	1	ENST00000372806.3:c.*3942A>G	-	-	-	-	-	-
chr20:43707771	chr20	43707771	43707771	A	G	1	189	162	0	27	0	0.142857142857143	143	101	0	42	0	0.293706293706294	0.000998410885019352	0.00229116460170714	significant	ENSG00000101109	ENST00000372806	Transcript	3_prime_UTR_variant	5513	-	-	-	-	-	MODIFIER	-	1	-	SNV	STK4	HGNC	11408	YES	CCDS13341.1	1	ENST00000372806.3:c.*3954A>G	-	-	-	-	-	-
chr20:43707776	chr20	43707776	43707776	A	G	1	187	55	0	132	0	0.705882352941177	139	21	0	118	0	0.848920863309353	0.0033989886914178	0.00665435814235315	significant	ENSG00000101109	ENST00000372806	Transcript	3_prime_UTR_variant	5518	-	-	-	-	rs1233423790	MODIFIER	-	1	-	SNV	STK4	HGNC	11408	YES	CCDS13341.1	1	ENST00000372806.3:c.*3959A>G	-	-	-	-	-	-
chr20:43707790	chr20	43707790	43707790	A	G	1	209	205	0	4	0	0.0191387559808612	161	148	0	13	0	0.0807453416149068	0.00584171232527641	0.010506443793889	nonsignificant	ENSG00000101109	ENST00000372806	Transcript	3_prime_UTR_variant	5532	-	-	-	-	rs3180210	MODIFIER	-	1	-	SNV	STK4	HGNC	11408	YES	CCDS13341.1	1	ENST00000372806.3:c.*3973A>G	-	-	-	-	-	-
chr20:43707842	chr20	43707842	43707842	A	G	1	253	181	0	72	0	0.284584980237154	166	94	0	72	0	0.433734939759036	0.00223654642432459	0.00465987081556279	significant	ENSG00000101109	ENST00000372806	Transcript	3_prime_UTR_variant	5584	-	-	-	-	rs1487093082	MODIFIER	-	1	-	SNV	STK4	HGNC	11408	YES	CCDS13341.1	1	ENST00000372806.3:c.*4025A>G	-	-	-	-	-	-
chr20:44045242	chr20	44045242	44045242	A	G	1	615	615	0	0	0	0	353	333	0	20	0	0.056657223796034	1.21793896067717e-09	8.43455237536573e-09	significant	ENSG00000124155	ENST00000279036	Transcript	synonymous_variant	353	273	91	Q	caA/caG	rs779731196	LOW	-	1	-	SNV	PIGT	HGNC	14938	YES	CCDS13353.1	1	ENST00000279036.6:c.273A>G	ENSP00000279036.6:p.Gln91%3D	-	-	-	-	-
chr20:47855510	chr20	47855510	47855510	A	G	1	841	841	0	0	0	0	472	447	1	24	0	0.0508474576271186	1.42944850497205e-11	1.20943773507636e-10	significant	ENSG00000124228	ENST00000371764	Transcript	missense_variant	1814	1805	602	K/R	aAg/aGg	-	MODERATE	-	1	-	SNV	DDX27	HGNC	15837	YES	CCDS13416.1	-	ENST00000371764.4:c.1805A>G	ENSP00000360828.4:p.Lys602Arg	-	-	-	-	-
chr20:54963816	chr20	54963816	54963816	A	G	0	276	251	0	25	0	0.0905797101449275	210	166	0	44	0	0.20952380952381	0.000227699247366821	0.000609494821699908	significant	ENSG00000087586	ENST00000395909	Transcript	5_prime_UTR_variant	488	-	-	-	-	-	MODIFIER	-	-1	-	SNV	AURKA	HGNC	11393	YES	CCDS13451.1	-	ENST00000395909.4:c.-79A>C	-	-	-	-	-	-
chr20:5975432	chr20	5975432	5975432	A	G	1	104	101	0	3	0	0.0288461538461538	113	99	0	14	0	0.123893805309735	0.0106817195991075	0.0176757026699518	nonsignificant	ENSG00000125885	ENST00000378896	Transcript	3_prime_UTR_variant	3295	-	-	-	-	rs1131807	MODIFIER	-	1	-	SNV	MCM8	HGNC	16147	YES	CCDS13094.1	1	ENST00000378896.3:c.*395A>G	-	-	-	-	-	-
chr20:5975434	chr20	5975434	5975434	A	G	1	103	99	0	4	0	0.0388349514563107	117	105	0	12	0	0.102564102564103	0.116197605554021	0.131541908323517	nonsignificant	ENSG00000125885	ENST00000378896	Transcript	3_prime_UTR_variant	3297	-	-	-	-	-	MODIFIER	-	1	-	SNV	MCM8	HGNC	16147	YES	CCDS13094.1	1	ENST00000378896.3:c.*397A>G	-	-	-	-	-	-
chr20:60884412	chr20	60884412	60884412	A	G	0	182	182	0	0	0	0	117	110	0	7	0	0.0598290598290598	0.00125572172534568	0.00282501095667363	significant	ENSG00000130702	ENST00000252999	Transcript	missense_variant	11135	11068	3690	C/R	Tgt/Cgt	-	MODERATE	-	-1	-	SNV	LAMA5	HGNC	6485	YES	CCDS33502.1	1	ENST00000252999.3:c.11068A>C	ENSP00000252999.3:p.Cys3690Arg	-	-	-	-	-
chr20:62120285	chr20	62120285	62120285	A	G	0	432	432	0	0	0	0	775	726	0	49	0	0.0632258064516129	4.04153934200793e-10	2.94563129571065e-09	significant	ENSG00000101210	ENST00000217182	Transcript	missense_variant	1416	1250	417	L/P	cTg/cCg	-	MODERATE	-	-1	-	SNV	EEF1A2	HGNC	3192	YES	CCDS13522.1	1	ENST00000217182.3:c.1250A>C	ENSP00000217182.3:p.Leu417Pro	-	-	-	-	-
chr20:62220664	chr20	62220664	62220664	A	G	0	183	183	0	0	0	0	109	100	0	9	0	0.0825688073394495	0.000113539246111106	0.000329280734623266	significant	ENSG00000101216	ENST00000266068	Transcript	3_prime_UTR_variant	2850	-	-	-	-	-	MODIFIER	-	-1	-	SNV	GMEB2	HGNC	4371	YES	CCDS13528.1	-	ENST00000266068.1:c.*778A>C	-	-	-	-	-	-
chr20:62589610	chr20	62589610	62589610	A	G	0	105	105	0	0	0	0	94	89	0	5	0	0.0531914893617021	0.022202780001928	0.0324526465497535	nonsignificant	ENSG00000196700	ENST00000450537	Transcript	3_prime_UTR_variant	4371	-	-	-	-	-	MODIFIER	-	-1	-	SNV	ZNF512B	HGNC	29212	YES	CCDS13548.1	-	ENST00000450537.1:c.*1631A>C	-	-	-	-	-	-
chr20:62590863	chr20	62590863	62590863	A	G	0	384	384	0	0	0	0	117	111	0	6	0	0.0512820512820513	0.00014674635577617	0.000413867258464387	significant	ENSG00000196700	ENST00000450537	Transcript	3_prime_UTR_variant	3118	-	-	-	-	-	MODIFIER	-	-1	-	SNV	ZNF512B	HGNC	29212	YES	CCDS13548.1	-	ENST00000450537.1:c.*378A>C	-	-	-	-	-	-
chr20:62663369	chr20	62663369	62663369	A	G	1	845	845	0	0	0	0	494	466	0	28	0	0.0566801619433198	4.56341038197768e-13	4.40531855059981e-12	significant	ENSG00000101161	ENST00000266079	Transcript	missense_variant	2756	2645	882	Y/C	tAc/tGc	-	MODERATE	-	1	-	SNV	PRPF6	HGNC	15860	YES	CCDS13550.1	1	ENST00000266079.4:c.2645A>G	ENSP00000266079.4:p.Tyr882Cys	-	-	-	-	-
chr21:37666048	chr21	37666048	37666048	A	G	1	78	78	0	0	0	0	78	74	0	4	0	0.0512820512820513	0.120177103099304	0.13523295594401	nonsignificant	ENSG00000142197	ENST00000399151	Transcript	3_prime_UTR_variant	7161	-	-	-	-	-	MODIFIER	-	1	-	SNV	DOPEY2	HGNC	1291	YES	CCDS13643.1	-	ENST00000399151.3:c.*179A>G	-	-	-	-	-	-
chr21:38123969	chr21	38123969	38123969	A	G	0	138	138	0	0	0	0	152	120	0	32	0	0.210526315789474	1.90547474576515e-10	1.44845853721054e-09	significant	ENSG00000159267	ENST00000399120	Transcript	3_prime_UTR_variant	5990	-	-	-	-	-	MODIFIER	-	-1	-	SNV	HLCS	HGNC	4976	YES	CCDS13647.1	1	ENST00000399120.1:c.*2578A>C	-	-	-	-	-	-
chr21:45405754	chr21	45405754	45405754	A	G	1	232	232	0	0	0	0	104	97	0	7	0	0.0673076923076923	0.000235829743011661	0.000628693503002973	significant	ENSG00000160216	ENST00000398063	Transcript	3_prime_UTR_variant	5104	-	-	-	-	-	MODIFIER	-	1	-	SNV	AGPAT3	HGNC	326	YES	CCDS13703.1	-	ENST00000398063.2:c.*3481A>G	-	-	-	-	-	-
chr21:45544538	chr21	45544538	45544538	A	G	1	764	764	0	0	0	0	501	475	0	26	0	0.0518962075848303	2.32878293498671e-11	1.92843046446134e-10	significant	ENSG00000241945	ENST00000291576	Transcript	missense_variant	2022	1895	632	Y/C	tAc/tGc	-	MODERATE	-	1	-	SNV	PWP2	HGNC	9711	YES	CCDS33579.1	-	ENST00000291576.7:c.1895A>G	ENSP00000291576.6:p.Tyr632Cys	-	-	-	-	-
chr21:46190409	chr21	46190409	46190409	A	G	0	847	847	0	0	0	0	787	644	0	142	1	0.180432020330368	5.64748839759227e-49	2.15490439641462e-47	significant	ENSG00000184787	ENST00000345496	Transcript	3_prime_UTR_variant	1652	-	-	-	-	-	MODIFIER	-	-1	-	SNV	UBE2G2	HGNC	12483	YES	CCDS13714.1	-	ENST00000345496.2:c.*883A>C	-	-	-	-	-	-
chr21:46602544	chr21	46602544	46602544	A	G	1	79	79	0	0	0	0	3624	53	0	3571	0	0.98537527593819	7.34170411004123e-128	8.40409188125896e-126	significant	ENSG00000197381	ENST00000539173	Transcript	missense_variant	1558	1123	375	T/A	Aca/Gca	COSV62344786	MODERATE	-	1	-	SNV	ADARB1	HGNC	226	YES	CCDS33589.1	1	ENST00000539173.1:c.1123A>G	ENSP00000441897.1:p.Thr375Ala	-	-	1	1	-
chr21:46640859	chr21	46640859	46640859	A	G	1	105	105	0	0	0	0	5077	78	1	4998	0	0.98443962970258	2.99588185041921e-169	4.1642757720827e-167	significant	ENSG00000197381	ENST00000539173	Transcript	missense_variant	2411	1976	659	D/G	gAt/gGt	-	MODERATE	-	1	-	SNV	ADARB1	HGNC	226	YES	CCDS33589.1	1	ENST00000539173.1:c.1976A>G	ENSP00000441897.1:p.Asp659Gly	-	-	-	-	-
chr21:46685100	chr21	46685100	46685100	A	G	0	196	195	0	1	0	0.00510204081632653	120	107	0	13	0	0.108333333333333	2.10369613960664e-05	7.16951433918481e-05	significant	ENSG00000186866	ENST00000349485	Transcript	3_prime_UTR_variant	1614	-	-	-	-	-	MODIFIER	-	-1	-	SNV	POFUT2	HGNC	14683	YES	CCDS13719.1	-	ENST00000349485.5:c.*297A>C	-	-	-	-	-	-
chr21:46685410	chr21	46685410	46685410	A	G	0	239	239	0	0	0	0	163	150	0	13	0	0.0797546012269939	5.96081918235321e-06	2.27446159389399e-05	significant	ENSG00000186866	ENST00000349485	Transcript	missense_variant	1304	1277	426	M/T	aTg/aCg	-	MODERATE	-	-1	-	SNV	POFUT2	HGNC	14683	YES	CCDS13719.1	-	ENST00000349485.5:c.1277A>C	ENSP00000339613.5:p.Met426Thr	-	-	-	-	-
chr21:47721320	chr21	47721320	47721320	A	G	0	204	192	0	12	0	0.0588235294117647	147	130	0	17	0	0.115646258503401	0.0758433197623423	0.0911618902146498	nonsignificant	ENSG00000160298	ENST00000291691	Transcript	3_prime_UTR_variant	2699	-	-	-	-	-	MODIFIER	-	-1	-	SNV	C21orf58	HGNC	1300	YES	CCDS13735.1	-	ENST00000291691.7:c.*593A>C	-	-	-	-	-	-
chr21:47741168	chr21	47741168	47741168	A	G	0	128	114	0	14	0	0.109375	110	92	0	18	0	0.163636363636364	0.25520989264301	0.264028947944337	nonsignificant	ENSG00000160298	ENST00000291691	Transcript	intron_variant	-	-	-	-	-	-	MODIFIER	-	-1	-	SNV	C21orf58	HGNC	1300	YES	CCDS13735.1	-	ENST00000291691.7:c.100+1385A>C	-	-	-	-	-	-
chr21:47741221	chr21	47741221	47741221	A	G	0	201	178	0	23	0	0.114427860696517	140	115	0	25	0	0.178571428571429	0.113412468090979	0.128763513946934	nonsignificant	ENSG00000160298	ENST00000291691	Transcript	intron_variant	-	-	-	-	-	-	MODIFIER	-	-1	-	SNV	C21orf58	HGNC	1300	YES	CCDS13735.1	-	ENST00000291691.7:c.100+1332A>C	-	-	-	-	-	-
chr21:48084474	chr21	48084474	48084474	A	G	1	346	346	0	0	0	0	275	253	0	22	0	0.08	1.01401934752904e-08	6.22486325013092e-08	significant	ENSG00000160310	ENST00000397637	Transcript	3_prime_UTR_variant	2491	-	-	-	-	-	MODIFIER	-	1	-	SNV	PRMT2	HGNC	5186	YES	CCDS13737.1	-	ENST00000397637.1:c.*235A>G	-	-	-	-	-	-
chr22:18571343	chr22	18571343	18571343	A	G	1	186	164	0	22	0	0.118279569892473	105	87	0	18	0	0.171428571428571	0.218272905949485	0.229187748243102	nonsignificant	ENSG00000215193	ENST00000329627	Transcript	3_prime_UTR_variant	1626	-	-	-	-	-	MODIFIER	-	1	-	SNV	PEX26	HGNC	22965	YES	CCDS13750.1	1	ENST00000329627.7:c.*502A>G	-	-	-	-	-	-
chr22:18571474	chr22	18571474	18571474	A	G	1	240	235	0	5	0	0.0208333333333333	143	128	0	15	0	0.104895104895105	0.000570829227979832	0.00137820555539548	significant	ENSG00000215193	ENST00000329627	Transcript	3_prime_UTR_variant	1757	-	-	-	-	-	MODIFIER	-	1	-	SNV	PEX26	HGNC	22965	YES	CCDS13750.1	1	ENST00000329627.7:c.*633A>G	-	-	-	-	-	-
chr22:18572729	chr22	18572729	18572729	A	G	1	174	159	0	15	0	0.0862068965517241	118	101	0	17	0	0.144067796610169	0.1303102828259	0.145570499643629	nonsignificant	ENSG00000215193	ENST00000329627	Transcript	3_prime_UTR_variant	3012	-	-	-	-	-	MODIFIER	-	1	-	SNV	PEX26	HGNC	22965	YES	CCDS13750.1	1	ENST00000329627.7:c.*1888A>G	-	-	-	-	-	-
chr22:18572730	chr22	18572730	18572730	A	G	1	179	167	0	12	0	0.0670391061452514	115	98	0	17	0	0.147826086956522	0.0279235089479903	0.0392623904716684	nonsignificant	ENSG00000215193	ENST00000329627	Transcript	3_prime_UTR_variant	3013	-	-	-	-	-	MODIFIER	-	1	-	SNV	PEX26	HGNC	22965	YES	CCDS13750.1	1	ENST00000329627.7:c.*1889A>G	-	-	-	-	-	-
chr22:19431256	chr22	19431256	19431256	A	G	0	176	176	0	0	0	0	213	193	0	20	0	0.0938967136150235	5.78772922775505e-06	2.22148344718172e-05	significant	ENSG00000242259	ENST00000399562	Transcript	3_prime_UTR_variant	1394	-	-	-	-	-	MODIFIER	-	-1	-	SNV	C22orf39	HGNC	27012	YES	CCDS33599.2	-	ENST00000399562.4:c.*532A>C	-	-	-	-	-	-
chr22:20783513	chr22	20783513	20783513	A	G	0	144	144	0	0	0	0	181	169	0	12	0	0.0662983425414365	0.00151407031925951	0.00333678464471008	significant	ENSG00000244486	ENST00000266214	Transcript	splice_region_variant,synonymous_variant	1659	1554	518	V	gtT/gtC	-	LOW	-	-1	-	SNV	SCARF2	HGNC	19869	YES	CCDS13779.1	1	ENST00000266214.5:c.1554A>C	ENSP00000266214.5:p.Val518%3D	-	-	-	-	-
chr22:21352525	chr22	21352525	21352525	A	G	1	216	216	0	0	0	0	123	109	0	14	0	0.113821138211382	4.17141121184072e-07	2.00929856887179e-06	significant	ENSG00000099949	ENST00000215739	Transcript	3_prime_UTR_variant	3770	-	-	-	-	-	MODIFIER	-	1	-	SNV	LZTR1	HGNC	6742	YES	CCDS33606.1	1	ENST00000215739.8:c.*888A>G	-	-	-	-	-	-
chr22:23524075	chr22	23524075	23524075	A	G	1	241	241	0	0	0	0	173	151	0	22	0	0.127167630057803	2.01421449025354e-09	1.34696267973656e-08	significant	ENSG00000186716	ENST00000305877	Transcript	missense_variant	1679	928	310	T/A	Acc/Gcc	-	MODERATE	-	1	-	SNV	BCR	HGNC	1014	YES	CCDS13806.1	1	ENST00000305877.8:c.928A>G	ENSP00000303507.8:p.Thr310Ala	-	-	-	-	-
chr22:23657675	chr22	23657675	23657675	A	G	1	296	296	0	0	0	0	239	220	0	19	0	0.0794979079497908	1.48664127698169e-07	7.73530461231649e-07	significant	ENSG00000186716	ENST00000305877	Transcript	missense_variant	4533	3782	1261	K/R	aAg/aGg	-	MODERATE	-	1	-	SNV	BCR	HGNC	1014	YES	CCDS13806.1	1	ENST00000305877.8:c.3782A>G	ENSP00000303507.8:p.Lys1261Arg	-	-	-	-	-
chr22:24509635	chr22	24509635	24509635	A	G	1	186	186	0	0	0	0	132	125	0	7	0	0.053030303030303	0.00193041163698823	0.00411454659975804	significant	ENSG00000099991	ENST00000398319	Transcript	missense_variant	4605	4220	1407	Y/C	tAc/tGc	rs938264977	MODERATE	-	1	-	SNV	CABIN1	HGNC	24187	YES	CCDS13823.1	-	ENST00000398319.2:c.4220A>G	ENSP00000381364.2:p.Tyr1407Cys	-	-	-	-	-
chr22:24968574	chr22	24968574	24968574	A	G	1	213	188	0	25	0	0.117370892018779	139	114	0	25	0	0.179856115107914	0.118541058772321	0.133728058186051	nonsignificant	ENSG00000100028	ENST00000215829	Transcript	3_prime_UTR_variant	1597	-	-	-	-	-	MODIFIER	-	1	-	SNV	SNRPD3	HGNC	11160	YES	CCDS13828.1	-	ENST00000215829.3:c.*629A>G	-	-	-	-	-	-
chr22:24968575	chr22	24968575	24968575	A	G	1	216	205	0	11	0	0.0509259259259259	142	127	0	15	0	0.105633802816901	0.0614300152211282	0.0768269984706398	nonsignificant	ENSG00000100028	ENST00000215829	Transcript	3_prime_UTR_variant	1598	-	-	-	-	-	MODIFIER	-	1	-	SNV	SNRPD3	HGNC	11160	YES	CCDS13828.1	-	ENST00000215829.3:c.*630A>G	-	-	-	-	-	-
chr22:24968614	chr22	24968614	24968614	A	G	1	207	196	0	11	0	0.0531400966183575	167	141	0	26	0	0.155688622754491	0.00142951634252521	0.00317199407360782	significant	ENSG00000100028	ENST00000215829	Transcript	3_prime_UTR_variant	1637	-	-	-	-	rs1137756	MODIFIER	-	1	-	SNV	SNRPD3	HGNC	11160	YES	CCDS13828.1	-	ENST00000215829.3:c.*669A>G	-	-	-	-	-	-
chr22:24968971	chr22	24968971	24968971	A	G	1	223	196	0	27	0	0.121076233183857	117	88	0	29	0	0.247863247863248	0.00348183826030227	0.00679604539072038	significant	ENSG00000100028	ENST00000215829	Transcript	downstream_gene_variant	-	-	-	-	-	-	MODIFIER	231	1	-	SNV	SNRPD3	HGNC	11160	YES	CCDS13828.1	-	-	-	-	-	-	-	-
chr22:24969092	chr22	24969092	24969092	A	G	1	205	185	0	20	0	0.0975609756097561	118	100	0	18	0	0.152542372881356	0.153596266402134	0.167826128252977	nonsignificant	ENSG00000100028	ENST00000215829	Transcript	downstream_gene_variant	-	-	-	-	-	-	MODIFIER	352	1	-	SNV	SNRPD3	HGNC	11160	YES	CCDS13828.1	-	-	-	-	-	-	-	-
chr22:24969159	chr22	24969159	24969159	A	G	1	267	265	0	2	0	0.00749063670411985	189	162	0	27	0	0.142857142857143	2.4051308645869e-09	1.59740090869833e-08	significant	ENSG00000100028	ENST00000215829	Transcript	downstream_gene_variant	-	-	-	-	-	-	MODIFIER	419	1	-	SNV	SNRPD3	HGNC	11160	YES	CCDS13828.1	-	-	-	-	-	-	-	-
chr22:24969628	chr22	24969628	24969628	A	G	1	272	244	0	28	0	0.102941176470588	230	190	0	40	0	0.173913043478261	0.0256844795422332	0.0365632751932595	nonsignificant	ENSG00000100028	ENST00000215829	Transcript	downstream_gene_variant	-	-	-	-	-	-	MODIFIER	888	1	-	SNV	SNRPD3	HGNC	11160	YES	CCDS13828.1	-	-	-	-	-	-	-	-
chr22:24969755	chr22	24969755	24969755	A	G	1	259	232	0	27	0	0.104247104247104	176	145	0	30	1	0.170454545454545	0.0588858687290952	0.0739302584173028	nonsignificant	ENSG00000100028	ENST00000215829	Transcript	downstream_gene_variant	-	-	-	-	-	-	MODIFIER	1015	1	-	SNV	SNRPD3	HGNC	11160	YES	CCDS13828.1	-	-	-	-	-	-	-	-
chr22:24969782	chr22	24969782	24969782	A	G	1	215	171	0	44	0	0.204651162790698	150	94	0	56	0	0.373333333333333	0.000513791014588712	0.00125607702812768	significant	ENSG00000100028	ENST00000215829	Transcript	downstream_gene_variant	-	-	-	-	-	-	MODIFIER	1042	1	-	SNV	SNRPD3	HGNC	11160	YES	CCDS13828.1	-	-	-	-	-	-	-	-
chr22:24969806	chr22	24969806	24969806	A	G	1	204	201	0	3	0	0.0147058823529412	168	156	0	12	0	0.0714285714285714	0.00704621656952038	0.0123419778976478	nonsignificant	ENSG00000100028	ENST00000215829	Transcript	downstream_gene_variant	-	-	-	-	-	-	MODIFIER	1066	1	-	SNV	SNRPD3	HGNC	11160	YES	CCDS13828.1	-	-	-	-	-	-	-	-
chr22:24970542	chr22	24970542	24970542	A	G	1	241	210	0	31	0	0.128630705394191	141	98	0	43	0	0.304964539007092	4.61701817428583e-05	0.000146092965319678	significant	ENSG00000100028	ENST00000215829	Transcript	downstream_gene_variant	-	-	-	-	-	-	MODIFIER	1802	1	-	SNV	SNRPD3	HGNC	11160	YES	CCDS13828.1	-	-	-	-	-	-	-	-
chr22:24970583	chr22	24970583	24970583	A	G	1	216	212	0	4	0	0.0185185185185185	140	128	0	12	0	0.0857142857142857	0.00371203044207426	0.00716834010724668	significant	ENSG00000100028	ENST00000215829	Transcript	downstream_gene_variant	-	-	-	-	-	-	MODIFIER	1843	1	-	SNV	SNRPD3	HGNC	11160	YES	CCDS13828.1	-	-	-	-	-	-	-	-
chr22:24970622	chr22	24970622	24970622	A	G	1	242	220	0	22	0	0.0909090909090909	152	123	0	29	0	0.190789473684211	0.00530381454750271	0.00970039765924838	significant	ENSG00000100028	ENST00000215829	Transcript	downstream_gene_variant	-	-	-	-	-	rs1386912712	MODIFIER	1882	1	-	SNV	SNRPD3	HGNC	11160	YES	CCDS13828.1	-	-	-	-	-	-	-	-
chr22:24970639	chr22	24970639	24970639	A	G	1	230	180	0	50	0	0.217391304347826	146	77	0	69	0	0.472602739726027	4.23878373558986e-07	2.03670941961923e-06	significant	ENSG00000100028	ENST00000215829	Transcript	downstream_gene_variant	-	-	-	-	-	-	MODIFIER	1899	1	-	SNV	SNRPD3	HGNC	11160	YES	CCDS13828.1	-	-	-	-	-	-	-	-
chr22:24970643	chr22	24970643	24970643	A	G	1	229	190	0	39	0	0.170305676855895	143	81	0	62	0	0.433566433566434	4.74527821194623e-08	2.6308579488454e-07	significant	ENSG00000100028	ENST00000215829	Transcript	downstream_gene_variant	-	-	-	-	-	-	MODIFIER	1903	1	-	SNV	SNRPD3	HGNC	11160	YES	CCDS13828.1	-	-	-	-	-	-	-	-
chr22:24970675	chr22	24970675	24970675	A	G	1	216	193	0	23	0	0.106481481481481	111	91	0	20	0	0.18018018018018	0.0829345999807489	0.0981119023982977	nonsignificant	ENSG00000100028	ENST00000215829	Transcript	downstream_gene_variant	-	-	-	-	-	-	MODIFIER	1935	1	-	SNV	SNRPD3	HGNC	11160	YES	CCDS13828.1	-	-	-	-	-	-	-	-
chr22:24970720	chr22	24970720	24970720	A	G	1	226	162	0	64	0	0.283185840707965	111	69	0	42	0	0.378378378378378	0.0818419731152193	0.0971717386712732	nonsignificant	ENSG00000100028	ENST00000215829	Transcript	downstream_gene_variant	-	-	-	-	-	rs1071684	MODIFIER	1980	1	-	SNV	SNRPD3	HGNC	11160	YES	CCDS13828.1	-	-	-	-	-	-	-	-
chr22:29542224	chr22	29542224	29542224	A	G	1	121	121	0	0	0	0	145	137	0	8	0	0.0551724137931034	0.00873318811992142	0.0148296545212627	nonsignificant	ENSG00000183762	ENST00000327813	Transcript	intron_variant	-	-	-	-	-	-	MODIFIER	-	1	-	SNV	KREMEN1	HGNC	17550	YES	CCDS13849.1	-	ENST00000327813.5:c.1416+4136A>G	-	-	-	-	-	-
chr22:35796553	chr22	35796553	35796553	A	G	1	974	974	0	0	0	0	531	496	0	35	0	0.0659133709981168	6.91865130957287e-17	9.03603721371061e-16	significant	ENSG00000100297	ENST00000216122	Transcript	missense_variant	276	122	41	Q/R	cAg/cGg	rs11541533	MODERATE	-	1	-	SNV	MCM5	HGNC	6948	YES	CCDS13915.1	-	ENST00000216122.4:c.122A>G	ENSP00000216122.3:p.Gln41Arg	-	-	-	-	-
chr22:36884530	chr22	36884530	36884530	A	G	0	212	204	0	8	0	0.0377358490566038	182	165	0	17	0	0.0934065934065934	0.0363380680759637	0.0487973419921272	nonsignificant	ENSG00000100350	ENST00000397224	Transcript	3_prime_UTR_variant	3674	-	-	-	-	-	MODIFIER	-	-1	-	SNV	FOXRED2	HGNC	26264	YES	CCDS13929.1	-	ENST00000397224.4:c.*1525A>C	-	-	-	-	-	-
chr22:38155234	chr22	38155234	38155234	A	G	1	242	242	0	0	0	0	135	127	0	8	0	0.0592592592592593	0.000235840831034003	0.000628693503002973	significant	ENSG00000100106	ENST00000406386	Transcript	missense_variant	6542	6287	2096	Q/R	cAg/cGg	rs1030224051	MODERATE	-	1	-	SNV	TRIOBP	HGNC	17009	YES	CCDS43015.1	1	ENST00000406386.3:c.6287A>G	ENSP00000384312.3:p.Gln2096Arg	-	-	-	-	-
chr22:38201283	chr22	38201283	38201283	A	G	1	315	64	0	251	0	0.796825396825397	266	24	0	242	0	0.909774436090226	0.000176761246908146	0.000489299269535208	significant	ENSG00000189060	ENST00000340857	Transcript	5_prime_UTR_variant	170	-	-	-	-	rs908606083	MODIFIER	-	1	-	SNV	H1F0	HGNC	4714	YES	CCDS13956.1	-	ENST00000340857.2:c.-269A>G	-	-	-	-	-	-
chr22:38318418	chr22	38318418	38318418	A	G	1	187	187	0	0	0	0	124	91	0	33	0	0.266129032258065	3.55005319220835e-15	4.23828436321316e-14	significant	ENSG00000100139	ENST00000215957	Transcript	missense_variant	1135	1009	337	S/G	Agc/Ggc	-	MODERATE	-	1	-	SNV	MICALL1	HGNC	29804	YES	CCDS13961.1	-	ENST00000215957.6:c.1009A>G	ENSP00000215957.6:p.Ser337Gly	-	-	-	-	-
chr22:38340091	chr22	38340091	38340091	A	G	1	100	100	0	0	0	0	98	92	0	6	0	0.0612244897959184	0.01357757818661	0.0216573501238878	nonsignificant	ENSG00000128346	ENST00000249079	Transcript	3_prime_UTR_variant	1002	-	-	-	-	-	MODIFIER	-	-1	-	SNV	C22orf23	HGNC	18589	YES	CCDS13962.1	-	ENST00000249079.2:c.*91T>C	-	-	-	-	-	-
chr22:39131302	chr22	39131302	39131302	A	G	0	203	203	0	0	0	0	206	191	0	15	0	0.0728155339805825	4.70532251852376e-05	0.000148645415926091	significant	ENSG00000100242	ENST00000405018	Transcript	3_prime_UTR_variant	3461	-	-	-	-	-	MODIFIER	-	-1	-	SNV	SUN2	HGNC	14210	YES	CCDS56231.1	-	ENST00000405018.1:c.*970A>C	-	-	-	-	-	-
chr22:39131735	chr22	39131735	39131735	A	G	0	239	239	0	0	0	0	233	220	0	13	0	0.055793991416309	8.68428527301954e-05	0.000259994140635324	significant	ENSG00000100242	ENST00000405018	Transcript	3_prime_UTR_variant	3028	-	-	-	-	-	MODIFIER	-	-1	-	SNV	SUN2	HGNC	14210	YES	CCDS56231.1	-	ENST00000405018.1:c.*537A>C	-	-	-	-	-	-
chr22:39131788	chr22	39131788	39131788	A	G	0	218	218	0	0	0	0	214	201	0	13	0	0.0607476635514019	8.9495791109548e-05	0.000267525052994133	significant	ENSG00000100242	ENST00000405018	Transcript	3_prime_UTR_variant	2975	-	-	-	-	-	MODIFIER	-	-1	-	SNV	SUN2	HGNC	14210	YES	CCDS56231.1	-	ENST00000405018.1:c.*484A>C	-	-	-	-	-	-
chr22:39261985	chr22	39261985	39261985	A	G	0	401	401	0	0	0	0	257	224	0	33	0	0.1284046692607	8.87730627689803e-15	1.01619047146139e-13	significant	ENSG00000183741	ENST00000407418	Transcript	3_prime_UTR_variant	1592	-	-	-	-	-	MODIFIER	-	-1	-	SNV	CBX6	HGNC	1556	YES	CCDS13980.1	-	ENST00000407418.3:c.*229A>C	-	-	-	-	-	-
chr22:39414912	chr22	39414912	39414912	A	G	1	166	155	0	11	0	0.0662650602409639	251	196	0	55	0	0.219123505976096	1.67472181726579e-05	5.77838414255184e-05	significant	ENSG00000244509	ENST00000361441	Transcript	3_prime_UTR_variant	1373	-	-	-	-	-	MODIFIER	-	1	-	SNV	APOBEC3C	HGNC	17353	YES	CCDS13983.1	-	ENST00000361441.4:c.*520A>G	-	-	-	-	-	-
chr22:39415872	chr22	39415872	39415872	A	G	1	85	80	0	5	0	0.0588235294117647	209	172	0	37	0	0.177033492822967	0.00929400133177613	0.0156861462199795	nonsignificant	ENSG00000244509	ENST00000361441	Transcript	3_prime_UTR_variant	2333	-	-	-	-	rs1139727	MODIFIER	-	1	-	SNV	APOBEC3C	HGNC	17353	YES	CCDS13983.1	-	ENST00000361441.4:c.*1480A>G	-	-	-	-	-	-
chr22:39714518	chr22	39714518	39714518	A	G	0	8656	8652	1	2	1	0.000231053604436229	5332	4884	1	447	0	0.0838334583645911	1.44192881522943e-188	2.15845651879728e-186	significant	ENSG00000100316	ENST00000216146	Transcript	missense_variant	257	83	28	M/T	aTg/aCg	-	MODERATE	-	-1	-	SNV	RPL3	HGNC	10332	YES	CCDS13988.1	-	ENST00000216146.4:c.83A>C	ENSP00000346001.3:p.Met28Thr	-	-	-	-	-
chr22:41721912	chr22	41721912	41721912	A	G	1	342	342	0	0	0	0	289	253	0	36	0	0.124567474048443	1.75861891414617e-13	1.76405794171569e-12	significant	ENSG00000100403	ENST00000352645	Transcript	missense_variant	532	275	92	Y/C	tAc/tGc	COSV60963819	MODERATE	-	1	-	SNV	ZC3H7B	HGNC	30869	YES	CCDS14013.1	-	ENST00000352645.4:c.275A>G	ENSP00000345793.4:p.Tyr92Cys	-	-	1	1	-
chr22:41745162	chr22	41745162	41745162	A	G	1	432	432	0	0	0	0	402	256	0	146	0	0.36318407960199	2.8442226902792e-54	1.25792212620075e-52	significant	ENSG00000100403	ENST00000352645	Transcript	missense_variant	2062	1805	602	Y/C	tAc/tGc	-	MODERATE	-	1	-	SNV	ZC3H7B	HGNC	30869	YES	CCDS14013.1	-	ENST00000352645.4:c.1805A>G	ENSP00000345793.4:p.Tyr602Cys	-	-	-	-	-
chr22:41754000	chr22	41754000	41754000	A	G	1	491	491	0	0	0	0	315	224	0	91	0	0.288888888888889	7.63871553415701e-42	2.51948142872365e-40	significant	ENSG00000100403	ENST00000352645	Transcript	3_prime_UTR_variant	3758	-	-	-	-	-	MODIFIER	-	1	-	SNV	ZC3H7B	HGNC	30869	YES	CCDS14013.1	-	ENST00000352645.4:c.*567A>G	-	-	-	-	-	-
chr22:41754148	chr22	41754148	41754148	A	G	1	489	489	0	0	0	0	354	336	0	18	0	0.0508474576271186	1.27544089624341e-07	6.69004847463522e-07	significant	ENSG00000100403	ENST00000352645	Transcript	3_prime_UTR_variant	3906	-	-	-	-	-	MODIFIER	-	1	-	SNV	ZC3H7B	HGNC	30869	YES	CCDS14013.1	-	ENST00000352645.4:c.*715A>G	-	-	-	-	-	-
chr22:41755265	chr22	41755265	41755265	A	G	1	398	398	0	0	0	0	300	275	0	25	0	0.0833333333333333	3.74890041997808e-10	2.7529661197273e-09	significant	ENSG00000100403	ENST00000352645	Transcript	3_prime_UTR_variant	5023	-	-	-	-	-	MODIFIER	-	1	-	SNV	ZC3H7B	HGNC	30869	YES	CCDS14013.1	-	ENST00000352645.4:c.*1832A>G	-	-	-	-	-	-
chr22:41831056	chr22	41831056	41831056	A	G	0	178	178	0	0	0	0	119	112	0	7	0	0.0588235294117647	0.00148728085419216	0.00328518563252889	significant	ENSG00000183864	ENST00000327492	Transcript	3_prime_UTR_variant	3001	-	-	-	-	-	MODIFIER	-	-1	-	SNV	TOB2	HGNC	11980	YES	CCDS14015.1	-	ENST00000327492.3:c.*1259A>C	-	-	-	-	-	-
chr22:42302407	chr22	42302407	42302407	A	G	1	225	225	0	0	0	0	235	191	0	44	0	0.187234042553191	1.86316152982679e-14	2.0600638278653e-13	significant	ENSG00000198911	ENST00000361204	Transcript	3_prime_UTR_variant	4335	-	-	-	-	-	MODIFIER	-	1	-	SNV	SREBF2	HGNC	11290	YES	CCDS14023.1	-	ENST00000361204.4:c.*743A>G	-	-	-	-	-	-
chr22:42908269	chr22	42908269	42908269	A	G	0	286	285	0	1	0	0.0034965034965035	122	109	0	13	0	0.10655737704918	9.95134045446593e-07	4.46205265538956e-06	significant	ENSG00000189306	ENST00000323013	Transcript	3_prime_UTR_variant	1506	-	-	-	-	-	MODIFIER	-	-1	-	SNV	RRP7A	HGNC	24286	YES	CCDS14036.1	-	ENST00000323013.6:c.*647A>C	-	-	-	-	-	-
chr22:45736763	chr22	45736763	45736763	A	G	1	112	112	0	0	0	0	103	94	0	9	0	0.087378640776699	0.00109935308366843	0.00250508325622806	significant	ENSG00000100376	ENST00000216214	Transcript	3_prime_UTR_variant	2385	-	-	-	-	-	MODIFIER	-	1	-	SNV	FAM118A	HGNC	1313	YES	CCDS14065.1	-	ENST00000216214.3:c.*477A>G	-	-	-	-	-	-
chr22:45736784	chr22	45736784	45736784	A	G	1	108	104	0	4	0	0.037037037037037	93	81	0	12	0	0.129032258064516	0.0192687268725435	0.0289223197809561	nonsignificant	ENSG00000100376	ENST00000216214	Transcript	3_prime_UTR_variant	2406	-	-	-	-	-	MODIFIER	-	1	-	SNV	FAM118A	HGNC	1313	YES	CCDS14065.1	-	ENST00000216214.3:c.*498A>G	-	-	-	-	-	-
chr22:50879296	chr22	50879296	50879296	A	G	1	265	265	0	0	0	0	187	153	0	34	0	0.181818181818182	1.3560080594266e-14	1.52531311193304e-13	significant	ENSG00000100239	ENST00000395741	Transcript	missense_variant	2717	2342	781	K/R	aAg/aGg	-	MODERATE	-	1	-	SNV	PPP6R2	HGNC	19253	YES	CCDS56235.1	-	ENST00000395741.3:c.2342A>G	ENSP00000379090.3:p.Lys781Arg	-	-	-	-	-
chr22:50879391	chr22	50879391	50879391	A	G	1	252	251	0	1	0	0.00396825396825397	163	149	0	14	0	0.0858895705521472	1.43194868317047e-05	5.04641671198321e-05	significant	ENSG00000100239	ENST00000395741	Transcript	missense_variant	2812	2437	813	R/G	Agg/Ggg	-	MODERATE	-	1	-	SNV	PPP6R2	HGNC	19253	YES	CCDS56235.1	-	ENST00000395741.3:c.2437A>G	ENSP00000379090.3:p.Arg813Gly	-	-	-	-	-
chr3:10143163	chr3	10143163	10143163	A	G	1	120	118	0	2	0	0.0166666666666667	140	119	0	21	0	0.15	0.000103758684920749	0.000304087953096052	significant	ENSG00000144554	ENST00000287647	Transcript	downstream_gene_variant	-	-	-	-	-	-	MODIFIER	1819	1	-	SNV	FANCD2	HGNC	3585	YES	CCDS2595.1	1	-	-	-	-	-	-	-
chr3:10192608	chr3	10192608	10192608	A	G	1	362	286	0	76	0	0.209944751381215	350	243	0	107	0	0.305714285714286	0.00358268941537629	0.00697191360232227	significant	ENSG00000134086	ENST00000256474	Transcript	3_prime_UTR_variant	2441	-	-	-	-	-	MODIFIER	-	1	-	SNV	VHL	HGNC	12687	YES	CCDS2597.1	1	ENST00000256474.2:c.*959A>G	-	-	-	-	-	-
chr3:10192694	chr3	10192694	10192694	A	G	1	415	405	0	10	0	0.0240963855421687	408	371	0	37	0	0.0906862745098039	3.36627452162165e-05	0.000109912251997915	significant	ENSG00000134086	ENST00000256474	Transcript	3_prime_UTR_variant	2527	-	-	-	-	-	MODIFIER	-	1	-	SNV	VHL	HGNC	12687	YES	CCDS2597.1	1	ENST00000256474.2:c.*1045A>G	-	-	-	-	-	-
chr3:10192704	chr3	10192704	10192704	A	G	1	364	350	0	14	0	0.0384615384615385	320	291	0	29	0	0.090625	0.00672481198000716	0.0118859982861889	nonsignificant	ENSG00000134086	ENST00000256474	Transcript	3_prime_UTR_variant	2537	-	-	-	-	rs1459644379	MODIFIER	-	1	-	SNV	VHL	HGNC	12687	YES	CCDS2597.1	1	ENST00000256474.2:c.*1055A>G	-	-	-	-	-	-
chr3:10192747	chr3	10192747	10192747	A	G	1	210	171	0	39	0	0.185714285714286	169	106	0	63	0	0.372781065088757	6.64351000767571e-05	0.000203915938090488	significant	ENSG00000134086	ENST00000256474	Transcript	3_prime_UTR_variant	2580	-	-	-	-	-	MODIFIER	-	1	-	SNV	VHL	HGNC	12687	YES	CCDS2597.1	1	ENST00000256474.2:c.*1098A>G	-	-	-	-	-	-
chr3:10192753	chr3	10192753	10192753	A	G	1	143	129	0	14	0	0.0979020979020979	108	75	0	33	0	0.305555555555556	3.67323571696653e-05	0.000118937050003608	significant	ENSG00000134086	ENST00000256474	Transcript	3_prime_UTR_variant	2586	-	-	-	-	-	MODIFIER	-	1	-	SNV	VHL	HGNC	12687	YES	CCDS2597.1	1	ENST00000256474.2:c.*1104A>G	-	-	-	-	-	-
chr3:10192811	chr3	10192811	10192811	A	G	1	138	127	0	11	0	0.0797101449275362	124	107	0	17	0	0.137096774193548	0.162051481997974	0.175488137990015	nonsignificant	ENSG00000134086	ENST00000256474	Transcript	3_prime_UTR_variant	2644	-	-	-	-	-	MODIFIER	-	1	-	SNV	VHL	HGNC	12687	YES	CCDS2597.1	1	ENST00000256474.2:c.*1162A>G	-	-	-	-	-	-
chr3:10193873	chr3	10193873	10193873	A	G	1	158	123	0	35	0	0.221518987341772	185	134	0	51	0	0.275675675675676	0.262995107715086	0.271505824728678	nonsignificant	ENSG00000134086	ENST00000256474	Transcript	3_prime_UTR_variant	3706	-	-	-	-	rs886057734	MODIFIER	-	1	-	SNV	VHL	HGNC	12687	YES	CCDS2597.1	1	ENST00000256474.2:c.*2224A>G	-	-	uncertain_significance	-	1	-
chr3:10193906	chr3	10193906	10193906	A	G	1	204	135	0	69	0	0.338235294117647	249	143	0	106	0	0.42570281124498	0.065432441565873	0.0808454166902787	nonsignificant	ENSG00000134086	ENST00000256474	Transcript	downstream_gene_variant	-	-	-	-	-	rs1136254	MODIFIER	2	1	-	SNV	VHL	HGNC	12687	YES	CCDS2597.1	1	-	-	-	-	-	-	-
chr3:10193978	chr3	10193978	10193978	A	G	1	356	334	0	22	0	0.0617977528089888	448	381	0	67	0	0.149553571428571	6.60310602393169e-05	0.000202995960862102	significant	ENSG00000134086	ENST00000256474	Transcript	downstream_gene_variant	-	-	-	-	-	-	MODIFIER	74	1	-	SNV	VHL	HGNC	12687	YES	CCDS2597.1	1	-	-	-	-	-	-	-
chr3:10194254	chr3	10194254	10194254	A	G	1	133	71	0	62	0	0.466165413533835	245	81	0	164	0	0.669387755102041	0.000176460604577344	0.000489162872517823	significant	ENSG00000134086	ENST00000256474	Transcript	downstream_gene_variant	-	-	-	-	-	rs1325969275	MODIFIER	350	1	-	SNV	VHL	HGNC	12687	YES	CCDS2597.1	1	-	-	-	-	-	-	-
chr3:10194306	chr3	10194306	10194306	A	G	1	149	128	0	21	0	0.140939597315436	233	177	0	56	0	0.240343347639485	0.0188660930999849	0.0284159575639091	nonsignificant	ENSG00000134086	ENST00000256474	Transcript	downstream_gene_variant	-	-	-	-	-	-	MODIFIER	402	1	-	SNV	VHL	HGNC	12687	YES	CCDS2597.1	1	-	-	-	-	-	-	-
chr3:10194448	chr3	10194448	10194448	A	G	1	93	90	0	3	0	0.032258064516129	126	99	0	27	0	0.214285714285714	5.24327693290179e-05	0.000164837106808189	significant	ENSG00000134086	ENST00000256474	Transcript	downstream_gene_variant	-	-	-	-	-	rs1335663958	MODIFIER	544	1	-	SNV	VHL	HGNC	12687	YES	CCDS2597.1	1	-	-	-	-	-	-	-
chr3:10194815	chr3	10194815	10194815	A	G	1	138	136	0	2	0	0.0144927536231884	167	153	0	14	0	0.0838323353293413	0.00819791602257113	0.014055633991122	nonsignificant	ENSG00000134086	ENST00000256474	Transcript	downstream_gene_variant	-	-	-	-	-	-	MODIFIER	911	1	-	SNV	VHL	HGNC	12687	YES	CCDS2597.1	1	-	-	-	-	-	-	-
chr3:10195062	chr3	10195062	10195062	A	G	1	491	442	0	49	0	0.09979633401222	600	480	0	120	0	0.2	4.854091072932e-06	1.88168550357085e-05	significant	ENSG00000134086	ENST00000256474	Transcript	downstream_gene_variant	-	-	-	-	-	rs1136250	MODIFIER	1158	1	-	SNV	VHL	HGNC	12687	YES	CCDS2597.1	1	-	-	-	-	-	-	-
chr3:10195068	chr3	10195068	10195068	A	G	1	491	462	0	29	0	0.0590631364562118	604	532	0	72	0	0.119205298013245	0.000714128121231209	0.00169062448164955	significant	ENSG00000134086	ENST00000256474	Transcript	downstream_gene_variant	-	-	-	-	-	-	MODIFIER	1164	1	-	SNV	VHL	HGNC	12687	YES	CCDS2597.1	1	-	-	-	-	-	-	-
chr3:10195096	chr3	10195096	10195096	A	G	1	480	395	0	85	0	0.177083333333333	562	419	0	143	0	0.254448398576512	0.00264751304875144	0.00538918451137061	significant	ENSG00000134086	ENST00000256474	Transcript	downstream_gene_variant	-	-	-	-	-	-	MODIFIER	1192	1	-	SNV	VHL	HGNC	12687	YES	CCDS2597.1	1	-	-	-	-	-	-	-
chr3:125752484	chr3	125752484	125752484	A	G	0	171	171	0	0	0	0	187	171	0	16	0	0.0855614973262032	2.73029985141255e-05	9.08233078777577e-05	significant	ENSG00000114544	ENST00000315891	Transcript	missense_variant	658	419	140	L/P	cTc/cCc	-	MODERATE	-	-1	-	SNV	SLC41A3	HGNC	31046	YES	CCDS33843.1	-	ENST00000315891.6:c.419A>C	ENSP00000326070.6:p.Leu140Pro	-	-	-	-	-
chr3:12580750	chr3	12580750	12580750	A	G	1	94	93	0	1	0	0.0106382978723404	94	84	0	10	0	0.106382978723404	0.00953268179740967	0.0160611244829084	nonsignificant	ENSG00000225526	ENST00000564146	Transcript	downstream_gene_variant	-	-	-	-	-	-	MODIFIER	721	-1	-	SNV	C3orf83	HGNC	40375	YES	CCDS58816.1	-	-	-	-	-	-	-	-
chr3:126755080	chr3	126755080	126755080	A	G	1	163	163	0	0	0	0	125	118	0	7	0	0.056	0.00263191013530462	0.00537220953757076	significant	ENSG00000114554	ENST00000393409	Transcript	3_prime_UTR_variant	7911	-	-	-	-	-	MODIFIER	-	1	-	SNV	PLXNA1	HGNC	9099	YES	CCDS33847.2	-	ENST00000393409.2:c.*2220A>G	-	-	-	-	-	-
chr3:13363284	chr3	13363284	13363284	A	G	0	463	463	0	0	0	0	450	423	0	27	0	0.06	3.36532585601636e-09	2.20502495481746e-08	significant	ENSG00000132182	ENST00000254508	Transcript	missense_variant	5050	4967	1656	M/T	aTg/aCg	COSV54402300	MODERATE	-	-1	-	SNV	NUP210	HGNC	30052	YES	CCDS33704.1	-	ENST00000254508.5:c.4967A>C	ENSP00000254508.5:p.Met1656Thr	-	-	1	1	-
chr3:14986104	chr3	14986104	14986104	A	G	0	618	423	0	195	0	0.315533980582524	442	235	0	207	0	0.468325791855204	5.2457331688968e-07	2.47771765695951e-06	significant	ENSG00000177463	ENST00000323373	Transcript	upstream_gene_variant	-	-	-	-	-	-	MODIFIER	3132	1	-	SNV	NR2C2	HGNC	7972	YES	CCDS2621.1	-	-	-	-	-	-	-	-
chr3:14986110	chr3	14986110	14986110	A	G	0	600	571	0	29	0	0.0483333333333333	446	401	0	45	0	0.100896860986547	0.00139416330485709	0.00310666567714677	significant	ENSG00000177463	ENST00000323373	Transcript	upstream_gene_variant	-	-	-	-	-	-	MODIFIER	3126	1	-	SNV	NR2C2	HGNC	7972	YES	CCDS2621.1	-	-	-	-	-	-	-	-
chr3:14986137	chr3	14986137	14986137	A	G	0	603	489	0	114	0	0.189054726368159	487	299	0	188	0	0.386036960985626	6.11686676500554e-13	5.83501113955921e-12	significant	ENSG00000177463	ENST00000323373	Transcript	upstream_gene_variant	-	-	-	-	-	-	MODIFIER	3099	1	-	SNV	NR2C2	HGNC	7972	YES	CCDS2621.1	-	-	-	-	-	-	-	-
chr3:15112398	chr3	15112398	15112398	A	G	0	123	119	0	4	0	0.032520325203252	123	111	0	12	0	0.0975609756097561	0.067359229824922	0.082700985009021	nonsignificant	ENSG00000131381	ENST00000253699	Transcript	3_prime_UTR_variant	5860	-	-	-	-	-	MODIFIER	-	-1	-	SNV	ZFYVE20	HGNC	20759	YES	CCDS2623.1	1	ENST00000253699.3:c.*2891A>C	-	-	-	-	-	-
chr3:15112426	chr3	15112426	15112426	A	G	0	89	89	0	0	0	0	80	75	0	5	0	0.0625	0.0222132195294305	0.0324526465497535	nonsignificant	ENSG00000131381	ENST00000253699	Transcript	3_prime_UTR_variant	5832	-	-	-	-	-	MODIFIER	-	-1	-	SNV	ZFYVE20	HGNC	20759	YES	CCDS2623.1	1	ENST00000253699.3:c.*2863A>C	-	-	-	-	-	-
chr3:15114486	chr3	15114486	15114486	A	G	0	122	110	0	12	0	0.0983606557377049	94	74	0	20	0	0.212765957446809	0.02138489523307	0.0315983341864496	nonsignificant	ENSG00000131381	ENST00000253699	Transcript	3_prime_UTR_variant	3772	-	-	-	-	-	MODIFIER	-	-1	-	SNV	ZFYVE20	HGNC	20759	YES	CCDS2623.1	1	ENST00000253699.3:c.*803A>C	-	-	-	-	-	-
chr3:156258205	chr3	156258205	156258205	A	G	0	283	118	0	165	0	0.583038869257951	181	47	0	134	0	0.740331491712707	0.000698722072730603	0.00165818677260214	significant	ENSG00000114850	ENST00000265044	Transcript	3_prime_UTR_variant	3440	-	-	-	-	-	MODIFIER	-	-1	-	SNV	SSR3	HGNC	11325	YES	CCDS3176.1	-	ENST00000265044.2:c.*2787A>C	-	-	-	-	-	-
chr3:156258273	chr3	156258273	156258273	A	G	0	211	26	0	185	0	0.876777251184834	130	7	0	123	0	0.946153846153846	0.0385274232942057	0.0513171565575114	nonsignificant	ENSG00000114850	ENST00000265044	Transcript	3_prime_UTR_variant	3372	-	-	-	-	-	MODIFIER	-	-1	-	SNV	SSR3	HGNC	11325	YES	CCDS3176.1	-	ENST00000265044.2:c.*2719A>C	-	-	-	-	-	-
chr3:156258319	chr3	156258319	156258319	A	G	0	164	101	0	63	0	0.384146341463415	156	63	0	93	0	0.596153846153846	0.000212268362749811	0.00057133365686187	significant	ENSG00000114850	ENST00000265044	Transcript	3_prime_UTR_variant	3326	-	-	-	-	-	MODIFIER	-	-1	-	SNV	SSR3	HGNC	11325	YES	CCDS3176.1	-	ENST00000265044.2:c.*2673A>C	-	-	-	-	-	-
chr3:156259229	chr3	156259229	156259229	A	G	0	472	459	0	13	0	0.0275423728813559	381	349	0	32	0	0.083989501312336	0.000310555128741245	0.000805787040707283	significant	ENSG00000114850	ENST00000265044	Transcript	3_prime_UTR_variant	2416	-	-	-	-	-	MODIFIER	-	-1	-	SNV	SSR3	HGNC	11325	YES	CCDS3176.1	-	ENST00000265044.2:c.*1763A>C	-	-	-	-	-	-
chr3:156259288	chr3	156259288	156259288	A	G	0	464	298	0	166	0	0.357758620689655	346	201	0	145	0	0.419075144508671	0.0799742410578032	0.0953030453756798	nonsignificant	ENSG00000114850	ENST00000265044	Transcript	3_prime_UTR_variant	2357	-	-	-	-	-	MODIFIER	-	-1	-	SNV	SSR3	HGNC	11325	YES	CCDS3176.1	-	ENST00000265044.2:c.*1704A>C	-	-	-	-	-	-
chr3:156259295	chr3	156259295	156259295	A	G	0	478	331	0	147	0	0.307531380753138	336	164	0	172	0	0.511904761904762	4.88228952476614e-09	3.15645694856974e-08	significant	ENSG00000114850	ENST00000265044	Transcript	3_prime_UTR_variant	2350	-	-	-	-	-	MODIFIER	-	-1	-	SNV	SSR3	HGNC	11325	YES	CCDS3176.1	-	ENST00000265044.2:c.*1697A>C	-	-	-	-	-	-
chr3:156259317	chr3	156259317	156259317	A	G	0	429	418	0	11	0	0.0256410256410256	297	270	0	27	0	0.0909090909090909	0.000140503164123625	0.000397990039861097	significant	ENSG00000114850	ENST00000265044	Transcript	3_prime_UTR_variant	2328	-	-	-	-	-	MODIFIER	-	-1	-	SNV	SSR3	HGNC	11325	YES	CCDS3176.1	-	ENST00000265044.2:c.*1675A>C	-	-	-	-	-	-
chr3:156259341	chr3	156259341	156259341	A	G	0	368	241	0	127	0	0.345108695652174	250	149	0	101	0	0.404	0.149003484874629	0.163727149387932	nonsignificant	ENSG00000114850	ENST00000265044	Transcript	3_prime_UTR_variant	2304	-	-	-	-	-	MODIFIER	-	-1	-	SNV	SSR3	HGNC	11325	YES	CCDS3176.1	-	ENST00000265044.2:c.*1651A>C	-	-	-	-	-	-
chr3:156259363	chr3	156259363	156259363	A	G	0	357	233	0	124	0	0.34733893557423	211	112	0	99	0	0.469194312796209	0.00447114337237861	0.0084228896443841	significant	ENSG00000114850	ENST00000265044	Transcript	3_prime_UTR_variant	2282	-	-	-	-	-	MODIFIER	-	-1	-	SNV	SSR3	HGNC	11325	YES	CCDS3176.1	-	ENST00000265044.2:c.*1629A>C	-	-	-	-	-	-
[truncated: 515 more rows]
