# Supplementary material for: Precise and efficient C-to-U RNA base editing with SNAP-CDAR-S
Source: Nucleic Acids Res. 2023 Jul 18;51(15):e84. doi: 10.1093/nar/gkad598 (PMC10450179; doi:10.1093/nar/gkad598)
Supplement: gkad598_Supplemental_Files [file gkad598_supplemental_files.zip › RESCUE-S_Empty cell line vs Enzyme + gRNA_C-to-U sites.txt]

Location	chr	start	end	ref_allele	alt_allele	strand	Coverage.C_ctr_	A.C_ctr_	C.C_ctr_	G.C_ctr_	T.C_ctr_	Freq_RL	Coverage.C_RNA_S4666_gRNA	A.C_RNA_S4666_gRNA	C.C_RNA_S4666_gRNA	G.C_RNA_S4666_gRNA	T.C_RNA_S4666_gRNA	Freq_SL	p.value	p.adj	is.significant	Gene	Feature	Feature_type	Consequence	cDNA_position	CDS_position	Protein_position	Amino_acids	Codons	Existing_variation	IMPACT	DISTANCE	STRAND	FLAGS	VARIANT_CLASS	SYMBOL	SYMBOL_SOURCE	HGNC_ID	CANONICAL	CCDS	GENE_PHENO	HGVSc	HGVSp	HGVS_OFFSET	CLIN_SIG	SOMATIC	PHENO	PUBMED
chr1:115250305	chr1	115250305	115250305	C	TRUE	0	116	0	110	0	6	0.0517241379310345	136	0	118	0	18	0.132352941176471	0.0325564555038256	0.0441149604164264	nonsignificant	ENSG00000213281	ENST00000369535	Transcript	3_prime_UTR_variant	1234	-	-	-	-	-	MODIFIER	-	-1	-	SNV	NRAS	HGNC	7989	YES	CCDS877.1	1	ENST00000369535.4:c.*410C>A	-	-	-	-	-	-
chr1:1152699	chr1	1152699	1152699	C	TRUE	0	925	0	925	0	0	0	158	0	147	0	11	0.069620253164557	4.69676846089856e-10	1.89804701919842e-09	significant	ENSG00000078808	ENST00000360001	Transcript	3_prime_UTR_variant	1545	-	-	-	-	-	MODIFIER	-	-1	-	SNV	SDF4	HGNC	24188	YES	CCDS30553.1	-	ENST00000360001.6:c.*193C>A	-	-	-	-	-	-
chr1:120461974	chr1	120461974	120461974	C	TRUE	0	196	0	196	0	0	0	110	0	104	0	6	0.0545454545454545	0.00197338109850884	0.00329056508416401	significant	ENSG00000134250	ENST00000256646	Transcript	synonymous_variant	5962	5742	1914	L	ctG/ctA	-	LOW	-	-1	-	SNV	NOTCH2	HGNC	7882	YES	CCDS908.1	1	ENST00000256646.2:c.5742C>A	ENSP00000256646.2:p.Leu1914%3D	-	-	-	-	-
chr1:120839743	chr1	120839743	120839743	C	TRUE	1	272	0	249	0	23	0.0845588235294118	330	0	284	0	46	0.139393939393939	0.0397252123695997	0.0525842406510886	nonsignificant	ENSG00000188610	ENST00000369390	Transcript	5_prime_UTR_variant	739	-	-	-	-	rs561818,COSV62221431	MODIFIER	-	1	-	SNV	FAM72B	HGNC	24805	YES	CCDS41374.1	-	ENST00000369390.3:c.-91C>T	-	-	-	0,1	0,1	-
chr1:1425721	chr1	1425721	1425721	C	TRUE	1	656	0	655	0	1	0.00152439024390244	252	0	218	0	34	0.134920634920635	5.69102940778494e-19	4.82683605326945e-18	significant	ENSG00000160072	ENST00000308647	Transcript	synonymous_variant	1538	1422	474	D	gaC/gaT	rs746012652	LOW	-	1	-	SNV	ATAD3B	HGNC	24007	YES	CCDS30.1	-	ENST00000308647.7:c.1422C>T	ENSP00000311766.7:p.Asp474%3D	-	-	-	-	-
chr1:1425984	chr1	1425984	1425984	C	TRUE	1	606	0	606	0	0	0	202	0	180	0	22	0.108910891089109	2.31575052627744e-14	1.45956019408496e-13	significant	ENSG00000160072	ENST00000308647	Transcript	missense_variant	1663	1547	516	S/L	tCg/tTg	rs1348875619	MODERATE	-	1	-	SNV	ATAD3B	HGNC	24007	YES	CCDS30.1	-	ENST00000308647.7:c.1547C>T	ENSP00000311766.7:p.Ser516Leu	-	-	-	-	-
chr1:1463159	chr1	1463159	1463159	C	TRUE	1	1319	0	1319	0	0	0	789	0	724	0	65	0.082382762991128	3.26537132641471e-29	4.48662020249381e-28	significant	ENSG00000197785	ENST00000378755	Transcript	synonymous_variant	1660	1566	522	D	gaC/gaT	-	LOW	-	1	-	SNV	ATAD3A	HGNC	25567	YES	CCDS31.1	1	ENST00000378755.5:c.1566C>T	ENSP00000368030.5:p.Asp522%3D	-	-	-	-	-
chr1:155699085	chr1	155699085	155699085	C	TRUE	1	1247	0	1247	0	0	0	1173	0	1087	0	86	0.0733162830349531	1.69017274267967e-28	2.19084655513384e-27	significant	ENSG00000132676	ENST00000368336	Transcript	synonymous_variant	895	771	257	H	caC/caT	-	LOW	-	1	-	SNV	DAP3	HGNC	2673	YES	CCDS1120.1	-	ENST00000368336.5:c.771C>T	ENSP00000357320.5:p.His257%3D	-	-	-	-	-
chr1:155989847	chr1	155989847	155989847	C	TRUE	0	2039	0	2038	0	1	0.000490436488474743	1814	0	1656	0	158	0.0871003307607497	4.09271771949909e-52	1.17154044720661e-50	significant	ENSG00000163479	ENST00000295702	Transcript	missense_variant	184	112	38	G/R	Gga/Aga	-	MODERATE	-	-1	-	SNV	SSR2	HGNC	11324	YES	CCDS1126.1	-	ENST00000295702.4:c.112C>A	ENSP00000295702.4:p.Gly38Arg	-	-	-	-	-
chr1:156220344	chr1	156220344	156220344	C	TRUE	0	970	0	970	0	0	0	570	0	529	0	41	0.0719298245614035	7.86503297337226e-19	6.58936299110578e-18	significant	ENSG00000198952	ENST00000361813	Transcript	3_prime_UTR_variant	3230	-	-	-	-	-	MODIFIER	-	-1	-	SNV	SMG5	HGNC	24644	YES	CCDS1137.1	-	ENST00000361813.5:c.*34C>A	-	-	-	-	-	-
chr1:156236362	chr1	156236362	156236362	C	TRUE	0	811	0	811	0	0	0	430	0	295	0	135	0.313953488372093	7.46639064855317e-70	3.01730022091531e-68	significant	ENSG00000198952	ENST00000361813	Transcript	missense_variant	1370	1225	409	A/T	Gcc/Acc	COSV62437719	MODERATE	-	-1	-	SNV	SMG5	HGNC	24644	YES	CCDS1137.1	-	ENST00000361813.5:c.1225C>A	ENSP00000355261.5:p.Ala409Thr	-	-	1	1	-
chr1:156280431	chr1	156280431	156280431	C	TRUE	0	5613	0	5610	0	3	0.000534473543559594	2957	0	2669	0	288	0.0973960094690565	7.11931489592616e-132	5.43441037055697e-130	significant	ENSG00000163468	ENST00000295688	Transcript	missense_variant	1732	1451	484	R/K	aGg/aAg	COSV99826997	MODERATE	-	-1	-	SNV	CCT3	HGNC	1616	YES	CCDS1140.2	-	ENST00000295688.3:c.1451C>A	ENSP00000295688.3:p.Arg484Lys	-	-	1	1	-
chr1:15755990	chr1	15755990	15755990	C	TRUE	1	332	0	332	0	0	0	244	0	230	0	14	0.0573770491803279	4.80457180819486e-06	1.19160318853064e-05	significant	ENSG00000142634	ENST00000375980	Transcript	3_prime_UTR_variant	1570	-	-	-	-	-	MODIFIER	-	1	-	SNV	EFHD2	HGNC	28670	YES	CCDS155.1	-	ENST00000375980.4:c.*770C>T	-	-	-	-	-	-
chr1:1595183	chr1	1595183	1595183	C	TRUE	0	143	0	143	0	0	0	101	0	94	0	7	0.0693069306930693	0.0018362618373437	0.00306937197628984	significant	ENSG00000189339	ENST00000378662	Transcript	3_prime_UTR_variant	4017	-	-	-	-	-	MODIFIER	-	-1	-	SNV	SLC35E2B	HGNC	33941	YES	CCDS44041.1	-	ENST00000378662.1:c.*2038C>A	-	-	-	-	-	-
chr1:16055664	chr1	16055664	16055664	C	TRUE	1	350	0	350	0	0	0	271	0	248	0	23	0.0848708487084871	3.01396878786097e-09	1.07284795712979e-08	significant	ENSG00000116786	ENST00000375799	Transcript	missense_variant	2281	2054	685	T/M	aCg/aTg	rs1160636602	MODERATE	-	1	-	SNV	PLEKHM2	HGNC	29131	YES	CCDS44063.1	1	ENST00000375799.3:c.2054C>T	ENSP00000364956.3:p.Thr685Met	-	-	-	-	-
chr1:1606926	chr1	1606926	1606926	C	TRUE	0	92	0	92	0	0	0	91	0	81	0	10	0.10989010989011	0.000711122825593837	0.00126238082993015	significant	ENSG00000189339	ENST00000378662	Transcript	missense_variant	1323	562	188	G/R	Ggg/Agg	COSV52362692	MODERATE	-	-1	-	SNV	SLC35E2B	HGNC	33941	YES	CCDS44041.1	-	ENST00000378662.1:c.562C>A	ENSP00000367931.1:p.Gly188Arg	-	-	1	1	-
chr1:17320203	chr1	17320203	17320203	C	TRUE	0	351	0	350	0	1	0.00284900284900285	215	0	201	0	14	0.0651162790697674	9.84090786176841e-06	2.29176396645251e-05	significant	ENSG00000159363	ENST00000326735	Transcript	missense_variant	1704	1670	557	S/N	aGc/aAc	-	MODERATE	-	-1	-	SNV	ATP13A2	HGNC	30213	YES	CCDS175.1	1	ENST00000326735.8:c.1670C>A	ENSP00000327214.8:p.Ser557Asn	-	-	-	-	-
chr1:17322627	chr1	17322627	17322627	C	TRUE	0	455	0	455	0	0	0	311	0	295	0	16	0.0514469453376206	4.31098397740419e-07	1.23918242363041e-06	significant	ENSG00000159363	ENST00000326735	Transcript	synonymous_variant	1420	1386	462	L	ctG/ctA	-	LOW	-	-1	-	SNV	ATP13A2	HGNC	30213	YES	CCDS175.1	1	ENST00000326735.8:c.1386C>A	ENSP00000327214.8:p.Leu462%3D	-	-	-	-	-
chr1:205682433	chr1	205682433	205682433	C	TRUE	0	210	0	210	0	0	0	179	0	168	0	11	0.0614525139664804	0.000165109127042953	0.000326887522416451	significant	ENSG00000069275	ENST00000367142	Transcript	3_prime_UTR_variant	6010	-	-	-	-	COSV65652520	MODIFIER	-	-1	-	SNV	NUCKS1	HGNC	29923	YES	CCDS30987.1	-	ENST00000367142.4:c.*4975C>A	-	-	-	1	1	-
chr1:206782751	chr1	206782751	206782751	C	TRUE	0	572	0	572	0	0	0	508	0	418	0	90	0.177165354330709	3.40176200294569e-32	4.97236275749722e-31	significant	ENSG00000143486	ENST00000271764	Transcript	synonymous_variant	518	309	103	L	ctG/ctA	COSV55114224	LOW	-	-1	-	SNV	EIF2D	HGNC	6583	YES	CCDS1465.1	-	ENST00000271764.2:c.309C>A	ENSP00000271764.2:p.Leu103%3D	-	-	1	1	-
chr1:225590887	chr1	225590887	225590887	C	TRUE	0	389	0	367	0	22	0.0565552699228792	345	0	301	0	44	0.127536231884058	0.00109623855157101	0.00189712070220897	significant	ENSG00000143815	ENST00000338179	Transcript	3_prime_UTR_variant	2092	-	-	-	-	-	MODIFIER	-	-1	-	SNV	LBR	HGNC	6518	YES	CCDS1545.1	1	ENST00000338179.2:c.*118C>A	-	-	-	-	-	-
chr1:236647758	chr1	236647758	236647758	C	TRUE	1	89	0	87	0	2	0.0224719101123595	102	0	84	0	18	0.176470588235294	0.000560183009646537	0.00101811039054807	significant	ENSG00000186197	ENST00000334232	Transcript	downstream_gene_variant	-	-	-	-	-	rs878900513,COSV62061030	MODIFIER	1766	1	-	SNV	EDARADD	HGNC	14341	YES	CCDS1610.1	1	-	-	-	uncertain_significance	0,1	1,1	-
chr1:24087607	chr1	24087607	24087607	C	TRUE	1	302	0	302	0	0	0	252	0	231	0	21	0.0833333333333333	4.07618788591161e-08	1.29645420260244e-07	significant	ENSG00000011007	ENST00000418390	Transcript	3_prime_UTR_variant	4212	-	-	-	-	COSV69310342	MODIFIER	-	1	-	SNV	TCEB3	HGNC	11620	YES	CCDS239.2	-	ENST00000418390.2:c.*1544C>T	-	-	-	1	1	-
chr1:245017602	chr1	245017602	245017602	C	TRUE	0	1344	0	1336	0	8	0.00595238095238095	657	0	611	0	46	0.0700152207001522	1.05588113861424e-15	7.25390342227981e-15	significant	ENSG00000153187	ENST00000283179	Transcript	3_prime_UTR_variant	2792	-	-	-	-	COSV99310372	MODIFIER	-	-1	-	SNV	HNRNPU	HGNC	5048	YES	CCDS41479.1	1	ENST00000283179.9:c.*150C>A	-	-	-	1	1	-
chr1:26144611	chr1	26144611	26144611	C	TRUE	1	542	0	542	0	0	0	706	0	658	0	48	0.0679886685552408	7.11068615102167e-13	3.93954950463862e-12	significant	ENSG00000162430	ENST00000361547	Transcript	3_prime_UTR_variant	4230	-	-	-	-	rs1332183882	MODIFIER	-	1	-	SNV	SEPN1	HGNC	15999	YES	CCDS41282.1	1	ENST00000361547.2:c.*2402C>T	-	-	-	-	-	-
chr1:26608877	chr1	26608877	26608877	C	TRUE	0	107	0	92	0	15	0.14018691588785	109	0	87	0	22	0.201834862385321	0.279384180772427	0.293930983446642	nonsignificant	ENSG00000158062	ENST00000374222	Transcript	synonymous_variant	1941	1476	492	G	ggG/ggA	COSV53327834	LOW	-	-1	-	SNV	UBXN11	HGNC	30600	YES	CCDS41288.1	-	ENST00000374222.1:c.1476C>A	ENSP00000363339.1:p.Gly492%3D	-	-	1	1	-
chr1:26608880	chr1	26608880	26608880	C	TRUE	0	112	0	100	0	12	0.107142857142857	112	0	93	0	19	0.169642857142857	0.24537737177798	0.261761264614088	nonsignificant	ENSG00000158062	ENST00000374222	Transcript	synonymous_variant	1938	1473	491	P	ccG/ccA	COSV53329384	LOW	-	-1	-	SNV	UBXN11	HGNC	30600	YES	CCDS41288.1	-	ENST00000374222.1:c.1473C>A	ENSP00000363339.1:p.Pro491%3D	-	-	1	1	-
chr1:27634142	chr1	27634142	27634142	C	TRUE	1	251	0	251	0	0	0	216	0	196	0	20	0.0925925925925926	1.22427902744191e-07	3.75482005291334e-07	significant	ENSG00000142784	ENST00000361771	Transcript	3_prime_UTR_variant	3682	-	-	-	-	-	MODIFIER	-	1	-	SNV	WDTC1	HGNC	29175	YES	CCDS296.1	-	ENST00000361771.3:c.*1268C>T	-	-	-	-	-	-
chr1:27732321	chr1	27732321	27732321	C	TRUE	0	189	0	189	0	0	0	253	0	223	0	30	0.118577075098814	2.68935675456156e-08	8.79803852563709e-08	significant	ENSG00000158195	ENST00000430629	Transcript	3_prime_UTR_variant	4075	-	-	-	-	-	MODIFIER	-	-1	-	SNV	WASF2	HGNC	12733	YES	CCDS304.1	-	ENST00000430629.2:c.*2362C>A	-	-	-	-	-	-
chr1:29095759	chr1	29095759	29095759	C	TRUE	1	199	0	199	0	0	0	74	0	69	0	5	0.0675675675675676	0.00132259409357538	0.00226025408528927	significant	ENSG00000198492	ENST00000373812	Transcript	3_prime_UTR_variant	2397	-	-	-	-	rs1172850574	MODIFIER	-	1	-	SNV	YTHDF2	HGNC	31675	YES	CCDS41296.1	-	ENST00000373812.3:c.*295C>T	-	-	-	-	-	-
chr1:29611288	chr1	29611288	29611288	C	TRUE	1	139	0	139	0	0	0	168	0	156	0	12	0.0714285714285714	0.00065634705712638	0.00117424590689016	significant	ENSG00000060656	ENST00000345512	Transcript	missense_variant	2354	2225	742	S/L	tCg/tTg	rs770336069,COSV60526473,COSV60528707	MODERATE	-	1	-	SNV	PTPRU	HGNC	9683	YES	CCDS334.1	-	ENST00000345512.3:c.2225C>T	ENSP00000334941.5:p.Ser742Leu	-	-	0,1,1	0,1,1	-
chr1:35649861	chr1	35649861	35649861	C	TRUE	0	482	0	480	0	2	0.004149377593361	332	0	293	0	39	0.117469879518072	5.20990090938211e-14	3.13965081118027e-13	significant	ENSG00000116560	ENST00000357214	Transcript	3_prime_UTR_variant	2419	-	-	-	-	-	MODIFIER	-	-1	-	SNV	SFPQ	HGNC	10774	YES	CCDS388.1	1	ENST00000357214.5:c.*196C>A	-	-	-	-	-	-
chr1:35649862	chr1	35649862	35649862	C	TRUE	0	499	0	491	0	8	0.0160320641282565	337	0	297	0	40	0.118694362017804	6.26676363641792e-10	2.47429115989604e-09	significant	ENSG00000116560	ENST00000357214	Transcript	3_prime_UTR_variant	2418	-	-	-	-	COSV61759051	MODIFIER	-	-1	-	SNV	SFPQ	HGNC	10774	YES	CCDS388.1	1	ENST00000357214.5:c.*195C>A	-	-	-	1	1	-
chr1:3653994	chr1	3653994	3653994	C	TRUE	0	224	0	224	0	0	0	124	0	115	0	9	0.0725806451612903	7.63502012256042e-05	0.000156108893577351	significant	ENSG00000078900	ENST00000378295	Transcript	downstream_gene_variant	-	-	-	-	-	-	MODIFIER	1229	1	-	SNV	TP73	HGNC	12003	YES	CCDS49.1	1	-	-	-	-	-	-	-
chr1:3659447	chr1	3659447	3659447	C	TRUE	0	198	0	198	0	0	0	140	0	128	0	12	0.0857142857142857	1.9130706001999e-05	4.29503105338998e-05	significant	ENSG00000227372	ENST00000452079	Transcript	non_coding_transcript_exon_variant	1875	-	-	-	-	-	MODIFIER	-	-1	-	SNV	TP73-AS1	HGNC	29052	YES	-	-	ENST00000452079.1:n.1875C>A	-	-	-	-	-	-
chr1:41477628	chr1	41477628	41477628	C	TRUE	1	1063	0	1062	0	1	0.000940733772342427	733	0	688	0	45	0.0613915416098226	3.80675322704043e-17	2.78216964571997e-16	significant	ENSG00000171793	ENST00000372621	Transcript	3_prime_UTR_variant	2592	-	-	-	-	rs949130461	MODIFIER	-	1	-	SNV	CTPS1	HGNC	2519	YES	CCDS459.1	1	ENST00000372621.4:c.*308C>T	-	-	-	-	-	-
chr1:41492995	chr1	41492995	41492995	C	TRUE	0	163	0	163	0	0	0	222	0	208	0	14	0.0630630630630631	0.000467864863443738	0.000857128429828929	significant	ENSG00000010803	ENST00000402904	Transcript	3_prime_UTR_variant	3223	-	-	-	-	-	MODIFIER	-	-1	-	SNV	SCMH1	HGNC	19003	YES	CCDS30688.1	-	ENST00000402904.2:c.*871C>A	-	-	-	-	-	-
chr1:41582637	chr1	41582637	41582637	C	TRUE	0	147	0	147	0	0	0	165	0	139	0	26	0.157575757575758	2.42483405993195e-08	8.04763767716546e-08	significant	ENSG00000010803	ENST00000402904	Transcript	missense_variant	797	428	143	R/K	aGg/aAg	COSV58231930	MODERATE	-	-1	-	SNV	SCMH1	HGNC	19003	YES	CCDS30688.1	-	ENST00000402904.2:c.428C>A	ENSP00000386079.2:p.Arg143Lys	-	-	1	1	-
chr1:44070901	chr1	44070901	44070901	C	TRUE	1	318	0	318	0	0	0	361	0	319	0	42	0.116343490304709	1.08856988830229e-12	5.88856309656437e-12	significant	ENSG00000142949	ENST00000359947	Transcript	missense_variant	3516	3176	1059	S/L	tCg/tTg	rs761400999	MODERATE	-	1	-	SNV	PTPRF	HGNC	9670	YES	CCDS489.2	1	ENST00000359947.4:c.3176C>T	ENSP00000353030.4:p.Ser1059Leu	-	-	-	-	-
chr1:44432433	chr1	44432433	44432433	C	TRUE	1	198	0	198	0	0	0	116	0	110	0	6	0.0517241379310345	0.00233868098157264	0.00384646363044463	significant	ENSG00000117408	ENST00000372343	Transcript	synonymous_variant	3164	2502	834	V	gtC/gtT	-	LOW	-	1	-	SNV	IPO13	HGNC	16853	YES	CCDS503.1	-	ENST00000372343.3:c.2502C>T	ENSP00000361418.3:p.Val834%3D	-	-	-	-	-
chr1:44445149	chr1	44445149	44445149	C	TRUE	1	280	0	280	0	0	0	72	0	64	0	8	0.111111111111111	2.2183589472855e-06	5.7727749878225e-06	significant	ENSG00000117411	ENST00000309519	Transcript	upstream_gene_variant	-	-	-	-	-	-	MODIFIER	510	1	-	SNV	B4GALT2	HGNC	925	YES	CCDS55596.1	-	-	-	-	-	-	-	-
chr1:44684030	chr1	44684030	44684030	C	TRUE	1	348	0	348	0	0	0	250	0	223	0	27	0.108	2.51013951625431e-11	1.14203036269319e-10	significant	ENSG00000178028	ENST00000372289	Transcript	synonymous_variant	704	441	147	L	ctC/ctT	COSV59999953	LOW	-	1	-	SNV	DMAP1	HGNC	18291	YES	CCDS509.1	-	ENST00000372289.2:c.441C>T	ENSP00000361363.2:p.Leu147%3D	-	-	1	1	-
chr1:6283231	chr1	6283231	6283231	C	TRUE	0	222	0	222	0	0	0	192	0	180	0	12	0.0625	8.18718057694755e-05	0.000165429207540087	significant	ENSG00000116237	ENST00000343813	Transcript	3_prime_UTR_variant	2793	-	-	-	-	-	MODIFIER	-	-1	-	SNV	ICMT	HGNC	5350	YES	CCDS61.1	-	ENST00000343813.5:c.*1909C>A	-	-	-	-	-	-
chr1:6646083	chr1	6646083	6646083	C	TRUE	1	192	0	191	1	0	0	124	0	103	0	21	0.169354838709677	1.03182211580366e-09	3.91636350031555e-09	significant	ENSG00000204859	ENST00000377674	Transcript	missense_variant	1195	1037	346	S/L	tCg/tTg	rs749069758	MODERATE	-	1	-	SNV	ZBTB48	HGNC	4930	YES	CCDS84.1	-	ENST00000377674.4:c.1037C>T	ENSP00000366902.4:p.Ser346Leu	-	-	-	-	-
chr1:8413289	chr1	8413289	8413289	C	TRUE	0	113	0	110	0	3	0.0265486725663717	75	0	69	0	6	0.08	0.159385108200146	0.180987717906612	nonsignificant	ENSG00000142599	ENST00000337907	Transcript	3_prime_UTR_variant	7194	-	-	-	-	COSV100556134	MODIFIER	-	-1	-	SNV	RERE	HGNC	9965	YES	CCDS95.1	1	ENST00000337907.3:c.*1858C>A	-	-	-	1	1	-
chr1:89447720	chr1	89447720	89447720	C	TRUE	0	134	0	121	0	13	0.0970149253731343	127	0	103	0	24	0.188976377952756	0.0497533857091795	0.0644916527966157	nonsignificant	ENSG00000213516	ENST00000399794	Transcript	3_prime_UTR_variant	2506	-	-	-	-	-	MODIFIER	-	-1	-	SNV	RBMXL1	HGNC	25073	YES	CCDS716.1	-	ENST00000399794.2:c.*617C>A	-	-	-	-	-	-
chr10:103313056	chr10	103313056	103313056	C	TRUE	1	113	0	113	0	0	0	139	0	119	0	20	0.143884892086331	4.7065888639127e-06	1.1715313585174e-05	significant	ENSG00000166167	ENST00000370187	Transcript	3_prime_UTR_variant	2112	-	-	-	-	rs927205613	MODIFIER	-	1	-	SNV	BTRC	HGNC	1144	YES	CCDS7512.1	1	ENST00000370187.3:c.*176C>T	-	-	-	-	-	-
chr10:104160146	chr10	104160146	104160146	C	TRUE	1	112	0	112	0	0	0	122	0	113	0	9	0.0737704918032787	0.00356627904137831	0.00572437780707219	significant	ENSG00000077150	ENST00000369966	Transcript	synonymous_variant	1946	1696	566	L	Ctg/Ttg	-	LOW	-	1	-	SNV	NFKB2	HGNC	7795	YES	CCDS41564.1	1	ENST00000369966.3:c.1696C>T	ENSP00000358983.3:p.Leu566%3D	-	-	-	-	-
chr10:127530872	chr10	127530872	127530872	C	TRUE	1	536	0	535	0	1	0.00186567164179104	245	1	220	0	24	0.0979591836734694	6.16812149436706e-12	3.02678533330726e-11	significant	ENSG00000089876	ENST00000284690	Transcript	intron_variant	-	-	-	-	-	rs968670319	MODIFIER	-	-1	-	SNV	DHX32	HGNC	16717	YES	CCDS7652.1	-	ENST00000284690.3:c.1352-369G>A	-	-	-	-	-	-
chr10:15118777	chr10	15118777	15118777	C	TRUE	0	103	0	103	0	0	0	95	0	86	0	9	0.0947368421052632	0.00109629828060693	0.00189712070220897	significant	ENSG00000152463	ENST00000378217	Transcript	downstream_gene_variant	-	-	-	-	-	-	MODIFIER	2926	1	-	SNV	OLAH	HGNC	25625	YES	CCDS7106.1	-	-	-	-	-	-	-	-
chr10:5499096	chr10	5499096	5499096	C	TRUE	1	128	0	128	0	0	0	115	0	100	0	15	0.130434782608696	8.00844269108021e-06	1.91034726693476e-05	significant	ENSG00000173848	ENST00000355029	Transcript	3_prime_UTR_variant	2072	-	-	-	-	COSV61792760	MODIFIER	-	1	-	SNV	NET1	HGNC	14592	YES	CCDS41483.1	-	ENST00000355029.4:c.*139C>T	-	-	-	1	1	-
chr10:71129091	chr10	71129091	71129091	C	TRUE	1	686	0	686	0	0	0	633	0	600	0	33	0.0521327014218009	1.92717150427201e-11	8.94572177996536e-11	significant	ENSG00000156515	ENST00000404387	Transcript	splice_region_variant,synonymous_variant	702	702	234	I	atC/atT	rs760908739	LOW	-	1	-	SNV	HK1	HGNC	4922	YES	CCDS7289.1	1	ENST00000404387.2:c.702C>T	ENSP00000384774.2:p.Ile234%3D	-	uncertain_significance	-	1	-
chr10:72187405	chr10	72187405	72187405	C	TRUE	1	166	0	166	0	0	0	123	0	111	0	12	0.0975609756097561	2.5583100757381e-05	5.61520454323347e-05	significant	ENSG00000148730	ENST00000373218	Transcript	3_prime_UTR_variant	6288	-	-	-	-	-	MODIFIER	-	1	-	SNV	EIF4EBP2	HGNC	3289	YES	CCDS7303.1	-	ENST00000373218.4:c.*5902C>T	-	-	-	-	-	-
chr10:73059131	chr10	73059131	73059131	C	TRUE	1	162	0	162	0	0	0	278	0	257	0	21	0.0755395683453237	7.86575738360721e-05	0.000159875009542549	significant	ENSG00000107731	ENST00000335350	Transcript	3_prime_UTR_variant	3351	-	-	-	-	-	MODIFIER	-	1	-	SNV	UNC5B	HGNC	12568	YES	CCDS7309.1	-	ENST00000335350.6:c.*97C>T	-	-	-	-	-	-
chr10:79793621	chr10	79793621	79793621	C	TRUE	1	904	0	896	1	7	0.00774336283185841	932	1	786	1	144	0.15450643776824	4.98841426855691e-36	8.78728359615026e-35	significant	ENSG00000138326	ENST00000440692	Transcript	5_prime_UTR_variant	104	-	-	-	-	rs777125793	MODIFIER	-	1	-	SNV	RPS24	HGNC	10411	YES	CCDS44443.1	1	ENST00000440692.1:c.-39C>T	-	-	-	-	-	-
chr10:81273169	chr10	81273169	81273169	C	TRUE	1	131	0	48	0	83	0.633587786259542	188	0	53	0	135	0.718085106382979	0.113877466523252	0.134885895692197	nonsignificant	ENSG00000253626	ENST00000520547	Transcript	3_prime_UTR_variant	813	-	-	-	-	rs932538006	MODIFIER	-	1	-	SNV	EIF5AL1	HGNC	17419	YES	CCDS53546.1	-	ENST00000520547.2:c.*299C>T	-	-	-	-	-	-
chr10:99130711	chr10	99130711	99130711	C	TRUE	0	357	0	357	0	0	0	232	0	200	0	32	0.137931034482759	2.82309803365654e-14	1.73166816885897e-13	significant	ENSG00000052749	ENST00000370992	Transcript	stop_gained	2583	2471	824	W/*	tGg/tAg	-	HIGH	-	-1	-	SNV	RRP12	HGNC	29100	YES	CCDS7457.1	-	ENST00000370992.4:c.2471C>A	ENSP00000360031.4:p.Trp824Ter	-	-	-	-	-
chr11:114320784	chr11	114320784	114320784	C	TRUE	1	376	0	376	0	0	0	442	0	355	0	87	0.19683257918552	7.62031547239886e-26	9.02613229230693e-25	significant	ENSG00000076043	ENST00000265881	Transcript	3_prime_UTR_variant	944	-	-	-	-	-	MODIFIER	-	1	-	SNV	REXO2	HGNC	17851	YES	CCDS8371.1	-	ENST00000265881.5:c.*87C>T	-	-	-	-	-	-
chr11:117076026	chr11	117076026	117076026	C	TRUE	0	114	0	114	0	0	0	80	0	69	0	11	0.1375	3.81074365674029e-05	8.10520400055907e-05	significant	ENSG00000160613	ENST00000320934	Transcript	3_prime_UTR_variant	3676	-	-	-	-	-	MODIFIER	-	-1	-	SNV	PCSK7	HGNC	8748	YES	CCDS8382.1	-	ENST00000320934.3:c.*687C>A	-	-	-	-	-	-
chr11:118619849	chr11	118619849	118619849	C	TRUE	0	177	0	177	0	0	0	126	0	110	0	16	0.126984126984127	4.4274604250087e-07	1.26736054665874e-06	significant	ENSG00000110367	ENST00000264018	Transcript	downstream_gene_variant	-	-	-	-	-	-	MODIFIER	185	-1	-	SNV	DDX6	HGNC	2747	YES	CCDS44751.1	1	-	-	-	-	-	-	-
chr11:121178276	chr11	121178276	121178276	C	TRUE	1	211	0	209	0	2	0.00947867298578199	125	0	116	0	9	0.072	0.00288933151781582	0.00469260225233918	significant	ENSG00000109929	ENST00000264027	Transcript	3_prime_UTR_variant	1329	-	-	-	-	-	MODIFIER	-	1	-	SNV	SC5D	HGNC	10547	YES	CCDS8435.1	1	ENST00000264027.4:c.*55C>T	-	-	-	-	-	-
chr11:1297916	chr11	1297916	1297916	C	TRUE	0	102	0	102	0	0	0	94	0	85	0	9	0.0957446808510638	0.00108947016568266	0.00189485064259236	significant	ENSG00000078902	ENST00000317204	Transcript	3_prime_UTR_variant	1302	-	-	-	-	-	MODIFIER	-	-1	-	SNV	TOLLIP	HGNC	16476	YES	CCDS7723.1	-	ENST00000317204.6:c.*353C>A	-	-	-	-	-	-
chr11:130014487	chr11	130014487	130014487	C	TRUE	1	328	0	327	0	1	0.00304878048780488	262	0	229	0	33	0.125954198473282	1.43983645657501e-11	6.72903160317707e-11	significant	ENSG00000084234	ENST00000263574	Transcript	3_prime_UTR_variant	3508	-	-	-	-	rs14436	MODIFIER	-	1	-	SNV	APLP2	HGNC	598	YES	CCDS8486.1	-	ENST00000263574.5:c.*1144C>T	-	-	-	-	-	-
chr11:134116399	chr11	134116399	134116399	C	TRUE	1	240	0	240	0	0	0	223	0	200	0	23	0.103139013452915	2.71470622239159e-08	8.82283738194685e-08	significant	ENSG00000151502	ENST00000281187	Transcript	3_prime_UTR_variant	2404	-	-	-	-	rs1269870946	MODIFIER	-	1	-	SNV	VPS26B	HGNC	28119	YES	CCDS8495.1	-	ENST00000281187.5:c.*915C>T	-	-	-	-	-	-
chr11:1585139	chr11	1585139	1585139	C	TRUE	0	94	0	94	0	0	0	72	1	65	0	6	0.0833333333333333	0.00560217744304233	0.00861005794937378	significant	ENSG00000184545	ENST00000397374	Transcript	synonymous_variant	440	312	104	L	ttG/ttA	COSV100524509	LOW	-	-1	-	SNV	DUSP8	HGNC	3074	YES	CCDS7724.1	-	ENST00000397374.3:c.312C>A	ENSP00000380530.3:p.Leu104%3D	-	-	1	1	-
chr11:490601	chr11	490601	490601	C	TRUE	1	172	0	172	0	0	0	138	0	115	0	23	0.166666666666667	2.72803027967257e-09	9.81233927819402e-09	significant	ENSG00000174915	ENST00000308020	Transcript	3_prime_UTR_variant	1659	-	-	-	-	rs1328890264	MODIFIER	-	1	-	SNV	PTDSS2	HGNC	15463	YES	CCDS7696.1	-	ENST00000308020.5:c.*19C>T	-	-	-	-	-	-
chr11:61117128	chr11	61117128	61117128	C	TRUE	0	100	0	100	0	0	0	75	0	71	0	4	0.0533333333333333	0.0321948564250319	0.0437977551762316	nonsignificant	ENSG00000162144	ENST00000426130	Transcript	3_prime_UTR_variant	2303	-	-	-	-	-	MODIFIER	-	-1	-	SNV	CYB561A3	HGNC	23014	YES	CCDS53639.1	-	ENST00000426130.2:c.*743C>A	-	-	-	-	-	-
chr11:62160697	chr11	62160697	62160697	C	TRUE	1	174	0	173	0	1	0.00574712643678161	126	0	110	0	16	0.126984126984127	5.63138189626763e-06	1.38169977240567e-05	significant	ENSG00000162174	ENST00000415229	Transcript	3_prime_UTR_variant	2083	-	-	-	-	-	MODIFIER	-	1	-	SNV	ASRGL1	HGNC	16448	YES	CCDS8019.1	-	ENST00000415229.2:c.*941C>T	-	-	-	-	-	-
chr11:67165738	chr11	67165738	67165738	C	TRUE	0	514	0	514	0	0	0	413	0	380	0	33	0.0799031476997579	1.23776677905134e-12	6.59182773029669e-12	significant	ENSG00000172613	ENST00000307980	Transcript	3_prime_UTR_variant	1977	-	-	-	-	-	MODIFIER	-	1	-	SNV	RAD9A	HGNC	9827	YES	CCDS8159.1	-	ENST00000307980.2:c.*708G>T	-	-	-	-	-	-
chr11:67257873	chr11	67257873	67257873	C	TRUE	1	711	0	711	0	0	0	670	0	618	0	52	0.0776119402985075	1.60573937029964e-17	1.22571438599539e-16	significant	ENSG00000110711	ENST00000279146	Transcript	synonymous_variant	850	732	244	V	gtC/gtT	rs770634613,COSV54161648	LOW	-	1	-	SNV	AIP	HGNC	358	YES	CCDS8168.1	1	ENST00000279146.3:c.732C>T	ENSP00000279146.3:p.Val244%3D	-	-	0,1	0,1	-
chr11:67270049	chr11	67270049	67270049	C	TRUE	0	104	0	104	0	0	0	75	0	71	0	4	0.0533333333333333	0.0293893088056264	0.0403003096795716	nonsignificant	ENSG00000110697	ENST00000356404	Transcript	synonymous_variant	445	219	73	L	ttG/ttA	-	LOW	-	-1	-	SNV	PITPNM1	HGNC	9003	YES	CCDS31620.1	-	ENST00000356404.3:c.219C>A	ENSP00000348772.3:p.Leu73%3D	-	-	-	-	-
chr11:72398530	chr11	72398530	72398530	C	TRUE	0	160	0	160	0	0	0	107	0	92	0	15	0.14018691588785	5.89127269447504e-07	1.61892173644174e-06	significant	ENSG00000186635	ENST00000393609	Transcript	missense_variant	4342	4139	1380	R/K	aGa/aAa	-	MODERATE	-	-1	-	SNV	ARAP1	HGNC	16925	YES	CCDS41687.1	-	ENST00000393609.3:c.4139C>A	ENSP00000377233.3:p.Arg1380Lys	-	-	-	-	-
chr11:791043	chr11	791043	791043	C	TRUE	0	159	0	159	0	0	0	93	0	85	0	8	0.0860215053763441	0.000282476040299886	0.000534603415113007	significant	ENSG00000177542	ENST00000320230	Transcript	3_prime_UTR_variant	2326	-	-	-	-	-	MODIFIER	-	-1	-	SNV	SLC25A22	HGNC	19954	YES	CCDS7715.1	1	ENST00000320230.5:c.*872C>A	-	-	-	-	-	-
chr11:8008978	chr11	8008978	8008978	C	TRUE	1	1731	0	1731	0	0	0	1000	0	925	0	75	0.075	3.05470771664185e-34	4.76950954848398e-33	significant	ENSG00000175390	ENST00000533626	Transcript	missense_variant	705	79	27	P/S	Cca/Tca	rs772436208	MODERATE	-	1	-	SNV	EIF3F	HGNC	3275	YES	CCDS7785.1	1	ENST00000533626.1:c.79C>T	ENSP00000431800.1:p.Pro27Ser	-	-	-	-	-
chr11:9160552	chr11	9160552	9160552	C	TRUE	0	100	0	100	0	0	0	138	0	120	0	18	0.130434782608696	6.14897471216286e-05	0.000129184881567458	significant	ENSG00000184014	ENST00000328194	Transcript	3_prime_UTR_variant	4851	-	-	-	-	-	MODIFIER	-	-1	-	SNV	DENND5A	HGNC	19344	YES	CCDS31423.1	1	ENST00000328194.3:c.*666C>A	-	-	-	-	-	-
chr12:109040775	chr12	109040775	109040775	C	TRUE	0	147	0	147	0	0	0	102	0	96	0	6	0.0588235294117647	0.00432230641166765	0.0068527963925169	significant	ENSG00000110880	ENST00000261401	Transcript	3_prime_UTR_variant	2002	-	-	-	-	-	MODIFIER	-	-1	-	SNV	CORO1C	HGNC	2254	YES	CCDS9120.1	-	ENST00000261401.3:c.*404C>A	-	-	-	-	-	-
chr12:110293559	chr12	110293559	110293559	C	TRUE	0	231	0	231	0	0	0	165	0	152	0	13	0.0787878787878788	8.57074444886766e-06	2.00959093391539e-05	significant	ENSG00000139433	ENST00000318348	Transcript	missense_variant	426	312	104	M/I	atG/atA	-	MODERATE	-	-1	-	SNV	GLTP	HGNC	24867	YES	CCDS9136.1	-	ENST00000318348.4:c.312C>A	ENSP00000315263.3:p.Met104Ile	-	-	-	-	-
chr12:112847409	chr12	112847409	112847409	C	TRUE	0	253	0	252	0	1	0.00395256916996047	212	0	190	0	22	0.10377358490566	2.27454771456072e-07	6.82364314368216e-07	significant	ENSG00000089009	ENST00000424576	Transcript	upstream_gene_variant	-	-	-	-	-	-	MODIFIER	9	-1	-	SNV	RPL6	HGNC	10362	YES	CCDS9162.1	-	-	-	-	-	-	-	-
chr12:113629317	chr12	113629317	113629317	C	TRUE	1	384	0	384	0	0	0	218	0	197	0	21	0.0963302752293578	2.86538949144255e-10	1.20031864672014e-09	significant	ENSG00000139405	ENST00000548278	Transcript	missense_variant	1197	505	169	P/S	Ccc/Tcc	-	MODERATE	-	1	-	SNV	RITA1	HGNC	25925	YES	CCDS9166.1	-	ENST00000548278.1:c.505C>T	ENSP00000449841.1:p.Pro169Ser	-	-	-	-	-
chr12:118683987	chr12	118683987	118683987	C	TRUE	1	1979	0	1353	0	626	0.316321374431531	274	0	158	0	116	0.423357664233577	0.000583821346374335	0.00105271723086396	significant	ENSG00000135090	ENST00000392533	Transcript	intron_variant	-	-	-	-	-	rs939502635	MODIFIER	-	-1	-	SNV	TAOK3	HGNC	18133	YES	CCDS9188.1	-	ENST00000392533.3:c.121-1217G>A	-	-	-	-	-	-
chr12:118684500	chr12	118684500	118684500	C	TRUE	1	566	0	566	0	0	0	355	0	334	0	21	0.0591549295774648	1.3903091897238e-09	5.19099137684918e-09	significant	ENSG00000135090	ENST00000392533	Transcript	intron_variant	-	-	-	-	-	rs1380600427	MODIFIER	-	-1	-	SNV	TAOK3	HGNC	18133	YES	CCDS9188.1	-	ENST00000392533.3:c.121-1730G>A	-	-	-	-	-	-
chr12:120780814	chr12	120780814	120780814	C	TRUE	0	105	0	105	0	0	0	190	0	178	0	12	0.0631578947368421	0.00526836026983858	0.00820717348158527	significant	ENSG00000135097	ENST00000257552	Transcript	3_prime_UTR_variant	1294	-	-	-	-	-	MODIFIER	-	-1	-	SNV	MSI1	HGNC	7330	YES	CCDS9196.1	1	ENST00000257552.2:c.*116C>A	-	-	-	-	-	-
chr12:122216534	chr12	122216534	122216534	C	TRUE	1	92	0	92	0	0	0	95	0	87	0	8	0.0842105263157895	0.0067359207582976	0.0102607041262759	nonsignificant	ENSG00000188735	ENST00000449592	Transcript	3_prime_UTR_variant	4027	-	-	-	-	-	MODIFIER	-	1	-	SNV	TMEM120B	HGNC	32008	YES	CCDS41852.1	-	ENST00000449592.2:c.*2906C>T	-	-	-	-	-	-
chr12:124862827	chr12	124862827	124862827	C	TRUE	0	94	0	94	0	0	0	128	0	109	0	19	0.1484375	2.84104420134543e-05	6.118487041769e-05	significant	ENSG00000196498	ENST00000405201	Transcript	stop_gained	2124	2123	708	W/*	tGg/tAg	COSV62292874	HIGH	-	-1	-	SNV	NCOR2	HGNC	7673	YES	CCDS41858.2	1	ENST00000405201.1:c.2123C>A	ENSP00000384018.1:p.Trp708Ter	-	-	1	1	-
chr12:27953314	chr12	27953314	27953314	C	TRUE	1	123	0	115	0	8	0.0650406504065041	74	0	65	0	9	0.121621621621622	0.195458112081292	0.215191863781807	nonsignificant	ENSG00000087448	ENST00000381271	Transcript	3_prime_UTR_variant	4044	-	-	-	-	-	MODIFIER	-	1	-	SNV	KLHL42	HGNC	29252	YES	CCDS31763.1	-	ENST00000381271.2:c.*2215C>T	-	-	-	-	-	-
chr12:50482365	chr12	50482365	50482365	C	TRUE	1	843	0	843	0	0	0	475	0	446	0	29	0.0610526315789474	7.98842435911484e-14	4.77221524757556e-13	significant	ENSG00000066117	ENST00000394963	Transcript	missense_variant	1114	716	239	S/F	tCc/tTc	COSV57318458	MODERATE	-	1	-	SNV	SMARCD1	HGNC	11106	YES	CCDS8797.2	1	ENST00000394963.4:c.716C>T	ENSP00000378414.4:p.Ser239Phe	-	-	1	1	-
chr12:52388414	chr12	52388414	52388414	C	TRUE	1	184	0	184	0	0	0	138	0	129	0	9	0.0652173913043478	0.000418313727517953	0.000776706840013064	significant	ENSG00000135503	ENST00000541224	Transcript	downstream_gene_variant	-	-	-	-	-	rs1245284637	MODIFIER	413	1	-	SNV	ACVR1B	HGNC	172	YES	CCDS44894.2	-	-	-	-	-	-	-	-
chr12:54625205	chr12	54625205	54625205	C	TRUE	0	284	0	284	0	0	0	335	0	241	0	94	0.280597014925373	9.73654478710632e-29	1.31156985661609e-27	significant	ENSG00000094916	ENST00000209875	Transcript	3_prime_UTR_variant	11047	-	-	-	-	-	MODIFIER	-	-1	-	SNV	CBX5	HGNC	1555	YES	CCDS8875.1	-	ENST00000209875.4:c.*10334C>A	-	-	-	-	-	-
chr12:56567575	chr12	56567575	56567575	C	TRUE	0	530	0	530	0	0	0	326	0	299	0	27	0.0828220858895705	2.39453129107668e-12	1.26541768997667e-11	significant	ENSG00000139613	ENST00000267064	Transcript	missense_variant	1642	1555	519	G/R	Gga/Aga	CM145514,COSV57217241	MODERATE	-	-1	-	SNV	SMARCC2	HGNC	11105	YES	CCDS8907.1	1	ENST00000267064.4:c.1555C>A	ENSP00000267064.4:p.Gly519Arg	-	-	0,1	1,1	-
chr12:56631810	chr12	56631810	56631810	C	TRUE	0	245	0	245	0	0	0	159	2	149	0	8	0.050314465408805	0.000484295821276661	0.000882523154421926	significant	ENSG00000139645	ENST00000267116	Transcript	3_prime_UTR_variant	8469	-	-	-	-	-	MODIFIER	-	-1	-	SNV	ANKRD52	HGNC	26614	YES	CCDS44920.1	-	ENST00000267116.7:c.*5116C>A	-	-	-	-	-	-
chr12:57625301	chr12	57625301	57625301	C	TRUE	1	2398	0	2397	0	1	0.000417014178482068	2796	0	2642	0	154	0.0550786838340486	4.85735316444307e-41	1.01121261332497e-39	significant	ENSG00000182199	ENST00000328923	Transcript	missense_variant	721	269	90	S/F	tCc/tTc	COSV61074219	MODERATE	-	1	-	SNV	SHMT2	HGNC	10852	YES	CCDS8934.1	1	ENST00000328923.3:c.269C>T	ENSP00000333667.3:p.Ser90Phe	-	-	1	1	-
chr12:62979196	chr12	62979196	62979196	C	TRUE	1	156	0	156	0	0	0	115	0	109	0	6	0.0521739130434783	0.00540756557625394	0.00838599898619968	significant	ENSG00000061987	ENST00000393632	Transcript	missense_variant	5213	4822	1608	L/F	Ctc/Ttc	-	MODERATE	-	1	-	SNV	MON2	HGNC	29177	YES	CCDS31849.1	-	ENST00000393632.2:c.4822C>T	ENSP00000377252.2:p.Leu1608Phe	-	-	-	-	-
chr12:6778261	chr12	6778261	6778261	C	TRUE	0	353	0	353	0	0	0	244	0	198	0	46	0.188524590163934	8.49545789263163e-20	7.57971373017913e-19	significant	ENSG00000126746	ENST00000396801	Transcript	missense_variant	1476	1268	423	C/Y	tGt/tAt	-	MODERATE	-	-1	-	SNV	ZNF384	HGNC	11955	YES	CCDS44817.1	1	ENST00000396801.3:c.1268C>A	ENSP00000380019.3:p.Cys423Tyr	-	-	-	-	-
chr12:93895190	chr12	93895190	93895190	C	TRUE	1	278	0	278	0	0	0	184	0	158	0	26	0.141304347826087	1.29018277260706e-11	6.11279699849002e-11	significant	ENSG00000198015	ENST00000549982	Transcript	3_prime_UTR_variant	783	-	-	-	-	rs1308087917	MODIFIER	-	1	-	SNV	MRPL42	HGNC	14493	YES	CCDS9045.1	-	ENST00000549982.1:c.*193C>T	-	-	-	-	-	-
chr12:96397689	chr12	96397689	96397689	C	TRUE	0	1073	0	1073	0	0	0	1027	0	957	0	70	0.068159688412853	5.18232667327941e-23	5.47732065314301e-22	significant	ENSG00000111144	ENST00000228740	Transcript	missense_variant	1682	1540	514	A/T	Gca/Aca	-	MODERATE	-	-1	-	SNV	LTA4H	HGNC	6710	YES	CCDS9059.1	-	ENST00000228740.2:c.1540C>A	ENSP00000228740.2:p.Ala514Thr	-	-	-	-	-
chr13:110959846	chr13	110959846	110959846	C	TRUE	1	180	0	179	0	1	0.00555555555555556	84	0	78	0	6	0.0714285714285714	0.00474717398916005	0.00742894881674933	significant	ENSG00000134871	ENST00000360467	Transcript	5_prime_UTR_variant	233	-	-	-	-	-	MODIFIER	-	1	-	SNV	COL4A2	HGNC	2203	YES	CCDS41907.1	1	ENST00000360467.5:c.-74C>T	-	-	-	-	-	-
chr13:21948594	chr13	21948594	21948594	C	TRUE	0	229	0	229	0	0	0	157	0	144	0	13	0.0828025477707006	6.13836952219063e-06	1.49012715962719e-05	significant	ENSG00000180776	ENST00000382466	Transcript	downstream_gene_variant	-	-	-	-	-	-	MODIFIER	1916	-1	-	SNV	ZDHHC20	HGNC	20749	YES	CCDS45017.1	-	-	-	-	-	-	-	-
chr13:30085770	chr13	30085770	30085770	C	TRUE	0	429	0	429	0	0	0	295	0	238	0	57	0.193220338983051	1.74654300241107e-24	1.99979173776067e-23	significant	ENSG00000139514	ENST00000380752	Transcript	3_prime_UTR_variant	5124	-	-	-	-	-	MODIFIER	-	-1	-	SNV	SLC7A1	HGNC	11057	YES	CCDS9333.1	-	ENST00000380752.5:c.*2847C>A	-	-	-	-	-	-
chr13:99100703	chr13	99100703	99100703	C	TRUE	1	222	0	163	0	59	0.265765765765766	198	0	133	0	65	0.328282828282828	0.165491305429266	0.186381191524436	nonsignificant	ENSG00000152767	ENST00000319562	Transcript	3_prime_UTR_variant	3535	-	-	-	-	COSV100131572	MODIFIER	-	1	-	SNV	FARP1	HGNC	3591	YES	CCDS9487.1	-	ENST00000319562.6:c.*132C>T	-	-	-	1	1	-
chr14:104642717	chr14	104642717	104642717	C	TRUE	1	157	0	113	0	44	0.280254777070064	117	0	72	0	45	0.384615384615385	0.0897350016246112	0.109889387016235	nonsignificant	ENSG00000066735	ENST00000423312	Transcript	missense_variant	3592	3592	1198	R/W	Cgg/Tgg	rs757921413,COSV59470792	MODERATE	-	1	-	SNV	KIF26A	HGNC	20226	YES	CCDS45171.1	-	ENST00000423312.2:c.3592C>T	ENSP00000388241.2:p.Arg1198Trp	-	-	0,1	0,1	-
chr14:105243089	chr14	105243089	105243089	C	TRUE	0	1163	1	1162	0	0	0	843	0	716	0	127	0.150652431791222	4.33661890905638e-51	1.19170287620869e-49	significant	ENSG00000142208	ENST00000554581	Transcript	missense_variant	1675	194	65	R/K	aGg/aAg	COSV62573384	MODERATE	-	-1	-	SNV	AKT1	HGNC	391	YES	CCDS9994.1	1	ENST00000554581.1:c.194C>A	ENSP00000451828.1:p.Arg65Lys	-	-	1	1	-
chr14:105834448	chr14	105834448	105834448	C	TRUE	1	207	0	207	0	0	0	190	0	175	0	15	0.0789473684210526	1.173222991744e-05	2.70471206485949e-05	significant	ENSG00000179364	ENST00000458164	Transcript	synonymous_variant	799	624	208	S	tcC/tcT	rs782150239	LOW	-	1	-	SNV	PACS2	HGNC	23794	YES	CCDS45178.2	1	ENST00000458164.2:c.624C>T	ENSP00000399732.2:p.Ser208%3D	-	-	-	-	-
chr14:24738128	chr14	24738128	24738128	C	TRUE	0	168	0	168	0	0	0	92	0	85	0	7	0.0760869565217391	0.000596378952759266	0.00107254539409847	significant	ENSG00000100949	ENST00000399409	Transcript	missense_variant	1271	787	263	G/R	Ggg/Agg	-	MODERATE	-	-1	-	SNV	RABGGTA	HGNC	9795	YES	CCDS45088.1	-	ENST00000399409.3:c.787C>A	ENSP00000382341.3:p.Gly263Arg	-	-	-	-	-
chr14:31175084	chr14	31175084	31175084	C	TRUE	1	582	0	582	0	0	0	525	0	467	0	58	0.11047619047619	2.80834369470508e-20	2.53859489245052e-19	significant	ENSG00000092108	ENST00000458591	Transcript	missense_variant	1773	1546	516	P/S	Cca/Tca	-	MODERATE	-	1	-	SNV	SCFD1	HGNC	20726	YES	CCDS9639.1	-	ENST00000458591.2:c.1546C>T	ENSP00000390783.2:p.Pro516Ser	-	-	-	-	-
chr14:50053094	chr14	50053094	50053094	C	TRUE	0	311	0	311	0	0	0	244	0	230	0	14	0.0573770491803279	8.13028795227872e-06	1.91941849595034e-05	significant	ENSG00000213741	ENST00000396020	Transcript	5_prime_UTR_variant	1	-	-	-	-	-	MODIFIER	-	-1	-	SNV	RPS29	HGNC	10419	YES	CCDS32072.1	1	ENST00000396020.3:c.-30C>A	-	-	-	-	-	-
chr14:50053095	chr14	50053095	50053095	C	TRUE	0	310	0	310	0	0	0	239	0	225	0	14	0.0585774058577406	7.04009862001562e-06	1.70300977181364e-05	significant	ENSG00000213741	ENST00000396020	Transcript	upstream_gene_variant	-	-	-	-	-	-	MODIFIER	1	-1	-	SNV	RPS29	HGNC	10419	YES	CCDS32072.1	1	-	-	-	-	-	-	-
chr14:65542561	chr14	65542561	65542561	C	TRUE	0	244	0	244	0	0	0	211	0	197	0	14	0.0663507109004739	1.67531330282687e-05	3.78598762842782e-05	significant	ENSG00000125952	ENST00000358664	Transcript	3_prime_UTR_variant	1247	-	-	-	-	-	MODIFIER	-	-1	-	SNV	MAX	HGNC	6913	YES	CCDS9771.1	1	ENST00000358664.4:c.*633C>A	-	-	-	-	-	-
chr14:66479907	chr14	66479907	66479907	C	TRUE	0	91	0	91	0	0	0	76	0	70	0	6	0.0789473684210526	0.00794630646155689	0.0119455416610275	nonsignificant	ENSG00000224861	ENST00000445822	Transcript	non_coding_transcript_exon_variant	601	-	-	-	-	-	MODIFIER	-	-1	-	SNV	YBX1P1	HGNC	8015	YES	-	-	ENST00000445822.1:n.601C>A	-	-	-	-	-	-
chr14:93418304	chr14	93418304	93418304	C	TRUE	0	498	0	498	0	0	0	245	0	230	0	15	0.0612244897959184	4.41088441829155e-08	1.39644128818723e-07	significant	ENSG00000100605	ENST00000267615	Transcript	stop_gained	899	725	242	W/*	tGg/tAg	-	HIGH	-	-1	-	SNV	ITPK1	HGNC	6177	YES	CCDS9907.1	-	ENST00000267615.6:c.725C>A	ENSP00000267615.5:p.Trp242Ter	-	-	-	-	-
chr14:99439483	chr14	99439483	99439483	C	TRUE	0	86	0	86	0	0	0	233	0	212	0	21	0.0901287553648069	0.00158804670894655	0.00269379775073155	significant	ENSG00000232573	ENST00000417615	Transcript	non_coding_transcript_exon_variant	156	-	-	-	-	-	MODIFIER	-	-1	-	SNV	RPL3P4	HGNC	19805	YES	-	-	ENST00000417615.1:n.156C>A	-	-	-	-	-	-
chr15:101933559	chr15	101933559	101933559	C	TRUE	0	300	0	300	0	0	0	328	0	308	0	20	0.0609756097560976	1.98747351597242e-06	5.25151655951173e-06	significant	ENSG00000140479	ENST00000348070	Transcript	stop_gained	1064	1064	355	W/*	tGg/tAg	-	HIGH	-	-1	-	SNV	PCSK6	HGNC	8569	YES	-	-	ENST00000348070.1:c.1064C>A	ENSP00000305056.4:p.Trp355Ter	-	-	-	-	-
chr15:22993085	chr15	22993085	22993085	C	TRUE	1	369	0	369	0	0	0	363	0	337	0	26	0.0716253443526171	7.53555429174272e-09	2.61460898910467e-08	significant	ENSG00000068793	ENST00000313077	Transcript	missense_variant	3097	2972	991	T/M	aCg/aTg	rs771146226	MODERATE	-	1	-	SNV	CYFIP1	HGNC	13759	YES	CCDS10009.1	-	ENST00000313077.7:c.2972C>T	ENSP00000324549.7:p.Thr991Met	-	-	-	-	-
chr15:23316182	chr15	23316182	23316182	C	TRUE	0	168	0	140	0	28	0.166666666666667	152	0	119	0	33	0.217105263157895	0.25835573035603	0.274752920672744	nonsignificant	ENSG00000140181	ENST00000560464	Transcript	non_coding_transcript_exon_variant	2758	-	-	-	-	-	MODIFIER	-	-1	-	SNV	HERC2P2	HGNC	4870	YES	-	-	ENST00000560464.1:n.2758C>A	-	-	-	-	-	-
chr15:40759849	chr15	40759849	40759849	C	TRUE	1	228	0	228	0	0	0	173	0	162	0	11	0.0635838150289017	7.99946250934522e-05	0.00016211300129558	significant	ENSG00000140320	ENST00000416165	Transcript	3_prime_UTR_variant	3934	-	-	-	-	-	MODIFIER	-	1	-	SNV	BAHD1	HGNC	29153	YES	CCDS10058.1	-	ENST00000416165.1:c.*1520C>T	-	-	-	-	-	-
chr15:41862297	chr15	41862297	41862297	C	TRUE	1	209	0	209	0	0	0	126	0	118	0	8	0.0634920634920635	0.00034729257375768	0.000652897532960705	significant	ENSG00000092445	ENST00000263798	Transcript	missense_variant	1549	1325	442	T/M	aCg/aTg	rs772744376	MODERATE	-	1	-	SNV	TYRO3	HGNC	12446	YES	CCDS10080.1	-	ENST00000263798.3:c.1325C>T	ENSP00000263798.3:p.Thr442Met	-	-	-	-	-
chr15:64455167	chr15	64455167	64455167	C	TRUE	0	1089	0	1088	0	1	0.000918273645546373	716	0	617	0	99	0.138268156424581	1.42626648362437e-40	2.8818972772057e-39	significant	ENSG00000166794	ENST00000300026	Transcript	missense_variant	238	19	7	G/S	Ggc/Agc	-	MODERATE	-	-1	-	SNV	PPIB	HGNC	9255	YES	CCDS10191.1	1	ENST00000300026.3:c.19C>A	ENSP00000300026.3:p.Gly7Ser	-	-	-	-	-
chr15:75132596	chr15	75132596	75132596	C	TRUE	0	442	0	442	0	0	0	186	0	174	0	12	0.0645161290322581	3.52517706161262e-07	1.03939770014072e-06	significant	ENSG00000140474	ENST00000440863	Transcript	missense_variant	767	675	225	M/I	atG/atA	-	MODERATE	-	-1	-	SNV	ULK3	HGNC	19703	YES	CCDS45305.1	-	ENST00000440863.2:c.675C>A	ENSP00000400312.2:p.Met225Ile	-	-	-	-	-
chr15:79603692	chr15	79603692	79603692	C	TRUE	1	756	1	755	0	0	0	368	0	348	0	20	0.0543478260869565	1.42879991635855e-10	6.17349397822846e-10	significant	ENSG00000166557	ENST00000299705	Transcript	missense_variant	289	101	34	P/L	cCg/cTg	-	MODERATE	-	1	-	SNV	TMED3	HGNC	28889	YES	CCDS10310.1	-	ENST00000299705.5:c.101C>T	ENSP00000299705.5:p.Pro34Leu	-	-	-	-	-
chr15:85198482	chr15	85198482	85198482	C	TRUE	0	126	0	126	0	0	0	136	0	127	0	9	0.0661764705882353	0.00357929997523081	0.00573188597432066	significant	ENSG00000197696	ENST00000394588	Transcript	3_prime_UTR_variant	895	-	-	-	-	-	MODIFIER	-	-1	-	SNV	NMB	HGNC	7842	YES	CCDS42076.1	-	ENST00000394588.3:c.*19C>A	-	-	-	-	-	-
chr15:85747896	chr15	85747896	85747896	C	TRUE	0	246	1	178	0	67	0.272357723577236	200	0	135	0	65	0.325	0.252148214110957	0.268567167587949	nonsignificant	ENSG00000229212	ENST00000357253	Transcript	non_coding_transcript_exon_variant	1770	-	-	-	-	-	MODIFIER	-	-1	-	SNV	RP11-561C5.4	Clone_based_vega_gene	-	YES	-	-	ENST00000357253.4:n.1770C>A	-	-	-	-	-	-
chr15:89021234	chr15	89021234	89021234	C	TRUE	1	688	0	688	0	0	0	328	0	308	0	20	0.0609756097560976	1.01072214096076e-10	4.4227140817837e-10	significant	ENSG00000181991	ENST00000325844	Transcript	3_prime_UTR_variant	874	-	-	-	-	-	MODIFIER	-	1	-	SNV	MRPS11	HGNC	14050	YES	CCDS10342.1	-	ENST00000325844.4:c.*24C>T	-	-	-	-	-	-
chr15:91492646	chr15	91492646	91492646	C	TRUE	1	362	0	362	0	0	0	326	0	301	0	25	0.0766871165644172	4.70248192595596e-09	1.63990105742728e-08	significant	ENSG00000140553	ENST00000418476	Transcript	missense_variant	2019	1979	660	T/I	aCc/aTc	rs1186103269	MODERATE	-	1	-	SNV	UNC45A	HGNC	30594	YES	CCDS10367.1	-	ENST00000418476.2:c.1979C>T	ENSP00000407487.2:p.Thr660Ile	-	-	-	-	-
chr16:18801391	chr16	18801391	18801391	C	TRUE	0	256	0	256	0	0	0	87	0	74	0	13	0.149425287356322	8.81920539818181e-09	3.04452382445839e-08	significant	ENSG00000134419	ENST00000322989	Transcript	intron_variant	-	-	-	-	-	-	MODIFIER	-	-1	-	SNV	RPS15A	HGNC	10389	YES	CCDS10571.1	1	ENST00000322989.4:c.-6+175C>A	-	-	-	-	-	-
chr16:2028024	chr16	2028024	2028024	C	TRUE	1	455	0	455	0	0	0	388	0	345	0	43	0.110824742268041	8.56237251694247e-16	5.94176759509038e-15	significant	ENSG00000183751	ENST00000568546	Transcript	missense_variant	2152	2024	675	S/F	tCc/tTc	COSV100224907	MODERATE	-	1	-	SNV	TBL3	HGNC	11587	YES	CCDS10453.1	-	ENST00000568546.1:c.2024C>T	ENSP00000454836.1:p.Ser675Phe	-	-	1	1	-
chr16:2036829	chr16	2036829	2036829	C	TRUE	1	282	0	281	0	1	0.00354609929078014	248	0	234	0	14	0.0564516129032258	0.000235616874879663	0.000453413986112965	significant	ENSG00000127554	ENST00000248114	Transcript	3_prime_UTR_variant	1424	-	-	-	-	rs1255646558	MODIFIER	-	1	-	SNV	GFER	HGNC	4236	YES	CCDS32368.1	1	ENST00000248114.6:c.*800C>T	-	-	-	-	-	-
chr16:2051159	chr16	2051159	2051159	C	TRUE	0	943	1	941	0	1	0.00106044538706257	571	0	537	0	34	0.0595446584938704	4.93420367971099e-14	2.99982117518713e-13	significant	ENSG00000167962	ENST00000431526	Transcript	synonymous_variant	1062	1047	349	V	gtG/gtA	-	LOW	-	-1	-	SNV	ZNF598	HGNC	28079	YES	-	-	ENST00000431526.1:c.1047C>A	ENSP00000411409.1:p.Val349%3D	-	-	-	-	-
chr16:2087561	chr16	2087561	2087561	C	TRUE	1	346	0	346	0	0	0	300	0	272	0	28	0.0933333333333333	2.32246817910965e-10	9.78856220275049e-10	significant	ENSG00000065054	ENST00000424542	Transcript	missense_variant	953	815	272	S/L	tCg/tTg	rs878958184,COSV54592691	MODERATE	-	1	-	SNV	SLC9A3R2	HGNC	11076	YES	CCDS45382.1	-	ENST00000424542.2:c.815C>T	ENSP00000408005.2:p.Ser272Leu	-	-	0,1	0,1	-
chr16:2259074	chr16	2259074	2259074	C	TRUE	1	683	0	683	0	0	0	457	0	415	0	42	0.0919037199124726	6.52166090432029e-18	5.14986326582533e-17	significant	ENSG00000167965	ENST00000569417	Transcript	3_prime_UTR_variant	1531	-	-	-	-	rs934074433	MODIFIER	-	1	-	SNV	MLST8	HGNC	24825	YES	CCDS10462.2	-	ENST00000569417.1:c.*196C>T	-	-	-	-	-	-
chr16:2303266	chr16	2303266	2303266	C	TRUE	0	647	0	646	0	1	0.00154559505409583	818	8	762	0	48	0.058679706601467	8.40849487917739e-12	4.03960558181459e-11	significant	ENSG00000205937	ENST00000565678	Transcript	3_prime_UTR_variant	2163	-	-	-	-	-	MODIFIER	-	-1	-	SNV	RNPS1	HGNC	10080	YES	CCDS10465.1	-	ENST00000565678.1:c.*699C>A	-	-	-	-	-	-
chr16:2326027	chr16	2326027	2326027	C	TRUE	0	165	0	165	0	0	0	196	0	186	0	10	0.0510204081632653	0.00234035196146413	0.00384646363044463	significant	ENSG00000167972	ENST00000301732	Transcript	3_prime_UTR_variant	6464	-	-	-	-	-	MODIFIER	-	-1	-	SNV	ABCA3	HGNC	33	YES	CCDS10466.1	1	ENST00000301732.5:c.*648C>A	-	-	-	-	-	-
chr16:29818619	chr16	29818619	29818619	C	TRUE	1	2009	0	2007	0	2	0.000995520159283225	852	0	785	0	67	0.0786384976525822	1.05252596965652e-33	1.60685631367563e-32	significant	ENSG00000103495	ENST00000219782	Transcript	synonymous_variant	619	513	171	V	gtC/gtT	-	LOW	-	1	-	SNV	MAZ	HGNC	6914	YES	CCDS42144.1	-	ENST00000219782.6:c.513C>T	ENSP00000219782.6:p.Val171%3D	-	-	-	-	-
chr16:29820971	chr16	29820971	29820971	C	TRUE	1	2354	0	2354	0	0	0	2493	0	2272	0	221	0.0886482150020056	1.13833998755895e-66	4.11599774448945e-65	significant	ENSG00000103495	ENST00000219782	Transcript	missense_variant	1496	1390	464	P/S	Cct/Tct	-	MODERATE	-	1	-	SNV	MAZ	HGNC	6914	YES	CCDS42144.1	-	ENST00000219782.6:c.1390C>T	ENSP00000219782.6:p.Pro464Ser	-	-	-	-	-
chr16:2998721	chr16	2998721	2998721	C	TRUE	1	260	0	260	0	0	0	239	0	225	0	14	0.0585774058577406	2.72598628771258e-05	5.91824759216256e-05	significant	ENSG00000059122	ENST00000416288	Transcript	missense_variant	2484	2141	714	S/F	tCc/tTc	-	MODERATE	-	1	-	SNV	FLYWCH1	HGNC	25404	YES	CCDS45390.1	-	ENST00000416288.2:c.2141C>T	ENSP00000399938.2:p.Ser714Phe	-	-	-	-	-
chr16:314169	chr16	314169	314169	C	TRUE	1	358	0	358	0	0	0	281	0	238	0	43	0.153024911032028	6.51329509143082e-17	4.61302446166286e-16	significant	ENSG00000167930	ENST00000399932	Transcript	missense_variant,splice_region_variant	1794	1343	448	T/M	aCg/aTg	rs751322019	MODERATE	-	1	-	SNV	ITFG3	HGNC	14163	YES	CCDS10402.1	-	ENST00000399932.3:c.1343C>T	ENSP00000382814.3:p.Thr448Met	-	-	-	-	-
chr16:31501251	chr16	31501251	31501251	C	TRUE	0	372	0	372	0	0	0	344	0	321	0	23	0.0668604651162791	3.20868738487244e-08	1.03007861374176e-07	significant	ENSG00000140688	ENST00000327237	Transcript	3_prime_UTR_variant	2352	-	-	-	-	-	MODIFIER	-	-1	-	SNV	C16orf58	HGNC	25848	YES	CCDS10715.1	-	ENST00000327237.2:c.*905C>A	-	-	-	-	-	-
chr16:31501731	chr16	31501731	31501731	C	TRUE	0	329	0	329	0	0	0	302	0	264	0	38	0.125827814569536	1.89351243879938e-13	1.10240936055523e-12	significant	ENSG00000140675	ENST00000330498	Transcript	stop_gained	1913	1894	632	Q/*	Cag/Tag	COSV100393337	HIGH	-	1	-	SNV	SLC5A2	HGNC	11037	YES	CCDS10714.1	1	ENST00000330498.3:c.1894G>T	ENSP00000327943.3:p.Gln632Ter	-	-	1	1	-
chr16:3535911	chr16	3535911	3535911	C	TRUE	1	211	0	211	0	0	0	143	0	111	0	32	0.223776223776224	2.50615930830284e-14	1.55110940973338e-13	significant	ENSG00000122390	ENST00000407558	Transcript	3_prime_UTR_variant	1683	-	-	-	-	rs980347040	MODIFIER	-	1	-	SNV	NAA60	HGNC	25875	YES	CCDS45396.1	-	ENST00000407558.4:c.*651C>T	-	-	-	-	-	-
chr16:4739545	chr16	4739545	4739545	C	TRUE	1	176	0	176	0	0	0	110	0	98	0	12	0.109090909090909	7.10803425887442e-06	1.71341036345499e-05	significant	ENSG00000102858	ENST00000262370	Transcript	3_prime_UTR_variant	2538	-	-	-	-	rs891533002	MODIFIER	-	1	-	SNV	MGRN1	HGNC	20254	YES	CCDS42115.1	-	ENST00000262370.7:c.*636C>T	-	-	-	-	-	-
chr16:4743996	chr16	4743996	4743996	C	TRUE	1	263	0	263	0	0	0	103	0	85	0	18	0.174757281553398	3.87091855962235e-11	1.72683185094841e-10	significant	ENSG00000168101	ENST00000304301	Transcript	synonymous_variant	204	171	57	D	gaC/gaT	rs948519715	LOW	-	1	-	SNV	NUDT16L1	HGNC	28154	YES	CCDS10519.1	-	ENST00000304301.6:c.171C>T	ENSP00000306670.5:p.Asp57%3D	-	-	-	-	-
chr16:58559201	chr16	58559201	58559201	C	TRUE	0	815	0	815	0	0	0	787	0	746	0	41	0.0520965692503177	1.28092335983531e-13	7.52131921544322e-13	significant	ENSG00000125107	ENST00000317147	Transcript	synonymous_variant	6999	6666	2222	V	gtG/gtA	-	LOW	-	-1	-	SNV	CNOT1	HGNC	7877	YES	CCDS10799.1	1	ENST00000317147.5:c.6666C>A	ENSP00000320949.5:p.Val2222%3D	-	-	-	-	-
chr16:66756869	chr16	66756869	66756869	C	TRUE	0	251	0	251	0	0	0	202	0	189	0	13	0.0643564356435644	2.21054743409755e-05	4.89885834588715e-05	significant	ENSG00000135720	ENST00000258198	Transcript	3_prime_UTR_variant	2442	-	-	-	-	-	MODIFIER	-	-1	-	SNV	DYNC1LI2	HGNC	2966	YES	CCDS10818.1	-	ENST00000258198.2:c.*756C>A	-	-	-	-	-	-
chr16:68334940	chr16	68334940	68334940	C	TRUE	2	164	0	162	0	2	0.0121951219512195	140	0	127	0	13	0.0928571428571429	0.00218770449274929	0.003621573461491	significant	ENSG00000103064	ENST00000566454	Transcript	3_prime_UTR_variant	5526	-	-	-	-	-	MODIFIER	-	1	-	SNV	SLC7A6	HGNC	11064	YES	CCDS32470.1	-	ENST00000566454.1:c.*3709C>T	-	-	-	-	-	-
chr16:88789308	chr16	88789308	88789308	C	TRUE	0	339	0	339	0	0	0	264	0	245	0	19	0.071969696969697	1.04898077197373e-07	3.23161340962309e-07	significant	ENSG00000103335	ENST00000301015	Transcript	synonymous_variant	4852	4605	1535	Q	caG/caA	-	LOW	-	-1	-	SNV	PIEZO1	HGNC	28993	YES	CCDS54058.1	1	ENST00000301015.9:c.4605C>A	ENSP00000301015.9:p.Gln1535%3D	-	-	-	-	-
chr16:89764690	chr16	89764690	89764690	C	TRUE	0	138	0	138	0	0	0	107	0	98	0	9	0.0841121495327103	0.000474654068281154	0.000867253576886044	significant	ENSG00000158792	ENST00000289805	Transcript	synonymous_variant	396	327	109	Q	caG/caA	-	LOW	-	-1	-	SNV	SPATA2L	HGNC	28393	YES	CCDS10985.1	-	ENST00000289805.5:c.327C>A	ENSP00000289805.5:p.Gln109%3D	-	-	-	-	-
chr17:19349553	chr17	19349553	19349553	C	TRUE	0	137	0	137	0	0	0	221	0	190	0	31	0.14027149321267	2.03164587326736e-07	6.12166980234507e-07	significant	ENSG00000189343	ENST00000439860	Transcript	non_coding_transcript_exon_variant	616	-	-	-	-	-	MODIFIER	-	-1	-	SNV	RPS2P46	HGNC	35839	YES	-	-	ENST00000439860.2:n.616C>A	-	-	-	-	-	-
chr17:20904312	chr17	20904312	20904312	C	TRUE	0	533	0	532	0	1	0.00187617260787992	619	0	580	0	39	0.0630048465266559	3.57716495052975e-10	1.48042910904454e-09	significant	ENSG00000124422	ENST00000261497	Transcript	3_prime_UTR_variant	3814	-	-	-	-	-	MODIFIER	-	-1	-	SNV	USP22	HGNC	12621	YES	CCDS42285.1	-	ENST00000261497.4:c.*2032C>A	-	-	-	-	-	-
chr17:26919114	chr17	26919114	26919114	C	TRUE	0	525	0	525	0	0	0	325	0	308	0	17	0.0523076923076923	6.12272894294389e-08	1.91196126536475e-07	significant	ENSG00000076382	ENST00000321765	Transcript	stop_gained	1481	1148	383	W/*	tGg/tAg	-	HIGH	-	-1	-	SNV	SPAG5	HGNC	13452	YES	CCDS32594.1	-	ENST00000321765.5:c.1148C>A	ENSP00000323300.5:p.Trp383Ter	-	-	-	-	-
chr17:27207133	chr17	27207133	27207133	C	TRUE	0	740	0	740	0	0	0	554	0	500	0	54	0.0974729241877256	2.70614626084612e-21	2.58211455722401e-20	significant	ENSG00000132589	ENST00000394908	Transcript	3_prime_UTR_variant	1838	-	-	-	-	-	MODIFIER	-	-1	-	SNV	FLOT2	HGNC	3758	YES	CCDS11245.2	-	ENST00000394908.4:c.*446C>A	-	-	-	-	-	-
chr17:30821299	chr17	30821299	30821299	C	TRUE	0	270	0	270	0	0	0	185	0	144	0	41	0.221621621621622	5.00469834847114e-18	4.04497384164667e-17	significant	ENSG00000176658	ENST00000318217	Transcript	3_prime_UTR_variant	3804	-	-	-	-	-	MODIFIER	-	-1	-	SNV	MYO1D	HGNC	7598	YES	CCDS32615.1	-	ENST00000318217.5:c.*478C>A	-	-	-	-	-	-
chr17:36880991	chr17	36880991	36880991	C	TRUE	1	220	0	220	0	0	0	194	0	182	0	12	0.0618556701030928	9.30557996363517e-05	0.000186927878216882	significant	ENSG00000108292	ENST00000325718	Transcript	missense_variant	3093	3002	1001	S/F	tCc/tTc	COSV57832200	MODERATE	-	1	-	SNV	MLLT6	HGNC	7138	YES	CCDS11327.1	1	ENST00000325718.7:c.3002C>T	ENSP00000316426.6:p.Ser1001Phe	-	-	1	1	-
chr17:36924612	chr17	36924612	36924612	C	TRUE	0	237	0	233	0	4	0.0168776371308017	117	0	109	0	8	0.0683760683760684	0.0235333594596619	0.032972079053987	nonsignificant	ENSG00000141720	ENST00000269554	Transcript	3_prime_UTR_variant	3064	-	-	-	-	-	MODIFIER	-	-1	-	SNV	PIP4K2B	HGNC	8998	YES	CCDS11329.1	-	ENST00000269554.3:c.*1332C>A	-	-	-	-	-	-
chr17:37075895	chr17	37075895	37075895	C	TRUE	1	254	0	254	0	0	0	158	0	134	0	24	0.151898734177215	3.21766695429542e-11	1.44479555398755e-10	significant	ENSG00000002834	ENST00000318008	Transcript	3_prime_UTR_variant	1981	-	-	-	-	-	MODIFIER	-	1	-	SNV	LASP1	HGNC	6513	YES	CCDS11331.1	1	ENST00000318008.6:c.*864C>T	-	-	-	-	-	-
chr17:37566615	chr17	37566615	37566615	C	TRUE	0	290	0	290	0	0	0	186	0	176	0	10	0.0537634408602151	7.13651147030587e-05	0.000146789921559884	significant	ENSG00000125686	ENST00000300651	Transcript	stop_gained	2083	1859	620	W/*	tGg/tAg	-	HIGH	-	-1	-	SNV	MED1	HGNC	9234	YES	CCDS11336.1	-	ENST00000300651.6:c.1859C>A	ENSP00000300651.6:p.Trp620Ter	-	-	-	-	-
chr17:38320308	chr17	38320308	38320308	C	TRUE	1	771	0	771	0	0	0	531	0	477	0	54	0.101694915254237	1.73104473986923e-22	1.74886431807377e-21	significant	ENSG00000108349	ENST00000264645	Transcript	missense_variant	1586	1360	454	P/S	Ccg/Tcg	-	MODERATE	-	1	-	SNV	CASC3	HGNC	17040	YES	CCDS11362.1	-	ENST00000264645.7:c.1360C>T	ENSP00000264645.6:p.Pro454Ser	-	-	-	-	-
chr17:39684465	chr17	39684465	39684465	C	TRUE	0	526	0	526	0	0	0	225	0	209	0	16	0.0711111111111111	2.86698134357457e-09	1.02584176199778e-08	significant	ENSG00000171345	ENST00000361566	Transcript	missense_variant	96	35	12	R/K	aGg/aAg	-	MODERATE	-	-1	-	SNV	KRT19	HGNC	6436	YES	CCDS11399.1	-	ENST00000361566.3:c.35C>A	ENSP00000355124.3:p.Arg12Lys	-	-	-	-	-
chr17:41845287	chr17	41845287	41845287	C	TRUE	0	286	0	286	0	0	0	180	0	107	0	73	0.405555555555556	1.02151973274168e-35	1.75446014098384e-34	significant	ENSG00000108861	ENST00000226004	Transcript	3_prime_UTR_variant	2312	-	-	-	-	-	MODIFIER	-	-1	-	SNV	DUSP3	HGNC	3069	YES	CCDS11469.1	-	ENST00000226004.3:c.*1690C>A	-	-	-	-	-	-
chr17:42153608	chr17	42153608	42153608	C	TRUE	1	655	0	653	0	2	0.00305343511450382	500	0	463	0	37	0.074	4.24306607931e-12	2.14337235035733e-11	significant	ENSG00000141349	ENST00000269097	Transcript	3_prime_UTR_variant	1469	-	-	-	-	-	MODIFIER	-	1	-	SNV	G6PC3	HGNC	24861	YES	CCDS11476.1	1	ENST00000269097.4:c.*197C>T	-	-	-	-	-	-
chr17:42171018	chr17	42171018	42171018	C	TRUE	0	80	0	80	0	0	0	81	0	76	0	5	0.0617283950617284	0.0586546349466776	0.0753191293614346	nonsignificant	ENSG00000108840	ENST00000225983	Transcript	synonymous_variant	606	282	94	L	ctG/ctA	-	LOW	-	-1	-	SNV	HDAC5	HGNC	14068	YES	CCDS32663.1	-	ENST00000225983.6:c.282C>A	ENSP00000225983.5:p.Leu94%3D	-	-	-	-	-
chr17:4623587	chr17	4623587	4623587	C	TRUE	1	924	0	922	0	2	0.00216450216450216	762	0	572	0	190	0.249343832020997	8.29253192152039e-69	3.16498301671361e-67	significant	ENSG00000141480	ENST00000412477	Transcript	stop_gained	1086	1057	353	R/*	Cga/Tga	rs1259765968	HIGH	-	1	-	SNV	ARRB2	HGNC	712	YES	CCDS58504.1	-	ENST00000412477.3:c.1057C>T	ENSP00000403701.3:p.Arg353Ter	-	-	-	-	-
chr17:47130676	chr17	47130676	47130676	C	TRUE	1	346	0	346	0	0	0	235	0	193	0	42	0.178723404255319	2.84991196794827e-18	2.33082085950055e-17	significant	ENSG00000159217	ENST00000290341	Transcript	3_prime_UTR_variant	5938	-	-	-	-	-	MODIFIER	-	1	-	SNV	IGF2BP1	HGNC	28866	YES	CCDS11543.1	-	ENST00000290341.3:c.*3870C>T	-	-	-	-	-	-
chr17:48212646	chr17	48212646	48212646	C	TRUE	0	114	0	106	0	8	0.0701754385964912	174	0	153	0	21	0.120689655172414	0.229160161344596	0.246760236432191	nonsignificant	ENSG00000108819	ENST00000316878	Transcript	3_prime_UTR_variant	2501	-	-	-	-	-	MODIFIER	-	-1	-	SNV	PPP1R9B	HGNC	9298	YES	-	-	ENST00000316878.6:c.*50C>A	-	-	-	-	-	-
chr17:56049739	chr17	56049739	56049739	C	TRUE	0	112	0	112	0	0	0	111	0	104	0	7	0.0630630630630631	0.00686454450590806	0.0104335001671656	nonsignificant	ENSG00000136451	ENST00000581208	Transcript	downstream_gene_variant	-	-	-	-	-	-	MODIFIER	1381	-1	-	SNV	VEZF1	HGNC	12949	YES	CCDS32687.1	-	-	-	-	-	-	-	-
chr17:60690248	chr17	60690248	60690248	C	TRUE	1	218	0	87	0	131	0.600917431192661	130	0	45	0	85	0.653846153846154	0.361557499300829	0.36907875485835	nonsignificant	ENSG00000146872	ENST00000346027	Transcript	3_prime_UTR_variant	2846	-	-	-	-	-	MODIFIER	-	1	-	SNV	TLK2	HGNC	11842	YES	CCDS11633.1	1	ENST00000346027.5:c.*322C>T	-	-	-	-	-	-
chr17:61667656	chr17	61667656	61667656	C	TRUE	1	499	0	498	0	1	0.00200400801603206	389	0	356	0	33	0.0848329048843188	1.35569302961051e-11	6.37918569412618e-11	significant	ENSG00000136485	ENST00000415273	Transcript	downstream_gene_variant	-	-	-	-	-	-	MODIFIER	509	1	-	SNV	DCAF7	HGNC	30915	YES	-	-	-	-	-	-	-	-	-
chr17:66527859	chr17	66527859	66527859	C	TRUE	1	421	0	419	0	2	0.00475059382422803	275	0	255	0	20	0.0727272727272727	5.29289381457381e-07	1.47813741894805e-06	significant	ENSG00000108946	ENST00000589228	Transcript	3_prime_UTR_variant	2543	-	-	-	-	-	MODIFIER	-	1	-	SNV	PRKAR1A	HGNC	9388	YES	CCDS11678.1	1	ENST00000589228.1:c.*1269C>T	-	-	-	-	-	-
chr17:7129614	chr17	7129614	7129614	C	TRUE	0	336	0	336	0	0	0	179	0	170	0	9	0.0502793296089385	6.47408982213881e-05	0.000134764369458836	significant	ENSG00000004975	ENST00000005340	Transcript	stop_gained	2064	1781	594	W/*	tGg/tAg	-	HIGH	-	-1	-	SNV	DVL2	HGNC	3086	YES	CCDS11091.1	-	ENST00000005340.5:c.1781C>A	ENSP00000005340.4:p.Trp594Ter	-	-	-	-	-
chr17:72999307	chr17	72999307	72999307	C	TRUE	1	197	0	197	0	0	0	136	0	124	0	12	0.0882352941176471	1.59681845742517e-05	3.62050917574618e-05	significant	ENSG00000109089	ENST00000337231	Transcript	missense_variant	948	536	179	S/F	tCc/tTc	-	MODERATE	-	1	-	SNV	CDR2L	HGNC	29999	YES	CCDS11710.2	-	ENST00000337231.5:c.536C>T	ENSP00000336587.5:p.Ser179Phe	-	-	-	-	-
chr17:74139333	chr17	74139333	74139333	C	TRUE	0	99	0	99	0	0	0	174	0	155	0	19	0.109195402298851	0.000238898419673257	0.000458444732724937	significant	ENSG00000141576	ENST00000269391	Transcript	3_prime_UTR_variant	4156	-	-	-	-	-	MODIFIER	-	-1	-	SNV	RNF157	HGNC	29402	YES	CCDS32740.1	-	ENST00000269391.6:c.*1983C>A	-	-	-	-	-	-
chr17:7605786	chr17	7605786	7605786	C	TRUE	1	240	0	240	0	0	0	95	0	83	0	12	0.126315789473684	1.59961600450673e-07	4.84112861275826e-07	significant	ENSG00000141499	ENST00000316024	Transcript	synonymous_variant	3428	1080	360	L	ctC/ctT	rs775212492,COSV99873040	LOW	-	1	-	SNV	WRAP53	HGNC	25522	YES	CCDS11119.1	1	ENST00000316024.5:c.1080C>T	ENSP00000324203.5:p.Leu360%3D	-	-	0,1	0,1	-
chr17:76851568	chr17	76851568	76851568	C	TRUE	0	115	0	114	0	1	0.00869565217391304	141	0	132	0	9	0.0638297872340425	0.0253305273655273	0.0350848231857202	nonsignificant	ENSG00000035862	ENST00000262768	Transcript	3_prime_UTR_variant	1143	-	-	-	-	-	MODIFIER	-	-1	-	SNV	TIMP2	HGNC	11821	YES	CCDS11758.1	-	ENST00000262768.7:c.*181C>A	-	-	-	-	-	-
chr17:78082128	chr17	78082128	78082128	C	TRUE	1	277	0	277	0	0	0	219	0	203	0	16	0.0730593607305936	1.51981623957417e-06	4.04695254491261e-06	significant	ENSG00000171298	ENST00000302262	Transcript	missense_variant	1214	995	332	S/L	tCg/tTg	rs757608620	MODERATE	-	1	-	SNV	GAA	HGNC	4065	YES	CCDS32760.1	1	ENST00000302262.3:c.995C>T	ENSP00000305692.3:p.Ser332Leu	-	-	-	-	-
chr17:7847499	chr17	7847499	7847499	C	TRUE	1	218	0	218	0	0	0	138	0	130	0	8	0.0579710144927536	0.000448822299959062	0.000824440962759027	significant	ENSG00000170037	ENST00000380262	Transcript	stop_gained	2429	1504	502	Q/*	Cag/Tag	COSV100972682	HIGH	-	1	-	SNV	CNTROB	HGNC	29616	YES	CCDS32557.1	-	ENST00000380262.3:c.1504C>T	ENSP00000369614.3:p.Gln502Ter	-	-	1	1	-
chr17:79514446	chr17	79514446	79514446	C	TRUE	0	234	0	234	0	0	0	139	0	128	0	11	0.079136690647482	1.48823751017423e-05	3.39674142687606e-05	significant	ENSG00000185504	ENST00000327787	Transcript	synonymous_variant	1709	1662	554	L	ctG/ctA	-	LOW	-	-1	-	SNV	C17orf70	HGNC	26171	YES	CCDS32765.2	-	ENST00000327787.8:c.1662C>A	ENSP00000333283.8:p.Leu554%3D	-	-	-	-	-
chr17:79518196	chr17	79518196	79518196	C	TRUE	0	172	0	172	0	0	0	82	0	71	0	11	0.134146341463415	2.45219894722365e-06	6.33331081482199e-06	significant	ENSG00000185504	ENST00000327787	Transcript	synonymous_variant	371	324	108	E	gaG/gaA	-	LOW	-	-1	-	SNV	C17orf70	HGNC	26171	YES	CCDS32765.2	-	ENST00000327787.8:c.324C>A	ENSP00000333283.8:p.Glu108%3D	-	-	-	-	-
chr17:80041240	chr17	80041240	80041240	C	TRUE	0	1668	0	1666	0	2	0.00119904076738609	1252	0	1159	0	93	0.0742811501597444	1.30515060518175e-32	1.9492140559997e-31	significant	ENSG00000169710	ENST00000306749	Transcript	synonymous_variant	5622	5403	1801	K	aaG/aaA	COSV60756844	LOW	-	-1	-	SNV	FASN	HGNC	3594	YES	CCDS11801.1	1	ENST00000306749.2:c.5403C>A	ENSP00000304592.2:p.Lys1801%3D	-	-	1	1	-
chr18:21140266	chr18	21140266	21140266	C	TRUE	0	155	0	155	0	0	0	87	0	82	0	5	0.0574712643678161	0.00556897796808054	0.00857822391047384	significant	ENSG00000141458	ENST00000269228	Transcript	synonymous_variant	1365	810	270	V	gtG/gtA	-	LOW	-	-1	-	SNV	NPC1	HGNC	7897	YES	CCDS11878.1	1	ENST00000269228.5:c.810C>A	ENSP00000269228.4:p.Val270%3D	-	-	-	-	-
chr18:657948	chr18	657948	657948	C	TRUE	0	121	0	119	0	2	0.0165289256198347	87	0	81	0	6	0.0689655172413793	0.0703125586263478	0.0886325280299099	nonsignificant	ENSG00000176890	ENST00000323274	Transcript	splice_donor_variant	-	-	-	-	-	-	HIGH	-	1	-	SNV	TYMS	HGNC	12441	YES	CCDS11821.1	-	ENST00000323274.10:c.205+1G>T	-	-	-	-	-	-
chr19:1257402	chr19	1257402	1257402	C	TRUE	1	427	0	426	0	1	0.00234192037470726	282	0	264	0	18	0.0638297872340425	5.37407084715877e-07	1.49473144615307e-06	significant	ENSG00000167470	ENST00000300952	Transcript	3_prime_UTR_variant	2053	-	-	-	-	rs1385566141	MODIFIER	-	1	-	SNV	MIDN	HGNC	16298	YES	CCDS32864.1	-	ENST00000300952.2:c.*131C>T	-	-	-	-	-	-
chr19:1257428	chr19	1257428	1257428	C	TRUE	1	418	0	416	0	2	0.00478468899521531	365	0	340	0	25	0.0684931506849315	4.01752223778831e-07	1.1645729018399e-06	significant	ENSG00000167470	ENST00000300952	Transcript	3_prime_UTR_variant	2079	-	-	-	-	rs983520507	MODIFIER	-	1	-	SNV	MIDN	HGNC	16298	YES	CCDS32864.1	-	ENST00000300952.2:c.*157C>T	-	-	-	-	-	-
chr19:12758073	chr19	12758073	12758073	C	TRUE	0	389	0	389	0	0	0	325	0	307	0	18	0.0553846153846154	5.40681357932813e-07	1.49777456814453e-06	significant	ENSG00000104774	ENST00000456935	Transcript	missense_variant	2938	2897	966	C/Y	tGc/tAc	COSV99666499	MODERATE	-	-1	-	SNV	MAN2B1	HGNC	6826	YES	CCDS32919.1	1	ENST00000456935.2:c.2897C>A	ENSP00000395473.2:p.Cys966Tyr	-	-	1	1	-
chr19:12768311	chr19	12768311	12768311	C	TRUE	0	297	1	296	0	0	0	195	0	179	0	16	0.0820512820512821	2.60550164662331e-07	7.74882957242517e-07	significant	ENSG00000104774	ENST00000456935	Transcript	synonymous_variant	1409	1368	456	Q	caG/caA	COSV55474937	LOW	-	-1	-	SNV	MAN2B1	HGNC	6826	YES	CCDS32919.1	1	ENST00000456935.2:c.1368C>A	ENSP00000395473.2:p.Gln456%3D	-	-	1	1	-
chr19:12822156	chr19	12822156	12822156	C	TRUE	0	362	0	360	0	2	0.00552486187845304	301	0	258	0	43	0.142857142857143	1.07342952174673e-13	6.3572938055173e-13	significant	ENSG00000105576	ENST00000425528	Transcript	synonymous_variant	1429	1071	357	E	gaG/gaA	COSV63507520	LOW	-	-1	-	SNV	TNPO2	HGNC	19998	YES	CCDS45991.1	-	ENST00000425528.1:c.1071C>A	ENSP00000407182.1:p.Glu357%3D	-	-	1	1	-
chr19:13251342	chr19	13251342	13251342	C	TRUE	1	319	0	319	0	0	0	184	0	164	0	20	0.108695652173913	9.24722823471056e-10	3.56901449283492e-09	significant	ENSG00000160877	ENST00000292431	Transcript	3_prime_UTR_variant	3832	-	-	-	-	rs1356214626	MODIFIER	-	1	-	SNV	NACC1	HGNC	20967	YES	CCDS12294.1	1	ENST00000292431.4:c.*2122C>T	-	-	-	-	-	-
chr19:14201014	chr19	14201014	14201014	C	TRUE	0	220	0	220	0	0	0	87	0	77	0	10	0.114942528735632	2.26384433653831e-06	5.86890965736537e-06	significant	ENSG00000188032	ENST00000548523	Transcript	upstream_gene_variant	-	-	-	-	-	-	MODIFIER	4440	-1	-	SNV	C19orf67	HGNC	34354	YES	CCDS59360.1	-	-	-	-	-	-	-	-
chr19:15230247	chr19	15230247	15230247	C	TRUE	0	423	0	423	0	0	0	245	0	227	0	18	0.073469387755102	9.58195922124072e-09	3.27502785323004e-08	significant	ENSG00000105135	ENST00000263383	Transcript	missense_variant	1036	896	299	R/K	aGg/aAg	-	MODERATE	-	-1	-	SNV	ILVBL	HGNC	6041	YES	CCDS12325.1	-	ENST00000263383.3:c.896C>A	ENSP00000263383.3:p.Arg299Lys	-	-	-	-	-
chr19:15536297	chr19	15536297	15536297	C	TRUE	0	613	0	613	0	0	0	207	0	178	0	29	0.140096618357488	9.68880491208946e-19	8.01952888506682e-18	significant	ENSG00000011451	ENST00000263381	Transcript	missense_variant	1578	1364	455	R/Q	cGg/cAg	-	MODERATE	-	-1	-	SNV	WIZ	HGNC	30917	YES	CCDS42516.1	-	ENST00000263381.7:c.1364C>A	ENSP00000263381.5:p.Arg455Gln	-	-	-	-	-
chr19:1577487	chr19	1577487	1577487	C	TRUE	0	1947	1	1945	0	1	0.000513610683102209	1083	0	985	0	98	0.0904893813481071	5.87793630960263e-44	1.39246284299897e-42	significant	ENSG00000071655	ENST00000156825	Transcript	3_prime_UTR_variant	1750	-	-	-	-	-	MODIFIER	-	-1	-	SNV	MBD3	HGNC	6918	YES	CCDS12072.1	-	ENST00000156825.1:c.*852C>A	-	-	-	-	-	-
chr19:1627395	chr19	1627395	1627395	C	TRUE	0	699	0	699	0	0	0	403	0	310	0	93	0.230769230769231	1.24646655653393e-44	3.05829472978145e-43	significant	ENSG00000071564	ENST00000262965	Transcript	missense_variant	674	329	110	C/Y	tGc/tAc	-	MODERATE	-	-1	-	SNV	TCF3	HGNC	11633	YES	CCDS12074.1	1	ENST00000262965.5:c.329C>A	ENSP00000262965.4:p.Cys110Tyr	-	-	-	-	-
chr19:17443054	chr19	17443054	17443054	C	TRUE	1	146	0	141	0	5	0.0342465753424658	117	0	107	0	10	0.0854700854700855	0.107003622243031	0.12851658825343	nonsignificant	ENSG00000074855	ENST00000159087	Transcript	intron_variant	-	-	-	-	-	-	MODIFIER	-	-1	-	SNV	ANO8	HGNC	29329	YES	CCDS32949.1	-	ENST00000159087.4:c.586+685G>A	-	-	-	-	-	-
chr19:18682670	chr19	18682670	18682670	C	TRUE	1	232	0	230	0	2	0.00862068965517241	183	0	119	0	64	0.349726775956284	9.69000779413435e-24	1.05667227850322e-22	significant	ENSG00000221983	ENST00000442744	Transcript	5_prime_UTR_variant	1	-	-	-	-	rs1036493638	MODIFIER	-	1	-	SNV	UBA52	HGNC	12458	YES	CCDS12382.1	-	ENST00000442744.2:c.-58C>T	-	-	-	-	-	-
chr19:18686914	chr19	18686914	18686914	C	TRUE	1	240	0	240	0	0	0	111	0	104	0	7	0.0630630630630631	0.000276974864776678	0.00052564014392701	significant	ENSG00000221983	ENST00000442744	Transcript	3_prime_UTR_variant	1399	-	-	-	-	-	MODIFIER	-	1	-	SNV	UBA52	HGNC	12458	YES	CCDS12382.1	-	ENST00000442744.2:c.*954C>T	-	-	-	-	-	-
chr19:1985882	chr19	1985882	1985882	C	TRUE	0	499	0	499	0	0	0	387	0	279	0	108	0.27906976744186	8.30262463300503e-44	1.90130104095815e-42	significant	ENSG00000133243	ENST00000255608	Transcript	3_prime_UTR_variant	2200	-	-	-	-	-	MODIFIER	-	-1	-	SNV	BTBD2	HGNC	15504	YES	CCDS12078.1	-	ENST00000255608.4:c.*605C>A	-	-	-	-	-	-
chr19:2015349	chr19	2015349	2015349	C	TRUE	0	260	0	260	0	0	0	383	0	355	0	28	0.0731070496083551	3.90742047850459e-07	1.13886813818111e-06	significant	ENSG00000133243	ENST00000255608	Transcript	synonymous_variant	371	354	118	E	gaG/gaA	-	LOW	-	-1	-	SNV	BTBD2	HGNC	15504	YES	CCDS12078.1	-	ENST00000255608.4:c.354C>A	ENSP00000255608.3:p.Glu118%3D	-	-	-	-	-
chr19:2102090	chr19	2102090	2102090	C	TRUE	0	875	0	875	0	0	0	637	0	601	0	36	0.0565149136577708	1.69751287510583e-14	1.07980680110899e-13	significant	ENSG00000065000	ENST00000355272	Transcript	3_prime_UTR_variant	3937	-	-	-	-	-	MODIFIER	-	-1	-	SNV	AP3D1	HGNC	568	YES	CCDS58638.1	1	ENST00000355272.6:c.*82C>A	-	-	-	-	-	-
chr19:2248200	chr19	2248200	2248200	C	TRUE	1	728	0	652	1	75	0.103021978021978	519	1	425	0	93	0.179190751445087	0.000141376810439346	0.000282342641778578	significant	ENSG00000104897	ENST00000221494	Transcript	synonymous_variant	1468	1050	350	V	gtC/gtT	rs1468238252	LOW	-	1	-	SNV	SF3A2	HGNC	10766	YES	CCDS12084.1	-	ENST00000221494.5:c.1050C>T	ENSP00000221494.3:p.Val350%3D	-	-	-	-	-
chr19:24009956	chr19	24009956	24009956	C	TRUE	1	278	0	269	0	9	0.0323741007194245	179	0	163	0	16	0.0893854748603352	0.0111974278462094	0.0164947043330187	nonsignificant	ENSG00000205246	ENST00000496398	Transcript	5_prime_UTR_variant	416	-	-	-	-	rs879043162,COSV63461178	MODIFIER	-	1	-	SNV	RPSAP58	HGNC	36809	YES	-	-	ENST00000496398.1:c.-8C>T	-	-	-	0,1	0,1	-
chr19:33699688	chr19	33699688	33699688	C	TRUE	1	88	0	88	0	0	0	121	0	114	0	7	0.0578512396694215	0.0222544655160314	0.0313295446916262	nonsignificant	ENSG00000130876	ENST00000253188	Transcript	3_prime_UTR_variant	1828	-	-	-	-	-	MODIFIER	-	-1	-	SNV	SLC7A10	HGNC	11058	YES	CCDS12431.1	-	ENST00000253188.4:c.*109G>A	-	-	-	-	-	-
chr19:35760042	chr19	35760042	35760042	C	TRUE	1	297	0	297	0	0	0	188	0	149	0	39	0.207446808510638	6.13428458159025e-18	4.90029477622384e-17	significant	ENSG00000105698	ENST00000222305	Transcript	missense_variant	75	38	13	S/L	tCg/tTg	rs1256391454	MODERATE	-	1	-	SNV	USF2	HGNC	12594	YES	CCDS12452.1	-	ENST00000222305.3:c.38C>T	ENSP00000222305.2:p.Ser13Leu	-	-	-	-	-
chr19:39214895	chr19	39214895	39214895	C	TRUE	1	2339	0	2339	0	0	0	1281	0	1084	0	197	0.153786104605777	3.7375606048341e-94	2.13975344626752e-92	significant	ENSG00000130402	ENST00000252699	Transcript	synonymous_variant	1867	1791	597	I	atC/atT	rs780958051,COSV53145673	LOW	-	1	-	SNV	ACTN4	HGNC	166	YES	CCDS12518.1	1	ENST00000252699.2:c.1791C>T	ENSP00000252699.2:p.Ile597%3D	-	-	0,1	0,1	-
chr19:3976195	chr19	3976195	3976195	C	TRUE	0	3596	0	3596	0	0	0	5055	0	4652	0	403	0.0797230464886251	1.14496118474866e-97	7.15080303565756e-96	significant	ENSG00000167658	ENST00000309311	Transcript	3_prime_UTR_variant	3023	-	-	-	-	-	MODIFIER	-	-1	-	SNV	EEF2	HGNC	3214	YES	CCDS12117.1	1	ENST00000309311.6:c.*357C>A	-	-	-	-	-	-
chr19:39889375	chr19	39889375	39889375	C	TRUE	1	634	0	634	0	0	0	272	0	242	0	30	0.110294117647059	6.50014186024663e-17	4.61302446166286e-16	significant	ENSG00000063322	ENST00000315588	Transcript	3_prime_UTR_variant	1751	-	-	-	-	-	MODIFIER	-	1	-	SNV	MED29	HGNC	23074	YES	CCDS33021.1	-	ENST00000315588.5:c.*1036C>T	-	-	-	-	-	-
chr19:39890911	chr19	39890911	39890911	C	TRUE	1	706	0	706	0	0	0	441	0	395	0	46	0.104308390022676	1.75868272099979e-20	1.63272301260386e-19	significant	ENSG00000063322	ENST00000315588	Transcript	3_prime_UTR_variant	3287	-	-	-	-	rs985082366	MODIFIER	-	1	-	SNV	MED29	HGNC	23074	YES	CCDS33021.1	-	ENST00000315588.5:c.*2572C>T	-	-	-	-	-	-
chr19:39926588	chr19	39926588	39926588	C	TRUE	0	231	0	228	0	3	0.012987012987013	181	0	92	0	89	0.49171270718232	7.35177470420739e-35	1.23187054190012e-33	significant	ENSG00000105193	ENST00000251453	Transcript	5_prime_UTR_variant	1	-	-	-	-	-	MODIFIER	-	-1	-	SNV	RPS16	HGNC	10396	YES	CCDS12535.1	-	ENST00000251453.3:c.-53C>A	-	-	-	-	-	-
chr19:39926589	chr19	39926589	39926589	C	TRUE	0	225	0	222	0	3	0.0133333333333333	178	0	90	0	88	0.49438202247191	2.9351935527841e-34	4.68948365293646e-33	significant	ENSG00000105193	ENST00000251453	Transcript	upstream_gene_variant	-	-	-	-	-	-	MODIFIER	1	-1	-	SNV	RPS16	HGNC	10396	YES	CCDS12535.1	-	-	-	-	-	-	-	-
chr19:39961136	chr19	39961136	39961136	C	TRUE	1	1279	0	1279	0	0	0	697	0	660	0	37	0.0530846484935438	9.55793422251114e-18	7.37786607962377e-17	significant	ENSG00000196235	ENST00000599117	Transcript	synonymous_variant	2017	1650	550	I	atC/atT	rs747736447,COSV63239134	LOW	-	1	-	SNV	SUPT5H	HGNC	11469	YES	CCDS12536.1	-	ENST00000599117.1:c.1650C>T	ENSP00000470252.1:p.Ile550%3D	-	-	0,1	0,1	-
chr19:41117782	chr19	41117782	41117782	C	TRUE	1	149	0	149	0	0	0	215	0	183	0	32	0.148837209302326	3.44696862328469e-08	1.10142671823097e-07	significant	ENSG00000090006	ENST00000308370	Transcript	stop_gained	2272	2272	758	R/*	Cga/Tga	rs1377226312	HIGH	-	1	-	SNV	LTBP4	HGNC	6717	YES	-	1	ENST00000308370.7:c.2272C>T	ENSP00000311905.7:p.Arg758Ter	-	-	-	-	-
chr19:41119317	chr19	41119317	41119317	C	TRUE	1	131	0	131	0	0	0	175	0	160	0	15	0.0857142857142857	0.000217963261549919	0.000421864951265222	significant	ENSG00000090006	ENST00000308370	Transcript	synonymous_variant	2640	2640	880	N	aaC/aaT	-	LOW	-	1	-	SNV	LTBP4	HGNC	6717	YES	-	1	ENST00000308370.7:c.2640C>T	ENSP00000311905.7:p.Asn880%3D	-	-	-	-	-
chr19:41128321	chr19	41128321	41128321	C	TRUE	1	194	0	194	0	0	0	351	0	325	0	26	0.0740740740740741	9.43320464996259e-06	2.20428965800146e-05	significant	ENSG00000090006	ENST00000308370	Transcript	missense_variant	3431	3431	1144	S/L	tCg/tTg	rs1159600211	MODERATE	-	1	-	SNV	LTBP4	HGNC	6717	YES	-	1	ENST00000308370.7:c.3431C>T	ENSP00000311905.7:p.Ser1144Leu	-	-	-	-	-
chr19:42376888	chr19	42376888	42376888	C	TRUE	1	291	0	291	0	0	0	239	0	225	0	14	0.0585774058577406	1.15972211995996e-05	2.68258955021042e-05	significant	ENSG00000105372	ENST00000598742	Transcript	3_prime_UTR_variant	2253	-	-	-	-	rs1405594847	MODIFIER	-	1	-	SNV	RPS19	HGNC	10402	YES	CCDS12588.1	1	ENST00000598742.1:c.*1443C>T	-	-	-	-	-	-
chr19:47646856	chr19	47646856	47646856	C	TRUE	1	2072	0	2072	0	0	0	1618	0	1472	0	146	0.0902348578491965	1.14061834055746e-54	3.5618399998317e-53	significant	ENSG00000142230	ENST00000270225	Transcript	synonymous_variant	272	204	68	H	caC/caT	rs754278107	LOW	-	1	-	SNV	SAE1	HGNC	30660	YES	CCDS12696.1	-	ENST00000270225.7:c.204C>T	ENSP00000270225.6:p.His68%3D	-	-	-	-	-
chr19:49472825	chr19	49472825	49472825	C	TRUE	0	448	0	448	0	0	0	230	0	215	0	15	0.0652173913043478	6.64732828823131e-08	2.06638666697507e-07	significant	ENSG00000104812	ENST00000323798	Transcript	stop_gained	2131	1934	645	W/*	tGg/tAg	-	HIGH	-	-1	-	SNV	GYS1	HGNC	4706	YES	CCDS12747.1	1	ENST00000323798.3:c.1934C>A	ENSP00000317904.3:p.Trp645Ter	-	-	-	-	-
chr19:49972132	chr19	49972132	49972132	C	TRUE	1	252	0	252	0	0	0	129	0	117	0	12	0.0930232558139535	1.595390930488e-06	4.23178984264577e-06	significant	ENSG00000161618	ENST00000293350	Transcript	synonymous_variant	2299	2136	712	T	acC/acT	rs1413537802	LOW	-	1	-	SNV	ALDH16A1	HGNC	28114	YES	CCDS12766.1	-	ENST00000293350.4:c.2136C>T	ENSP00000293350.3:p.Thr712%3D	-	-	-	-	-
chr19:49972138	chr19	49972138	49972138	C	TRUE	1	252	0	252	0	0	0	132	0	107	0	25	0.189393939393939	4.99264609555691e-13	2.81143267839967e-12	significant	ENSG00000161618	ENST00000293350	Transcript	synonymous_variant	2305	2142	714	F	ttC/ttT	-	LOW	-	1	-	SNV	ALDH16A1	HGNC	28114	YES	CCDS12766.1	-	ENST00000293350.4:c.2142C>T	ENSP00000293350.3:p.Phe714%3D	-	-	-	-	-
chr19:50304289	chr19	50304289	50304289	C	TRUE	1	315	0	315	0	0	0	226	0	173	0	53	0.234513274336283	1.48349051215263e-22	1.52113131619233e-21	significant	ENSG00000196961	ENST00000359032	Transcript	synonymous_variant	1527	1527	509	N	aaC/aaT	-	LOW	-	1	-	SNV	AP2A1	HGNC	561	YES	CCDS46148.1	-	ENST00000359032.5:c.1527C>T	ENSP00000351926.4:p.Asn509%3D	-	-	-	-	-
chr19:50981223	chr19	50981223	50981223	C	TRUE	1	765	0	765	0	0	0	274	0	258	0	16	0.0583941605839416	3.93257736254089e-10	1.60814324289619e-09	significant	ENSG00000161671	ENST00000334976	Transcript	missense_variant	198	152	51	T/M	aCg/aTg	rs968397131	MODERATE	-	1	-	SNV	EMC10	HGNC	27609	YES	CCDS12796.1	-	ENST00000334976.6:c.152C>T	ENSP00000334037.5:p.Thr51Met	-	-	-	-	-
chr19:55606823	chr19	55606823	55606823	C	TRUE	0	303	0	303	0	0	0	185	0	159	0	26	0.140540540540541	3.47790023770494e-12	1.76986478763207e-11	significant	ENSG00000125503	ENST00000263433	Transcript	missense_variant	1392	1376	459	S/N	aGc/aAc	-	MODERATE	-	-1	-	SNV	PPP1R12C	HGNC	14947	YES	CCDS12916.1	-	ENST00000263433.3:c.1376C>A	ENSP00000263433.1:p.Ser459Asn	-	-	-	-	-
chr19:55649362	chr19	55649362	55649362	C	TRUE	0	151	0	151	0	0	0	318	0	293	0	25	0.0786163522012579	7.62452122607771e-05	0.000156108893577351	significant	ENSG00000105048	ENST00000588981	Transcript	synonymous_variant	673	468	156	K	aaG/aaA	-	LOW	-	-1	-	SNV	TNNT1	HGNC	11948	YES	CCDS12917.1	1	ENST00000588981.1:c.468C>A	ENSP00000467176.1:p.Lys156%3D	-	-	-	-	-
chr19:5693432	chr19	5693432	5693432	C	TRUE	0	805	0	805	0	0	0	627	0	518	0	109	0.17384370015949	2.52041419629936e-42	5.58556307373439e-41	significant	ENSG00000196365	ENST00000360614	Transcript	missense_variant	2738	2580	860	M/I	atG/atA	COSV56798522	MODERATE	-	-1	-	SNV	LONP1	HGNC	9479	YES	CCDS12148.1	1	ENST00000360614.3:c.2580C>A	ENSP00000353826.2:p.Met860Ile	-	-	1	1	-
chr19:59060141	chr19	59060141	59060141	C	TRUE	1	3204	1	3202	0	1	0.00031210986267166	2110	0	1900	0	210	0.0995260663507109	1.10869194182817e-85	5.44050974311396e-84	significant	ENSG00000130726	ENST00000253024	Transcript	missense_variant,splice_region_variant	1647	1358	453	S/L	tCa/tTa	-	MODERATE	-	1	-	SNV	TRIM28	HGNC	16384	YES	CCDS12985.1	1	ENST00000253024.5:c.1358C>T	ENSP00000253024.4:p.Ser453Leu	-	-	-	-	-
chr19:5917029	chr19	5917029	5917029	C	TRUE	0	146	0	146	0	0	0	108	0	102	0	6	0.0555555555555556	0.00544509430335816	0.00842517969911499	significant	ENSG00000031823	ENST00000340578	Transcript	3_prime_UTR_variant	2354	-	-	-	-	-	MODIFIER	-	-1	-	SNV	RANBP3	HGNC	9850	YES	CCDS42478.1	-	ENST00000340578.6:c.*592C>A	-	-	-	-	-	-
chr19:608122	chr19	608122	608122	C	TRUE	1	96	0	95	0	1	0.0104166666666667	130	0	122	0	8	0.0615384615384615	0.0821770520708883	0.101721864455316	nonsignificant	ENSG00000099822	ENST00000251287	Transcript	synonymous_variant	1430	1377	459	I	atC/atT	rs754244259	LOW	-	1	-	SNV	HCN2	HGNC	4846	YES	CCDS12035.1	-	ENST00000251287.2:c.1377C>T	ENSP00000251287.1:p.Ile459%3D	-	-	-	-	-
chr19:6372924	chr19	6372924	6372924	C	TRUE	1	320	0	320	0	0	0	148	0	138	0	10	0.0675675675675676	8.07671461633893e-06	1.91334584187064e-05	significant	ENSG00000125652	ENST00000245812	Transcript	synonymous_variant	481	93	31	D	gaC/gaT	rs776862018	LOW	-	1	-	SNV	ALKBH7	HGNC	21306	YES	CCDS12163.1	-	ENST00000245812.3:c.93C>T	ENSP00000245812.2:p.Asp31%3D	-	-	-	-	-
chr19:6441865	chr19	6441865	6441865	C	TRUE	0	249	0	249	0	0	0	193	0	135	0	58	0.300518134715026	4.68864172568485e-24	5.19531752507338e-23	significant	ENSG00000125648	ENST00000301454	Transcript	3_prime_UTR_variant	1635	-	-	-	-	-	MODIFIER	-	-1	-	SNV	SLC25A23	HGNC	19375	YES	CCDS32882.1	-	ENST00000301454.4:c.*121C>A	-	-	-	-	-	-
chr19:6454579	chr19	6454579	6454579	C	TRUE	0	271	0	271	0	0	0	224	0	212	0	12	0.0535714285714286	6.24976930308655e-05	0.000130504301252902	significant	ENSG00000125648	ENST00000301454	Transcript	synonymous_variant	740	633	211	V	gtG/gtA	-	LOW	-	-1	-	SNV	SLC25A23	HGNC	19375	YES	CCDS32882.1	-	ENST00000301454.4:c.633C>A	ENSP00000301454.3:p.Val211%3D	-	-	-	-	-
chr19:7585466	chr19	7585466	7585466	C	TRUE	1	239	0	239	0	0	0	157	0	148	0	9	0.0573248407643312	0.000209979235976459	0.000409817429306327	significant	ENSG00000198816	ENST00000597229	Transcript	synonymous_variant	1508	1338	446	L	ctC/ctT	rs1397668773	LOW	-	1	-	SNV	ZNF358	HGNC	16838	YES	CCDS32890.2	-	ENST00000597229.1:c.1338C>T	ENSP00000472305.1:p.Leu446%3D	-	-	-	-	-
chr19:885879	chr19	885879	885879	C	TRUE	0	221	0	221	0	0	0	104	0	94	0	10	0.0961538461538462	8.2854104665089e-06	1.94934143509987e-05	significant	ENSG00000175221	ENST00000325464	Transcript	missense_variant	921	770	257	R/K	aGg/aAg	-	MODERATE	-	-1	-	SNV	MED16	HGNC	17556	YES	CCDS12047.1	-	ENST00000325464.1:c.770C>A	ENSP00000325612.1:p.Arg257Lys	-	-	-	-	-
chr2:120021496	chr2	120021496	120021496	C	TRUE	1	119	0	119	0	0	0	78	0	73	0	5	0.0641025641025641	0.00898619741923104	0.0134206904935038	nonsignificant	ENSG00000115107	ENST00000393110	Transcript	3_prime_UTR_variant	2530	-	-	-	-	-	MODIFIER	-	1	-	SNV	STEAP3	HGNC	24592	YES	CCDS42738.1	1	ENST00000393110.2:c.*582C>T	-	-	-	-	-	-
chr2:190526239	chr2	190526239	190526239	C	TRUE	1	298	0	298	0	0	0	216	0	204	0	12	0.0555555555555556	2.52902344269667e-05	5.56871508055324e-05	significant	ENSG00000138381	ENST00000260952	Transcript	5_prime_UTR_variant	94	-	-	-	-	-	MODIFIER	-	1	-	SNV	ASNSD1	HGNC	24910	YES	CCDS2300.1	-	ENST00000260952.4:c.-320C>T	-	-	-	-	-	-
chr2:20648014	chr2	20648014	20648014	C	TRUE	1	691	0	392	0	299	0.432706222865412	443	0	228	0	215	0.485327313769752	0.0871009065237044	0.107237137601765	nonsignificant	ENSG00000143878	ENST00000272233	Transcript	3_prime_UTR_variant	1180	-	-	-	-	rs766186117	MODIFIER	-	1	-	SNV	RHOB	HGNC	668	YES	CCDS1699.1	-	ENST00000272233.4:c.*197C>T	-	-	-	-	-	-
chr2:219137329	chr2	219137329	219137329	C	TRUE	1	915	0	915	0	0	0	484	0	432	0	52	0.107438016528926	1.62851972283989e-25	1.89625940608645e-24	significant	ENSG00000127838	ENST00000273077	Transcript	intron_variant	-	-	-	-	-	-	MODIFIER	-	1	-	SNV	PNKD	HGNC	9153	YES	CCDS2411.1	1	ENST00000273077.4:c.236+1057C>T	-	-	-	-	-	-
chr2:239006900	chr2	239006900	239006900	C	TRUE	1	215	0	215	0	0	0	123	0	112	0	11	0.0894308943089431	1.10233695846185e-05	2.55846449480841e-05	significant	ENSG00000132330	ENST00000254663	Transcript	synonymous_variant	1408	1266	422	L	ctC/ctT	rs748754222	LOW	-	1	-	SNV	SCLY	HGNC	18161	YES	CCDS2524.2	-	ENST00000254663.6:c.1266C>T	ENSP00000254663.6:p.Leu422%3D	-	-	-	-	-
chr2:242167822	chr2	242167822	242167822	C	TRUE	0	215	0	215	0	0	0	84	0	75	0	9	0.107142857142857	7.89812182355157e-06	1.89720618628669e-05	significant	ENSG00000115677	ENST00000391975	Transcript	3_prime_UTR_variant	5229	-	-	-	-	-	MODIFIER	-	-1	-	SNV	HDLBP	HGNC	4857	YES	CCDS2547.1	-	ENST00000391975.1:c.*1194C>A	-	-	-	-	-	-
chr2:27532767	chr2	27532767	27532767	C	TRUE	0	438	0	438	0	0	0	252	0	221	0	31	0.123015873015873	7.94994307492348e-15	5.15246310610607e-14	significant	ENSG00000115204	ENST00000380044	Transcript	3_prime_UTR_variant	600	-	-	-	-	-	MODIFIER	-	-1	-	SNV	MPV17	HGNC	7224	YES	CCDS1748.1	1	ENST00000380044.1:c.*13C>A	-	-	-	-	-	-
chr2:27558526	chr2	27558526	27558526	C	TRUE	0	420	0	420	0	0	0	256	0	235	0	21	0.08203125	8.20901332919634e-10	3.20431372565789e-09	significant	ENSG00000115207	ENST00000359541	Transcript	synonymous_variant	1945	1515	505	E	gaG/gaA	-	LOW	-	-1	-	SNV	GTF3C2	HGNC	4665	YES	CCDS1749.1	-	ENST00000359541.2:c.1515C>A	ENSP00000352536.2:p.Glu505%3D	-	-	-	-	-
chr2:55459823	chr2	55459823	55459823	C	TRUE	1	469	0	467	1	1	0.00213219616204691	278	0	255	0	23	0.0827338129496403	1.21210731324366e-09	4.55037007758685e-09	significant	ENSG00000143947	ENST00000272317	Transcript	5_prime_UTR_variant	286	-	-	-	-	-	MODIFIER	-	1	-	SNV	RPS27A	HGNC	10417	YES	CCDS33202.1	-	ENST00000272317.6:c.-39C>T	-	-	-	-	-	-
chr2:55459824	chr2	55459824	55459824	C	TRUE	1	494	0	493	0	1	0.00202429149797571	296	0	274	0	22	0.0743243243243243	3.81749741514321e-09	1.35186635268216e-08	significant	ENSG00000143947	ENST00000272317	Transcript	5_prime_UTR_variant	287	-	-	-	-	rs964182670	MODIFIER	-	1	-	SNV	RPS27A	HGNC	10417	YES	CCDS33202.1	-	ENST00000272317.6:c.-38C>T	-	-	-	-	-	-
chr2:70890302	chr2	70890302	70890302	C	TRUE	0	133	0	133	0	0	0	99	0	89	0	10	0.101010101010101	0.000152350031435239	0.000302498472820836	significant	ENSG00000075340	ENST00000264436	Transcript	3_prime_UTR_variant	2881	-	-	-	-	-	MODIFIER	-	-1	-	SNV	ADD2	HGNC	244	YES	CCDS1906.1	-	ENST00000264436.4:c.*255C>A	-	-	-	-	-	-
chr2:70890328	chr2	70890328	70890328	C	TRUE	0	125	0	125	0	0	0	98	0	88	0	10	0.102040816326531	0.000205081302705196	0.000401398447175128	significant	ENSG00000075340	ENST00000264436	Transcript	3_prime_UTR_variant	2855	-	-	-	-	-	MODIFIER	-	-1	-	SNV	ADD2	HGNC	244	YES	CCDS1906.1	-	ENST00000264436.4:c.*229C>A	-	-	-	-	-	-
chr2:74087226	chr2	74087226	74087226	C	TRUE	1	517	0	517	0	0	0	411	0	384	0	27	0.0656934306569343	1.72445576419704e-10	7.35839198759853e-10	significant	ENSG00000124356	ENST00000394070	Transcript	missense_variant	1669	1166	389	S/F	tCc/tTc	-	MODERATE	-	1	-	SNV	STAMBP	HGNC	16950	YES	CCDS1929.1	1	ENST00000394070.2:c.1166C>T	ENSP00000377633.2:p.Ser389Phe	-	-	-	-	-
chr2:74593667	chr2	74593667	74593667	C	TRUE	0	557	0	556	0	1	0.00179533213644524	407	0	385	0	22	0.0540540540540541	5.77662820472039e-08	1.81212035463146e-07	significant	ENSG00000204843	ENST00000361874	Transcript	synonymous_variant	2865	2547	849	A	gcG/gcA	-	LOW	-	-1	-	SNV	DCTN1	HGNC	2711	YES	CCDS1939.1	1	ENST00000361874.3:c.2547C>A	ENSP00000354791.3:p.Ala849%3D	-	-	-	-	-
chr2:85857982	chr2	85857982	85857982	C	TRUE	1	964	0	964	0	0	0	631	0	597	0	34	0.0538827258320127	1.16904475228731e-14	7.50592284879796e-14	significant	ENSG00000168883	ENST00000323701	Transcript	stop_gained	872	862	288	R/*	Cga/Tga	rs748592767,COSV60383237	HIGH	-	1	-	SNV	USP39	HGNC	20071	YES	CCDS33234.1	-	ENST00000323701.6:c.862C>T	ENSP00000312981.6:p.Arg288Ter	-	-	0,1	0,1	-
chr2:98273005	chr2	98273005	98273005	C	TRUE	0	217	0	217	0	0	0	209	0	196	0	13	0.062200956937799	7.84282365698797e-05	0.000159875009542549	significant	ENSG00000115073	ENST00000289228	Transcript	3_prime_UTR_variant	1664	-	-	-	-	-	MODIFIER	-	-1	-	SNV	ACTR1B	HGNC	168	YES	CCDS2033.1	-	ENST00000289228.5:c.*316C>A	-	-	-	-	-	-
chr20:24987144	chr20	24987144	24987144	C	TRUE	0	249	0	248	0	1	0.00401606425702811	300	0	263	0	37	0.123333333333333	1.6812504456331e-09	6.20977987177388e-09	significant	ENSG00000154930	ENST00000323482	Transcript	3_prime_UTR_variant	3404	-	-	-	-	-	MODIFIER	-	-1	-	SNV	ACSS1	HGNC	16091	YES	CCDS13167.1	-	ENST00000323482.4:c.*1254C>A	-	-	-	-	-	-
chr20:2819385	chr20	2819385	2819385	C	TRUE	0	383	0	381	0	2	0.00522193211488251	358	0	319	0	39	0.108938547486034	6.51574986084678e-11	2.8879484867108e-10	significant	ENSG00000132635	ENST00000360652	Transcript	missense_variant	954	451	151	G/S	Ggc/Agc	-	MODERATE	-	-1	-	SNV	PCED1A	HGNC	16212	YES	CCDS13035.1	-	ENST00000360652.2:c.451C>A	ENSP00000353868.2:p.Gly151Ser	-	-	-	-	-
chr20:2820457	chr20	2820457	2820457	C	TRUE	0	265	1	264	0	0	0	291	0	273	0	18	0.0618556701030928	8.06556347087383e-06	1.91334584187064e-05	significant	ENSG00000132635	ENST00000360652	Transcript	synonymous_variant	605	102	34	L	ttG/ttA	COSV62313339	LOW	-	-1	-	SNV	PCED1A	HGNC	16212	YES	CCDS13035.1	-	ENST00000360652.2:c.102C>A	ENSP00000353868.2:p.Leu34%3D	-	-	1	1	-
chr20:3145048	chr20	3145048	3145048	C	TRUE	0	124	0	124	0	0	0	136	0	90	0	46	0.338235294117647	1.98823576524516e-15	1.33913526541512e-14	significant	ENSG00000215251	ENST00000380266	Transcript	upstream_gene_variant	-	-	-	-	-	-	MODIFIER	4505	-1	-	SNV	FASTKD5	HGNC	25790	YES	CCDS13048.1	-	-	-	-	-	-	-	-
chr20:33762722	chr20	33762722	33762722	C	TRUE	1	264	0	264	0	0	0	291	0	264	0	27	0.0927835051546392	1.56481198335945e-08	5.29367332063077e-08	significant	ENSG00000101000	ENST00000216968	Transcript	synonymous_variant	370	288	96	L	ctC/ctT	rs761109678	LOW	-	1	-	SNV	PROCR	HGNC	9452	YES	CCDS13248.1	1	ENST00000216968.4:c.288C>T	ENSP00000216968.3:p.Leu96%3D	-	-	-	-	-
chr20:39803123	chr20	39803123	39803123	C	TRUE	1	337	0	337	0	0	0	271	0	245	0	26	0.0959409594095941	3.74272414493687e-10	1.53967154944409e-09	significant	ENSG00000124181	ENST00000373272	Transcript	missense_variant	4255	3850	1284	R/W	Cgg/Tgg	-	MODERATE	-	1	-	SNV	PLCG1	HGNC	9065	YES	CCDS13313.1	1	ENST00000373272.2:c.3850C>T	ENSP00000362369.2:p.Arg1284Trp	-	-	-	-	-
chr20:464423	chr20	464423	464423	C	TRUE	0	151	0	149	0	2	0.0132450331125828	300	0	278	0	22	0.0733333333333333	0.00654674188178397	0.0099946926061902	significant	ENSG00000101266	ENST00000217244	Transcript	3_prime_UTR_variant	1734	-	-	-	-	-	MODIFIER	-	-1	-	SNV	CSNK2A1	HGNC	2457	YES	CCDS13003.1	1	ENST00000217244.3:c.*182C>A	-	-	-	-	-	-
chr20:62565615	chr20	62565615	62565615	C	TRUE	1	360	0	360	0	0	0	231	0	217	0	14	0.0606060606060606	1.51778328988893e-06	4.04695254491261e-06	significant	ENSG00000101152	ENST00000360864	Transcript	3_prime_UTR_variant	3444	-	-	-	-	-	MODIFIER	-	1	-	SNV	DNAJC5	HGNC	16235	YES	CCDS13546.1	1	ENST00000360864.4:c.*2694C>T	-	-	-	-	-	-
chr20:62589970	chr20	62589970	62589970	C	TRUE	0	248	0	248	0	0	0	180	0	160	0	20	0.111111111111111	1.57192046202136e-08	5.29367332063077e-08	significant	ENSG00000196700	ENST00000450537	Transcript	3_prime_UTR_variant	4011	-	-	-	-	-	MODIFIER	-	-1	-	SNV	ZNF512B	HGNC	29212	YES	CCDS13548.1	-	ENST00000450537.1:c.*1271C>A	-	-	-	-	-	-
chr21:46684299	chr21	46684299	46684299	C	TRUE	0	182	0	182	0	0	0	151	0	127	0	24	0.158940397350993	1.93639409219113e-09	7.07607841135803e-09	significant	ENSG00000186866	ENST00000349485	Transcript	3_prime_UTR_variant	2415	-	-	-	-	-	MODIFIER	-	-1	-	SNV	POFUT2	HGNC	14683	YES	CCDS13719.1	-	ENST00000349485.5:c.*1098C>A	-	-	-	-	-	-
chr21:46900620	chr21	46900620	46900620	C	TRUE	1	229	0	229	0	0	0	149	0	135	0	14	0.0939597315436242	1.48562121236363e-06	3.98680380036646e-06	significant	ENSG00000182871	ENST00000355480	Transcript	stop_gained	2041	1999	667	R/*	Cga/Tga	rs768055690,COSV100700646	HIGH	-	1	-	SNV	COL18A1	HGNC	2195	YES	CCDS42972.1	1	ENST00000355480.5:c.1999C>T	ENSP00000347665.5:p.Arg667Ter	-	-	0,1	0,1	-
chr22:19870982	chr22	19870982	19870982	C	TRUE	0	390	0	390	0	0	0	169	0	159	0	10	0.0591715976331361	5.27277909287742e-06	1.29835098093433e-05	significant	ENSG00000184470	ENST00000400521	Transcript	missense_variant,splice_region_variant	959	952	318	G/R	Gga/Aga	COSV68693554	MODERATE	-	-1	-	SNV	TXNRD2	HGNC	18155	YES	CCDS42981.1	1	ENST00000400521.1:c.952C>A	ENSP00000383365.1:p.Gly318Arg	-	-	1	1	-
chr22:21097030	chr22	21097030	21097030	C	TRUE	0	281	0	281	0	0	0	230	0	218	0	12	0.0521739130434783	5.88095032447e-05	0.000123932910211991	significant	ENSG00000241973	ENST00000255882	Transcript	stop_retained_variant	3566	3479	1160	*	tGa/tAa	-	LOW	-	-1	-	SNV	PI4KA	HGNC	8983	YES	CCDS33603.2	1	ENST00000255882.6:c.3479C>A	ENSP00000255882.6:p.Ter1160%3D	-	-	-	-	-
chr22:21345947	chr22	21345947	21345947	C	TRUE	1	202	0	202	0	0	0	157	0	149	0	8	0.0509554140127389	0.00120735565786761	0.00207883041843371	significant	ENSG00000099949	ENST00000215739	Transcript	synonymous_variant	1181	822	274	L	ctC/ctT	COSV53148397	LOW	-	1	-	SNV	LZTR1	HGNC	6742	YES	CCDS33606.1	1	ENST00000215739.8:c.822C>T	ENSP00000215739.8:p.Leu274%3D	-	-	1	1	-
chr22:22274303	chr22	22274303	22274303	C	TRUE	0	292	0	292	0	0	0	206	0	183	0	23	0.111650485436893	7.12478051185557e-10	2.79698526379702e-09	significant	ENSG00000100034	ENST00000263212	Transcript	3_prime_UTR_variant	4633	-	-	-	-	-	MODIFIER	-	-1	-	SNV	PPM1F	HGNC	19388	YES	CCDS13796.1	-	ENST00000263212.5:c.*3162C>A	-	-	-	-	-	-
chr22:32017367	chr22	32017367	32017367	C	TRUE	0	300	2	298	0	0	0	179	0	158	0	21	0.11731843575419	5.30728102799009e-10	2.11982678269139e-09	significant	ENSG00000241878	ENST00000382151	Transcript	stop_gained	968	548	183	W/*	tGg/tAg	COSV56716952	HIGH	-	-1	-	SNV	PISD	HGNC	8999	YES	CCDS13899.1	-	ENST00000382151.2:c.548C>A	ENSP00000371586.2:p.Trp183Ter	-	-	1	1	-
chr22:36678324	chr22	36678324	36678324	C	TRUE	0	672	0	672	0	0	0	448	0	424	0	24	0.0535714285714286	1.92689261030254e-10	8.17145199554227e-10	significant	ENSG00000100345	ENST00000216181	Transcript	3_prime_UTR_variant	6504	-	-	-	-	-	MODIFIER	-	-1	-	SNV	MYH9	HGNC	7579	YES	CCDS13927.1	1	ENST00000216181.5:c.*390C>A	-	-	-	-	-	-
chr22:36907823	chr22	36907823	36907823	C	TRUE	0	3467	0	3466	0	1	0.000288433804441881	2336	0	2146	0	190	0.0813356164383562	8.23133946615171e-76	3.76995347549748e-74	significant	ENSG00000100353	ENST00000216190	Transcript	missense_variant	1731	1360	454	G/R	Ggg/Agg	-	MODERATE	-	-1	-	SNV	EIF3D	HGNC	3278	YES	CCDS13930.1	-	ENST00000216190.8:c.1360C>A	ENSP00000216190.8:p.Gly454Arg	-	-	-	-	-
chr22:38318095	chr22	38318095	38318095	C	TRUE	1	313	0	313	0	0	0	260	0	242	0	18	0.0692307692307692	4.76868919260668e-07	1.34265962103311e-06	significant	ENSG00000100139	ENST00000215957	Transcript	missense_variant	812	686	229	T/I	aCc/aTc	-	MODERATE	-	1	-	SNV	MICALL1	HGNC	29804	YES	CCDS13961.1	-	ENST00000215957.6:c.686C>T	ENSP00000215957.6:p.Thr229Ile	-	-	-	-	-
chr22:38881844	chr22	38881844	38881844	C	TRUE	0	96	0	92	0	4	0.0416666666666667	405	0	364	0	41	0.101234567901235	0.0742685240417247	0.0931067080596075	nonsignificant	ENSG00000100201	ENST00000396821	Transcript	3_prime_UTR_variant	2392	-	-	-	-	-	MODIFIER	-	-1	-	SNV	DDX17	HGNC	2740	YES	CCDS46706.1	-	ENST00000396821.3:c.*96C>A	-	-	-	-	-	-
chr22:39128269	chr22	39128269	39128269	C	TRUE	1	172	0	172	0	0	0	173	0	162	0	11	0.0635838150289017	0.000828882144574164	0.00146763410650116	significant	ENSG00000100226	ENST00000216044	Transcript	3_prime_UTR_variant	3803	-	-	-	-	-	MODIFIER	-	1	-	SNV	GTPBP1	HGNC	4669	YES	CCDS13977.2	-	ENST00000216044.5:c.*1560C>T	-	-	-	-	-	-
chr22:39416020	chr22	39416020	39416020	C	TRUE	1	268	0	268	0	0	0	256	0	228	0	28	0.109375	8.76632272533848e-10	3.40252187136019e-09	significant	ENSG00000244509	ENST00000361441	Transcript	3_prime_UTR_variant	2481	-	-	-	-	rs1038036972	MODIFIER	-	1	-	SNV	APOBEC3C	HGNC	17353	YES	CCDS13983.1	-	ENST00000361441.4:c.*1628C>T	-	-	-	-	-	-
chr22:39709299	chr22	39709299	39709299	C	TRUE	0	11764	2	11758	0	4	0.000340020401224073	10896	0	6812	0	4084	0.37481644640235	0	0	significant	ENSG00000100316	ENST00000216146	Transcript	missense_variant	1238	1064	355	R/K	aGg/aAg	COSV53365042	MODERATE	-	-1	-	SNV	RPL3	HGNC	10332	YES	CCDS13988.1	-	ENST00000216146.4:c.1064C>A	ENSP00000346001.3:p.Arg355Lys	-	-	1	1	-
chr22:39714421	chr22	39714421	39714421	C	TRUE	0	13617	0	13613	0	4	0.000293750458985092	13672	1	11090	0	2581	0.18877998829725	0	0	significant	ENSG00000100316	ENST00000216146	Transcript	synonymous_variant	354	180	60	V	gtG/gtA	-	LOW	-	-1	-	SNV	RPL3	HGNC	10332	YES	CCDS13988.1	-	ENST00000216146.4:c.180C>A	ENSP00000346001.3:p.Val60%3D	-	-	-	-	-
chr22:39714546	chr22	39714546	39714546	C	TRUE	0	6754	1	6753	0	0	0	4711	0	4212	0	499	0.105922309488431	1.47997810719154e-200	1.69457493273432e-198	significant	ENSG00000100316	ENST00000216146	Transcript	missense_variant	229	55	19	G/R	Ggg/Agg	COSV99335141	MODERATE	-	-1	-	SNV	RPL3	HGNC	10332	YES	CCDS13988.1	-	ENST00000216146.4:c.55C>A	ENSP00000346001.3:p.Gly19Arg	-	-	1	1	-
chr22:50278837	chr22	50278837	50278837	C	TRUE	1	187	0	133	0	54	0.288770053475936	130	0	82	0	48	0.369230769230769	0.143479779703394	0.164558612113909	nonsignificant	ENSG00000100426	ENST00000216268	Transcript	synonymous_variant	2004	1527	509	V	gtC/gtT	rs756347823,COSV99351356,COSV99351593	LOW	-	1	-	SNV	ZBED4	HGNC	20721	YES	CCDS33677.1	-	ENST00000216268.5:c.1527C>T	ENSP00000216268.4:p.Val509%3D	-	-	0,1,1	0,1,1	-
chr22:50279171	chr22	50279171	50279171	C	TRUE	1	199	0	199	0	0	0	212	0	200	0	12	0.0566037735849057	0.000443016587896669	0.000818151601841428	significant	ENSG00000100426	ENST00000216268	Transcript	missense_variant	2338	1861	621	R/W	Cgg/Tgg	rs746830307,COSV99351923	MODERATE	-	1	-	SNV	ZBED4	HGNC	20721	YES	CCDS33677.1	-	ENST00000216268.5:c.1861C>T	ENSP00000216268.4:p.Arg621Trp	-	-	0,1	0,1	-
chr22:50884634	chr22	50884634	50884634	C	TRUE	0	167	0	167	0	0	0	137	0	124	0	13	0.0948905109489051	2.27958549659566e-05	5.03561169183671e-05	significant	ENSG00000100241	ENST00000380817	Transcript	3_prime_UTR_variant	6803	-	-	-	-	-	MODIFIER	-	-1	-	SNV	SBF1	HGNC	10542	YES	CCDS14091.2	1	ENST00000380817.3:c.*937C>A	-	-	-	-	-	-
chr22:50897685	chr22	50897685	50897685	C	TRUE	0	501	0	501	0	0	0	367	0	347	0	20	0.0544959128065395	2.45346996873536e-08	8.10352821404418e-08	significant	ENSG00000100241	ENST00000380817	Transcript	splice_region_variant,synonymous_variant	4009	3825	1275	Q	caG/caA	COSV100817593	LOW	-	-1	-	SNV	SBF1	HGNC	10542	YES	CCDS14091.2	1	ENST00000380817.3:c.3825C>A	ENSP00000370196.2:p.Gln1275%3D	-	-	1	1	-
chr22:50903523	chr22	50903523	50903523	C	TRUE	0	323	0	323	0	0	0	299	0	269	0	30	0.100334448160535	1.29231282831265e-10	5.61910704462525e-10	significant	ENSG00000100241	ENST00000380817	Transcript	synonymous_variant	1423	1239	413	E	gaG/gaA	-	LOW	-	-1	-	SNV	SBF1	HGNC	10542	YES	CCDS14091.2	1	ENST00000380817.3:c.1239C>A	ENSP00000370196.2:p.Glu413%3D	-	-	-	-	-
chr3:101311701	chr3	101311701	101311701	C	TRUE	1	135	0	130	0	5	0.037037037037037	233	8	175	0	50	0.214592274678112	6.08147961951827e-07	1.66453246956536e-06	significant	ENSG00000081154	ENST00000265260	Transcript	3_prime_UTR_variant	762	-	-	-	-	rs1198254580	MODIFIER	-	1	-	SNV	PCNP	HGNC	30023	YES	CCDS2942.1	-	ENST00000265260.3:c.*104C>T	-	-	-	-	-	-
chr3:101405562	chr3	101405562	101405562	C	TRUE	0	159	0	159	0	0	0	129	0	120	0	9	0.0697674418604651	0.000618945548563471	0.00111022347744936	significant	ENSG00000114391	ENST00000394077	Transcript	5_prime_UTR_variant	65	-	-	-	-	-	MODIFIER	-	-1	-	SNV	RPL24	HGNC	10325	YES	CCDS33809.1	-	ENST00000394077.3:c.-42C>A	-	-	-	-	-	-
chr3:101405566	chr3	101405566	101405566	C	TRUE	0	130	0	130	0	0	0	116	0	107	0	9	0.0775862068965517	0.000972315624767935	0.00170403274034585	significant	ENSG00000114391	ENST00000394077	Transcript	5_prime_UTR_variant	61	-	-	-	-	-	MODIFIER	-	-1	-	SNV	RPL24	HGNC	10325	YES	CCDS33809.1	-	ENST00000394077.3:c.-46C>A	-	-	-	-	-	-
chr3:12940399	chr3	12940399	12940399	C	TRUE	0	92	0	89	0	3	0.0326086956521739	97	0	88	0	9	0.0927835051546392	0.134766932177726	0.156658007455326	nonsignificant	ENSG00000144711	ENST00000273221	Transcript	3_prime_UTR_variant	3599	-	-	-	-	-	MODIFIER	-	-1	-	SNV	IQSEC1	HGNC	29112	YES	CCDS33703.1	1	ENST00000273221.4:c.*490C>A	-	-	-	-	-	-
chr3:183472119	chr3	183472119	183472119	C	TRUE	1	123	0	123	0	0	0	144	0	135	0	9	0.0625	0.00422183878352643	0.00671389639880245	significant	ENSG00000163872	ENST00000305135	Transcript	synonymous_variant	1551	1356	452	F	ttC/ttT	-	LOW	-	1	-	SNV	YEATS2	HGNC	25489	YES	CCDS43175.1	1	ENST00000305135.5:c.1356C>T	ENSP00000306983.5:p.Phe452%3D	-	-	-	-	-
chr3:39137793	chr3	39137793	39137793	C	TRUE	1	135	0	134	0	1	0.00740740740740741	95	0	89	0	6	0.0631578947368421	0.0208383667465146	0.0296396645028065	nonsignificant	ENSG00000114742	ENST00000302313	Transcript	3_prime_UTR_variant	3621	-	-	-	-	-	MODIFIER	-	1	-	SNV	WDR48	HGNC	30914	YES	CCDS33738.1	1	ENST00000302313.5:c.*1559C>T	-	-	-	-	-	-
chr3:43122710	chr3	43122710	43122710	C	TRUE	0	215	0	214	0	1	0.00465116279069767	169	0	147	0	22	0.130177514792899	8.95661916515344e-08	2.77171052543262e-07	significant	ENSG00000144647	ENST00000344697	Transcript	missense_variant	560	214	72	G/S	Ggc/Agc	-	MODERATE	-	-1	-	SNV	POMGNT2	HGNC	25902	YES	CCDS2709.1	1	ENST00000344697.2:c.214C>A	ENSP00000344125.2:p.Gly72Ser	-	-	-	-	-
chr3:47890469	chr3	47890469	47890469	C	TRUE	1	823	1	822	0	0	0	499	0	470	0	29	0.0581162324649299	3.25763143191832e-13	1.86499399477324e-12	significant	ENSG00000132153	ENST00000445061	Transcript	synonymous_variant	3236	2829	943	V	gtC/gtT	rs772530838	LOW	-	1	-	SNV	DHX30	HGNC	16716	YES	CCDS2759.1	1	ENST00000445061.1:c.2829C>T	ENSP00000405620.1:p.Val943%3D	-	-	-	-	-
chr3:49006023	chr3	49006023	49006023	C	TRUE	1	495	0	495	0	0	0	357	0	326	0	31	0.0868347338935574	8.84060195023047e-13	4.85879483184667e-12	significant	ENSG00000177479	ENST00000356401	Transcript	missense_variant	934	595	199	P/S	Cca/Tca	COSV62704597	MODERATE	-	1	-	SNV	ARIH2	HGNC	690	YES	CCDS2780.1	-	ENST00000356401.4:c.595C>T	ENSP00000348769.4:p.Pro199Ser	-	-	1	1	-
chr3:49044139	chr3	49044139	49044139	C	TRUE	1	217	0	217	0	0	0	242	0	216	0	26	0.107438016528926	3.17397415145598e-08	1.02371842349777e-07	significant	ENSG00000178467	ENST00000343546	Transcript	synonymous_variant	1859	1491	497	D	gaC/gaT	-	LOW	-	1	-	SNV	P4HTM	HGNC	28858	YES	CCDS2781.2	1	ENST00000343546.4:c.1491C>T	ENSP00000341422.4:p.Asp497%3D	-	-	-	-	-
chr3:49133412	chr3	49133412	49133412	C	TRUE	0	305	1	304	0	0	0	382	0	346	0	36	0.0942408376963351	3.98814618582889e-10	1.62121682228665e-09	significant	ENSG00000172053	ENST00000306125	Transcript	3_prime_UTR_variant	2716	-	-	-	-	-	MODIFIER	-	-1	-	SNV	QARS	HGNC	9751	YES	CCDS2788.1	1	ENST00000306125.6:c.*50C>A	-	-	-	-	-	-
chr3:49452585	chr3	49452585	49452585	C	TRUE	1	260	0	259	0	1	0.00384615384615385	123	0	114	0	9	0.0731707317073171	0.000214821763670632	0.000418080882837745	significant	ENSG00000145022	ENST00000273590	Transcript	3_prime_UTR_variant	823	-	-	-	-	-	MODIFIER	-	1	-	SNV	TCTA	HGNC	11692	YES	CCDS2796.1	-	ENST00000273590.3:c.*290C>T	-	-	-	-	-	-
chr3:52562324	chr3	52562324	52562324	C	TRUE	0	1215	0	1215	0	0	0	849	0	795	0	54	0.0636042402826855	5.27888169987985e-22	5.25593004031516e-21	significant	ENSG00000168268	ENST00000422318	Transcript	missense_variant	686	646	216	A/T	Gcc/Acc	-	MODERATE	-	-1	-	SNV	NT5DC2	HGNC	25717	YES	CCDS46843.1	-	ENST00000422318.2:c.646C>A	ENSP00000406933.2:p.Ala216Thr	-	-	-	-	-
chr3:5259638	chr3	5259638	5259638	C	TRUE	1	117	0	117	0	0	0	91	0	86	0	5	0.0549450549450549	0.0150449553746897	0.0218056631696452	nonsignificant	ENSG00000134109	ENST00000256497	Transcript	3_prime_UTR_variant	4142	-	-	-	-	-	MODIFIER	-	1	-	SNV	EDEM1	HGNC	18967	YES	CCDS33686.1	-	ENST00000256497.4:c.*2035C>T	-	-	-	-	-	-
chr3:71804630	chr3	71804630	71804630	C	TRUE	1	191	0	187	0	4	0.0209424083769634	130	0	120	0	10	0.0769230769230769	0.0235651976936065	0.032972079053987	nonsignificant	ENSG00000170837	ENST00000304411	Transcript	3_prime_UTR_variant	1430	-	-	-	-	rs1446156276	MODIFIER	-	1	-	SNV	GPR27	HGNC	4482	YES	CCDS2915.1	-	ENST00000304411.2:c.*302C>T	-	-	-	-	-	-
chr3:9730425	chr3	9730425	9730425	C	TRUE	1	368	0	368	0	0	0	201	0	187	0	14	0.0696517412935323	3.48344438880106e-07	1.03151995478721e-06	significant	ENSG00000163719	ENST00000296003	Transcript	synonymous_variant	1403	1281	427	D	gaC/gaT	-	LOW	-	1	-	SNV	MTMR14	HGNC	26190	YES	CCDS43043.1	1	ENST00000296003.4:c.1281C>T	ENSP00000296003.4:p.Asp427%3D	-	-	-	-	-
chr3:9793496	chr3	9793496	9793496	C	TRUE	1	166	0	166	0	0	0	137	0	128	0	9	0.0656934306569343	0.000680821124076538	0.00121172049803259	significant	ENSG00000114026	ENST00000302036	Transcript	missense_variant	771	428	143	S/F	tCt/tTt	rs949252831	MODERATE	-	1	-	SNV	OGG1	HGNC	8125	YES	CCDS2576.1	1	ENST00000302036.7:c.428C>T	ENSP00000306561.7:p.Ser143Phe	-	-	-	-	-
chr3:98234777	chr3	98234777	98234777	C	TRUE	0	176	0	174	0	2	0.0113636363636364	151	0	136	0	15	0.0993377483443709	0.000315524020020428	0.000595508246577017	significant	ENSG00000080822	ENST00000437922	Transcript	3_prime_UTR_variant	1768	-	-	-	-	-	MODIFIER	-	-1	-	SNV	CLDND1	HGNC	1322	YES	CCDS46877.1	-	ENST00000437922.1:c.*726C>A	-	-	-	-	-	-
chr4:1019263	chr4	1019263	1019263	C	TRUE	1	235	0	235	0	0	0	310	0	280	0	30	0.0967741935483871	2.72262230709277e-08	8.82283738194685e-08	significant	ENSG00000127418	ENST00000398484	Transcript	3_prime_UTR_variant	2223	-	-	-	-	-	MODIFIER	-	1	-	SNV	FGFRL1	HGNC	3693	YES	CCDS3344.1	-	ENST00000398484.2:c.*128C>T	-	-	-	-	-	-
chr4:170641931	chr4	170641931	170641931	C	TRUE	1	169	0	169	0	0	0	125	0	116	0	9	0.072	0.000382605349214279	0.00071621219321583	significant	ENSG00000109572	ENST00000347613	Transcript	downstream_gene_variant	-	-	-	-	-	rs748460659	MODIFIER	235	1	-	SNV	CLCN3	HGNC	2021	YES	CCDS34100.1	-	-	-	-	-	-	-	-
chr4:3219552	chr4	3219552	3219552	C	TRUE	1	167	0	167	0	0	0	124	0	115	0	9	0.0725806451612903	0.000389894564244537	0.000727873819663035	significant	ENSG00000197386	ENST00000355072	Transcript	missense_variant	7260	7115	2372	S/L	tCg/tTg	rs1468079248	MODERATE	-	1	-	SNV	HTT	HGNC	4851	YES	CCDS43206.1	1	ENST00000355072.5:c.7115C>T	ENSP00000347184.5:p.Ser2372Leu	-	-	-	-	-
chr4:3234982	chr4	3234982	3234982	C	TRUE	1	179	0	179	0	0	0	138	0	131	0	7	0.0507246376811594	0.00271366875144271	0.00442824330698609	significant	ENSG00000197386	ENST00000355072	Transcript	synonymous_variant	8503	8358	2786	V	gtC/gtT	rs1315596079	LOW	-	1	-	SNV	HTT	HGNC	4851	YES	CCDS43206.1	1	ENST00000355072.5:c.8358C>T	ENSP00000347184.5:p.Val2786%3D	-	-	-	-	-
chr4:3520662	chr4	3520662	3520662	C	TRUE	0	1471	0	1471	0	0	0	859	0	811	0	48	0.0558789289871944	6.74797539206758e-22	6.62265584907204e-21	significant	ENSG00000163956	ENST00000500728	Transcript	synonymous_variant	675	528	176	L	ttG/ttA	-	LOW	-	-1	-	SNV	LRPAP1	HGNC	6701	YES	CCDS3371.1	1	ENST00000500728.2:c.528C>A	ENSP00000421922.1:p.Leu176%3D	-	-	-	-	-
chr4:39460535	chr4	39460535	39460535	C	TRUE	0	397	0	395	0	2	0.00503778337531486	366	0	333	0	33	0.0901639344262295	4.50036739021566e-09	1.58125482829745e-08	significant	ENSG00000121897	ENST00000261434	Transcript	upstream_gene_variant	-	-	-	-	-	-	MODIFIER	85	1	-	SNV	LIAS	HGNC	16429	YES	CCDS3453.1	1	-	-	-	-	-	-	-
chr4:57326297	chr4	57326297	57326297	C	TRUE	1	1553	0	1552	0	1	0.000643915003219575	1493	0	1380	0	113	0.0756865371734762	1.19383845036391e-34	1.95277860809525e-33	significant	ENSG00000128050	ENST00000399688	Transcript	3_prime_UTR_variant	2067	-	-	-	-	-	MODIFIER	-	1	-	SNV	PAICS	HGNC	8587	YES	CCDS47060.1	-	ENST00000399688.3:c.*593C>T	-	-	-	-	-	-
chr4:77957887	chr4	77957887	77957887	C	TRUE	1	105	0	105	0	0	0	89	0	82	0	7	0.0786516853932584	0.0037462762369139	0.00598532970874384	significant	ENSG00000138758	ENST00000264893	Transcript	3_prime_UTR_variant	3713	-	-	-	-	-	MODIFIER	-	1	-	SNV	SEPT11	HGNC	25589	YES	CCDS34018.1	-	ENST00000264893.6:c.*2222C>T	-	-	-	-	-	-
chr5:10681113	chr5	10681113	10681113	C	TRUE	0	495	0	495	0	0	0	416	0	287	0	129	0.310096153846154	3.50411219688067e-50	9.25894261252701e-49	significant	ENSG00000112977	ENST00000230895	Transcript	3_prime_UTR_variant	568	-	-	-	-	-	MODIFIER	-	-1	-	SNV	DAP	HGNC	2672	YES	CCDS3880.1	-	ENST00000230895.6:c.*55C>A	-	-	-	-	-	-
chr5:118310394	chr5	118310394	118310394	C	TRUE	1	94	0	93	0	1	0.0106382978723404	81	0	76	0	5	0.0617283950617284	0.0969638168667024	0.117692830719831	nonsignificant	ENSG00000169570	ENST00000510708	Transcript	intron_variant	-	-	-	-	-	rs1470298092	MODIFIER	-	-1	-	SNV	DTWD2	HGNC	19334	YES	CCDS34216.1	-	ENST00000510708.1:c.218+13595G>A	-	-	-	-	-	-
chr5:126172244	chr5	126172244	126172244	C	TRUE	1	475	0	470	0	5	0.0105263157894737	340	0	311	0	29	0.0852941176470588	1.24122766471233e-07	3.78988180292163e-07	significant	ENSG00000113368	ENST00000261366	Transcript	3_prime_UTR_variant	2410	-	-	-	-	-	MODIFIER	-	1	-	SNV	LMNB1	HGNC	6637	YES	CCDS4140.1	1	ENST00000261366.5:c.*288C>T	-	-	-	-	-	-
chr5:149935772	chr5	149935772	149935772	C	TRUE	1	227	0	227	0	0	0	125	0	117	0	8	0.064	0.000217994261570821	0.000421864951265222	significant	ENSG00000070614	ENST00000261797	Transcript	3_prime_UTR_variant	6029	-	-	-	-	rs894785771	MODIFIER	-	1	-	SNV	NDST1	HGNC	7680	YES	CCDS34277.1	1	ENST00000261797.6:c.*2878C>T	-	-	-	-	-	-
chr5:149936445	chr5	149936445	149936445	C	TRUE	1	153	0	153	0	0	0	84	0	75	0	9	0.107142857142857	6.60402905479527e-05	0.000136655661465191	significant	ENSG00000070614	ENST00000261797	Transcript	3_prime_UTR_variant	6702	-	-	-	-	-	MODIFIER	-	1	-	SNV	NDST1	HGNC	7680	YES	CCDS34277.1	1	ENST00000261797.6:c.*3551C>T	-	-	-	-	-	-
chr5:1572319	chr5	1572319	1572319	C	TRUE	0	136	0	136	0	0	0	84	0	79	0	5	0.0595238095238095	0.00752505125607324	0.01138702690071	nonsignificant	ENSG00000185986	ENST00000413529	Transcript	intron_variant,non_coding_transcript_variant	-	-	-	-	-	-	MODIFIER	-	-1	-	SNV	SDHAP3	HGNC	18781	YES	-	-	ENST00000413529.1:n.549+1978C>A	-	-	-	-	-	-
chr5:162945566	chr5	162945566	162945566	C	TRUE	1	143	0	143	0	0	0	106	0	98	0	8	0.0754716981132075	0.000921853332319997	0.00162388010077907	significant	ENSG00000038274	ENST00000321757	Transcript	3_prime_UTR_variant	1341	-	-	-	-	-	MODIFIER	-	1	-	SNV	MAT2B	HGNC	6905	YES	CCDS4365.1	-	ENST00000321757.6:c.*197C>T	-	-	-	-	-	-
chr5:176829314	chr5	176829314	176829314	C	TRUE	0	111	0	111	0	0	0	204	0	161	0	43	0.21078431372549	1.61182267303894e-09	5.98552527771756e-09	significant	ENSG00000131187	ENST00000253496	Transcript	missense_variant	1876	1827	609	M/I	atG/atA	-	MODERATE	-	-1	-	SNV	F12	HGNC	3530	YES	CCDS34302.1	1	ENST00000253496.3:c.1827C>A	ENSP00000253496.3:p.Met609Ile	-	-	-	-	-
chr5:176862040	chr5	176862040	176862040	C	TRUE	1	687	0	687	0	0	0	487	0	460	0	27	0.0554414784394251	3.12051076785606e-11	1.41038874836652e-10	significant	ENSG00000198055	ENST00000528793	Transcript	synonymous_variant	978	975	325	I	atC/atT	-	LOW	-	1	-	SNV	GRK6	HGNC	4545	YES	CCDS47348.1	-	ENST00000528793.1:c.975C>T	ENSP00000433511.1:p.Ile325%3D	-	-	-	-	-
chr5:179157286	chr5	179157286	179157286	C	TRUE	1	707	0	591	0	116	0.164073550212164	636	1	426	0	209	0.328616352201258	2.41649183845713e-12	1.26727472749622e-11	significant	ENSG00000127022	ENST00000247461	Transcript	3_prime_UTR_variant	3620	-	-	-	-	rs11552425	MODIFIER	-	1	-	SNV	CANX	HGNC	1473	YES	CCDS4447.1	-	ENST00000247461.4:c.*1641C>T	-	-	-	-	-	-
chr5:179226621	chr5	179226621	179226621	C	TRUE	0	616	0	616	0	0	0	590	0	555	0	35	0.0593220338983051	7.98423829383325e-12	3.86279697736862e-11	significant	ENSG00000161013	ENST00000337755	Transcript	stop_gained	1858	971	324	W/*	tGg/tAg	-	HIGH	-	-1	-	SNV	MGAT4B	HGNC	7048	YES	CCDS4449.1	-	ENST00000337755.5:c.971C>A	ENSP00000338487.5:p.Trp324Ter	-	-	-	-	-
chr5:179227206	chr5	179227206	179227206	C	TRUE	0	815	0	815	0	0	0	739	0	683	0	56	0.0757780784844384	2.69065751489034e-19	2.31060214091208e-18	significant	ENSG00000161013	ENST00000337755	Transcript	missense_variant	1705	818	273	C/Y	tGc/tAc	-	MODERATE	-	-1	-	SNV	MGAT4B	HGNC	7048	YES	CCDS4449.1	-	ENST00000337755.5:c.818C>A	ENSP00000338487.5:p.Cys273Tyr	-	-	-	-	-
chr5:180667304	chr5	180667304	180667304	C	TRUE	0	110	0	110	0	0	0	148	0	136	0	12	0.0810810810810811	0.0015169815002499	0.00257961953136555	significant	ENSG00000204628	ENST00000512805	Transcript	intron_variant	-	-	-	-	-	-	MODIFIER	-	-1	-	SNV	GNB2L1	HGNC	4399	YES	CCDS34324.1	-	ENST00000512805.1:c.430-722C>A	-	-	-	-	-	-
chr5:32227960	chr5	32227960	32227960	C	TRUE	0	242	0	242	0	0	0	204	0	189	0	15	0.0735294117647059	6.00860633463514e-06	1.4637987772675e-05	significant	ENSG00000150712	ENST00000382142	Transcript	3_prime_UTR_variant	4339	-	-	-	-	COSV99373870	MODIFIER	-	-1	-	SNV	MTMR12	HGNC	18191	YES	CCDS34138.1	-	ENST00000382142.3:c.*1924C>A	-	-	-	1	1	-
chr5:40826929	chr5	40826929	40826929	C	TRUE	0	434	0	434	0	0	0	851	0	771	0	80	0.0940070505287897	2.40478525461372e-15	1.6039684173977e-14	significant	ENSG00000145592	ENST00000274242	Transcript	3_prime_UTR_variant	6121	-	-	-	-	-	MODIFIER	-	-1	-	SNV	RPL37	HGNC	10347	YES	CCDS3934.1	-	ENST00000274242.5:c.*5677C>A	-	-	-	-	-	-
chr5:94027853	chr5	94027853	94027853	C	TRUE	1	165	0	165	0	0	0	163	0	150	0	13	0.0797546012269939	8.77700214473922e-05	0.00017682699335589	significant	ENSG00000133302	ENST00000265140	Transcript	missense_variant	3006	2587	863	R/C	Cgt/Tgt	rs1178102316,COSV54367318,COSV54370014,COSV99035749	MODERATE	-	1	-	SNV	ANKRD32	HGNC	25408	YES	CCDS4071.2	-	ENST00000265140.5:c.2587C>T	ENSP00000265140.5:p.Arg863Cys	-	-	0,1,1,1	0,1,1,1	-
chr6:109764735	chr6	109764735	109764735	C	TRUE	1	135	0	135	0	0	0	93	0	82	0	11	0.118279569892473	3.59209889002878e-05	7.6638880045024e-05	significant	ENSG00000135587	ENST00000258052	Transcript	missense_variant	1258	899	300	S/L	tCg/tTg	rs763669299	MODERATE	-	1	-	SNV	SMPD2	HGNC	11121	YES	CCDS5075.1	-	ENST00000258052.3:c.899C>T	ENSP00000258052.3:p.Ser300Leu	-	-	-	-	-
chr6:151670566	chr6	151670566	151670566	C	TRUE	1	328	0	328	0	0	0	203	0	177	0	26	0.12807881773399	4.85534328610747e-12	2.43475973544221e-11	significant	ENSG00000131016	ENST00000402676	Transcript	missense_variant	1280	1040	347	S/F	tCc/tTc	-	MODERATE	-	1	-	SNV	AKAP12	HGNC	370	YES	CCDS5229.1	-	ENST00000402676.2:c.1040C>T	ENSP00000384537.2:p.Ser347Phe	-	-	-	-	-
chr6:21597671	chr6	21597671	21597671	C	TRUE	1	84	0	84	0	0	0	99	0	88	0	11	0.111111111111111	0.00101749495540351	0.0017786743876901	significant	ENSG00000124766	ENST00000244745	Transcript	3_prime_UTR_variant	3700	-	-	-	-	-	MODIFIER	-	1	-	SNV	SOX4	HGNC	11200	YES	CCDS4547.1	1	ENST00000244745.1:c.*1481C>T	-	-	-	-	-	-
chr6:33639854	chr6	33639854	33639854	C	TRUE	1	132	0	132	0	0	0	159	0	141	0	18	0.113207547169811	2.05504017215374e-05	4.59873810511276e-05	significant	ENSG00000096433	ENST00000374316	Transcript	missense_variant	3837	2777	926	T/I	aCc/aTc	-	MODERATE	-	1	-	SNV	ITPR3	HGNC	6182	YES	CCDS4783.1	-	ENST00000374316.5:c.2777C>T	ENSP00000363435.4:p.Thr926Ile	-	-	-	-	-
chr6:34556067	chr6	34556067	34556067	C	TRUE	0	456	0	456	0	0	0	343	0	267	0	76	0.221574344023324	6.05550794474588e-31	8.4900693021233e-30	significant	ENSG00000196821	ENST00000374023	Transcript	3_prime_UTR_variant	3416	-	-	-	-	-	MODIFIER	-	-1	-	SNV	C6orf106	HGNC	21215	YES	CCDS4796.1	-	ENST00000374023.3:c.*2275C>A	-	-	-	-	-	-
chr6:36896423	chr6	36896423	36896423	C	TRUE	1	145	0	145	0	0	0	86	0	80	0	6	0.0697674418604651	0.00237864255896794	0.00390006548451306	significant	ENSG00000198663	ENST00000480824	Transcript	3_prime_UTR_variant	6544	-	-	-	-	rs907505487	MODIFIER	-	1	-	SNV	C6orf89	HGNC	21114	-	CCDS69100.1	-	ENST00000480824.2:c.*5206C>T	-	-	-	-	-	-
chr6:37300020	chr6	37300020	37300020	C	TRUE	1	104	0	104	0	0	0	83	0	75	0	8	0.0963855421686747	0.0012378707534737	0.00212604301909108	significant	ENSG00000065491	ENST00000373491	Transcript	3_prime_UTR_variant	2736	-	-	-	-	-	MODIFIER	-	1	-	SNV	TBC1D22B	HGNC	21602	YES	CCDS4832.1	-	ENST00000373491.3:c.*1072C>T	-	-	-	-	-	-
chr6:39874064	chr6	39874064	39874064	C	TRUE	0	126	0	126	0	0	0	108	0	102	0	6	0.0555555555555556	0.00895237364288481	0.0133993043413112	nonsignificant	ENSG00000124615	ENST00000373186	Transcript	3_prime_UTR_variant	2133	-	-	-	-	-	MODIFIER	-	-1	-	SNV	MOCS1	HGNC	7190	YES	CCDS4846.1	1	ENST00000373186.4:c.*837C>A	-	-	-	-	-	-
chr6:54074920	chr6	54074920	54074920	C	TRUE	1	160	0	151	0	9	0.05625	165	0	146	0	19	0.115151515151515	0.0746595708528915	0.093426457515367	nonsignificant	ENSG00000146147	ENST00000274897	Transcript	intron_variant	-	-	-	-	-	-	MODIFIER	-	1	-	SNV	MLIP	HGNC	21355	YES	CCDS4954.1	-	ENST00000274897.5:c.1113+7889C>T	-	-	-	-	-	-
chr6:54074925	chr6	54074925	54074925	C	TRUE	1	156	0	146	0	10	0.0641025641025641	166	0	145	0	21	0.126506024096386	0.0614975261522918	0.0785293688970715	nonsignificant	ENSG00000146147	ENST00000274897	Transcript	intron_variant	-	-	-	-	-	-	MODIFIER	-	1	-	SNV	MLIP	HGNC	21355	YES	CCDS4954.1	-	ENST00000274897.5:c.1113+7894C>T	-	-	-	-	-	-
chr6:74230755	chr6	74230755	74230755	C	TRUE	0	185	0	182	0	3	0.0162162162162162	339	0	166	0	173	0.510324483775811	9.42099117807276e-38	1.79783914981555e-36	significant	ENSG00000156508	ENST00000316292	Transcript	upstream_gene_variant	-	-	-	-	-	-	MODIFIER	14	-1	-	SNV	EEF1A1	HGNC	3189	YES	CCDS4980.1	-	-	-	-	-	-	-	-
chr7:132720507	chr7	132720507	132720507	C	TRUE	0	90	0	90	0	0	0	159	0	146	0	13	0.0817610062893082	0.00505881373737867	0.00789864781267988	significant	ENSG00000106554	ENST00000262570	Transcript	intron_variant	-	-	-	-	-	-	MODIFIER	-	-1	-	SNV	CHCHD3	HGNC	21906	YES	CCDS5828.1	-	ENST00000262570.5:c.170-11120C>A	-	-	-	-	-	-
chr7:132766740	chr7	132766740	132766740	C	TRUE	0	918	0	918	0	0	0	759	0	700	0	59	0.077733860342556	1.34885796412849e-21	1.30516256529053e-20	significant	ENSG00000106554	ENST00000262570	Transcript	5_prime_UTR_variant	103	-	-	-	-	-	MODIFIER	-	-1	-	SNV	CHCHD3	HGNC	21906	YES	CCDS5828.1	-	ENST00000262570.5:c.-43C>A	-	-	-	-	-	-
chr7:149577068	chr7	149577068	149577068	C	TRUE	1	905	0	905	0	0	0	758	0	716	0	42	0.0554089709762533	2.47065298911154e-15	1.6320563495381e-14	significant	ENSG00000171130	ENST00000421974	Transcript	3_prime_UTR_variant	1895	-	-	-	-	rs1187072603	MODIFIER	-	1	-	SNV	ATP6V0E2	HGNC	21723	YES	CCDS47742.1	-	ENST00000421974.2:c.*302C>T	-	-	-	-	-	-
chr7:150067340	chr7	150067340	150067340	C	TRUE	1	208	0	208	0	0	0	124	0	110	0	14	0.112903225806452	6.33432918479115e-07	1.7268587896633e-06	significant	ENSG00000214022	ENST00000489432	Transcript	intron_variant	-	-	-	-	-	-	MODIFIER	-	1	-	SNV	REPIN1	HGNC	17922	YES	CCDS47745.1	-	ENST00000489432.2:c.157+383C>T	-	-	-	-	-	-
chr7:150069298	chr7	150069298	150069298	C	TRUE	1	766	0	525	0	241	0.314621409921671	222	0	140	0	82	0.369369369369369	0.143467013324072	0.164558612113909	nonsignificant	ENSG00000214022	ENST00000489432	Transcript	missense_variant	1322	1139	380	A/V	gCc/gTc	-	MODERATE	-	1	-	SNV	REPIN1	HGNC	17922	YES	CCDS47745.1	-	ENST00000489432.2:c.1139C>T	ENSP00000417291.2:p.Ala380Val	-	-	-	-	-
chr7:2686844	chr7	2686844	2686844	C	TRUE	1	288	0	288	0	0	0	184	0	132	0	52	0.282608695652174	3.3228193228424e-24	3.74225717179136e-23	significant	ENSG00000136295	ENST00000258796	Transcript	missense_variant	567	362	121	S/L	tCg/tTg	rs1426099707	MODERATE	-	1	-	SNV	TTYH3	HGNC	22222	YES	CCDS34588.1	-	ENST00000258796.7:c.362C>T	ENSP00000258796.7:p.Ser121Leu	-	-	-	-	-
chr7:32956623	chr7	32956623	32956623	C	TRUE	0	143	0	143	0	0	0	129	0	120	0	9	0.0697674418604651	0.00104309586722742	0.00181879913904883	significant	ENSG00000205763	ENST00000381639	Transcript	non_coding_transcript_exon_variant	1107	-	-	-	-	-	MODIFIER	-	-1	-	SNV	RP9P	HGNC	33969	YES	-	-	ENST00000381639.3:n.1107C>A	-	-	-	-	-	-
chr7:33134513	chr7	33134513	33134513	C	TRUE	0	184	0	184	0	0	0	165	0	154	0	11	0.0666666666666667	0.000220011523125048	0.000424572798839629	significant	ENSG00000164610	ENST00000297157	Transcript	3_prime_UTR_variant	1017	-	-	-	-	-	MODIFIER	-	-1	-	SNV	RP9	HGNC	10288	YES	CCDS5440.1	1	ENST00000297157.3:c.*333C>A	-	-	-	-	-	-
chr7:44747506	chr7	44747506	44747506	C	TRUE	1	256	0	256	0	0	0	226	0	207	0	19	0.084070796460177	3.70080799609825e-07	1.08651927064936e-06	significant	ENSG00000105953	ENST00000222673	Transcript	missense_variant	3022	2980	994	P/S	Cca/Tca	rs1010401874	MODERATE	-	1	-	SNV	OGDH	HGNC	8124	YES	CCDS34627.1	1	ENST00000222673.5:c.2980C>T	ENSP00000222673.5:p.Pro994Ser	-	-	-	-	-
chr7:91741782	chr7	91741782	91741782	C	TRUE	0	225	0	224	0	1	0.00444444444444444	135	0	127	0	8	0.0592592592592593	0.00209302087531784	0.00348161099598875	significant	ENSG00000001630	ENST00000003100	Transcript	3_prime_UTR_variant	2893	-	-	-	-	-	MODIFIER	-	-1	-	SNV	CYP51A1	HGNC	2649	YES	CCDS5623.1	1	ENST00000003100.8:c.*1197C>A	-	-	-	-	-	-
chr7:99489618	chr7	99489618	99489618	C	TRUE	0	185	0	185	0	0	0	116	0	108	0	8	0.0689655172413793	0.00041754818427276	0.000776706840013064	significant	ENSG00000146833	ENST00000355947	Transcript	3_prime_UTR_variant	1801	-	-	-	-	-	MODIFIER	-	-1	-	SNV	TRIM4	HGNC	16275	YES	CCDS5679.1	-	ENST00000355947.2:c.*168C>A	-	-	-	-	-	-
chr8:134250577	chr8	134250577	134250577	C	TRUE	0	625	0	625	0	0	0	1564	0	1116	0	448	0.286445012787724	2.02358876406582e-75	8.68878425570763e-74	significant	ENSG00000104419	ENST00000414097	Transcript	3_prime_UTR_variant	2597	-	-	-	-	-	MODIFIER	-	-1	-	SNV	NDRG1	HGNC	7679	YES	CCDS34945.1	1	ENST00000414097.2:c.*544C>A	-	-	-	-	-	-
chr8:145486192	chr8	145486192	145486192	C	TRUE	0	426	0	426	0	0	0	212	0	197	0	15	0.0707547169811321	4.72686148848481e-08	1.48961185439865e-07	significant	ENSG00000170727	ENST00000307404	Transcript	synonymous_variant	2199	2169	723	E	gaG/gaA	-	LOW	-	-1	-	SNV	BOP1	HGNC	15519	YES	CCDS6418.1	-	ENST00000307404.5:c.2169C>A	ENSP00000304151.5:p.Glu723%3D	-	-	-	-	-
chr8:145582415	chr8	145582415	145582415	C	TRUE	1	294	0	294	0	0	0	91	0	86	0	5	0.0549450549450549	0.000677168529640874	0.00120835007756696	significant	ENSG00000185803	ENST00000532887	Transcript	5_prime_UTR_variant	163	-	-	-	-	rs1418846870	MODIFIER	-	1	-	SNV	SLC52A2	HGNC	30224	YES	CCDS6423.1	1	ENST00000532887.1:c.-421C>T	-	-	-	-	-	-
chr8:145582988	chr8	145582988	145582988	C	TRUE	1	379	0	379	0	0	0	211	0	189	0	22	0.104265402843602	7.16350868950065e-11	3.15469901903009e-10	significant	ENSG00000185803	ENST00000532887	Transcript	missense_variant	618	35	12	T/I	aCc/aTc	-	MODERATE	-	1	-	SNV	SLC52A2	HGNC	30224	YES	CCDS6423.1	1	ENST00000532887.1:c.35C>T	ENSP00000436768.1:p.Thr12Ile	-	-	-	-	-
chr8:145738042	chr8	145738042	145738042	C	TRUE	0	350	0	350	0	0	0	202	0	182	0	20	0.099009900990099	9.93597600108286e-10	3.79223084041329e-09	significant	ENSG00000167700	ENST00000301327	Transcript	downstream_gene_variant	-	-	-	-	-	COSV100020721,COSV56740187	MODIFIER	1446	1	-	SNV	MFSD3	HGNC	25157	YES	CCDS6431.1	-	-	-	-	-	1,1	1,1	-
chr8:22054224	chr8	22054224	22054224	C	TRUE	1	137	0	137	0	0	0	70	0	66	0	4	0.0571428571428571	0.0123398321361854	0.0180371588884242	nonsignificant	ENSG00000168487	ENST00000306385	Transcript	synonymous_variant	2467	1797	599	N	aaC/aaT	rs774156156	LOW	-	1	-	SNV	BMP1	HGNC	1067	YES	CCDS6026.1	1	ENST00000306385.5:c.1797C>T	ENSP00000305714.5:p.Asn599%3D	-	-	-	-	-
chr8:98656811	chr8	98656811	98656811	C	TRUE	1	491	0	491	0	0	0	203	0	189	0	14	0.0689655172413793	2.42148931946165e-08	8.04763767716546e-08	significant	ENSG00000147649	ENST00000336273	Transcript	missense_variant	405	77	26	S/L	tCg/tTg	-	MODERATE	-	1	-	SNV	MTDH	HGNC	29608	YES	CCDS6274.1	-	ENST00000336273.3:c.77C>T	ENSP00000338235.3:p.Ser26Leu	-	-	-	-	-
chr9:127623810	chr9	127623810	127623810	C	TRUE	0	8361	0	8360	1	0	0	7325	1	6333	0	991	0.135290102389078	0	0	significant	ENSG00000136942	ENST00000348462	Transcript	missense_variant	77	28	10	G/S	Ggc/Agc	-	MODERATE	-	-1	-	SNV	RPL35	HGNC	10344	YES	CCDS6858.1	1	ENST00000348462.3:c.28C>A	ENSP00000259469.4:p.Gly10Ser	-	-	-	-	-
chr9:130931406	chr9	130931406	130931406	C	TRUE	0	713	0	713	0	0	0	512	0	471	0	41	0.080078125	1.1112376145722e-16	7.79000246133774e-16	significant	ENSG00000148337	ENST00000393608	Transcript	synonymous_variant	2423	2220	740	L	ttG/ttA	COSV52971157,COSV52972533	LOW	-	-1	-	SNV	CIZ1	HGNC	16744	YES	CCDS6894.1	1	ENST00000393608.1:c.2220C>A	ENSP00000377232.1:p.Leu740%3D	-	-	1,1	1,1	-
chr9:130948048	chr9	130948048	130948048	C	TRUE	0	597	0	597	0	0	0	376	0	338	0	38	0.101063829787234	6.11396898929854e-17	4.42136494278747e-16	significant	ENSG00000148337	ENST00000393608	Transcript	synonymous_variant	569	366	122	L	ctG/ctA	-	LOW	-	-1	-	SNV	CIZ1	HGNC	16744	YES	CCDS6894.1	1	ENST00000393608.1:c.366C>A	ENSP00000377232.1:p.Leu122%3D	-	-	-	-	-
chr9:133760800	chr9	133760800	133760800	C	TRUE	1	253	0	253	0	0	0	120	0	109	0	11	0.0916666666666667	2.76515368797884e-06	7.03577993941282e-06	significant	ENSG00000097007	ENST00000372348	Transcript	synonymous_variant	3554	3180	1060	L	ctC/ctT	rs777627688	LOW	-	1	cds_end_NF	SNV	ABL1	HGNC	76	YES	CCDS35165.1	1	ENST00000372348.2:c.3180C>T	ENSP00000361423.2:p.Leu1060%3D	-	-	-	-	-
chr9:134453506	chr9	134453506	134453506	C	TRUE	0	182	0	182	0	0	0	211	0	191	0	20	0.0947867298578199	2.67024758535524e-06	6.81955424215261e-06	significant	ENSG00000107263	ENST00000372190	Transcript	3_prime_UTR_variant	4825	-	-	-	-	-	MODIFIER	-	-1	-	SNV	RAPGEF1	HGNC	4568	YES	CCDS48048.1	-	ENST00000372190.3:c.*1378C>A	-	-	-	-	-	-
chr9:136215072	chr9	136215072	136215072	C	TRUE	1	150	0	148	0	2	0.0133333333333333	127	0	94	3	30	0.236220472440945	1.82056957607673e-09	6.68840266719098e-09	significant	ENSG00000148303	ENST00000323345	Transcript	5_prime_UTR_variant	4	-	-	-	-	rs782562590	MODIFIER	-	1	-	SNV	RPL7A	HGNC	10364	YES	CCDS6965.1	-	ENST00000323345.6:c.-27C>T	-	-	-	-	-	-
chr9:136215073	chr9	136215073	136215073	C	TRUE	1	151	0	150	0	1	0.00662251655629139	128	0	98	0	30	0.234375	1.6948906659547e-10	7.27743679694301e-10	significant	ENSG00000148303	ENST00000323345	Transcript	5_prime_UTR_variant	5	-	-	-	-	rs781900855	MODIFIER	-	1	-	SNV	RPL7A	HGNC	10364	YES	CCDS6965.1	-	ENST00000323345.6:c.-26C>T	-	-	-	-	-	-
chr9:138395436	chr9	138395436	138395436	C	TRUE	1	2022	0	2022	0	0	0	1181	0	1095	0	86	0.0728196443691787	7.2096215199731e-39	1.41514570977758e-37	significant	ENSG00000122140	ENST00000371785	Transcript	synonymous_variant	557	348	116	I	atC/atT	rs781167697	LOW	-	1	-	SNV	MRPS2	HGNC	14495	YES	CCDS6990.1	1	ENST00000371785.1:c.348C>T	ENSP00000360850.1:p.Ile116%3D	-	-	-	-	-
chr9:139733838	chr9	139733838	139733838	C	TRUE	1	1363	1	1362	0	0	0	954	0	896	0	58	0.0607966457023061	1.59750121621796e-23	1.71481771178397e-22	significant	ENSG00000196642	ENST00000371663	Transcript	missense_variant	1936	1661	554	S/L	tCg/tTg	rs746440372	MODERATE	-	1	-	SNV	RABL6	HGNC	24703	YES	CCDS55352.1	1	ENST00000371663.4:c.1661C>T	ENSP00000360727.4:p.Ser554Leu	-	-	-	-	-
chr9:140343326	chr9	140343326	140343326	C	TRUE	0	711	0	711	0	0	0	491	0	462	0	29	0.0590631364562118	3.20428140638543e-12	1.64279203446776e-11	significant	ENSG00000165802	ENST00000371475	Transcript	3_prime_UTR_variant	2345	-	-	-	-	-	MODIFIER	-	-1	-	SNV	NSMF	HGNC	29843	YES	CCDS48069.1	1	ENST00000371475.3:c.*520C>A	-	-	-	-	-	-
chr9:140707583	chr9	140707583	140707583	C	TRUE	1	275	0	275	0	0	0	174	0	164	0	10	0.0574712643678161	6.49301401613897e-05	0.000134764369458836	significant	ENSG00000181090	ENST00000460843	Transcript	missense_variant	3020	2993	998	S/L	tCg/tTg	rs758862496	MODERATE	-	1	-	SNV	EHMT1	HGNC	24650	YES	CCDS7050.2	1	ENST00000460843.1:c.2993C>T	ENSP00000417980.1:p.Ser998Leu	-	uncertain_significance	-	1	-
chr9:14695	chr9	14695	14695	C	TRUE	0	192	0	176	0	16	0.0833333333333333	129	0	110	0	19	0.147286821705426	0.09907439688715	0.120042523212473	nonsignificant	ENSG00000181404	ENST00000442898	Transcript	non_coding_transcript_exon_variant	1653	-	-	-	-	-	MODIFIER	-	-1	-	SNV	XXyac-YRM2039.2	Clone_based_vega_gene	-	YES	-	-	ENST00000442898.2:n.1653C>A	-	-	-	-	-	-
chr9:14701	chr9	14701	14701	C	TRUE	0	192	0	154	0	38	0.197916666666667	121	0	88	0	33	0.272727272727273	0.129713188264011	0.151295348620332	nonsignificant	ENSG00000181404	ENST00000442898	Transcript	non_coding_transcript_exon_variant	1647	-	-	-	-	-	MODIFIER	-	-1	-	SNV	XXyac-YRM2039.2	Clone_based_vega_gene	-	YES	-	-	ENST00000442898.2:n.1647C>A	-	-	-	-	-	-
chr9:35077024	chr9	35077024	35077024	C	TRUE	0	190	0	190	0	0	0	146	0	132	0	14	0.0958904109589041	5.91531205578904e-06	1.4461990684438e-05	significant	ENSG00000221829	ENST00000378643	Transcript	missense_variant	1213	721	241	A/T	Gca/Aca	-	MODERATE	-	-1	-	SNV	FANCG	HGNC	3588	YES	CCDS6574.1	1	ENST00000378643.3:c.721C>A	ENSP00000367910.3:p.Ala241Thr	-	-	-	-	-
chr9:35713029	chr9	35713029	35713029	C	TRUE	0	324	0	324	0	0	0	206	0	193	0	13	0.0631067961165049	3.641152129997e-06	9.19658644598507e-06	significant	ENSG00000137076	ENST00000314888	Transcript	missense_variant	3718	3364	1122	G/R	Ggg/Agg	-	MODERATE	-	-1	-	SNV	TLN1	HGNC	11845	YES	CCDS35009.1	-	ENST00000314888.9:c.3364C>A	ENSP00000316029.9:p.Gly1122Arg	-	-	-	-	-
chr9:79259706	chr9	79259706	79259706	C	TRUE	0	95	0	95	0	0	0	71	0	67	0	4	0.0563380281690141	0.0318486411468244	0.0434541915185536	nonsignificant	ENSG00000106772	ENST00000376718	Transcript	missense_variant	8801	8677	2893	G/S	Ggc/Agc	-	MODERATE	-	-1	-	SNV	PRUNE2	HGNC	25209	YES	CCDS47982.1	-	ENST00000376718.3:c.8677C>A	ENSP00000365908.3:p.Gly2893Ser	-	-	-	-	-
chr9:86584306	chr9	86584306	86584306	C	TRUE	0	1038	0	1034	0	4	0.00385356454720617	863	0	816	0	47	0.0544611819235226	1.00700517174126e-12	5.49057581735114e-12	significant	ENSG00000165119	ENST00000376263	Transcript	3_prime_UTR_variant	1635	-	-	-	-	COSV100698983	MODIFIER	-	-1	-	SNV	HNRNPK	HGNC	5044	YES	CCDS6668.1	1	ENST00000376263.3:c.*16C>A	-	-	-	1	1	-
chrX:110862339	chrX	110862339	110862339	C	TRUE	0	98	0	36	0	62	0.63265306122449	289	0	53	0	236	0.816608996539792	0.000444375926976032	0.000818461827969261	significant	ENSG00000225031	ENST00000432307	Transcript	downstream_gene_variant	-	-	-	-	-	-	MODIFIER	566	-1	-	SNV	EIF4BP7	HGNC	37940	YES	-	-	-	-	-	-	-	-	-
chrX:128726349	chrX	128726349	128726349	C	TRUE	1	217	0	217	0	0	0	202	0	188	0	14	0.0693069306930693	2.87817137609575e-05	6.17907417305556e-05	significant	ENSG00000122126	ENST00000371113	Transcript	3_prime_UTR_variant	4973	-	-	-	-	-	MODIFIER	-	1	-	SNV	OCRL	HGNC	8108	YES	CCDS35393.1	1	ENST00000371113.4:c.*2102C>T	-	-	-	-	-	-
chrX:152915588	chrX	152915588	152915588	C	TRUE	1	107	0	107	0	0	0	191	0	176	0	15	0.0785340314136126	0.00148920368002781	0.00253866731558091	significant	ENSG00000130829	ENST00000342782	Transcript	missense_variant	1248	983	328	S/F	tCc/tTc	-	MODERATE	-	1	-	SNV	DUSP9	HGNC	3076	YES	CCDS14724.1	-	ENST00000342782.3:c.983C>T	ENSP00000345853.3:p.Ser328Phe	-	-	-	-	-
chrX:153225786	chrX	153225786	153225786	C	TRUE	0	349	0	348	0	1	0.00286532951289398	132	0	123	0	9	0.0681818181818182	5.51330525507436e-05	0.000116902491056669	significant	ENSG00000172534	ENST00000310441	Transcript	synonymous_variant	1951	984	328	V	gtG/gtA	-	LOW	-	-1	-	SNV	HCFC1	HGNC	4839	YES	CCDS44020.1	1	ENST00000310441.7:c.984C>A	ENSP00000309555.7:p.Val328%3D	-	-	-	-	-
chrX:153276585	chrX	153276585	153276585	C	TRUE	0	2058	0	2058	0	0	0	1530	0	1252	0	278	0.181699346405229	1.67271209179026e-110	1.14915320705991e-108	significant	ENSG00000184216	ENST00000369980	Transcript	3_prime_UTR_variant	3032	-	-	-	-	-	MODIFIER	-	-1	-	SNV	IRAK1	HGNC	6112	YES	CCDS14740.1	1	ENST00000369980.3:c.*725C>A	-	-	-	-	-	-
chrX:153276981	chrX	153276981	153276981	C	TRUE	0	1389	0	1389	0	0	0	1108	1	717	0	390	0.351985559566787	1.59380105443066e-158	1.56420189199123e-156	significant	ENSG00000184216	ENST00000369980	Transcript	3_prime_UTR_variant	2636	-	-	-	-	-	MODIFIER	-	-1	-	SNV	IRAK1	HGNC	6112	YES	CCDS14740.1	1	ENST00000369980.3:c.*329C>A	-	-	-	-	-	-
chrX:153285001	chrX	153285001	153285001	C	TRUE	0	1591	0	1591	0	0	0	538	0	502	0	36	0.0669144981412639	1.26748124965426e-22	1.31933275532193e-21	significant	ENSG00000184216	ENST00000369980	Transcript	missense_variant	353	185	62	C/Y	tGc/tAc	-	MODERATE	-	-1	-	SNV	IRAK1	HGNC	6112	YES	CCDS14740.1	1	ENST00000369980.3:c.185C>A	ENSP00000358997.3:p.Cys62Tyr	-	-	-	-	-
chrX:153590097	chrX	153590097	153590097	C	TRUE	0	998	0	998	0	0	0	685	0	643	0	42	0.0613138686131387	1.8631564915871e-17	1.40658077991246e-16	significant	ENSG00000196924	ENST00000369850	Transcript	stop_retained_variant	3122	2885	962	*	tGa/tAa	-	LOW	-	-1	-	SNV	FLNA	HGNC	3754	YES	CCDS48194.1	1	ENST00000369850.3:c.2885C>A	ENSP00000358866.3:p.Ter962%3D	-	-	-	-	-
chrX:49045359	chrX	49045359	49045359	C	TRUE	0	182	0	182	0	0	0	174	0	162	0	12	0.0689655172413793	0.000152090220657665	0.000302498472820836	significant	ENSG00000102003	ENST00000263233	Transcript	3_prime_UTR_variant	1396	-	-	-	-	-	MODIFIER	-	-1	-	SNV	SYP	HGNC	11506	YES	CCDS14321.1	1	ENST00000263233.4:c.*381C>A	-	-	-	-	-	-
chrX:53403428	chrX	53403428	53403428	C	TRUE	0	111	0	111	0	0	0	151	0	135	0	16	0.105960264900662	0.000118250466620325	0.000236845686787648	significant	ENSG00000072501	ENST00000322213	Transcript	3_prime_UTR_variant	7426	-	-	-	-	-	MODIFIER	-	-1	-	SNV	SMC1A	HGNC	11111	YES	CCDS14352.1	1	ENST00000322213.4:c.*3596C>A	-	-	-	-	-	-
