# Supplementary material for: Precise and efficient C-to-U RNA base editing with SNAP-CDAR-S
Source: Nucleic Acids Res. 2023 Jul 18;51(15):e84. doi: 10.1093/nar/gkad598 (PMC10450179; doi:10.1093/nar/gkad598)
Supplement: gkad598_Supplemental_Files [file gkad598_supplemental_files.zip › RESCUE-S_Enzyme vs Enzyme + gRNA_A-to-I sites.txt]

Location	chr	start	end	ref_allele	alt_allele	strand	Coverage.A_RNA_S4666_empty	A.A_RNA_S4666_empty	C.A_RNA_S4666_empty	G.A_RNA_S4666_empty	T.A_RNA_S4666_empty	Freq_RL	Coverage.A_RNA_S4666_gRNA	A.A_RNA_S4666_gRNA	C.A_RNA_S4666_gRNA	G.A_RNA_S4666_gRNA	T.A_RNA_S4666_gRNA	Freq_SL	p.value	p.adj	is.significant	Gene	Feature	Feature_type	Consequence	cDNA_position	CDS_position	Protein_position	Amino_acids	Codons	Existing_variation	IMPACT	DISTANCE	STRAND	FLAGS	VARIANT_CLASS	SYMBOL	SYMBOL_SOURCE	HGNC_ID	CANONICAL	CCDS	GENE_PHENO	HGVSc	HGVSp	HGVS_OFFSET	CLIN_SIG	SOMATIC	PHENO	PUBMED
chr1:10440684	chr1	10440684	10440684	A	G	1	84	84	0	0	0	0	85	78	0	7	0	0.0823529411764706	0.0137412104247664	0.0492637012036837	nonsignificant	ENSG00000054523	ENST00000263934	Transcript	downstream_gene_variant	-	-	-	-	-	-	MODIFIER	2689	1	-	SNV	KIF1B	HGNC	16636	YES	CCDS111.1	1	-	-	-	-	-	-	-
chr1:10477562	chr1	10477562	10477562	A	G	1	1745	1696	0	49	0	0.028080229226361	1461	1253	0	208	0	0.142368240930869	1.30726287638881e-33	8.81095178686061e-32	significant	ENSG00000142657	ENST00000270776	Transcript	missense_variant	1143	1105	369	R/G	Aga/Gga	-	MODERATE	-	1	-	SNV	PGD	HGNC	8891	YES	CCDS113.1	-	ENST00000270776.8:c.1105A>G	ENSP00000270776.8:p.Arg369Gly	-	-	-	-	-
chr1:10517485	chr1	10517485	10517485	A	G	0	146	139	0	7	0	0.0479452054794521	97	83	0	14	0	0.144329896907216	0.0107699783860326	0.0424500902467015	nonsignificant	ENSG00000160049	ENST00000377038	Transcript	3_prime_UTR_variant	5126	-	-	-	-	-	MODIFIER	-	-1	-	SNV	DFFA	HGNC	2772	YES	CCDS118.1	-	ENST00000377038.3:c.*4062A>C	-	-	-	-	-	-
chr1:10518845	chr1	10518845	10518845	A	G	0	148	146	0	2	0	0.0135135135135135	96	88	0	8	0	0.0833333333333333	0.0155790974080789	0.0544057598603379	nonsignificant	ENSG00000160049	ENST00000377038	Transcript	3_prime_UTR_variant	3766	-	-	-	-	-	MODIFIER	-	-1	-	SNV	DFFA	HGNC	2772	YES	CCDS118.1	-	ENST00000377038.3:c.*2702A>C	-	-	-	-	-	-
chr1:10519888	chr1	10519888	10519888	A	G	0	236	174	0	62	0	0.26271186440678	192	131	0	61	0	0.317708333333333	0.237754320765772	0.282067960942999	nonsignificant	ENSG00000160049	ENST00000377038	Transcript	3_prime_UTR_variant	2723	-	-	-	-	-	MODIFIER	-	-1	-	SNV	DFFA	HGNC	2772	YES	CCDS118.1	-	ENST00000377038.3:c.*1659A>C	-	-	-	-	-	-
chr1:10519909	chr1	10519909	10519909	A	G	0	214	208	0	6	0	0.0280373831775701	183	168	0	15	0	0.0819672131147541	0.0229582897634673	0.0703358513662588	nonsignificant	ENSG00000160049	ENST00000377038	Transcript	3_prime_UTR_variant	2702	-	-	-	-	-	MODIFIER	-	-1	-	SNV	DFFA	HGNC	2772	YES	CCDS118.1	-	ENST00000377038.3:c.*1638A>C	-	-	-	-	-	-
chr1:10520383	chr1	10520383	10520383	A	G	0	129	117	0	12	0	0.0930232558139535	132	112	0	20	0	0.151515151515152	0.186908690764342	0.243183983072676	nonsignificant	ENSG00000160049	ENST00000377038	Transcript	3_prime_UTR_variant	2228	-	-	-	-	-	MODIFIER	-	-1	-	SNV	DFFA	HGNC	2772	YES	CCDS118.1	-	ENST00000377038.3:c.*1164A>C	-	-	-	-	-	-
chr1:10520663	chr1	10520663	10520663	A	G	0	161	159	0	2	0	0.0124223602484472	160	149	0	11	0	0.06875	0.0111355045950123	0.0428876005545044	nonsignificant	ENSG00000160049	ENST00000377038	Transcript	3_prime_UTR_variant	1948	-	-	-	-	-	MODIFIER	-	-1	-	SNV	DFFA	HGNC	2772	YES	CCDS118.1	-	ENST00000377038.3:c.*884A>C	-	-	-	-	-	-
chr1:10520669	chr1	10520669	10520669	A	G	0	139	133	0	6	0	0.0431654676258993	151	136	0	15	0	0.0993377483443709	0.0729461009292691	0.133623655845734	nonsignificant	ENSG00000160049	ENST00000377038	Transcript	3_prime_UTR_variant	1942	-	-	-	-	-	MODIFIER	-	-1	-	SNV	DFFA	HGNC	2772	YES	CCDS118.1	-	ENST00000377038.3:c.*878A>C	-	-	-	-	-	-
chr1:10520672	chr1	10520672	10520672	A	G	0	158	136	0	22	0	0.139240506329114	166	128	0	38	0	0.228915662650602	0.0450842477667665	0.0997088678299246	nonsignificant	ENSG00000160049	ENST00000377038	Transcript	3_prime_UTR_variant	1939	-	-	-	-	-	MODIFIER	-	-1	-	SNV	DFFA	HGNC	2772	YES	CCDS118.1	-	ENST00000377038.3:c.*875A>C	-	-	-	-	-	-
chr1:10521104	chr1	10521104	10521104	A	G	0	106	104	0	2	0	0.0188679245283019	105	97	0	8	0	0.0761904761904762	0.058626227164694	0.117252454329388	nonsignificant	ENSG00000160049	ENST00000377038	Transcript	3_prime_UTR_variant	1507	-	-	-	-	-	MODIFIER	-	-1	-	SNV	DFFA	HGNC	2772	YES	CCDS118.1	-	ENST00000377038.3:c.*443A>C	-	-	-	-	-	-
chr1:109606291	chr1	109606291	109606291	A	G	0	161	151	0	10	0	0.062111801242236	143	126	0	17	0	0.118881118881119	0.105820789925186	0.169012351681459	nonsignificant	ENSG00000197780	ENST00000338366	Transcript	downstream_gene_variant	-	-	-	-	-	-	MODIFIER	471	-1	-	SNV	TAF13	HGNC	11546	YES	CCDS30788.1	1	-	-	-	-	-	-	-
chr1:115273010	chr1	115273010	115273010	A	G	0	2475	2444	0	31	0	0.0125252525252525	2052	1872	0	180	0	0.087719298245614	1.14866390176676e-34	8.60221633100887e-33	significant	ENSG00000009307	ENST00000438362	Transcript	missense_variant	1742	1363	455	W/R	Tgg/Cgg	-	MODERATE	-	-1	-	SNV	CSDE1	HGNC	29905	YES	CCDS55626.1	-	ENST00000438362.2:c.1363A>C	ENSP00000407724.2:p.Trp455Arg	-	-	-	-	-
chr1:117644023	chr1	117644023	117644023	A	G	1	283	281	0	2	0	0.00706713780918728	204	191	0	13	0	0.0637254901960784	0.000648268197178702	0.00672204253689916	significant	ENSG00000116830	ENST00000369466	Transcript	synonymous_variant	3410	3366	1122	V	gtA/gtG	-	LOW	-	1	-	SNV	TTF2	HGNC	12398	YES	CCDS892.1	-	ENST00000369466.4:c.3366A>G	ENSP00000358478.3:p.Val1122%3D	-	-	-	-	-
chr1:1247722	chr1	1247722	1247722	A	G	0	325	306	0	19	0	0.0584615384615385	299	258	0	41	0	0.137123745819398	0.00100650988448681	0.00955475580484659	significant	ENSG00000127054	ENST00000540437	Transcript	synonymous_variant	1965	1509	503	H	caT/caC	-	LOW	-	-1	-	SNV	CPSF3L	HGNC	26052	YES	CCDS57960.1	-	ENST00000540437.1:c.1509A>C	ENSP00000445001.1:p.His503%3D	-	-	-	-	-
chr1:145005127	chr1	145005127	145005127	A	G	1	154	153	0	1	0	0.00649350649350649	122	115	0	7	0	0.0573770491803279	0.0236121706134276	0.0707315688597788	nonsignificant	ENSG00000178104	ENST00000313382	Transcript	intron_variant	-	-	-	-	-	-	MODIFIER	-	-1	-	SNV	PDE4DIP	HGNC	15580	-	CCDS55628.1	1	ENST00000313382.9:c.229-10426T>C	-	-	-	-	-	-
chr1:145005140	chr1	145005140	145005140	A	G	1	139	136	0	3	0	0.0215827338129496	102	91	0	11	0	0.107843137254902	0.00945678503662663	0.0388650799675997	nonsignificant	ENSG00000178104	ENST00000313382	Transcript	intron_variant	-	-	-	-	-	-	MODIFIER	-	-1	-	SNV	PDE4DIP	HGNC	15580	-	CCDS55628.1	1	ENST00000313382.9:c.229-10439T>C	-	-	-	-	-	-
chr1:145511958	chr1	145511958	145511958	A	G	1	89	85	0	4	0	0.0449438202247191	99	86	0	13	0	0.131313131313131	0.0443139231698172	0.0992795243016001	nonsignificant	ENSG00000131795	ENST00000330165	Transcript	3_prime_UTR_variant	3341	-	-	-	-	-	MODIFIER	-	1	-	SNV	RBM8A	HGNC	9905	YES	CCDS916.1	1	ENST00000330165.8:c.*2747A>G	-	-	-	-	-	-
chr1:145511962	chr1	145511962	145511962	A	G	1	96	88	0	8	0	0.0833333333333333	98	78	0	20	0	0.204081632653061	0.0235556426373155	0.0707315688597788	nonsignificant	ENSG00000131795	ENST00000330165	Transcript	3_prime_UTR_variant	3345	-	-	-	-	-	MODIFIER	-	1	-	SNV	RBM8A	HGNC	9905	YES	CCDS916.1	1	ENST00000330165.8:c.*2751A>G	-	-	-	-	-	-
chr1:145511984	chr1	145511984	145511984	A	G	1	104	94	0	10	0	0.0961538461538462	112	94	0	18	0	0.160714285714286	0.223464738409535	0.271378799437885	nonsignificant	ENSG00000131795	ENST00000330165	Transcript	3_prime_UTR_variant	3367	-	-	-	-	-	MODIFIER	-	1	-	SNV	RBM8A	HGNC	9905	YES	CCDS916.1	1	ENST00000330165.8:c.*2773A>G	-	-	-	-	-	-
chr1:145511988	chr1	145511988	145511988	A	G	1	114	90	0	24	0	0.210526315789474	99	70	0	29	0	0.292929292929293	0.203821755487667	0.25871160677719	nonsignificant	ENSG00000131795	ENST00000330165	Transcript	3_prime_UTR_variant	3371	-	-	-	-	-	MODIFIER	-	1	-	SNV	RBM8A	HGNC	9905	YES	CCDS916.1	1	ENST00000330165.8:c.*2777A>G	-	-	-	-	-	-
chr1:145511991	chr1	145511991	145511991	A	G	1	115	102	0	13	0	0.11304347826087	105	87	0	18	0	0.171428571428571	0.247088052550885	0.288126898649302	nonsignificant	ENSG00000131795	ENST00000330165	Transcript	3_prime_UTR_variant	3374	-	-	-	-	rs1386863312	MODIFIER	-	1	-	SNV	RBM8A	HGNC	9905	YES	CCDS916.1	1	ENST00000330165.8:c.*2780A>G	-	-	-	-	-	-
chr1:145512141	chr1	145512141	145512141	A	G	1	117	115	0	2	0	0.0170940170940171	98	91	0	7	0	0.0714285714285714	0.0827692287957548	0.143177388306304	nonsignificant	ENSG00000131795	ENST00000330165	Transcript	3_prime_UTR_variant	3524	-	-	-	-	-	MODIFIER	-	1	-	SNV	RBM8A	HGNC	9905	YES	CCDS916.1	1	ENST00000330165.8:c.*2930A>G	-	-	-	-	-	-
chr1:145512950	chr1	145512950	145512950	A	G	1	117	47	0	70	0	0.598290598290598	107	36	0	71	0	0.663551401869159	0.334715569951816	0.356395409395772	nonsignificant	ENSG00000131795	ENST00000330165	Transcript	3_prime_UTR_variant	4333	-	-	-	-	-	MODIFIER	-	1	-	SNV	RBM8A	HGNC	9905	YES	CCDS916.1	1	ENST00000330165.8:c.*3739A>G	-	-	-	-	-	-
chr1:145513017	chr1	145513017	145513017	A	G	1	126	63	0	63	0	0.5	110	45	0	65	0	0.590909090909091	0.190618221564621	0.245184506363653	nonsignificant	ENSG00000131795	ENST00000330165	Transcript	3_prime_UTR_variant	4400	-	-	-	-	-	MODIFIER	-	1	-	SNV	RBM8A	HGNC	9905	YES	CCDS916.1	1	ENST00000330165.8:c.*3806A>G	-	-	-	-	-	-
chr1:145513113	chr1	145513113	145513113	A	G	1	146	123	0	23	0	0.157534246575342	125	93	0	32	0	0.256	0.0497349137508961	0.105082545041078	nonsignificant	ENSG00000131795	ENST00000330165	Transcript	3_prime_UTR_variant	4496	-	-	-	-	-	MODIFIER	-	1	-	SNV	RBM8A	HGNC	9905	YES	CCDS916.1	1	ENST00000330165.8:c.*3902A>G	-	-	-	-	-	-
chr1:145689703	chr1	145689703	145689703	A	G	1	68	66	0	2	0	0.0294117647058824	73	66	0	7	0	0.0958904109589041	0.168020240282922	0.225588928188624	nonsignificant	ENSG00000121848	ENST00000369291	Transcript	3_prime_UTR_variant	2602	-	-	-	-	-	MODIFIER	-	1	-	SNV	RNF115	HGNC	18154	YES	CCDS922.1	-	ENST00000369291.5:c.*1483A>G	-	-	-	-	-	-
chr1:150281151	chr1	150281151	150281151	A	G	1	93	76	0	17	0	0.182795698924731	99	73	0	26	0	0.262626262626263	0.225999154061661	0.272981057056559	nonsignificant	ENSG00000187145	ENST00000369084	Transcript	3_prime_UTR_variant	1200	-	-	-	-	COSV58413672	MODIFIER	-	1	-	SNV	MRPS21	HGNC	14046	YES	CCDS950.1	-	ENST00000369084.5:c.*489A>G	-	-	-	1	1	-
chr1:151847110	chr1	151847110	151847110	A	G	0	186	179	0	7	0	0.0376344086021505	192	174	0	18	0	0.09375	0.0372145910877865	0.0897390882346197	nonsignificant	ENSG00000159445	ENST00000368814	Transcript	3_prime_UTR_variant	1327	-	-	-	-	-	MODIFIER	-	-1	-	SNV	THEM4	HGNC	17947	YES	CCDS1006.1	-	ENST00000368814.3:c.*254A>C	-	-	-	-	-	-
chr1:156107461	chr1	156107461	156107461	A	G	1	405	375	0	30	0	0.0740740740740741	392	327	0	65	0	0.165816326530612	7.16420551012899e-05	0.00109742602586976	significant	ENSG00000160789	ENST00000368300	Transcript	missense_variant	1837	1625	542	K/R	aAg/aGg	rs1229918440	MODERATE	-	1	-	SNV	LMNA	HGNC	6636	YES	CCDS1129.1	1	ENST00000368300.4:c.1625A>G	ENSP00000357283.4:p.Lys542Arg	-	-	-	-	-
chr1:156209533	chr1	156209533	156209533	A	G	1	681	457	0	224	0	0.328928046989721	641	375	0	266	0	0.414976599063963	0.00141006776440908	0.0115900691855087	nonsignificant	ENSG00000260238	ENST00000368276	Transcript	intron_variant	-	-	-	-	-	-	MODIFIER	-	1	-	SNV	PMF1-BGLAP	HGNC	42953	YES	CCDS55650.1	-	ENST00000368276.4:c.504-2811A>G	-	-	-	-	-	-
chr1:158065657	chr1	158065657	158065657	A	G	1	113	109	0	4	0	0.0353982300884956	82	72	0	10	0	0.121951219512195	0.0257475583264857	0.0736488831762329	nonsignificant	ENSG00000183853	ENST00000359209	Transcript	downstream_gene_variant	-	-	-	-	-	-	MODIFIER	214	1	-	SNV	KIRREL	HGNC	15734	YES	CCDS1172.2	-	-	-	-	-	-	-	-
chr1:1594977	chr1	1594977	1594977	A	G	0	181	159	0	22	0	0.121546961325967	164	135	0	29	0	0.176829268292683	0.172344344923453	0.230019977184965	nonsignificant	ENSG00000189339	ENST00000378662	Transcript	3_prime_UTR_variant	4223	-	-	-	-	-	MODIFIER	-	-1	-	SNV	SLC35E2B	HGNC	33941	YES	CCDS44041.1	-	ENST00000378662.1:c.*2244A>C	-	-	-	-	-	-
chr1:1595006	chr1	1595006	1595006	A	G	0	170	127	0	43	0	0.252941176470588	156	98	0	58	0	0.371794871794872	0.0229396174534421	0.0703358513662588	nonsignificant	ENSG00000189339	ENST00000378662	Transcript	3_prime_UTR_variant	4194	-	-	-	-	-	MODIFIER	-	-1	-	SNV	SLC35E2B	HGNC	33941	YES	CCDS44041.1	-	ENST00000378662.1:c.*2215A>C	-	-	-	-	-	-
chr1:1595539	chr1	1595539	1595539	A	G	0	163	151	0	12	0	0.0736196319018405	145	125	0	20	0	0.137931034482759	0.0910926931354874	0.150995337499459	nonsignificant	ENSG00000189339	ENST00000378662	Transcript	3_prime_UTR_variant	3661	-	-	-	-	-	MODIFIER	-	-1	-	SNV	SLC35E2B	HGNC	33941	YES	CCDS44041.1	-	ENST00000378662.1:c.*1682A>C	-	-	-	-	-	-
chr1:160967857	chr1	160967857	160967857	A	G	0	153	89	0	64	0	0.418300653594771	146	72	0	74	0	0.506849315068493	0.132824100894468	0.19293845690274	nonsignificant	ENSG00000158769	ENST00000368026	Transcript	3_prime_UTR_variant	1979	-	-	-	-	-	MODIFIER	-	-1	-	SNV	F11R	HGNC	14685	YES	CCDS1213.1	-	ENST00000368026.6:c.*804A>C	-	-	-	-	-	-
chr1:160967891	chr1	160967891	160967891	A	G	0	186	142	0	44	0	0.236559139784946	146	100	0	46	0	0.315068493150685	0.135384886296403	0.194977378982426	nonsignificant	ENSG00000158769	ENST00000368026	Transcript	3_prime_UTR_variant	1945	-	-	-	-	-	MODIFIER	-	-1	-	SNV	F11R	HGNC	14685	YES	CCDS1213.1	-	ENST00000368026.6:c.*770A>C	-	-	-	-	-	-
chr1:160967899	chr1	160967899	160967899	A	G	0	174	126	0	48	0	0.275862068965517	130	85	0	45	0	0.346153846153846	0.209233204049427	0.262904214368993	nonsignificant	ENSG00000158769	ENST00000368026	Transcript	3_prime_UTR_variant	1937	-	-	-	-	-	MODIFIER	-	-1	-	SNV	F11R	HGNC	14685	YES	CCDS1213.1	-	ENST00000368026.6:c.*762A>C	-	-	-	-	-	-
chr1:160967938	chr1	160967938	160967938	A	G	0	233	227	0	6	0	0.0257510729613734	166	149	0	17	0	0.102409638554217	0.00175304368496969	0.0137612767785328	nonsignificant	ENSG00000158769	ENST00000368026	Transcript	3_prime_UTR_variant	1898	-	-	-	-	-	MODIFIER	-	-1	-	SNV	F11R	HGNC	14685	YES	CCDS1213.1	-	ENST00000368026.6:c.*723A>C	-	-	-	-	-	-
chr1:161198990	chr1	161198990	161198990	A	G	1	145	142	0	3	0	0.0206896551724138	111	103	0	8	0	0.0720720720720721	0.0612674633344518	0.119003660770664	nonsignificant	ENSG00000158882	ENST00000367988	Transcript	3_prime_UTR_variant	1301	-	-	-	-	-	MODIFIER	-	1	-	SNV	TOMM40L	HGNC	25756	YES	CCDS1227.1	-	ENST00000367988.3:c.*105A>G	-	-	-	-	-	-
chr1:16723333	chr1	16723333	16723333	A	G	1	1141	1078	0	63	0	0.0552147239263804	992	884	0	108	0	0.108870967741935	6.46700552389059e-06	0.000108969043077557	significant	ENSG00000055070	ENST00000401088	Transcript	3_prime_UTR_variant	2332	-	-	-	-	-	MODIFIER	-	1	-	SNV	SZRD1	HGNC	30232	YES	CCDS44065.1	-	ENST00000401088.4:c.*1698A>G	-	-	-	-	-	-
chr1:16889566	chr1	16889566	16889566	A	G	0	64	58	0	6	0	0.09375	68	55	0	13	0	0.191176470588235	0.139292762979804	0.198066080692802	nonsignificant	ENSG00000219481	ENST00000430580	Transcript	3_prime_UTR_variant	5180	-	-	-	-	-	MODIFIER	-	-1	-	SNV	NBPF1	HGNC	26088	YES	-	-	ENST00000430580.2:c.*872A>C	-	-	-	-	-	-
chr1:169798413	chr1	169798413	169798413	A	G	1	144	143	0	1	0	0.00694444444444444	129	120	0	9	0	0.0697674418604651	0.00739150544049637	0.0350423140758507	nonsignificant	ENSG00000000460	ENST00000286031	Transcript	synonymous_variant	1837	1137	379	L	ctA/ctG	-	LOW	-	1	-	SNV	C1orf112	HGNC	25565	YES	CCDS1285.1	-	ENST00000286031.6:c.1137A>G	ENSP00000286031.6:p.Leu379%3D	-	-	-	-	-
chr1:17354311	chr1	17354311	17354311	A	G	0	1994	1975	0	19	0	0.00952858575727182	1612	1480	0	132	0	0.0818858560794045	6.96564440965131e-29	3.91237027675415e-27	significant	ENSG00000117118	ENST00000375499	Transcript	missense_variant	624	473	158	M/T	aTg/aCg	-	MODERATE	-	-1	-	SNV	SDHB	HGNC	10681	YES	CCDS176.1	1	ENST00000375499.3:c.473A>C	ENSP00000364649.3:p.Met158Thr	-	-	-	-	-
chr1:173827827	chr1	173827827	173827827	A	G	1	131	127	0	4	0	0.0305343511450382	98	90	0	8	0	0.0816326530612245	0.131788233693253	0.192262488115265	nonsignificant	ENSG00000117593	ENST00000361951	Transcript	downstream_gene_variant	-	-	-	-	-	-	MODIFIER	143	1	-	SNV	DARS2	HGNC	25538	YES	CCDS1311.1	1	-	-	-	-	-	-	-
chr1:173828900	chr1	173828900	173828900	A	G	1	105	94	0	11	0	0.104761904761905	101	84	0	17	0	0.168316831683168	0.223919754641924	0.271442292497584	nonsignificant	ENSG00000117593	ENST00000361951	Transcript	downstream_gene_variant	-	-	-	-	-	-	MODIFIER	1216	1	-	SNV	DARS2	HGNC	25538	YES	CCDS1311.1	1	-	-	-	-	-	-	-
chr1:19655630	chr1	19655630	19655630	A	G	1	126	85	0	41	0	0.325396825396825	101	58	0	43	0	0.425742574257426	0.129923536967808	0.190780967137914	nonsignificant	ENSG00000040487	ENST00000375153	Transcript	3_prime_UTR_variant	2009	-	-	-	-	-	MODIFIER	-	1	-	SNV	PQLC2	HGNC	26001	YES	CCDS195.2	-	ENST00000375153.3:c.*493A>G	-	-	-	-	-	-
chr1:220231455	chr1	220231455	220231455	A	G	0	194	167	0	27	0	0.139175257731959	238	191	0	47	0	0.197478991596639	0.12399357608347	0.184973701530414	nonsignificant	ENSG00000162813	ENST00000469520	Transcript	3_prime_UTR_variant	2108	-	-	-	-	-	MODIFIER	-	-1	-	SNV	BPNT1	HGNC	1096	YES	CCDS41469.1	-	ENST00000469520.2:c.*731A>C	-	-	-	-	-	-
chr1:220231484	chr1	220231484	220231484	A	G	0	179	143	0	36	0	0.201117318435754	223	155	0	68	0	0.304932735426009	0.0217641940316088	0.0685470410154408	nonsignificant	ENSG00000162813	ENST00000469520	Transcript	3_prime_UTR_variant	2079	-	-	-	-	-	MODIFIER	-	-1	-	SNV	BPNT1	HGNC	1096	YES	CCDS41469.1	-	ENST00000469520.2:c.*702A>C	-	-	-	-	-	-
chr1:220231988	chr1	220231988	220231988	A	G	0	170	157	0	13	0	0.0764705882352941	196	170	0	26	0	0.13265306122449	0.0911796770953709	0.150995337499459	nonsignificant	ENSG00000162813	ENST00000469520	Transcript	3_prime_UTR_variant	1575	-	-	-	-	-	MODIFIER	-	-1	-	SNV	BPNT1	HGNC	1096	YES	CCDS41469.1	-	ENST00000469520.2:c.*198A>C	-	-	-	-	-	-
chr1:225976198	chr1	225976198	225976198	A	G	1	92	58	0	34	0	0.369565217391304	82	44	0	38	0	0.463414634146341	0.221300954370402	0.270211672546469	nonsignificant	ENSG00000143742	ENST00000304786	Transcript	intron_variant	-	-	-	-	-	rs936196989	MODIFIER	-	1	-	SNV	SRP9	HGNC	11304	YES	CCDS1546.1	-	ENST00000304786.7:c.142-744A>G	-	-	-	-	-	-
chr1:226171400	chr1	226171400	226171400	A	G	0	329	316	0	13	0	0.0395136778115502	295	267	0	28	0	0.0949152542372881	0.00581153182901523	0.0311150266525025	nonsignificant	ENSG00000143751	ENST00000272091	Transcript	3_prime_UTR_variant	2978	-	-	-	-	-	MODIFIER	-	-1	-	SNV	SDE2	HGNC	26643	YES	CCDS41473.1	-	ENST00000272091.7:c.*1603A>C	-	-	-	-	-	-
chr1:24125460	chr1	24125460	24125460	A	G	0	169	169	0	0	0	0	124	117	0	7	0	0.0564516129032258	0.0021997256877493	0.0162924737751981	nonsignificant	ENSG00000117308	ENST00000374497	Transcript	missense_variant	130	38	13	F/S	tTc/tCc	-	MODERATE	-	-1	-	SNV	GALE	HGNC	4116	YES	CCDS242.1	1	ENST00000374497.3:c.38A>C	ENSP00000363621.3:p.Phe13Ser	-	-	-	-	-
chr1:27205589	chr1	27205589	27205589	A	G	0	83	81	0	2	0	0.0240963855421687	91	81	0	10	0	0.10989010989011	0.0345053478337701	0.0874308437592522	nonsignificant	ENSG00000142751	ENST00000374135	Transcript	3_prime_UTR_variant	1713	-	-	-	-	-	MODIFIER	-	-1	-	SNV	GPN2	HGNC	25513	YES	CCDS289.1	-	ENST00000374135.4:c.*579A>C	-	-	-	-	-	-
chr1:28823996	chr1	28823996	28823996	A	G	1	73	73	0	0	0	0	70	65	0	5	0	0.0714285714285714	0.0260668439039138	0.0738195495430163	nonsignificant	ENSG00000204138	ENST00000373836	Transcript	3_prime_UTR_variant	3288	-	-	-	-	rs986972611	MODIFIER	-	1	-	SNV	PHACTR4	HGNC	25793	YES	CCDS41294.1	-	ENST00000373836.3:c.*935A>G	-	-	-	-	-	-
chr1:28824774	chr1	28824774	28824774	A	G	1	182	182	0	0	0	0	178	169	0	9	0	0.050561797752809	0.00159061707873945	0.0129165772418119	nonsignificant	ENSG00000204138	ENST00000373836	Transcript	3_prime_UTR_variant	4066	-	-	-	-	-	MODIFIER	-	1	-	SNV	PHACTR4	HGNC	25793	YES	CCDS41294.1	-	ENST00000373836.3:c.*1713A>G	-	-	-	-	-	-
chr1:31346065	chr1	31346065	31346065	A	G	0	106	103	0	3	0	0.0283018867924528	100	90	0	10	0	0.1	0.044631596236476	0.0992795243016001	nonsignificant	ENSG00000162512	ENST00000339394	Transcript	missense_variant	1497	1322	441	F/S	tTt/tCt	-	MODERATE	-	-1	-	SNV	SDC3	HGNC	10660	YES	CCDS30661.1	-	ENST00000339394.6:c.1322A>C	ENSP00000344468.6:p.Phe441Ser	-	-	-	-	-
chr1:33149508	chr1	33149508	33149508	A	G	1	83	67	0	16	0	0.192771084337349	93	68	0	25	0	0.268817204301075	0.284746330640432	0.3172215319862	nonsignificant	ENSG00000162521	ENST00000373493	Transcript	3_prime_UTR_variant	5639	-	-	-	-	COSV65129951	MODIFIER	-	1	-	SNV	RBBP4	HGNC	9887	YES	CCDS366.1	-	ENST00000373493.5:c.*4202A>G	-	-	-	1	1	-
chr1:35886430	chr1	35886430	35886430	A	G	1	127	119	0	8	0	0.062992125984252	121	103	0	18	0	0.148760330578512	0.0370667332630808	0.0897390882346197	nonsignificant	ENSG00000146463	ENST00000314607	Transcript	3_prime_UTR_variant	5879	-	-	-	-	-	MODIFIER	-	1	-	SNV	ZMYM4	HGNC	13055	YES	CCDS389.1	-	ENST00000314607.6:c.*1152A>G	-	-	-	-	-	-
chr1:36067817	chr1	36067817	36067817	A	G	0	205	32	0	173	0	0.84390243902439	212	22	0	190	0	0.89622641509434	0.144145738550962	0.201983841545423	nonsignificant	ENSG00000126067	ENST00000373237	Transcript	3_prime_UTR_variant	2069	-	-	-	-	-	MODIFIER	-	-1	-	SNV	PSMB2	HGNC	9539	YES	CCDS394.1	-	ENST00000373237.3:c.*1051A>C	-	-	-	-	-	-
chr1:36068281	chr1	36068281	36068281	A	G	0	287	254	0	33	0	0.114982578397213	237	193	0	44	0	0.185654008438819	0.0257488770373058	0.0736488831762329	nonsignificant	ENSG00000126067	ENST00000373237	Transcript	3_prime_UTR_variant	1605	-	-	-	-	-	MODIFIER	-	-1	-	SNV	PSMB2	HGNC	9539	YES	CCDS394.1	-	ENST00000373237.3:c.*587A>C	-	-	-	-	-	-
chr1:36322313	chr1	36322313	36322313	A	G	1	113	113	0	0	0	0	96	90	0	6	0	0.0625	0.00861000978007288	0.036497777306724	nonsignificant	ENSG00000134698	ENST00000373210	Transcript	3_prime_UTR_variant	5938	-	-	-	-	-	MODIFIER	-	1	-	SNV	AGO4	HGNC	18424	YES	CCDS397.1	-	ENST00000373210.3:c.*3107A>G	-	-	-	-	-	-
chr1:38042099	chr1	38042099	38042099	A	G	0	601	541	0	60	0	0.0998336106489185	579	413	0	166	0	0.286701208981002	2.33491787678514e-16	9.25726264090109e-15	significant	ENSG00000134697	ENST00000373062	Transcript	missense_variant	1067	968	323	M/T	aTg/aCg	-	MODERATE	-	-1	-	SNV	GNL2	HGNC	29925	YES	CCDS421.1	-	ENST00000373062.3:c.968A>C	ENSP00000362153.3:p.Met323Thr	-	-	-	-	-
chr1:44437514	chr1	44437514	44437514	A	G	1	201	185	0	16	0	0.0796019900497512	177	154	0	23	0	0.129943502824859	0.127858172785202	0.189398699905992	nonsignificant	ENSG00000132768	ENST00000255108	Transcript	missense_variant	1112	940	314	S/G	Agc/Ggc	COSV99356452	MODERATE	-	1	-	SNV	DPH2	HGNC	3004	YES	CCDS504.1	-	ENST00000255108.3:c.940A>G	ENSP00000255108.3:p.Ser314Gly	-	-	1	1	-
chr1:45242978	chr1	45242978	45242978	A	G	1	72	67	0	5	0	0.0694444444444444	75	66	0	9	0	0.12	0.401732987931158	0.410877137884067	nonsignificant	ENSG00000142937	ENST00000396651	Transcript	intron_variant	-	-	-	-	-	rs1331492192	MODIFIER	-	1	-	SNV	RPS8	HGNC	10441	YES	CCDS513.1	-	ENST00000396651.3:c.212-308A>G	-	-	-	-	-	-
chr1:45242986	chr1	45242986	45242986	A	G	1	76	76	0	0	0	0	85	80	0	5	0	0.0588235294117647	0.0605617876687232	0.118457022239846	nonsignificant	ENSG00000142937	ENST00000396651	Transcript	intron_variant	-	-	-	-	-	-	MODIFIER	-	1	-	SNV	RPS8	HGNC	10441	YES	CCDS513.1	-	ENST00000396651.3:c.212-300A>G	-	-	-	-	-	-
chr1:45243281	chr1	45243281	45243281	A	G	1	117	116	0	1	0	0.00854700854700855	132	122	0	9	1	0.0681818181818182	0.0209389131786403	0.0665699409547338	nonsignificant	ENSG00000142937	ENST00000396651	Transcript	splice_polypyrimidine_tract_variant,splice_region_variant,intron_variant	-	-	-	-	-	-	LOW	-	1	-	SNV	RPS8	HGNC	10441	YES	CCDS513.1	-	ENST00000396651.3:c.212-5A>G	-	-	-	-	-	-
chr1:46830110	chr1	46830110	46830110	A	G	1	84	83	0	1	0	0.0119047619047619	90	84	0	6	0	0.0666666666666667	0.11898350596467	0.181026823973336	nonsignificant	ENSG00000117481	ENST00000474844	Transcript	downstream_gene_variant	-	-	-	-	-	-	MODIFIER	2247	1	-	SNV	NSUN4	HGNC	31802	YES	CCDS534.1	-	-	-	-	-	-	-	-
chr1:65898005	chr1	65898005	65898005	A	G	1	230	202	0	28	0	0.121739130434783	197	160	0	37	0	0.187817258883249	0.0601840876725817	0.118279861647319	nonsignificant	ENSG00000213625	ENST00000371065	Transcript	3_prime_UTR_variant	937	-	-	-	-	COSV60756622	MODIFIER	-	1	-	SNV	LEPROT	HGNC	29477	YES	CCDS630.1	-	ENST00000371065.4:c.*403A>G	-	-	-	1	1	-
chr1:9987436	chr1	9987436	9987436	A	G	0	139	125	0	14	0	0.100719424460432	137	115	0	22	0	0.160583941605839	0.155597155810938	0.212861806464932	nonsignificant	ENSG00000162441	ENST00000377223	Transcript	downstream_gene_variant	-	-	-	-	-	-	MODIFIER	1561	-1	-	SNV	LZIC	HGNC	17497	YES	CCDS107.1	-	-	-	-	-	-	-	-
chr1:9987443	chr1	9987443	9987443	A	G	0	143	135	0	8	0	0.0559440559440559	138	122	0	16	0	0.115942028985507	0.0883053091432644	0.149167364317194	nonsignificant	ENSG00000162441	ENST00000377223	Transcript	downstream_gene_variant	-	-	-	-	-	-	MODIFIER	1554	-1	-	SNV	LZIC	HGNC	17497	YES	CCDS107.1	-	-	-	-	-	-	-	-
chr10:104661080	chr10	104661080	104661080	A	G	1	110	106	0	4	0	0.0363636363636364	69	62	0	7	0	0.101449275362319	0.109086811271384	0.172188549875674	nonsignificant	ENSG00000214435	ENST00000369880	Transcript	3_prime_UTR_variant	1828	-	-	-	-	-	MODIFIER	-	1	-	SNV	AS3MT	HGNC	17452	YES	CCDS41567.1	-	ENST00000369880.3:c.*623A>G	-	-	-	-	-	-
chr10:12163043	chr10	12163043	12163043	A	G	1	282	276	0	6	0	0.0212765957446809	194	179	0	15	0	0.077319587628866	0.00527926836716823	0.0298387411118182	nonsignificant	ENSG00000181192	ENST00000263035	Transcript	3_prime_UTR_variant	2978	-	-	-	-	-	MODIFIER	-	1	-	SNV	DHTKD1	HGNC	23537	YES	CCDS7087.1	1	ENST00000263035.4:c.*156A>G	-	-	-	-	-	-
chr10:124742906	chr10	124742906	124742906	A	G	1	155	155	0	0	0	0	157	149	0	8	0	0.0509554140127389	0.00713466907056972	0.034622338538944	nonsignificant	ENSG00000179988	ENST00000368887	Transcript	synonymous_variant	1067	627	209	L	ctA/ctG	-	LOW	-	1	-	SNV	PSTK	HGNC	28578	YES	CCDS7633.1	-	ENST00000368887.3:c.627A>G	ENSP00000357882.3:p.Leu209%3D	-	-	-	-	-
chr10:15117728	chr10	15117728	15117728	A	G	0	140	126	0	14	0	0.1	132	103	0	29	0	0.21969696969697	0.00777605677857543	0.0357875879744934	nonsignificant	ENSG00000152463	ENST00000378217	Transcript	downstream_gene_variant	-	-	-	-	-	-	MODIFIER	1877	1	-	SNV	OLAH	HGNC	25625	YES	CCDS7106.1	-	-	-	-	-	-	-	-
chr10:15117891	chr10	15117891	15117891	A	G	0	112	111	0	1	0	0.00892857142857143	114	102	0	12	0	0.105263157894737	0.00264590236696026	0.0185764395347002	nonsignificant	ENSG00000152463	ENST00000378217	Transcript	downstream_gene_variant	-	-	-	-	-	-	MODIFIER	2040	1	-	SNV	OLAH	HGNC	25625	YES	CCDS7106.1	-	-	-	-	-	-	-	-
chr10:16479385	chr10	16479385	16479385	A	G	1	126	63	0	63	0	0.5	139	51	0	88	0	0.633093525179856	0.0347255377291719	0.0876592225822542	nonsignificant	ENSG00000165983	ENST00000378000	Transcript	5_prime_UTR_variant	94	-	-	-	-	-	MODIFIER	-	1	-	SNV	PTER	HGNC	9590	YES	CCDS7111.1	-	ENST00000378000.1:c.-153A>G	-	-	-	-	-	-
chr10:72184769	chr10	72184769	72184769	A	G	1	91	88	0	3	0	0.032967032967033	91	76	0	15	0	0.164835164835165	0.00498484890156469	0.0289636910315052	nonsignificant	ENSG00000148730	ENST00000373218	Transcript	3_prime_UTR_variant	3652	-	-	-	-	rs1027327124	MODIFIER	-	1	-	SNV	EIF4EBP2	HGNC	3289	YES	CCDS7303.1	-	ENST00000373218.4:c.*3266A>G	-	-	-	-	-	-
chr10:72186792	chr10	72186792	72186792	A	G	1	159	130	0	29	0	0.182389937106918	143	109	0	34	0	0.237762237762238	0.258426736502152	0.294222331760896	nonsignificant	ENSG00000148730	ENST00000373218	Transcript	3_prime_UTR_variant	5675	-	-	-	-	-	MODIFIER	-	1	-	SNV	EIF4EBP2	HGNC	3289	YES	CCDS7303.1	-	ENST00000373218.4:c.*5289A>G	-	-	-	-	-	-
chr10:96372433	chr10	96372433	96372433	A	G	1	63	62	0	1	0	0.0158730158730159	71	66	0	5	0	0.0704225352112676	0.213216944700938	0.264169523397853	nonsignificant	ENSG00000244332	ENST00000432120	Transcript	downstream_gene_variant	-	-	-	-	-	-	MODIFIER	1438	1	-	SNV	RP11-119K6.6	Clone_based_vega_gene	-	YES	-	-	-	-	-	-	-	-	-
chr11:117162441	chr11	117162441	117162441	A	G	0	110	109	0	1	0	0.00909090909090909	136	126	0	10	0	0.0735294117647059	0.0253480304862388	0.0736403989126075	nonsignificant	ENSG00000186318	ENST00000313005	Transcript	missense_variant	1390	929	310	M/T	aTg/aCg	-	MODERATE	-	-1	-	SNV	BACE1	HGNC	933	YES	CCDS8383.1	-	ENST00000313005.6:c.929A>C	ENSP00000318585.6:p.Met310Thr	-	-	-	-	-
chr11:118375695	chr11	118375695	118375695	A	G	1	69	69	0	0	0	0	73	68	0	5	0	0.0684931506849315	0.058604035047573	0.117252454329388	nonsignificant	ENSG00000118058	ENST00000534358	Transcript	missense_variant	9111	9088	3030	S/G	Agc/Ggc	COSV63288844	MODERATE	-	1	-	SNV	KMT2A	HGNC	7132	YES	CCDS55791.1	1	ENST00000534358.1:c.9088A>G	ENSP00000436786.1:p.Ser3030Gly	-	-	1	1	-
chr11:125545903	chr11	125545903	125545903	A	G	1	132	127	0	5	0	0.0378787878787879	104	94	0	10	0	0.0961538461538462	0.10457112924428	0.167413161783004	nonsignificant	ENSG00000134940	ENST00000533904	Transcript	intron_variant	-	-	-	-	-	-	MODIFIER	-	-1	-	SNV	ACRV1	HGNC	127	YES	CCDS8460.1	-	ENST00000533904.1:c.673+351T>C	-	-	-	-	-	-
chr11:17398771	chr11	17398771	17398771	A	G	1	132	113	0	19	0	0.143939393939394	149	118	0	31	0	0.208053691275168	0.210985367824561	0.263217701062807	nonsignificant	ENSG00000188211	ENST00000338965	Transcript	3_prime_UTR_variant	6321	-	-	-	-	rs1137707	MODIFIER	-	1	-	SNV	NCR3LG1	HGNC	42400	YES	CCDS55748.1	-	ENST00000338965.4:c.*4712A>G	-	-	-	-	-	-
chr11:17398970	chr11	17398970	17398970	A	G	1	180	167	0	13	0	0.0722222222222222	155	136	0	19	0	0.12258064516129	0.137312380636029	0.196496703025765	nonsignificant	ENSG00000188211	ENST00000338965	Transcript	downstream_gene_variant	-	-	-	-	-	-	MODIFIER	82	1	-	SNV	NCR3LG1	HGNC	42400	YES	CCDS55748.1	-	-	-	-	-	-	-	-
chr11:36296063	chr11	36296063	36296063	A	G	0	87	81	0	6	0	0.0689655172413793	75	64	0	11	0	0.146666666666667	0.127582495518508	0.189398699905992	nonsignificant	ENSG00000110442	ENST00000263401	Transcript	3_prime_UTR_variant	733	-	-	-	-	-	MODIFIER	-	-1	-	SNV	COMMD9	HGNC	25014	YES	CCDS7900.1	-	ENST00000263401.5:c.*119A>C	-	-	-	-	-	-
chr11:36300035	chr11	36300035	36300035	A	G	0	100	94	0	6	0	0.06	103	90	0	13	0	0.12621359223301	0.147617480634933	0.20537453895328	nonsignificant	ENSG00000110442	ENST00000263401	Transcript	synonymous_variant	326	309	103	L	ctT/ctC	-	LOW	-	-1	-	SNV	COMMD9	HGNC	25014	YES	CCDS7900.1	-	ENST00000263401.5:c.309A>C	ENSP00000263401.5:p.Leu103%3D	-	-	-	-	-
chr11:43365533	chr11	43365533	43365533	A	G	1	517	508	0	9	0	0.0174081237911025	472	433	0	39	0	0.0826271186440678	1.88827076573377e-06	3.74321910618989e-05	significant	ENSG00000166181	ENST00000531273	Transcript	downstream_gene_variant	-	-	-	-	-	rs938612793	MODIFIER	1319	1	-	SNV	API5	HGNC	594	YES	CCDS44572.1	-	-	-	-	-	-	-	-
chr11:46695047	chr11	46695047	46695047	A	G	1	140	140	0	0	0	0	117	110	0	7	0	0.0598290598290598	0.00366542399429885	0.0228580391264811	nonsignificant	ENSG00000175224	ENST00000528494	Transcript	downstream_gene_variant	-	-	-	-	-	-	MODIFIER	771	1	-	SNV	ATG13	HGNC	29091	YES	CCDS55760.1	-	-	-	-	-	-	-	-
chr11:62506972	chr11	62506972	62506972	A	G	1	121	115	0	6	0	0.0495867768595041	83	71	0	12	0	0.144578313253012	0.0238830173150647	0.0712223784610264	nonsignificant	ENSG00000162222	ENST00000316461	Transcript	downstream_gene_variant	-	-	-	-	-	-	MODIFIER	864	1	-	SNV	TTC9C	HGNC	28432	YES	CCDS8033.1	-	-	-	-	-	-	-	-
chr11:62506991	chr11	62506991	62506991	A	G	1	130	130	0	0	0	0	91	86	0	5	0	0.0549450549450549	0.0110789993368053	0.0428876005545044	nonsignificant	ENSG00000162222	ENST00000316461	Transcript	downstream_gene_variant	-	-	-	-	-	-	MODIFIER	883	1	-	SNV	TTC9C	HGNC	28432	YES	CCDS8033.1	-	-	-	-	-	-	-	-
chr11:62506997	chr11	62506997	62506997	A	G	1	127	126	0	1	0	0.0078740157480315	83	76	0	7	0	0.0843373493975904	0.00691441528627012	0.0342432887260905	nonsignificant	ENSG00000162222	ENST00000316461	Transcript	downstream_gene_variant	-	-	-	-	-	rs1439411119	MODIFIER	889	1	-	SNV	TTC9C	HGNC	28432	YES	CCDS8033.1	-	-	-	-	-	-	-	-
chr11:63529080	chr11	63529080	63529080	A	G	0	120	120	0	0	0	0	84	79	0	5	0	0.0595238095238095	0.011016473873478	0.0428876005545044	nonsignificant	ENSG00000133318	ENST00000377819	Transcript	downstream_gene_variant	-	-	-	-	-	-	MODIFIER	1723	1	-	SNV	RTN3	HGNC	10469	YES	CCDS58141.1	-	-	-	-	-	-	-	-
chr11:66011397	chr11	66011397	66011397	A	G	1	172	170	0	2	0	0.0116279069767442	154	142	0	12	0	0.0779220779220779	0.00447242143821796	0.026676212826185	nonsignificant	ENSG00000175115	ENST00000320580	Transcript	3_prime_UTR_variant	3571	-	-	-	-	-	MODIFIER	-	1	-	SNV	PACS1	HGNC	30032	YES	CCDS8129.1	1	ENST00000320580.4:c.*646A>G	-	-	-	-	-	-
chr11:73116048	chr11	73116048	73116048	A	G	0	98	95	0	3	0	0.0306122448979592	72	63	0	9	0	0.125	0.0301945427286403	0.0814044871964142	nonsignificant	ENSG00000054965	ENST00000356467	Transcript	downstream_gene_variant	-	-	-	-	-	-	MODIFIER	980	-1	-	SNV	FAM168A	HGNC	28999	YES	CCDS41689.1	-	-	-	-	-	-	-	-
chr11:769488	chr11	769488	769488	A	G	0	126	124	0	2	0	0.0158730158730159	87	80	0	7	0	0.0804597701149425	0.0335784630237199	0.0863481366016295	nonsignificant	ENSG00000177225	ENST00000319863	Transcript	3_prime_UTR_variant	2094	-	-	-	-	-	MODIFIER	-	-1	-	SNV	PDDC1	HGNC	26616	YES	CCDS7713.1	-	ENST00000319863.8:c.*1409A>C	-	-	-	-	-	-
chr11:769489	chr11	769489	769489	A	G	0	136	135	0	1	0	0.00735294117647059	90	81	0	9	0	0.1	0.00130021424423229	0.0110929670963616	nonsignificant	ENSG00000177225	ENST00000319863	Transcript	3_prime_UTR_variant	2093	-	-	-	-	-	MODIFIER	-	-1	-	SNV	PDDC1	HGNC	26616	YES	CCDS7713.1	-	ENST00000319863.8:c.*1408A>C	-	-	-	-	-	-
chr11:82400947	chr11	82400947	82400947	A	G	1	192	52	0	140	0	0.729166666666667	238	51	0	187	0	0.785714285714286	0.175027293155273	0.232221251154831	nonsignificant	ENSG00000227097	ENST00000536099	Transcript	downstream_gene_variant	-	-	-	-	-	-	MODIFIER	3	1	-	SNV	RP11-742N3.1	Clone_based_vega_gene	-	YES	-	-	-	-	-	-	-	-	-
chr12:101020654	chr12	101020654	101020654	A	G	1	119	116	0	3	0	0.0252100840336134	126	115	0	11	0	0.0873015873015873	0.0518198281119582	0.108805495786479	nonsignificant	ENSG00000139354	ENST00000539410	Transcript	downstream_gene_variant	-	-	-	-	-	-	MODIFIER	1971	1	-	SNV	GAS2L3	HGNC	27475	YES	CCDS9079.1	-	-	-	-	-	-	-	-
chr12:110295378	chr12	110295378	110295378	A	G	0	193	189	0	4	0	0.0207253886010363	135	121	0	14	0	0.103703703703704	0.00210846289259716	0.0159674605574212	nonsignificant	ENSG00000139433	ENST00000318348	Transcript	synonymous_variant	363	249	83	A	gcT/gcC	-	LOW	-	-1	-	SNV	GLTP	HGNC	24867	YES	CCDS9136.1	-	ENST00000318348.4:c.249A>C	ENSP00000315263.3:p.Ala83%3D	-	-	-	-	-
chr12:112466278	chr12	112466278	112466278	A	G	0	208	208	0	0	0	0	170	159	0	11	0	0.0647058823529412	0.000126712739888949	0.00167459581735591	significant	ENSG00000111300	ENST00000261745	Transcript	3_prime_UTR_variant	4225	-	-	-	-	-	MODIFIER	-	-1	-	SNV	NAA25	HGNC	25783	YES	CCDS9159.1	-	ENST00000261745.4:c.*1057A>C	-	-	-	-	-	-
chr12:118684592	chr12	118684592	118684592	A	G	1	612	505	0	107	0	0.17483660130719	627	400	0	227	0	0.362041467304625	7.8814167607014e-14	2.52955947462512e-12	significant	ENSG00000135090	ENST00000392533	Transcript	intron_variant	-	-	-	-	-	-	MODIFIER	-	-1	-	SNV	TAOK3	HGNC	18133	YES	CCDS9188.1	-	ENST00000392533.3:c.121-1822T>C	-	-	-	-	-	-
chr12:120898728	chr12	120898728	120898728	A	G	1	266	239	0	27	0	0.101503759398496	278	235	0	43	0	0.154676258992806	0.0730829112028617	0.133623655845734	nonsignificant	ENSG00000257218	ENST00000551765	Transcript	3_prime_UTR_variant	1420	-	-	-	-	-	MODIFIER	-	1	-	SNV	GATC	HGNC	25068	YES	CCDS31911.1	-	ENST00000551765.1:c.*966A>G	-	-	-	-	-	-
chr12:122214773	chr12	122214773	122214773	A	G	1	71	71	0	0	0	0	79	75	0	4	0	0.0506329113924051	0.122117592184706	0.182905015849982	nonsignificant	ENSG00000188735	ENST00000449592	Transcript	3_prime_UTR_variant	2266	-	-	-	-	-	MODIFIER	-	1	-	SNV	TMEM120B	HGNC	32008	YES	CCDS41852.1	-	ENST00000449592.2:c.*1145A>G	-	-	-	-	-	-
chr12:125298797	chr12	125298797	125298797	A	G	0	653	620	0	33	0	0.0505359877488515	527	454	0	73	0	0.138519924098672	1.90912228323093e-07	4.15080135128274e-06	significant	ENSG00000073060	ENST00000261693	Transcript	missense_variant	708	581	194	F/S	tTc/tCc	-	MODERATE	-	-1	-	SNV	SCARB1	HGNC	1664	YES	CCDS9259.1	1	ENST00000261693.6:c.581A>C	ENSP00000261693.6:p.Phe194Ser	-	-	-	-	-
chr12:125511952	chr12	125511952	125511952	A	G	1	133	133	0	0	0	0	130	123	0	7	0	0.0538461538461538	0.00663018288474194	0.0338541156387581	nonsignificant	ENSG00000184992	ENST00000341446	Transcript	3_prime_UTR_variant	2823	-	-	-	-	-	MODIFIER	-	1	-	SNV	BRI3BP	HGNC	14251	YES	CCDS9262.1	-	ENST00000341446.8:c.*1976A>G	-	-	-	-	-	-
chr12:133297904	chr12	133297904	133297904	A	G	1	494	263	0	231	0	0.467611336032389	452	217	0	235	0	0.519911504424779	0.118239550522169	0.180403349225836	nonsignificant	ENSG00000247077	ENST00000498926	Transcript	3_prime_UTR_variant	1418	-	-	-	-	-	MODIFIER	-	1	-	SNV	PGAM5	HGNC	28763	YES	CCDS53845.1	-	ENST00000498926.2:c.*490A>G	-	-	-	-	-	-
chr12:133298423	chr12	133298423	133298423	A	G	1	722	455	0	267	0	0.369806094182826	567	317	0	250	0	0.440917107583774	0.0100518843813395	0.0408130727290532	nonsignificant	ENSG00000247077	ENST00000498926	Transcript	3_prime_UTR_variant	1937	-	-	-	-	rs11548879	MODIFIER	-	1	-	SNV	PGAM5	HGNC	28763	YES	CCDS53845.1	-	ENST00000498926.2:c.*1009A>G	-	-	-	-	-	-
chr12:27953307	chr12	27953307	27953307	A	G	1	91	65	0	26	0	0.285714285714286	110	69	0	41	0	0.372727272727273	0.229728543409567	0.274266018786596	nonsignificant	ENSG00000087448	ENST00000381271	Transcript	3_prime_UTR_variant	4037	-	-	-	-	rs1020999875,COSV67145816	MODIFIER	-	1	-	SNV	KLHL42	HGNC	29252	YES	CCDS31763.1	-	ENST00000381271.2:c.*2208A>G	-	-	-	0,1	0,1	-
chr12:48362360	chr12	48362360	48362360	A	G	1	1870	1808	0	62	0	0.0331550802139037	1522	1387	0	135	0	0.0886990801576873	8.04315706325177e-12	2.25878660859654e-10	significant	ENSG00000134291	ENST00000429772	Transcript	3_prime_UTR_variant	1214	-	-	-	-	-	MODIFIER	-	1	-	SNV	TMEM106C	HGNC	28775	YES	CCDS8758.1	-	ENST00000429772.2:c.*348A>G	-	-	-	-	-	-
chr12:51325440	chr12	51325440	51325440	A	G	1	109	90	0	19	0	0.174311926605505	99	73	0	26	0	0.262626262626263	0.132373046474641	0.192698560094833	nonsignificant	ENSG00000185432	ENST00000548553	Transcript	3_prime_UTR_variant	3223	-	-	-	-	rs3180991	MODIFIER	-	1	-	SNV	METTL7A	HGNC	24550	YES	CCDS8804.1	-	ENST00000548553.1:c.*1507A>G	-	-	-	-	-	-
chr12:53858633	chr12	53858633	53858633	A	G	1	3923	3901	0	22	0	0.00560795309711955	3371	3075	0	295	1	0.0875111242954613	1.56402802491296e-74	1.5059355554162e-72	significant	ENSG00000197111	ENST00000359462	Transcript	synonymous_variant	1004	681	227	L	ctA/ctG	-	LOW	-	1	-	SNV	PCBP2	HGNC	8648	YES	CCDS44900.1	1	ENST00000359462.5:c.681A>G	ENSP00000352438.5:p.Leu227%3D	-	-	-	-	-
chr12:56078442	chr12	56078442	56078442	A	G	0	72	72	0	0	0	0	61	57	0	4	0	0.0655737704918033	0.0418910137672693	0.097770495161433	nonsignificant	ENSG00000135424	ENST00000553804	Transcript	3_prime_UTR_variant	3845	-	-	-	-	-	MODIFIER	-	-1	-	SNV	ITGA7	HGNC	6143	YES	CCDS55832.1	1	ENST00000553804.1:c.*400A>C	-	-	-	-	-	-
chr12:57124316	chr12	57124316	57124316	A	G	0	116	52	0	64	0	0.551724137931034	87	33	0	54	0	0.620689655172414	0.388640416856504	0.398696561584906	nonsignificant	ENSG00000198056	ENST00000338193	Transcript	downstream_gene_variant	-	-	-	-	-	-	MODIFIER	1090	-1	-	SNV	PRIM1	HGNC	9369	YES	CCDS44926.1	1	-	-	-	-	-	-	-
chr12:57124319	chr12	57124319	57124319	A	G	0	103	94	0	9	0	0.087378640776699	81	66	0	15	0	0.185185185185185	0.0761523201350451	0.136144996740107	nonsignificant	ENSG00000198056	ENST00000338193	Transcript	downstream_gene_variant	-	-	-	-	-	-	MODIFIER	1087	-1	-	SNV	PRIM1	HGNC	9369	YES	CCDS44926.1	1	-	-	-	-	-	-	-
chr12:57124347	chr12	57124347	57124347	A	G	0	116	109	0	7	0	0.0603448275862069	107	93	0	14	0	0.130841121495327	0.106608090770001	0.169867265198536	nonsignificant	ENSG00000198056	ENST00000338193	Transcript	downstream_gene_variant	-	-	-	-	-	-	MODIFIER	1059	-1	-	SNV	PRIM1	HGNC	9369	YES	CCDS44926.1	1	-	-	-	-	-	-	-
chr12:57124355	chr12	57124355	57124355	A	G	0	106	106	0	0	0	0	98	93	0	5	0	0.0510204081632653	0.0242335407892156	0.0716377477716286	nonsignificant	ENSG00000198056	ENST00000338193	Transcript	downstream_gene_variant	-	-	-	-	-	-	MODIFIER	1051	-1	-	SNV	PRIM1	HGNC	9369	YES	CCDS44926.1	1	-	-	-	-	-	-	-
chr12:57124358	chr12	57124358	57124358	A	G	0	108	89	0	19	0	0.175925925925926	101	77	0	24	0	0.237623762376238	0.306400918150532	0.333625555466008	nonsignificant	ENSG00000198056	ENST00000338193	Transcript	downstream_gene_variant	-	-	-	-	-	-	MODIFIER	1048	-1	-	SNV	PRIM1	HGNC	9369	YES	CCDS44926.1	1	-	-	-	-	-	-	-
chr12:57124559	chr12	57124559	57124559	A	G	0	70	37	0	33	0	0.471428571428571	86	41	0	45	0	0.523255813953488	0.629300112586902	0.629300112586902	nonsignificant	ENSG00000198056	ENST00000338193	Transcript	downstream_gene_variant	-	-	-	-	-	-	MODIFIER	847	-1	-	SNV	PRIM1	HGNC	9369	YES	CCDS44926.1	1	-	-	-	-	-	-	-
chr12:57124561	chr12	57124561	57124561	A	G	0	70	49	0	21	0	0.3	81	43	0	38	0	0.469135802469136	0.0445929058032517	0.0992795243016001	nonsignificant	ENSG00000198056	ENST00000338193	Transcript	downstream_gene_variant	-	-	-	-	-	-	MODIFIER	845	-1	-	SNV	PRIM1	HGNC	9369	YES	CCDS44926.1	1	-	-	-	-	-	-	-
chr12:62794969	chr12	62794969	62794969	A	G	1	128	128	0	0	0	0	173	164	0	9	0	0.0520231213872832	0.0116279909273233	0.0440068598559536	nonsignificant	ENSG00000135655	ENST00000280377	Transcript	missense_variant,splice_region_variant	2735	2677	893	T/A	Act/Gct	-	MODERATE	-	1	-	SNV	USP15	HGNC	12613	YES	CCDS58251.1	-	ENST00000280377.5:c.2677A>G	ENSP00000280377.5:p.Thr893Ala	-	-	-	-	-
chr12:64842854	chr12	64842854	64842854	A	G	1	248	62	0	186	0	0.75	231	45	0	186	0	0.805194805194805	0.154981594637408	0.21274459223139	nonsignificant	ENSG00000184575	ENST00000332707	Transcript	3_prime_UTR_variant	4361	-	-	-	-	-	MODIFIER	-	1	-	SNV	XPOT	HGNC	12826	YES	CCDS31852.1	-	ENST00000332707.5:c.*943A>G	-	-	-	-	-	-
chr12:64842864	chr12	64842864	64842864	A	G	1	232	179	0	53	0	0.228448275862069	211	139	0	72	0	0.341232227488152	0.0110391552365785	0.0428876005545044	nonsignificant	ENSG00000184575	ENST00000332707	Transcript	3_prime_UTR_variant	4371	-	-	-	-	-	MODIFIER	-	1	-	SNV	XPOT	HGNC	12826	YES	CCDS31852.1	-	ENST00000332707.5:c.*953A>G	-	-	-	-	-	-
chr12:65109259	chr12	65109259	65109259	A	G	0	127	127	0	0	0	0	114	107	0	7	0	0.0614035087719298	0.00479552192946777	0.0283524717584323	nonsignificant	ENSG00000135677	ENST00000258145	Transcript	3_prime_UTR_variant	3092	-	-	-	-	-	MODIFIER	-	-1	-	SNV	GNS	HGNC	4422	YES	CCDS8970.1	1	ENST00000258145.3:c.*1262A>C	-	-	-	-	-	-
chr12:6649723	chr12	6649723	6649723	A	G	0	110	107	0	3	0	0.0272727272727273	127	117	0	10	0	0.078740157480315	0.0942081809896111	0.154492248143547	nonsignificant	ENSG00000010295	ENST00000356896	Transcript	missense_variant	1662	1618	540	C/R	Tgc/Cgc	-	MODERATE	-	-1	-	SNV	IFFO1	HGNC	24970	YES	CCDS41741.1	-	ENST00000356896.4:c.1618A>C	ENSP00000349364.4:p.Cys540Arg	-	-	-	-	-
chr12:6879674	chr12	6879674	6879674	A	G	1	3311	2476	1	834	0	0.251887647236484	2713	1650	0	1063	0	0.391817176557317	3.94360582610326e-31	2.41635484253963e-29	significant	ENSG00000159335	ENST00000309083	Transcript	3_prime_UTR_variant	704	-	-	-	-	-	MODIFIER	-	1	-	SNV	PTMS	HGNC	9629	YES	CCDS8560.1	-	ENST00000309083.6:c.*66A>G	-	-	-	-	-	-
chr12:75889881	chr12	75889881	75889881	A	G	0	113	22	0	89	2	0.787610619469027	111	14	0	97	0	0.873873873873874	0.202026354270905	0.256916533544509	nonsignificant	ENSG00000139278	ENST00000266659	Transcript	intron_variant	-	-	-	-	-	-	MODIFIER	-	1	-	SNV	GLIPR1	HGNC	17001	YES	CCDS9011.1	-	ENST00000266659.3:c.619+439T>G	-	-	-	-	-	-
chr12:88554588	chr12	88554588	88554588	A	G	1	149	149	0	0	0	0	136	127	0	9	0	0.0661764705882353	0.00111230915540599	0.010027131691938	nonsignificant	ENSG00000139324	ENST00000266712	Transcript	missense_variant	977	757	253	R/G	Aga/Gga	-	MODERATE	-	1	-	SNV	TMTC3	HGNC	26899	YES	CCDS9032.1	1	ENST00000266712.6:c.757A>G	ENSP00000266712.6:p.Arg253Gly	-	-	-	-	-
chr12:88903	chr12	88903	88903	A	G	1	78	68	6	4	0	0.0512820512820513	103	76	13	14	0	0.135922330097087	0.0482103142648218	0.104481517088392	nonsignificant	ENSG00000226210	ENST00000400706	Transcript	non_coding_transcript_exon_variant	1057	-	-	-	-	-	MODIFIER	-	1	-	SNV	ABC7-42389800N19.1	Clone_based_vega_gene	-	YES	-	-	ENST00000400706.3:n.1057A>G	-	-	-	-	-	-
chr13:20247024	chr13	20247024	20247024	A	G	1	103	85	0	18	0	0.174757281553398	109	84	0	25	0	0.229357798165138	0.393462047123451	0.403029513314903	nonsignificant	ENSG00000196199	ENST00000361479	Transcript	3_prime_UTR_variant	3660	-	-	-	-	rs1010263961	MODIFIER	-	1	-	SNV	MPHOSPH8	HGNC	29810	YES	CCDS9287.1	-	ENST00000361479.5:c.*1009A>G	-	-	-	-	-	-
chr14:103373215	chr14	103373215	103373215	A	G	1	127	122	0	5	0	0.0393700787401575	91	81	0	10	0	0.10989010989011	0.0569602289066882	0.116223318099947	nonsignificant	ENSG00000131323	ENST00000560371	Transcript	3_prime_UTR_variant	3018	-	-	-	-	-	MODIFIER	-	1	-	SNV	TRAF3	HGNC	12033	YES	CCDS9975.1	1	ENST00000560371.1:c.*1094A>G	-	-	-	-	-	-
chr14:105834417	chr14	105834417	105834417	A	G	1	151	144	0	7	0	0.0463576158940397	138	123	0	15	0	0.108695652173913	0.0736149999690446	0.133623655845734	nonsignificant	ENSG00000179364	ENST00000458164	Transcript	missense_variant	768	593	198	Y/C	tAc/tGc	-	MODERATE	-	1	-	SNV	PACS2	HGNC	23794	YES	CCDS45178.2	1	ENST00000458164.2:c.593A>G	ENSP00000399732.2:p.Tyr198Cys	-	-	-	-	-
chr14:21928846	chr14	21928846	21928846	A	G	0	81	71	0	10	0	0.123456790123457	73	60	0	13	0	0.178082191780822	0.372822670373975	0.385994592675974	nonsignificant	ENSG00000129472	ENST00000397762	Transcript	3_prime_UTR_variant	1261	-	-	-	-	-	MODIFIER	-	-1	-	SNV	RAB2B	HGNC	20246	YES	CCDS9570.1	-	ENST00000397762.1:c.*509A>C	-	-	-	-	-	-
chr14:21928851	chr14	21928851	21928851	A	G	0	83	48	0	35	0	0.421686746987952	75	35	0	40	0	0.533333333333333	0.201988494793397	0.256916533544509	nonsignificant	ENSG00000129472	ENST00000397762	Transcript	3_prime_UTR_variant	1256	-	-	-	-	-	MODIFIER	-	-1	-	SNV	RAB2B	HGNC	20246	YES	CCDS9570.1	-	ENST00000397762.1:c.*504A>C	-	-	-	-	-	-
chr14:21928911	chr14	21928911	21928911	A	G	0	88	70	0	18	0	0.204545454545455	93	66	0	27	0	0.290322580645161	0.22870653859696	0.274266018786596	nonsignificant	ENSG00000129472	ENST00000397762	Transcript	3_prime_UTR_variant	1196	-	-	-	-	-	MODIFIER	-	-1	-	SNV	RAB2B	HGNC	20246	YES	CCDS9570.1	-	ENST00000397762.1:c.*444A>C	-	-	-	-	-	-
chr14:21992438	chr14	21992438	21992438	A	G	0	211	199	0	12	0	0.0568720379146919	153	136	0	17	0	0.111111111111111	0.0768102536062633	0.136905502853503	nonsignificant	ENSG00000165821	ENST00000327430	Transcript	missense_variant	1719	1424	475	M/T	aTg/aCg	-	MODERATE	-	-1	-	SNV	SALL2	HGNC	10526	YES	CCDS32045.1	1	ENST00000327430.3:c.1424A>C	ENSP00000333537.3:p.Met475Thr	-	-	-	-	-
chr14:23779339	chr14	23779339	23779339	A	G	1	159	137	0	22	0	0.138364779874214	127	91	0	36	0	0.283464566929134	0.00298951293156498	0.0196775117946348	nonsignificant	ENSG00000129473	ENST00000250405	Transcript	3_prime_UTR_variant	1976	-	-	-	-	-	MODIFIER	-	1	-	SNV	BCL2L2	HGNC	995	YES	CCDS9591.1	-	ENST00000250405.5:c.*1165A>G	-	-	-	-	-	-
chr14:24740100	chr14	24740100	24740100	A	G	0	118	116	0	2	0	0.0169491525423729	94	87	0	7	0	0.074468085106383	0.0810047444025831	0.141443517428345	nonsignificant	ENSG00000100949	ENST00000399409	Transcript	synonymous_variant	541	57	19	L	ctT/ctC	-	LOW	-	-1	-	SNV	RABGGTA	HGNC	9795	YES	CCDS45088.1	-	ENST00000399409.3:c.57A>C	ENSP00000382341.3:p.Leu19%3D	-	-	-	-	-
chr14:50794308	chr14	50794308	50794308	A	G	1	77	69	0	8	0	0.103896103896104	90	73	0	16	1	0.177777777777778	0.189637703737899	0.244389698507349	nonsignificant	ENSG00000100490	ENST00000395834	Transcript	downstream_gene_variant	-	-	-	-	-	-	MODIFIER	2002	-1	-	SNV	CDKL1	HGNC	1781	YES	CCDS9699.1	-	-	-	-	-	-	-	-
chr14:50794322	chr14	50794322	50794322	A	G	1	83	60	0	23	0	0.27710843373494	97	63	0	34	0	0.350515463917526	0.336209014078923	0.357288279208561	nonsignificant	ENSG00000100490	ENST00000395834	Transcript	downstream_gene_variant	-	-	-	-	-	-	MODIFIER	1988	-1	-	SNV	CDKL1	HGNC	1781	YES	CCDS9699.1	-	-	-	-	-	-	-	-
chr14:68878222	chr14	68878222	68878222	A	G	1	76	72	0	4	0	0.0526315789473684	103	86	0	17	0	0.16504854368932	0.0324130188647048	0.0853374012297307	nonsignificant	ENSG00000182185	ENST00000487270	Transcript	missense_variant	983	935	312	Y/C	tAc/tGc	COSV66842304	MODERATE	-	1	-	SNV	RAD51B	HGNC	9822	YES	CCDS9789.1	1	ENST00000487270.1:c.935A>G	ENSP00000419471.1:p.Tyr312Cys	-	-	1	1	-
chr14:74009959	chr14	74009959	74009959	A	G	1	249	247	0	2	0	0.00803212851405622	225	210	0	15	0	0.0666666666666667	0.000717603989104122	0.00721888192024147	significant	ENSG00000184227	ENST00000311148	Transcript	missense_variant	1174	866	289	Y/C	tAt/tGt	-	MODERATE	-	1	-	SNV	ACOT1	HGNC	33128	YES	CCDS32117.1	-	ENST00000311148.4:c.866A>G	ENSP00000311224.4:p.Tyr289Cys	-	-	-	-	-
chr14:75202857	chr14	75202857	75202857	A	G	1	184	175	0	9	0	0.0489130434782609	147	122	0	25	0	0.170068027210884	0.000411842802827944	0.00443397874801545	significant	ENSG00000119616	ENST00000341162	Transcript	3_prime_UTR_variant	1875	-	-	-	-	-	MODIFIER	-	1	-	SNV	FCF1	HGNC	20220	YES	CCDS9832.1	-	ENST00000341162.4:c.*1224A>G	-	-	-	-	-	-
chr14:93418331	chr14	93418331	93418331	A	G	0	256	255	0	1	0	0.00390625	227	212	0	15	0	0.066079295154185	0.000117053411854664	0.00162684410258049	significant	ENSG00000100605	ENST00000267615	Transcript	missense_variant	872	698	233	L/P	cTc/cCc	-	MODERATE	-	-1	-	SNV	ITPK1	HGNC	6177	YES	CCDS9907.1	-	ENST00000267615.6:c.698A>C	ENSP00000267615.5:p.Leu233Pro	-	-	-	-	-
chr15:30003173	chr15	30003173	30003173	A	G	0	123	121	0	2	0	0.016260162601626	133	124	0	9	0	0.0676691729323308	0.0619761330889385	0.119903259860079	nonsignificant	ENSG00000104067	ENST00000346128	Transcript	stop_lost	4709	4234	1412	*/R	Tga/Cga	-	HIGH	-	-1	-	SNV	TJP1	HGNC	11827	YES	CCDS42007.1	-	ENST00000346128.6:c.4234A>C	ENSP00000281537.7:p.Ter1412ArgextTer?	-	-	-	-	-
chr15:64446981	chr15	64446981	64446981	A	G	1	100	100	0	0	0	0	70	66	0	4	0	0.0571428571428571	0.0273004287283421	0.0766687040120941	nonsignificant	ENSG00000157734	ENST00000325881	Transcript	3_prime_UTR_variant	915	-	-	-	-	-	MODIFIER	-	1	-	SNV	SNX22	HGNC	16315	YES	CCDS10190.1	-	ENST00000325881.4:c.*274A>G	-	-	-	-	-	-
chr15:66626873	chr15	66626873	66626873	A	G	0	119	107	0	12	0	0.100840336134454	116	98	0	18	0	0.155172413793103	0.243841678686984	0.286822498141409	nonsignificant	ENSG00000166938	ENST00000319212	Transcript	downstream_gene_variant	-	-	-	-	-	-	MODIFIER	791	1	-	SNV	DIS3L	HGNC	28698	YES	CCDS45286.1	-	-	-	-	-	-	-	-
chr15:66626879	chr15	66626879	66626879	A	G	0	122	109	0	13	0	0.10655737704918	114	93	0	21	0	0.184210526315789	0.0980966731514016	0.158175018430729	nonsignificant	ENSG00000166938	ENST00000319212	Transcript	downstream_gene_variant	-	-	-	-	-	-	MODIFIER	797	1	-	SNV	DIS3L	HGNC	28698	YES	CCDS45286.1	-	-	-	-	-	-	-	-
chr15:69699540	chr15	69699540	69699540	A	G	1	81	66	0	15	0	0.185185185185185	72	53	0	19	0	0.263888888888889	0.250823672988607	0.290540313123463	nonsignificant	ENSG00000137819	ENST00000340965	Transcript	3_prime_UTR_variant	5040	-	-	-	-	-	MODIFIER	-	1	-	SNV	PAQR5	HGNC	29645	YES	CCDS10232.1	-	ENST00000340965.3:c.*3379A>G	-	-	-	-	-	-
chr15:72491545	chr15	72491545	72491545	A	G	0	9279	9128	0	150	1	0.0161655350792111	8129	7536	0	593	0	0.0729487021773896	7.09572922933803e-80	7.97086916762305e-78	significant	ENSG00000067225	ENST00000319622	Transcript	3_prime_UTR_variant	2499	-	-	-	-	-	MODIFIER	-	-1	-	SNV	PKM	HGNC	9021	YES	CCDS32285.1	-	ENST00000319622.6:c.*446A>C	-	-	-	-	-	-
chr15:75632437	chr15	75632437	75632437	A	G	1	884	671	0	213	0	0.240950226244344	828	575	0	253	0	0.305555555555556	0.00281044949092326	0.0191337672412351	nonsignificant	ENSG00000140365	ENST00000267935	Transcript	3_prime_UTR_variant	890	-	-	-	-	-	MODIFIER	-	1	-	SNV	COMMD4	HGNC	26027	YES	CCDS10277.1	-	ENST00000267935.8:c.*91A>G	-	-	-	-	-	-
chr15:79614895	chr15	79614895	79614895	A	G	1	1064	886	2	176	0	0.165413533834586	887	632	0	255	0	0.287485907553551	1.23437068295047e-10	3.32786336123447e-09	significant	ENSG00000166557	ENST00000299705	Transcript	3_prime_UTR_variant	1181	-	-	-	-	-	MODIFIER	-	1	-	SNV	TMED3	HGNC	28889	YES	CCDS10310.1	-	ENST00000299705.5:c.*339A>G	-	-	-	-	-	-
chr15:89442527	chr15	89442527	89442527	A	G	0	324	324	0	0	0	0	283	248	0	35	0	0.123674911660777	7.62595154991952e-13	2.23473536723729e-11	significant	ENSG00000140545	ENST00000268150	Transcript	3_prime_UTR_variant	1355	-	-	-	-	-	MODIFIER	-	-1	-	SNV	MFGE8	HGNC	7036	YES	CCDS10347.1	-	ENST00000268150.8:c.*99A>C	-	-	-	-	-	-
chr15:89449007	chr15	89449007	89449007	A	G	0	806	778	0	27	1	0.0334987593052109	659	599	0	60	0	0.0910470409711684	3.91956296354252e-06	6.95206694059911e-05	significant	ENSG00000140545	ENST00000268150	Transcript	synonymous_variant	758	666	222	L	ctT/ctC	-	LOW	-	-1	-	SNV	MFGE8	HGNC	7036	YES	CCDS10347.1	-	ENST00000268150.8:c.666A>C	ENSP00000268150.8:p.Leu222%3D	-	-	-	-	-
chr15:90441086	chr15	90441086	90441086	A	G	0	93	87	0	6	0	0.0645161290322581	86	76	0	10	0	0.116279069767442	0.296323786913267	0.325984283205286	nonsignificant	ENSG00000250021	ENST00000398333	Transcript	intron_variant	-	-	-	-	-	-	MODIFIER	-	-1	-	SNV	C15orf38-AP3S2	HGNC	38824	YES	CCDS55977.1	-	ENST00000398333.3:c.672+5362A>C	-	-	-	-	-	-
chr15:91450584	chr15	91450584	91450584	A	G	1	197	190	0	7	0	0.0355329949238579	199	180	0	19	0	0.0954773869346734	0.0239873589178828	0.0712223784610264	nonsignificant	ENSG00000196547	ENST00000360468	Transcript	missense_variant	1073	1055	352	Y/C	tAc/tGc	-	MODERATE	-	1	-	SNV	MAN2A2	HGNC	6825	YES	CCDS32332.1	-	ENST00000360468.3:c.1055A>G	ENSP00000353655.3:p.Tyr352Cys	-	-	-	-	-
chr16:1496681	chr16	1496681	1496681	A	G	0	97	95	0	2	0	0.0206185567010309	104	95	0	9	0	0.0865384615384615	0.0599866532750519	0.118279861647319	nonsignificant	ENSG00000103249	ENST00000382745	Transcript	missense_variant	2975	2369	790	F/S	tTc/tCc	-	MODERATE	-	-1	-	SNV	CLCN7	HGNC	2025	YES	CCDS32361.1	1	ENST00000382745.4:c.2369A>C	ENSP00000372193.4:p.Phe790Ser	-	-	-	-	-
chr16:2012503	chr16	2012503	2012503	A	G	0	24011	23216	0	793	2	0.0330265295073092	21970	19989	0	1981	0	0.0901684114701866	6.85774364656161e-149	4.62211921778252e-146	significant	ENSG00000140988	ENST00000343262	Transcript	missense_variant	761	704	235	I/T	aTc/aCc	-	MODERATE	-	-1	-	SNV	RPS2	HGNC	10404	YES	CCDS10452.1	-	ENST00000343262.4:c.704A>C	ENSP00000341885.4:p.Ile235Thr	-	-	-	-	-
chr16:28986672	chr16	28986672	28986672	A	G	1	181	148	0	33	0	0.18232044198895	156	115	0	41	0	0.262820512820513	0.0865517273358763	0.146941723487105	nonsignificant	ENSG00000169682	ENST00000311008	Transcript	missense_variant	577	200	67	Y/C	tAc/tGc	rs748983021	MODERATE	-	1	-	SNV	SPNS1	HGNC	30621	YES	CCDS10646.1	-	ENST00000311008.11:c.200A>G	ENSP00000309945.11:p.Tyr67Cys	-	-	-	-	-
chr16:31102184	chr16	31102184	31102184	A	G	0	140	137	0	3	0	0.0214285714285714	118	109	0	9	0	0.076271186440678	0.0708649116190554	0.130857398441763	nonsignificant	ENSG00000167397	ENST00000394975	Transcript	3_prime_UTR_variant	991	-	-	-	-	-	MODIFIER	-	-1	-	SNV	VKORC1	HGNC	23663	YES	CCDS10703.1	1	ENST00000394975.2:c.*271A>C	-	-	-	-	-	-
chr16:315020	chr16	315020	315020	A	G	1	468	428	0	40	0	0.0854700854700855	382	324	0	58	0	0.151832460732984	0.00340103515927825	0.0216254499750334	nonsignificant	ENSG00000167930	ENST00000399932	Transcript	stop_lost	2109	1658	553	*/W	tAg/tGg	-	HIGH	-	1	-	SNV	ITFG3	HGNC	14163	YES	CCDS10402.1	-	ENST00000399932.3:c.1658A>G	ENSP00000382814.3:p.Ter553TrpextTer14	-	-	-	-	-
chr16:48386295	chr16	48386295	48386295	A	G	1	118	93	0	25	0	0.211864406779661	102	69	0	33	0	0.323529411764706	0.0670493210584888	0.126586113146839	nonsignificant	ENSG00000102910	ENST00000285737	Transcript	3_prime_UTR_variant	3234	-	-	-	-	rs938678932	MODIFIER	-	1	-	SNV	LONP2	HGNC	20598	YES	CCDS10734.1	-	ENST00000285737.4:c.*582A>G	-	-	-	-	-	-
chr16:48387215	chr16	48387215	48387215	A	G	1	159	143	0	16	0	0.10062893081761	107	88	0	19	0	0.177570093457944	0.0949117499720165	0.154518162997921	nonsignificant	ENSG00000102910	ENST00000285737	Transcript	3_prime_UTR_variant	4154	-	-	-	-	rs1140176	MODIFIER	-	1	-	SNV	LONP2	HGNC	20598	YES	CCDS10734.1	-	ENST00000285737.4:c.*1502A>G	-	-	-	-	-	-
chr16:48387238	chr16	48387238	48387238	A	G	1	124	118	0	6	0	0.0483870967741935	81	71	0	10	0	0.123456790123457	0.0632809819760058	0.121168698442693	nonsignificant	ENSG00000102910	ENST00000285737	Transcript	3_prime_UTR_variant	4177	-	-	-	-	rs1140177	MODIFIER	-	1	-	SNV	LONP2	HGNC	20598	YES	CCDS10734.1	-	ENST00000285737.4:c.*1525A>G	-	-	-	-	-	-
chr16:4847483	chr16	4847483	4847483	A	G	0	169	165	0	4	0	0.0236686390532544	147	130	0	17	0	0.115646258503401	0.00119004427557265	0.0104167511913762	nonsignificant	ENSG00000067836	ENST00000322048	Transcript	missense_variant	1221	842	281	F/S	tTc/tCc	-	MODERATE	-	-1	-	SNV	ROGDI	HGNC	29478	YES	CCDS10523.1	1	ENST00000322048.7:c.842A>C	ENSP00000322832.5:p.Phe281Ser	-	-	-	-	-
chr16:50139542	chr16	50139542	50139542	A	G	1	142	136	0	6	0	0.0422535211267606	156	140	0	16	0	0.102564102564103	0.0739489964843601	0.133623655845734	nonsignificant	ENSG00000155393	ENST00000299192	Transcript	3_prime_UTR_variant	2804	-	-	-	-	-	MODIFIER	-	1	-	SNV	HEATR3	HGNC	26087	YES	CCDS10739.1	-	ENST00000299192.7:c.*570A>G	-	-	-	-	-	-
chr16:50139592	chr16	50139592	50139592	A	G	1	130	122	0	8	0	0.0615384615384615	131	110	0	21	0	0.16030534351145	0.0168927767852236	0.0569286577662036	nonsignificant	ENSG00000155393	ENST00000299192	Transcript	3_prime_UTR_variant	2854	-	-	-	-	-	MODIFIER	-	1	-	SNV	HEATR3	HGNC	26087	YES	CCDS10739.1	-	ENST00000299192.7:c.*620A>G	-	-	-	-	-	-
chr16:61089377	chr16	61089377	61089377	A	G	0	168	166	0	2	0	0.0119047619047619	211	187	0	24	0	0.113744075829384	4.89122131749024e-05	0.000766670504183354	significant	ENSG00000224631	ENST00000591758	Transcript	non_coding_transcript_exon_variant	492	-	-	-	-	-	MODIFIER	-	-1	-	SNV	RP11-51O6.1	Clone_based_vega_gene	-	YES	-	-	ENST00000591758.1:n.492A>C	-	-	-	-	-	-
chr16:67579615	chr16	67579615	67579615	A	G	1	120	112	0	8	0	0.0666666666666667	145	125	0	20	0	0.137931034482759	0.0715915637456997	0.131838016296726	nonsignificant	ENSG00000039523	ENST00000422602	Transcript	missense_variant	3395	3299	1100	K/R	aAg/aGg	-	MODERATE	-	1	-	SNV	FAM65A	HGNC	25836	YES	CCDS54026.1	-	ENST00000422602.2:c.3299A>G	ENSP00000400099.2:p.Lys1100Arg	-	-	-	-	-
chr16:67691673	chr16	67691673	67691673	A	G	0	208	200	0	8	0	0.0384615384615385	185	167	0	18	0	0.0972972972972973	0.0244549824831629	0.071663731276747	nonsignificant	ENSG00000102977	ENST00000393919	Transcript	synonymous_variant	1813	1548	516	H	caT/caC	-	LOW	-	-1	-	SNV	ACD	HGNC	25070	YES	CCDS42181.1	1	ENST00000393919.4:c.1548A>C	ENSP00000377496.4:p.His516%3D	-	-	-	-	-
chr16:70608228	chr16	70608228	70608228	A	G	1	65	65	0	0	0	0	71	67	0	4	0	0.0563380281690141	0.120925301254306	0.18152261257328	nonsignificant	ENSG00000189091	ENST00000302516	Transcript	3_prime_UTR_variant	6377	-	-	-	-	-	MODIFIER	-	1	-	SNV	SF3B3	HGNC	10770	YES	CCDS10894.1	-	ENST00000302516.5:c.*2512A>G	-	-	-	-	-	-
chr16:70608248	chr16	70608248	70608248	A	G	1	73	67	0	6	0	0.0821917808219178	76	64	0	12	0	0.157894736842105	0.20985529277525	0.262904214368993	nonsignificant	ENSG00000189091	ENST00000302516	Transcript	3_prime_UTR_variant	6397	-	-	-	-	-	MODIFIER	-	1	-	SNV	SF3B3	HGNC	10770	YES	CCDS10894.1	-	ENST00000302516.5:c.*2532A>G	-	-	-	-	-	-
chr16:72141334	chr16	72141334	72141334	A	G	1	185	177	0	8	0	0.0432432432432432	155	136	0	19	0	0.12258064516129	0.00848072554156279	0.0364517021415646	nonsignificant	ENSG00000140829	ENST00000268482	Transcript	missense_variant	3205	2696	899	K/R	aAg/aGg	-	MODERATE	-	1	-	SNV	DHX38	HGNC	17211	YES	CCDS10907.1	1	ENST00000268482.3:c.2696A>G	ENSP00000268482.3:p.Lys899Arg	-	-	-	-	-
chr16:733506	chr16	733506	733506	A	G	0	190	186	0	4	0	0.0210526315789474	161	140	0	21	0	0.130434782608696	8.82329070530499e-05	0.00126529743305863	significant	ENSG00000161999	ENST00000412368	Transcript	intron_variant	-	-	-	-	-	-	MODIFIER	-	-1	-	SNV	JMJD8	HGNC	14148	YES	CCDS45369.1	-	ENST00000412368.2:c.454+24A>C	-	-	-	-	-	-
chr16:75479250	chr16	75479250	75479250	A	G	0	93	90	0	3	0	0.032258064516129	119	109	0	10	0	0.0840336134453782	0.153581904962654	0.211253477438426	nonsignificant	ENSG00000166822	ENST00000561878	Transcript	downstream_gene_variant	-	-	-	-	-	-	MODIFIER	1667	-1	-	SNV	TMEM170A	HGNC	29577	YES	CCDS10917.1	-	-	-	-	-	-	-	-
chr16:75479470	chr16	75479470	75479470	A	G	0	79	45	0	34	0	0.430379746835443	85	37	0	48	0	0.564705882352941	0.117839511646526	0.180403349225836	nonsignificant	ENSG00000166822	ENST00000561878	Transcript	downstream_gene_variant	-	-	-	-	-	-	MODIFIER	1447	-1	-	SNV	TMEM170A	HGNC	29577	YES	CCDS10917.1	-	-	-	-	-	-	-	-
chr16:81063283	chr16	81063283	81063283	A	G	1	88	88	0	0	0	0	92	86	0	6	0	0.0652173913043478	0.0289005800792755	0.0790644752857004	nonsignificant	ENSG00000166451	ENST00000393335	Transcript	intron_variant	-	-	-	-	-	-	MODIFIER	-	1	-	SNV	CENPN	HGNC	30873	YES	CCDS42199.1	-	ENST00000393335.3:c.937+1381A>G	-	-	-	-	-	-
chr16:81063363	chr16	81063363	81063363	A	G	1	82	81	0	1	0	0.0121951219512195	99	92	0	7	0	0.0707070707070707	0.073866642599907	0.133623655845734	nonsignificant	ENSG00000166451	ENST00000393335	Transcript	intron_variant	-	-	-	-	-	-	MODIFIER	-	1	-	SNV	CENPN	HGNC	30873	YES	CCDS42199.1	-	ENST00000393335.3:c.937+1461A>G	-	-	-	-	-	-
chr16:81064611	chr16	81064611	81064611	A	G	1	103	101	0	2	0	0.0194174757281553	95	88	0	7	0	0.0736842105263158	0.0903523015428241	0.150968798537134	nonsignificant	ENSG00000166451	ENST00000393335	Transcript	intron_variant	-	-	-	-	-	-	MODIFIER	-	1	-	SNV	CENPN	HGNC	30873	YES	CCDS42199.1	-	ENST00000393335.3:c.938-1564A>G	-	-	-	-	-	-
chr17:1579920	chr17	1579920	1579920	A	G	0	906	906	0	0	0	0	780	729	0	51	0	0.0653846153846154	3.41273204973642e-18	1.43761337595147e-16	significant	ENSG00000174231	ENST00000572621	Transcript	missense_variant	2533	2267	756	F/S	tTc/tCc	COSV104614948	MODERATE	-	-1	-	SNV	PRPF8	HGNC	17340	YES	CCDS11010.1	1	ENST00000572621.1:c.2267A>C	ENSP00000460348.1:p.Phe756Ser	-	-	1	1	-
chr17:17395439	chr17	17395439	17395439	A	G	1	185	176	0	9	0	0.0486486486486487	146	126	0	20	0	0.136986301369863	0.00582412800744626	0.0311150266525025	nonsignificant	ENSG00000141026	ENST00000268711	Transcript	3_prime_UTR_variant	1127	-	-	-	-	rs1352093396	MODIFIER	-	1	-	SNV	MED9	HGNC	25487	YES	CCDS11184.1	-	ENST00000268711.3:c.*630A>G	-	-	-	-	-	-
chr17:18176090	chr17	18176090	18176090	A	G	0	70	66	0	4	0	0.0571428571428571	81	69	0	12	0	0.148148148148148	0.109802322063364	0.172800407632057	nonsignificant	ENSG00000177302	ENST00000321105	Transcript	downstream_gene_variant	-	-	-	-	-	-	MODIFIER	1191	-1	-	SNV	TOP3A	HGNC	11992	YES	CCDS11194.1	1	-	-	-	-	-	-	-
chr17:18177532	chr17	18177532	18177532	A	G	0	113	107	0	6	0	0.0530973451327434	93	81	0	12	0	0.129032258064516	0.0808242111795209	0.141443517428345	nonsignificant	ENSG00000177302	ENST00000321105	Transcript	3_prime_UTR_variant	3805	-	-	-	-	-	MODIFIER	-	-1	-	SNV	TOP3A	HGNC	11992	YES	CCDS11194.1	1	ENST00000321105.5:c.*584A>C	-	-	-	-	-	-
chr17:19349461	chr17	19349461	19349461	A	G	0	101	94	0	7	0	0.0693069306930693	125	106	0	19	0	0.152	0.0606345291880517	0.118457022239846	nonsignificant	ENSG00000189343	ENST00000439860	Transcript	non_coding_transcript_exon_variant	708	-	-	-	-	-	MODIFIER	-	-1	-	SNV	RPS2P46	HGNC	35839	YES	-	-	ENST00000439860.2:n.708A>C	-	-	-	-	-	-
chr17:28850853	chr17	28850853	28850853	A	G	1	116	110	0	6	0	0.0517241379310345	114	100	0	14	0	0.12280701754386	0.0638664790839884	0.121943362330335	nonsignificant	ENSG00000108587	ENST00000225724	Transcript	3_prime_UTR_variant	2282	-	-	-	-	-	MODIFIER	-	1	-	SNV	GOSR1	HGNC	4430	YES	CCDS11258.1	-	ENST00000225724.5:c.*1457A>G	-	-	-	-	-	-
chr17:35837632	chr17	35837632	35837632	A	G	1	103	102	0	1	0	0.00970873786407767	85	76	0	9	0	0.105882352941176	0.00580221322442	0.0311150266525025	nonsignificant	ENSG00000108264	ENST00000394395	Transcript	3_prime_UTR_variant	2050	-	-	-	-	-	MODIFIER	-	1	-	SNV	TADA2A	HGNC	11531	YES	CCDS11319.1	-	ENST00000394395.2:c.*545A>G	-	-	-	-	-	-
chr17:35837669	chr17	35837669	35837669	A	G	1	138	135	0	3	0	0.0217391304347826	101	88	0	13	0	0.128712871287129	0.00134472702813805	0.0111894569995685	nonsignificant	ENSG00000108264	ENST00000394395	Transcript	3_prime_UTR_variant	2087	-	-	-	-	-	MODIFIER	-	1	-	SNV	TADA2A	HGNC	11531	YES	CCDS11319.1	-	ENST00000394395.2:c.*582A>G	-	-	-	-	-	-
chr17:35837670	chr17	35837670	35837670	A	G	1	146	143	0	3	0	0.0205479452054795	98	87	0	11	0	0.112244897959184	0.0037695493319607	0.0228889752228965	nonsignificant	ENSG00000108264	ENST00000394395	Transcript	3_prime_UTR_variant	2088	-	-	-	-	rs1210233716	MODIFIER	-	1	-	SNV	TADA2A	HGNC	11531	YES	CCDS11319.1	-	ENST00000394395.2:c.*583A>G	-	-	-	-	-	-
chr17:35837725	chr17	35837725	35837725	A	G	1	117	112	0	5	0	0.0427350427350427	85	72	0	13	0	0.152941176470588	0.0106886459123745	0.0423773373231789	nonsignificant	ENSG00000108264	ENST00000394395	Transcript	3_prime_UTR_variant	2143	-	-	-	-	-	MODIFIER	-	1	-	SNV	TADA2A	HGNC	11531	YES	CCDS11319.1	-	ENST00000394395.2:c.*638A>G	-	-	-	-	-	-
chr17:37005839	chr17	37005839	37005839	A	G	0	94	71	0	23	0	0.24468085106383	110	77	0	33	0	0.3	0.432522448238954	0.437717913082665	nonsignificant	ENSG00000125691	ENST00000479035	Transcript	3_prime_UTR_variant	1102	-	-	-	-	-	MODIFIER	-	-1	-	SNV	RPL23	HGNC	10316	YES	CCDS11330.1	-	ENST00000479035.2:c.*546A>C	-	-	-	-	-	-
chr17:38248236	chr17	38248236	38248236	A	G	1	104	100	0	4	0	0.0384615384615385	86	72	0	14	0	0.162790697674419	0.00513073025182362	0.0294991347282842	nonsignificant	ENSG00000126351	ENST00000264637	Transcript	intron_variant	-	-	-	-	-	-	MODIFIER	-	1	-	SNV	THRA	HGNC	11796	YES	CCDS11360.1	1	ENST00000264637.4:c.1111-1037A>G	-	-	-	-	-	-
chr17:38458843	chr17	38458843	38458843	A	G	1	184	171	0	13	0	0.0706521739130435	213	185	0	28	0	0.131455399061033	0.0490540124747057	0.104742988542192	nonsignificant	ENSG00000094804	ENST00000209728	Transcript	3_prime_UTR_variant	2744	-	-	-	-	-	MODIFIER	-	1	-	SNV	CDC6	HGNC	1744	YES	CCDS11365.1	1	ENST00000209728.4:c.*590A>G	-	-	-	-	-	-
chr17:40126256	chr17	40126256	40126256	A	G	1	405	405	0	0	0	0	363	340	0	23	0	0.0633608815426997	2.23813045972935e-08	5.38749974949135e-07	significant	ENSG00000173786	ENST00000393892	Transcript	3_prime_UTR_variant	1724	-	-	-	-	-	MODIFIER	-	1	-	SNV	CNP	HGNC	2158	YES	CCDS11414.2	-	ENST00000393892.3:c.*314A>G	-	-	-	-	-	-
chr17:41606558	chr17	41606558	41606558	A	G	0	225	177	0	48	0	0.213333333333333	198	138	0	60	0	0.303030303030303	0.0440275085316103	0.0992795243016001	nonsignificant	ENSG00000175832	ENST00000319349	Transcript	missense_variant	1474	1175	392	F/S	tTc/tCc	-	MODERATE	-	-1	-	SNV	ETV4	HGNC	3493	YES	CCDS11465.1	1	ENST00000319349.5:c.1175A>C	ENSP00000321835.4:p.Phe392Ser	-	-	-	-	-
chr17:42089284	chr17	42089284	42089284	A	G	0	274	214	0	60	0	0.218978102189781	215	145	0	70	0	0.325581395348837	0.00984139381261723	0.0402006026042667	nonsignificant	ENSG00000091947	ENST00000589334	Transcript	3_prime_UTR_variant	1102	-	-	-	-	-	MODIFIER	-	-1	-	SNV	TMEM101	HGNC	28653	YES	CCDS11474.1	-	ENST00000589334.1:c.*12A>C	-	-	-	-	-	-
chr17:42876711	chr17	42876711	42876711	A	G	0	93	82	0	11	0	0.118279569892473	84	69	0	15	0	0.178571428571429	0.292325855445338	0.322996109131406	nonsignificant	ENSG00000182963	ENST00000426548	Transcript	3_prime_UTR_variant	6745	-	-	-	-	-	MODIFIER	-	-1	-	SNV	GJC1	HGNC	4280	YES	CCDS11487.1	-	ENST00000426548.1:c.*5284A>C	-	-	-	-	-	-
chr17:43198274	chr17	43198274	43198274	A	G	0	132	132	0	0	0	0	95	86	0	9	0	0.0947368421052632	0.000312835714804463	0.00351418786297013	significant	ENSG00000161714	ENST00000322765	Transcript	synonymous_variant	663	549	183	L	ctT/ctC	-	LOW	-	-1	-	SNV	PLCD3	HGNC	9061	YES	-	-	ENST00000322765.5:c.549A>C	ENSP00000313731.5:p.Leu183%3D	-	-	-	-	-
chr17:43214798	chr17	43214798	43214798	A	G	1	79	76	0	3	0	0.0379746835443038	78	71	0	7	0	0.0897435897435897	0.209823738962998	0.262904214368993	nonsignificant	ENSG00000181513	ENST00000431281	Transcript	missense_variant	948	479	160	K/R	aAg/aGg	rs1354978327	MODERATE	-	1	-	SNV	ACBD4	HGNC	23337	YES	CCDS45710.1	-	ENST00000431281.1:c.479A>G	ENSP00000405969.1:p.Lys160Arg	-	-	-	-	-
chr17:45566179	chr17	45566179	45566179	A	G	0	88	73	0	15	0	0.170454545454545	77	58	0	19	0	0.246753246753247	0.251313060164657	0.290540313123463	nonsignificant	ENSG00000228782	ENST00000425159	Transcript	intron_variant,non_coding_transcript_variant	-	-	-	-	-	-	MODIFIER	-	-1	-	SNV	MRPL45P2	HGNC	29716	YES	-	-	ENST00000425159.3:n.407+1353A>C	-	-	-	-	-	-
chr17:45566217	chr17	45566217	45566217	A	G	0	92	92	0	0	0	0	68	62	0	6	0	0.0882352941176471	0.00516453694056014	0.0294991347282842	nonsignificant	ENSG00000228782	ENST00000425159	Transcript	intron_variant,non_coding_transcript_variant	-	-	-	-	-	-	MODIFIER	-	-1	-	SNV	MRPL45P2	HGNC	29716	YES	-	-	ENST00000425159.3:n.407+1315A>C	-	-	-	-	-	-
chr17:49041757	chr17	49041757	49041757	A	G	0	98	95	0	3	0	0.0306122448979592	93	83	0	10	0	0.10752688172043	0.0445660612535102	0.0992795243016001	nonsignificant	ENSG00000008294	ENST00000262013	Transcript	3_prime_UTR_variant	6051	-	-	-	-	-	MODIFIER	-	-1	-	SNV	SPAG9	HGNC	14524	YES	CCDS45740.1	-	ENST00000262013.7:c.*1876A>C	-	-	-	-	-	-
chr17:57279211	chr17	57279211	57279211	A	G	1	196	194	0	2	0	0.0102040816326531	181	170	0	11	0	0.0607734806629834	0.00913705685331915	0.0380146686366488	nonsignificant	ENSG00000068489	ENST00000262293	Transcript	3_prime_UTR_variant	1614	-	-	-	-	-	MODIFIER	-	1	-	SNV	PRR11	HGNC	25619	YES	CCDS11614.1	-	ENST00000262293.4:c.*219A>G	-	-	-	-	-	-
chr17:57279253	chr17	57279253	57279253	A	G	1	196	189	0	7	0	0.0357142857142857	209	190	0	19	0	0.0909090909090909	0.0260375102411866	0.0738195495430163	nonsignificant	ENSG00000068489	ENST00000262293	Transcript	3_prime_UTR_variant	1656	-	-	-	-	-	MODIFIER	-	1	-	SNV	PRR11	HGNC	25619	YES	CCDS11614.1	-	ENST00000262293.4:c.*261A>G	-	-	-	-	-	-
chr17:57281125	chr17	57281125	57281125	A	G	1	212	141	0	71	0	0.334905660377358	161	93	0	68	0	0.422360248447205	0.0852956697434468	0.145921035889868	nonsignificant	ENSG00000068489	ENST00000262293	Transcript	downstream_gene_variant	-	-	-	-	-	rs3206832	MODIFIER	1196	1	-	SNV	PRR11	HGNC	25619	YES	CCDS11614.1	-	-	-	-	-	-	-	-
chr17:57351618	chr17	57351618	57351618	A	G	1	75	74	0	1	0	0.0133333333333333	92	86	0	6	0	0.0652173913043478	0.130773812457014	0.191196419947999	nonsignificant	ENSG00000153982	ENST00000284116	Transcript	3_prime_UTR_variant	1566	-	-	-	-	-	MODIFIER	-	1	-	SNV	GDPD1	HGNC	20883	YES	CCDS11616.1	-	ENST00000284116.4:c.*484A>G	-	-	-	-	-	-
chr17:57351671	chr17	57351671	57351671	A	G	1	78	75	0	3	0	0.0384615384615385	96	87	0	9	0	0.09375	0.229623857196469	0.274266018786596	nonsignificant	ENSG00000153982	ENST00000284116	Transcript	3_prime_UTR_variant	1619	-	-	-	-	-	MODIFIER	-	1	-	SNV	GDPD1	HGNC	20883	YES	CCDS11616.1	-	ENST00000284116.4:c.*537A>G	-	-	-	-	-	-
chr17:60526917	chr17	60526917	60526917	A	G	1	74	74	0	0	0	0	74	70	0	4	0	0.0540540540540541	0.119915552427868	0.181322264260918	nonsignificant	ENSG00000087995	ENST00000311506	Transcript	3_prime_UTR_variant	2000	-	-	-	-	-	MODIFIER	-	1	-	SNV	METTL2A	HGNC	25755	YES	CCDS45752.1	-	ENST00000311506.5:c.*827A>G	-	-	-	-	-	-
chr17:66122327	chr17	66122327	66122327	A	G	1	108	103	0	5	0	0.0462962962962963	123	111	0	12	0	0.0975609756097561	0.205949306804233	0.2594576313758	nonsignificant	ENSG00000267023	ENST00000586022	Transcript	intron_variant,non_coding_transcript_variant	-	-	-	-	-	-	MODIFIER	-	-1	-	SNV	LRRC37A16P	HGNC	43820	YES	-	-	ENST00000586022.1:n.3620+291T>C	-	-	-	-	-	-
chr17:73975396	chr17	73975396	73975396	A	G	1	105	104	0	1	0	0.00952380952380952	93	87	0	6	0	0.0645161290322581	0.0527973790664247	0.109831584848056	nonsignificant	ENSG00000161533	ENST00000293217	Transcript	5_prime_UTR_variant	49	-	-	-	-	-	MODIFIER	-	-1	-	SNV	ACOX1	HGNC	119	YES	CCDS11734.1	1	ENST00000293217.5:c.-242T>C	-	-	-	-	-	-
chr17:7405861	chr17	7405861	7405861	A	G	1	279	272	0	7	0	0.025089605734767	268	247	0	21	0	0.0783582089552239	0.00586292045232613	0.0311150266525025	nonsignificant	ENSG00000181222	ENST00000322644	Transcript	missense_variant	2996	2597	866	K/R	aAg/aGg	-	MODERATE	-	1	-	SNV	POLR2A	HGNC	9187	YES	CCDS32548.1	1	ENST00000322644.6:c.2597A>G	ENSP00000314949.6:p.Lys866Arg	-	-	-	-	-
chr17:7798818	chr17	7798818	7798818	A	G	1	123	107	0	16	0	0.130081300813008	110	85	0	25	0	0.227272727272727	0.0590648529760586	0.117378096408574	nonsignificant	ENSG00000170004	ENST00000380358	Transcript	synonymous_variant	1843	1842	614	V	gtA/gtG	rs746307733	LOW	-	1	-	SNV	CHD3	HGNC	1918	YES	CCDS32553.2	1	ENST00000380358.4:c.1842A>G	ENSP00000369716.4:p.Val614%3D	-	-	-	-	-
chr18:23749183	chr18	23749183	23749183	A	G	0	312	261	0	51	0	0.163461538461538	219	171	0	48	0	0.219178082191781	0.113701492574452	0.176171967805012	nonsignificant	ENSG00000154611	ENST00000308268	Transcript	intron_variant	-	-	-	-	-	-	MODIFIER	-	1	-	SNV	PSMA8	HGNC	22985	YES	CCDS32808.1	-	ENST00000308268.6:c.496-9611T>G	-	-	-	-	-	-
chr19:10942393	chr19	10942393	10942393	A	G	1	101	97	0	4	0	0.0396039603960396	91	81	0	10	0	0.10989010989011	0.0932636492028567	0.153316340396891	nonsignificant	ENSG00000079805	ENST00000389253	Transcript	3_prime_UTR_variant	3395	-	-	-	-	-	MODIFIER	-	1	-	SNV	DNM2	HGNC	2974	YES	CCDS45969.1	1	ENST00000389253.4:c.*670A>G	-	-	-	-	-	-
chr19:11040806	chr19	11040806	11040806	A	G	1	216	188	0	28	0	0.12962962962963	148	120	0	28	0	0.189189189189189	0.139722629807134	0.198259057873702	nonsignificant	ENSG00000142444	ENST00000270502	Transcript	3_prime_UTR_variant	1301	-	-	-	-	rs1135488	MODIFIER	-	1	-	SNV	C19orf52	HGNC	25152	YES	CCDS12252.1	-	ENST00000270502.6:c.*428A>G	-	-	-	-	-	-
chr19:11257185	chr19	11257185	11257185	A	G	0	89	64	0	25	0	0.280898876404494	84	48	0	36	0	0.428571428571429	0.0558353664555666	0.115085740033798	nonsignificant	ENSG00000161888	ENST00000592540	Transcript	3_prime_UTR_variant	1300	-	-	-	-	-	MODIFIER	-	-1	-	SNV	SPC24	HGNC	26913	YES	CCDS45974.1	-	ENST00000592540.1:c.*674A>C	-	-	-	-	-	-
chr19:11257198	chr19	11257198	11257198	A	G	0	111	104	0	7	0	0.0630630630630631	113	100	0	13	0	0.115044247787611	0.241291989445348	0.285317194537131	nonsignificant	ENSG00000161888	ENST00000592540	Transcript	3_prime_UTR_variant	1287	-	-	-	-	-	MODIFIER	-	-1	-	SNV	SPC24	HGNC	26913	YES	CCDS45974.1	-	ENST00000592540.1:c.*661A>C	-	-	-	-	-	-
chr19:11257260	chr19	11257260	11257260	A	G	0	164	141	0	23	0	0.140243902439024	152	123	0	29	0	0.190789473684211	0.287817974145724	0.318537462355037	nonsignificant	ENSG00000161888	ENST00000592540	Transcript	3_prime_UTR_variant	1225	-	-	-	-	-	MODIFIER	-	-1	-	SNV	SPC24	HGNC	26913	YES	CCDS45974.1	-	ENST00000592540.1:c.*599A>C	-	-	-	-	-	-
chr19:11257319	chr19	11257319	11257319	A	G	0	172	162	0	10	0	0.0581395348837209	172	153	0	19	0	0.11046511627907	0.11930877593252	0.18111287157324	nonsignificant	ENSG00000161888	ENST00000592540	Transcript	3_prime_UTR_variant	1166	-	-	-	-	-	MODIFIER	-	-1	-	SNV	SPC24	HGNC	26913	YES	CCDS45974.1	-	ENST00000592540.1:c.*540A>C	-	-	-	-	-	-
chr19:11560835	chr19	11560835	11560835	A	G	1	83	80	0	3	0	0.036144578313253	84	76	0	8	0	0.0952380952380952	0.21084412853935	0.263217701062807	nonsignificant	ENSG00000130175	ENST00000252455	Transcript	intron_variant	-	-	-	-	-	rs1440049301	MODIFIER	-	1	-	SNV	PRKCSH	HGNC	9411	YES	CCDS32911.1	1	ENST00000252455.2:c.*16+592A>G	-	-	-	-	-	-
chr19:11561161	chr19	11561161	11561161	A	G	1	114	97	0	17	0	0.149122807017544	91	70	0	21	0	0.230769230769231	0.15061686481752	0.208024112473378	nonsignificant	ENSG00000130175	ENST00000252455	Transcript	intron_variant	-	-	-	-	-	-	MODIFIER	-	1	-	SNV	PRKCSH	HGNC	9411	YES	CCDS32911.1	1	ENST00000252455.2:c.*17-300A>G	-	-	-	-	-	-
chr19:13883379	chr19	13883379	13883379	A	G	1	130	124	0	6	0	0.0461538461538462	133	114	0	19	0	0.142857142857143	0.0105103480463553	0.0420421742243758	nonsignificant	ENSG00000037757	ENST00000040663	Transcript	3_prime_UTR_variant	1434	-	-	-	-	COSV50003610	MODIFIER	-	1	-	SNV	MRI1	HGNC	28469	YES	CCDS32923.1	-	ENST00000040663.6:c.*284A>G	-	-	-	1	1	-
chr19:13883388	chr19	13883388	13883388	A	G	1	131	58	0	73	0	0.557251908396947	129	45	0	84	0	0.651162790697674	0.129841354224673	0.190780967137914	nonsignificant	ENSG00000037757	ENST00000040663	Transcript	3_prime_UTR_variant	1443	-	-	-	-	rs911844605,COSV50003618	MODIFIER	-	1	-	SNV	MRI1	HGNC	28469	YES	CCDS32923.1	-	ENST00000040663.6:c.*293A>G	-	-	-	0,1	0,1	-
chr19:13883393	chr19	13883393	13883393	A	G	1	131	126	0	5	0	0.0381679389312977	129	117	0	12	0	0.0930232558139535	0.0836738572802288	0.144235753981775	nonsignificant	ENSG00000037757	ENST00000040663	Transcript	3_prime_UTR_variant	1448	-	-	-	-	-	MODIFIER	-	1	-	SNV	MRI1	HGNC	28469	YES	CCDS32923.1	-	ENST00000040663.6:c.*298A>G	-	-	-	-	-	-
chr19:1458553	chr19	1458553	1458553	A	G	0	124	122	0	2	0	0.0161290322580645	118	108	0	10	0	0.0847457627118644	0.0170093245686835	0.0570362425835458	nonsignificant	ENSG00000115266	ENST00000535453	Transcript	intron_variant	-	-	-	-	-	-	MODIFIER	-	1	-	SNV	APC2	HGNC	24036	YES	CCDS12068.1	1	ENST00000535453.1:c.1303+494T>G	-	-	-	-	-	-
chr19:18288551	chr19	18288551	18288551	A	G	1	444	417	0	27	0	0.0608108108108108	335	286	0	49	0	0.146268656716418	8.32787329285516e-05	0.00122021447812704	significant	ENSG00000216490	ENST00000407280	Transcript	missense_variant	842	667	223	T/A	Acc/Gcc	COSV101325396	MODERATE	-	1	-	SNV	IFI30	HGNC	5398	YES	CCDS46015.1	-	ENST00000407280.3:c.667A>G	ENSP00000384886.1:p.Thr223Ala	-	-	1	1	-
chr19:2132555	chr19	2132555	2132555	A	G	0	578	498	0	80	0	0.13840830449827	480	379	0	101	0	0.210416666666667	0.00236135060182011	0.0172994598437691	nonsignificant	ENSG00000065000	ENST00000355272	Transcript	missense_variant	584	377	126	F/S	tTc/tCc	-	MODERATE	-	-1	-	SNV	AP3D1	HGNC	568	YES	CCDS58638.1	1	ENST00000355272.6:c.377A>C	ENSP00000347416.5:p.Phe126Ser	-	-	-	-	-
chr19:24010214	chr19	24010214	24010214	A	G	1	167	136	0	31	0	0.18562874251497	142	107	0	35	0	0.246478873239437	0.211667646848726	0.263217701062807	nonsignificant	ENSG00000205246	ENST00000496398	Transcript	missense_variant	674	251	84	Q/R	cAg/cGg	-	MODERATE	-	1	-	SNV	RPSAP58	HGNC	36809	YES	-	-	ENST00000496398.1:c.251A>G	ENSP00000417240.1:p.Gln84Arg	-	-	-	-	-
chr19:32944071	chr19	32944071	32944071	A	G	1	76	76	0	0	0	0	78	74	0	4	0	0.0512820512820513	0.120240751327623	0.181322264260918	nonsignificant	ENSG00000178904	ENST00000342179	Transcript	missense_variant	1091	876	292	I/M	atA/atG	-	MODERATE	-	1	-	SNV	DPY19L3	HGNC	27120	YES	CCDS12422.1	-	ENST00000342179.5:c.876A>G	ENSP00000344937.4:p.Ile292Met	-	-	-	-	-
chr19:36260907	chr19	36260907	36260907	A	G	1	111	100	0	10	1	0.0900900900900901	109	90	0	19	0	0.174311926605505	0.0757278528215562	0.135746204259917	nonsignificant	ENSG00000167595	ENST00000544099	Transcript	downstream_gene_variant	-	-	-	-	-	rs1285270167	MODIFIER	817	1	-	SNV	C19orf55	HGNC	25204	YES	-	-	-	-	-	-	-	-	-
chr19:36260936	chr19	36260936	36260936	A	G	1	127	124	0	3	0	0.0236220472440945	100	90	0	10	0	0.1	0.0195173001031906	0.0632435589882234	nonsignificant	ENSG00000167595	ENST00000544099	Transcript	downstream_gene_variant	-	-	-	-	-	-	MODIFIER	846	1	-	SNV	C19orf55	HGNC	25204	YES	-	-	-	-	-	-	-	-	-
chr19:36261174	chr19	36261174	36261174	A	G	1	140	137	0	3	0	0.0214285714285714	130	117	0	13	0	0.1	0.00837606901268605	0.0364517021415646	nonsignificant	ENSG00000167595	ENST00000544099	Transcript	downstream_gene_variant	-	-	-	-	-	-	MODIFIER	1084	1	-	SNV	C19orf55	HGNC	25204	YES	-	-	-	-	-	-	-	-	-
chr19:36261657	chr19	36261657	36261657	A	G	1	103	79	0	24	0	0.233009708737864	79	53	0	26	0	0.329113924050633	0.180744927370586	0.237469943562914	nonsignificant	ENSG00000004777	ENST00000314737	Transcript	upstream_gene_variant	-	-	-	-	-	-	MODIFIER	4820	1	-	SNV	ARHGAP33	HGNC	23085	YES	CCDS12477.1	-	-	-	-	-	-	-	-
chr19:36261658	chr19	36261658	36261658	A	G	1	101	52	0	49	0	0.485148514851485	80	35	0	45	0	0.5625	0.36892298849804	0.383134197608134	nonsignificant	ENSG00000004777	ENST00000314737	Transcript	upstream_gene_variant	-	-	-	-	-	-	MODIFIER	4819	1	-	SNV	ARHGAP33	HGNC	23085	YES	CCDS12477.1	-	-	-	-	-	-	-	-
chr19:36811541	chr19	36811541	36811541	A	G	0	181	149	0	32	0	0.176795580110497	109	78	0	31	0	0.284403669724771	0.039326123907305	0.0933642869562472	nonsignificant	ENSG00000232677	ENST00000591372	Transcript	downstream_gene_variant	-	-	-	-	-	-	MODIFIER	4298	-1	-	SNV	LINC00665	HGNC	44323	YES	-	-	-	-	-	-	-	-	-
chr19:36811546	chr19	36811546	36811546	A	G	0	179	138	0	41	0	0.229050279329609	119	67	0	52	0	0.436974789915966	0.000201467252492238	0.00242480228892443	significant	ENSG00000232677	ENST00000591372	Transcript	downstream_gene_variant	-	-	-	-	-	-	MODIFIER	4293	-1	-	SNV	LINC00665	HGNC	44323	YES	-	-	-	-	-	-	-	-	-
chr19:37379674	chr19	37379674	37379674	A	G	0	83	83	0	0	0	0	96	91	0	5	0	0.0520833333333333	0.0622860392066363	0.119903259860079	nonsignificant	ENSG00000185869	ENST00000520965	Transcript	3_prime_UTR_variant	4329	-	-	-	-	-	MODIFIER	-	-1	-	SNV	ZNF829	HGNC	34032	YES	CCDS59380.1	-	ENST00000520965.1:c.*2720A>C	-	-	-	-	-	-
chr19:37379813	chr19	37379813	37379813	A	G	0	64	50	0	14	0	0.21875	82	59	0	23	0	0.280487804878049	0.446500018810548	0.449837089205245	nonsignificant	ENSG00000185869	ENST00000520965	Transcript	3_prime_UTR_variant	4190	-	-	-	-	-	MODIFIER	-	-1	-	SNV	ZNF829	HGNC	34032	YES	CCDS59380.1	-	ENST00000520965.1:c.*2581A>C	-	-	-	-	-	-
chr19:37379869	chr19	37379869	37379869	A	G	0	85	85	0	0	0	0	90	84	0	6	0	0.0666666666666667	0.028974666759003	0.0790644752857004	nonsignificant	ENSG00000185869	ENST00000520965	Transcript	3_prime_UTR_variant	4134	-	-	-	-	-	MODIFIER	-	-1	-	SNV	ZNF829	HGNC	34032	YES	CCDS59380.1	-	ENST00000520965.1:c.*2525A>C	-	-	-	-	-	-
chr19:37379900	chr19	37379900	37379900	A	G	0	88	63	0	25	0	0.284090909090909	91	49	0	42	0	0.461538461538462	0.0201969752585145	0.0651328293025778	nonsignificant	ENSG00000185869	ENST00000520965	Transcript	3_prime_UTR_variant	4103	-	-	-	-	-	MODIFIER	-	-1	-	SNV	ZNF829	HGNC	34032	YES	CCDS59380.1	-	ENST00000520965.1:c.*2494A>C	-	-	-	-	-	-
chr19:37379925	chr19	37379925	37379925	A	G	0	93	93	0	0	0	0	110	104	0	6	0	0.0545454545454545	0.0321922925164286	0.0853374012297307	nonsignificant	ENSG00000185869	ENST00000520965	Transcript	3_prime_UTR_variant	4078	-	-	-	-	-	MODIFIER	-	-1	-	SNV	ZNF829	HGNC	34032	YES	CCDS59380.1	-	ENST00000520965.1:c.*2469A>C	-	-	-	-	-	-
chr19:37815757	chr19	37815757	37815757	A	G	1	158	141	0	17	0	0.107594936708861	158	131	0	27	0	0.170886075949367	0.142992478203853	0.200785271477911	nonsignificant	ENSG00000181666	ENST00000591471	Transcript	5_prime_UTR_variant	632	-	-	-	-	-	MODIFIER	-	1	-	SNV	HKR1	HGNC	4928	-	-	-	ENST00000591471.1:c.-1010A>G	-	-	-	-	-	-
chr19:39399229	chr19	39399229	39399229	A	G	1	226	210	0	16	0	0.0707964601769911	250	214	0	36	0	0.144	0.0121037362195651	0.0450713713369441	nonsignificant	ENSG00000104825	ENST00000313582	Transcript	intron_variant	-	-	-	-	-	-	MODIFIER	-	1	-	SNV	NFKBIB	HGNC	7798	YES	CCDS12524.1	-	ENST00000313582.5:c.970-142A>G	-	-	-	-	-	-
chr19:39981039	chr19	39981039	39981039	A	G	1	200	197	0	3	0	0.015	164	153	0	11	0	0.0670731707317073	0.0127323312272848	0.0466390828651628	nonsignificant	ENSG00000105197	ENST00000314349	Transcript	downstream_gene_variant	-	-	-	-	-	-	MODIFIER	471	1	-	SNV	TIMM50	HGNC	23656	YES	CCDS33023.1	1	-	-	-	-	-	-	-
chr19:39982256	chr19	39982256	39982256	A	G	1	252	236	0	16	0	0.0634920634920635	206	181	0	25	0	0.121359223300971	0.0334250712148161	0.0863481366016295	nonsignificant	ENSG00000105197	ENST00000314349	Transcript	downstream_gene_variant	-	-	-	-	-	-	MODIFIER	1688	1	-	SNV	TIMM50	HGNC	23656	YES	CCDS33023.1	1	-	-	-	-	-	-	-
chr19:40698238	chr19	40698238	40698238	A	G	1	169	159	0	10	0	0.0591715976331361	125	108	0	17	0	0.136	0.0393404413880923	0.0933642869562472	nonsignificant	ENSG00000130758	ENST00000253055	Transcript	synonymous_variant	588	300	100	L	ctA/ctG	-	LOW	-	1	-	SNV	MAP3K10	HGNC	6849	YES	CCDS12549.1	-	ENST00000253055.3:c.300A>G	ENSP00000253055.2:p.Leu100%3D	-	-	-	-	-
chr19:42376919	chr19	42376919	42376919	A	G	1	198	193	0	5	0	0.0252525252525253	155	143	0	12	0	0.0774193548387097	0.0420215955696467	0.097770495161433	nonsignificant	ENSG00000105372	ENST00000598742	Transcript	3_prime_UTR_variant	2284	-	-	-	-	-	MODIFIER	-	1	-	SNV	RPS19	HGNC	10402	YES	CCDS12588.1	1	ENST00000598742.1:c.*1474A>G	-	-	-	-	-	-
chr19:42482187	chr19	42482187	42482187	A	G	0	164	153	0	11	0	0.0670731707317073	125	108	0	17	0	0.136	0.0695302030117344	0.129100156556223	nonsignificant	ENSG00000105409	ENST00000545399	Transcript	missense_variant	2037	1883	628	M/T	aTg/aCg	-	MODERATE	-	-1	-	SNV	ATP1A3	HGNC	801	YES	CCDS58664.1	1	ENST00000545399.1:c.1883A>C	ENSP00000444688.1:p.Met628Thr	-	-	-	-	-
chr19:44056279	chr19	44056279	44056279	A	G	0	456	452	0	4	0	0.0087719298245614	470	438	0	31	1	0.0659574468085106	2.50518011138757e-06	4.82426112878635e-05	significant	ENSG00000073050	ENST00000262887	Transcript	synonymous_variant	1520	972	324	V	gtT/gtC	-	LOW	-	-1	-	SNV	XRCC1	HGNC	12828	YES	CCDS12624.1	-	ENST00000262887.5:c.972A>C	ENSP00000262887.4:p.Val324%3D	-	-	-	-	-
chr19:44057187	chr19	44057187	44057187	A	G	0	465	464	0	1	0	0.0021505376344086	452	409	0	43	0	0.0951327433628319	5.44213182286773e-13	1.66727129482402e-11	significant	ENSG00000073050	ENST00000262887	Transcript	missense_variant	1206	658	220	C/R	Tgt/Cgt	-	MODERATE	-	-1	-	SNV	XRCC1	HGNC	12828	YES	CCDS12624.1	-	ENST00000262887.5:c.658A>C	ENSP00000262887.4:p.Cys220Arg	-	-	-	-	-
chr19:45392256	chr19	45392256	45392256	A	G	1	184	176	0	8	0	0.0434782608695652	192	173	0	19	0	0.0989583333333333	0.0453817736280968	0.0997483919821979	nonsignificant	ENSG00000130202	ENST00000252483	Transcript	3_prime_UTR_variant	2237	-	-	-	-	-	MODIFIER	-	1	-	SNV	PVRL2	HGNC	9707	YES	CCDS42576.1	-	ENST00000252483.5:c.*620A>G	-	-	-	-	-	-
chr19:49468743	chr19	49468743	49468743	A	G	1	4367	4360	0	7	0	0.00160293107396382	3909	3504	0	403	2	0.10309542082374	2.78339430092539e-124	9.38003879411856e-122	significant	ENSG00000087086	ENST00000331825	Transcript	5_prime_UTR_variant	186	-	-	-	-	-	MODIFIER	-	1	-	SNV	FTL	HGNC	3999	YES	CCDS33070.1	1	ENST00000331825.6:c.-22A>G	-	-	-	-	-	-
chr19:49469892	chr19	49469892	49469892	A	G	1	5503	5471	0	32	0	0.00581500999454843	4847	4367	0	480	0	0.0990303280379616	7.99228032662388e-122	1.79559898004817e-119	significant	ENSG00000087086	ENST00000331825	Transcript	missense_variant	635	428	143	K/R	aAg/aGg	-	MODERATE	-	1	-	SNV	FTL	HGNC	3999	YES	CCDS33070.1	1	ENST00000331825.6:c.428A>G	ENSP00000366525.2:p.Lys143Arg	-	-	-	-	-
chr19:50365130	chr19	50365130	50365130	A	G	0	160	155	0	5	0	0.03125	130	109	0	21	0	0.161538461538462	0.000126174993561244	0.00167459581735591	significant	ENSG00000039650	ENST00000322344	Transcript	synonymous_variant	1307	1197	399	L	ctT/ctC	-	LOW	-	-1	-	SNV	PNKP	HGNC	9154	YES	CCDS12783.1	1	ENST00000322344.3:c.1197A>C	ENSP00000323511.2:p.Leu399%3D	-	-	-	-	-
chr19:50883110	chr19	50883110	50883110	A	G	1	180	168	0	12	0	0.0666666666666667	132	114	0	18	0	0.136363636363636	0.0511344622742324	0.107701961165102	nonsignificant	ENSG00000131408	ENST00000253727	Transcript	missense_variant	1236	1001	334	Y/C	tAc/tGc	-	MODERATE	-	1	-	SNV	NR1H2	HGNC	7965	YES	CCDS42593.1	-	ENST00000253727.5:c.1001A>G	ENSP00000253727.4:p.Tyr334Cys	-	-	-	-	-
chr19:5214714	chr19	5214714	5214714	A	G	0	154	149	0	5	0	0.0324675324675325	133	120	0	13	0	0.0977443609022556	0.0279726966883413	0.0779074279667027	nonsignificant	ENSG00000105426	ENST00000357368	Transcript	missense_variant	4586	4352	1451	F/S	tTc/tCc	-	MODERATE	-	-1	-	SNV	PTPRS	HGNC	9681	YES	CCDS45930.1	-	ENST00000357368.4:c.4352A>C	ENSP00000349932.4:p.Phe1451Ser	-	-	-	-	-
chr19:5239043	chr19	5239043	5239043	A	G	0	83	83	0	0	0	0	66	62	0	4	0	0.0606060606060606	0.0365476654894693	0.0894428351438686	nonsignificant	ENSG00000105426	ENST00000357368	Transcript	missense_variant	1970	1736	579	F/S	tTc/tCc	-	MODERATE	-	-1	-	SNV	PTPRS	HGNC	9681	YES	CCDS45930.1	-	ENST00000357368.4:c.1736A>C	ENSP00000349932.4:p.Phe579Ser	-	-	-	-	-
chr19:54704785	chr19	54704785	54704785	A	G	1	125	125	0	0	0	0	142	129	0	13	0	0.0915492957746479	0.000244635335791804	0.00289270554953818	significant	ENSG00000170889	ENST00000302907	Transcript	intron_variant	-	-	-	-	-	-	MODIFIER	-	1	-	SNV	RPS9	HGNC	10442	YES	CCDS12884.1	-	ENST00000302907.4:c.-26+29A>G	-	-	-	-	-	-
chr19:55901714	chr19	55901714	55901714	A	G	1	72	71	0	1	0	0.0138888888888889	78	72	0	6	0	0.0769230769230769	0.118306053943353	0.180403349225836	nonsignificant	ENSG00000108107	ENST00000558815	Transcript	intron_variant	-	-	-	-	-	-	MODIFIER	-	1	-	SNV	RPL28	HGNC	10330	YES	CCDS46189.1	-	ENST00000558815.1:c.325-1208A>G	-	-	-	-	-	-
chr19:58638293	chr19	58638293	58638293	A	G	0	92	75	0	17	0	0.184782608695652	79	52	0	27	0	0.341772151898734	0.0229074857379081	0.0703358513662588	nonsignificant	ENSG00000181894	ENST00000598312	Transcript	3_prime_UTR_variant	2812	-	-	-	-	-	MODIFIER	-	-1	-	SNV	ZNF329	HGNC	14209	YES	CCDS12972.1	-	ENST00000598312.1:c.*952A>C	-	-	-	-	-	-
chr19:6440249	chr19	6440249	6440249	A	G	0	212	205	0	7	0	0.0330188679245283	161	139	0	22	0	0.136645962732919	0.000299749528469232	0.00342425732522478	significant	ENSG00000125648	ENST00000301454	Transcript	3_prime_UTR_variant	3251	-	-	-	-	-	MODIFIER	-	-1	-	SNV	SLC25A23	HGNC	19375	YES	CCDS32882.1	-	ENST00000301454.4:c.*1737A>C	-	-	-	-	-	-
chr19:973206	chr19	973206	973206	A	G	1	101	101	0	0	0	0	72	68	0	4	0	0.0555555555555556	0.0285442340738731	0.0788475974007805	nonsignificant	ENSG00000116017	ENST00000263620	Transcript	3_prime_UTR_variant	3250	-	-	-	-	-	MODIFIER	-	1	-	SNV	ARID3A	HGNC	3031	YES	CCDS12050.1	-	ENST00000263620.3:c.*1141A>G	-	-	-	-	-	-
chr2:128603078	chr2	128603078	128603078	A	G	0	104	92	0	12	0	0.115384615384615	94	77	0	17	0	0.180851063829787	0.229328330351867	0.274266018786596	nonsignificant	ENSG00000144231	ENST00000272645	Transcript	downstream_gene_variant	-	-	-	-	-	-	MODIFIER	762	-1	-	SNV	POLR2D	HGNC	9191	YES	CCDS2151.1	-	-	-	-	-	-	-	-
chr2:128603087	chr2	128603087	128603087	A	G	0	89	75	0	14	0	0.157303370786517	93	72	0	21	0	0.225806451612903	0.263903646526606	0.298441372078746	nonsignificant	ENSG00000144231	ENST00000272645	Transcript	downstream_gene_variant	-	-	-	-	-	-	MODIFIER	753	-1	-	SNV	POLR2D	HGNC	9191	YES	CCDS2151.1	-	-	-	-	-	-	-	-
chr2:128603088	chr2	128603088	128603088	A	G	0	84	71	0	13	0	0.154761904761905	90	69	1	20	0	0.222222222222222	0.253360818844084	0.29162201680697	nonsignificant	ENSG00000144231	ENST00000272645	Transcript	downstream_gene_variant	-	-	-	-	-	-	MODIFIER	752	-1	-	SNV	POLR2D	HGNC	9191	YES	CCDS2151.1	-	-	-	-	-	-	-	-
chr2:1684066	chr2	1684066	1684066	A	G	0	126	126	0	0	0	0	98	91	0	7	0	0.0714285714285714	0.00270875582968375	0.0187821932381078	nonsignificant	ENSG00000130508	ENST00000252804	Transcript	missense_variant	680	629	210	F/S	tTc/tCc	-	MODERATE	-	-1	-	SNV	PXDN	HGNC	14966	YES	CCDS46221.1	1	ENST00000252804.4:c.629A>C	ENSP00000252804.4:p.Phe210Ser	-	-	-	-	-
chr2:190611844	chr2	190611844	190611844	A	G	0	90	82	0	8	0	0.0888888888888889	95	81	0	14	0	0.147368421052632	0.260107167088557	0.294642404399474	nonsignificant	ENSG00000128694	ENST00000264151	Transcript	3_prime_UTR_variant	1427	-	-	-	-	-	MODIFIER	-	-1	-	SNV	OSGEPL1	HGNC	23075	YES	CCDS46472.1	-	ENST00000264151.5:c.*79A>C	-	-	-	-	-	-
chr2:20508110	chr2	20508110	20508110	A	G	0	217	217	0	0	0	0	208	197	0	11	0	0.0528846153846154	0.000335946312253425	0.00371193138457063	significant	ENSG00000055917	ENST00000338086	Transcript	missense_variant	777	754	252	S/P	Tct/Cct	-	MODERATE	-	-1	-	SNV	PUM2	HGNC	14958	YES	CCDS1698.1	-	ENST00000338086.5:c.754A>C	ENSP00000338173.5:p.Ser252Pro	-	-	-	-	-
chr2:217366499	chr2	217366499	217366499	A	G	1	103	97	0	6	0	0.058252427184466	91	76	0	15	0	0.164835164835165	0.0206827475932438	0.0663817708468871	nonsignificant	ENSG00000197756	ENST00000491306	Transcript	3_prime_UTR_variant	1337	-	-	-	-	-	MODIFIER	-	1	-	SNV	RPL37A	HGNC	10348	YES	CCDS2404.1	-	ENST00000491306.1:c.*372A>G	-	-	-	-	-	-
chr2:217366534	chr2	217366534	217366534	A	G	1	125	121	0	4	0	0.032	110	98	0	12	0	0.109090909090909	0.0348751531065268	0.0877084074395486	nonsignificant	ENSG00000197756	ENST00000491306	Transcript	3_prime_UTR_variant	1372	-	-	-	-	-	MODIFIER	-	1	-	SNV	RPL37A	HGNC	10348	YES	CCDS2404.1	-	ENST00000491306.1:c.*407A>G	-	-	-	-	-	-
chr2:220089253	chr2	220089253	220089253	A	G	0	148	148	0	0	0	0	141	129	0	12	0	0.0851063829787234	0.000141686653495691	0.00180182649917162	significant	ENSG00000198925	ENST00000409618	Transcript	synonymous_variant	1280	840	280	L	ctT/ctC	-	LOW	-	-1	-	SNV	ATG9A	HGNC	22408	YES	CCDS42820.1	-	ENST00000409618.1:c.840A>C	ENSP00000386710.1:p.Leu280%3D	-	-	-	-	-
chr2:223425745	chr2	223425745	223425745	A	G	1	108	104	0	4	0	0.037037037037037	79	70	0	9	0	0.113924050632911	0.0769839548686614	0.136905502853503	nonsignificant	ENSG00000163082	ENST00000321276	Transcript	downstream_gene_variant	-	-	-	-	-	-	MODIFIER	78	1	-	SNV	SGPP2	HGNC	19953	YES	CCDS2453.1	-	-	-	-	-	-	-	-
chr2:231913173	chr2	231913173	231913173	A	G	1	141	139	0	2	0	0.0141843971631206	120	112	0	8	0	0.0666666666666667	0.0474654357641808	0.103199044209864	nonsignificant	ENSG00000204128	ENST00000373640	Transcript	3_prime_UTR_variant	2401	-	-	-	-	-	MODIFIER	-	1	-	SNV	C2orf72	HGNC	27418	YES	CCDS46539.1	-	ENST00000373640.4:c.*1437A>G	-	-	-	-	-	-
chr2:241654417	chr2	241654417	241654417	A	G	0	276	168	0	108	0	0.391304347826087	238	122	0	116	0	0.487394957983193	0.0323234979517134	0.0853374012297307	nonsignificant	ENSG00000130294	ENST00000498729	Transcript	3_prime_UTR_variant	7987	-	-	-	-	-	MODIFIER	-	-1	-	SNV	KIF1A	HGNC	888	YES	CCDS58757.1	1	ENST00000498729.2:c.*2364A>C	-	-	-	-	-	-
chr2:27171278	chr2	27171278	27171278	A	G	1	252	213	0	39	0	0.154761904761905	204	162	0	42	0	0.205882352941176	0.175711026981747	0.232670397221409	nonsignificant	ENSG00000157851	ENST00000288699	Transcript	3_prime_UTR_variant	3268	-	-	-	-	-	MODIFIER	-	1	-	SNV	DPYSL5	HGNC	20637	YES	CCDS1730.1	1	ENST00000288699.6:c.*1415A>G	-	-	-	-	-	-
chr2:3589498	chr2	3589498	3589498	A	G	0	110	108	0	2	0	0.0181818181818182	109	96	0	13	0	0.119266055045872	0.00300709749977356	0.0196775117946348	nonsignificant	ENSG00000171865	ENST00000315212	Transcript	downstream_gene_variant	-	-	-	-	-	-	MODIFIER	3207	-1	-	SNV	RNASEH1	HGNC	18466	YES	CCDS1647.1	1	-	-	-	-	-	-	-
chr2:37331019	chr2	37331019	37331019	A	G	0	102	97	0	5	0	0.0490196078431373	79	71	0	8	0	0.10126582278481	0.246421203929358	0.288126898649302	nonsignificant	ENSG00000055332	ENST00000233057	Transcript	3_prime_UTR_variant	5376	-	-	-	-	-	MODIFIER	-	-1	-	SNV	EIF2AK2	HGNC	9437	YES	CCDS1786.1	1	ENST00000233057.4:c.*3397A>C	-	-	-	-	-	-
chr2:37429628	chr2	37429628	37429628	A	G	1	278	243	0	35	0	0.12589928057554	265	217	0	48	0	0.181132075471698	0.0944775888650592	0.154518162997921	nonsignificant	ENSG00000115816	ENST00000234170	Transcript	intron_variant	-	-	-	-	-	-	MODIFIER	-	-1	-	SNV	CEBPZ	HGNC	24218	YES	CCDS1787.1	-	ENST00000234170.5:c.3025+299T>C	-	-	-	-	-	-
chr2:38976097	chr2	38976097	38976097	A	G	0	165	159	0	6	0	0.0363636363636364	237	208	0	29	0	0.122362869198312	0.00214830822409433	0.0160884415893286	nonsignificant	ENSG00000115875	ENST00000313117	Transcript	intron_variant	-	-	-	-	-	-	MODIFIER	-	-1	-	SNV	SRSF7	HGNC	10789	YES	CCDS33183.1	-	ENST00000313117.6:c.387-302A>C	-	-	-	-	-	-
chr2:55462685	chr2	55462685	55462685	A	G	1	5376	5351	0	24	1	0.00446428571428571	4280	3949	0	329	2	0.0768691588785047	7.1152948080885e-89	9.59141740130329e-87	significant	ENSG00000143947	ENST00000272317	Transcript	missense_variant	767	443	148	Y/C	tAc/tGc	-	MODERATE	-	1	-	SNV	RPS27A	HGNC	10417	YES	CCDS33202.1	-	ENST00000272317.6:c.443A>G	ENSP00000272317.6:p.Tyr148Cys	-	-	-	-	-
chr2:99812857	chr2	99812857	99812857	A	G	1	245	158	0	87	0	0.355102040816327	195	116	0	79	0	0.405128205128205	0.322227480403119	0.344185929939306	nonsignificant	ENSG00000185414	ENST00000338148	Transcript	3_prime_UTR_variant	1373	-	-	-	-	-	MODIFIER	-	1	-	SNV	MRPL30	HGNC	14036	YES	CCDS2041.1	-	ENST00000338148.3:c.*689A>G	-	-	-	-	-	-
chr20:18468339	chr20	18468339	18468339	A	G	0	158	142	0	16	0	0.10126582278481	102	86	0	16	0	0.156862745098039	0.245619049360854	0.288126898649302	nonsignificant	ENSG00000089050	ENST00000337227	Transcript	3_prime_UTR_variant	2706	-	-	-	-	-	MODIFIER	-	-1	-	SNV	RBBP9	HGNC	9892	YES	CCDS13136.1	-	ENST00000337227.4:c.*2069A>C	-	-	-	-	-	-
chr20:18468473	chr20	18468473	18468473	A	G	0	161	158	0	3	0	0.0186335403726708	163	150	0	13	0	0.0797546012269939	0.0183046600423623	0.0607750781702079	nonsignificant	ENSG00000089050	ENST00000337227	Transcript	3_prime_UTR_variant	2572	-	-	-	-	-	MODIFIER	-	-1	-	SNV	RBBP9	HGNC	9892	YES	CCDS13136.1	-	ENST00000337227.4:c.*1935A>C	-	-	-	-	-	-
chr20:30824047	chr20	30824047	30824047	A	G	1	246	220	0	26	0	0.105691056910569	220	180	0	40	0	0.181818181818182	0.0232921268049542	0.0707315688597788	nonsignificant	ENSG00000101346	ENST00000375749	Transcript	3_prime_UTR_variant	2812	-	-	-	-	-	MODIFIER	-	1	-	SNV	POFUT1	HGNC	14988	YES	CCDS13198.1	1	ENST00000375749.3:c.*1583A>G	-	-	-	-	-	-
chr20:30921189	chr20	30921189	30921189	A	G	1	84	84	0	0	0	0	88	83	0	5	0	0.0568181818181818	0.0592115026393398	0.117378096408574	nonsignificant	ENSG00000101350	ENST00000375712	Transcript	3_prime_UTR_variant	4478	-	-	-	-	-	MODIFIER	-	1	-	SNV	KIF3B	HGNC	6320	YES	CCDS13200.1	1	ENST00000375712.3:c.*2067A>G	-	-	-	-	-	-
chr20:35520035	chr20	35520035	35520035	A	G	0	142	133	0	9	0	0.0633802816901408	164	142	0	22	0	0.134146341463415	0.0562630789255443	0.115452800702741	nonsignificant	ENSG00000101347	ENST00000262878	Transcript	3_prime_UTR_variant	3381	-	-	-	-	-	MODIFIER	-	-1	-	SNV	SAMHD1	HGNC	15925	YES	CCDS13288.1	1	ENST00000262878.4:c.*1300A>C	-	-	-	-	-	-
chr20:35626765	chr20	35626765	35626765	A	G	0	72	68	0	4	0	0.0555555555555556	89	79	0	10	0	0.112359550561798	0.265364556642601	0.299089818021928	nonsignificant	ENSG00000080839	ENST00000373664	Transcript	3_prime_UTR_variant	3671	-	-	-	-	-	MODIFIER	-	-1	-	SNV	RBL1	HGNC	9893	YES	CCDS13289.1	-	ENST00000373664.3:c.*397A>C	-	-	-	-	-	-
chr20:3571839	chr20	3571839	3571839	A	G	1	158	157	0	0	1	0	114	106	0	8	0	0.0701754385964912	0.000846619339015061	0.00826987586226306	significant	ENSG00000088812	ENST00000262919	Transcript	missense_variant	3276	3208	1070	K/E	Aaa/Gaa	rs1241708615	MODERATE	-	1	-	SNV	ATRN	HGNC	885	YES	CCDS13053.1	-	ENST00000262919.5:c.3208A>G	ENSP00000262919.5:p.Lys1070Glu	-	-	-	-	-
chr20:3851628	chr20	3851628	3851628	A	G	1	76	56	0	20	0	0.263157894736842	91	52	0	39	0	0.428571428571429	0.0343458977230865	0.0873552266617369	nonsignificant	ENSG00000088888	ENST00000428216	Transcript	downstream_gene_variant	-	-	-	-	-	-	MODIFIER	2348	1	-	SNV	MAVS	HGNC	29233	YES	CCDS33437.1	-	-	-	-	-	-	-	-
chr20:3851645	chr20	3851645	3851645	A	G	1	78	49	0	29	0	0.371794871794872	91	52	0	39	0	0.428571428571429	0.529591561665612	0.531167727027712	nonsignificant	ENSG00000088888	ENST00000428216	Transcript	downstream_gene_variant	-	-	-	-	-	rs1271352646	MODIFIER	2365	1	-	SNV	MAVS	HGNC	29233	YES	CCDS33437.1	-	-	-	-	-	-	-	-
chr20:3851667	chr20	3851667	3851667	A	G	1	83	58	0	25	0	0.301204819277108	89	57	0	32	0	0.359550561797753	0.423866085412299	0.430249610795015	nonsignificant	ENSG00000088888	ENST00000428216	Transcript	downstream_gene_variant	-	-	-	-	-	-	MODIFIER	2387	1	-	SNV	MAVS	HGNC	29233	YES	CCDS33437.1	-	-	-	-	-	-	-	-
chr20:3852854	chr20	3852854	3852854	A	G	1	137	119	0	18	0	0.131386861313869	148	120	0	28	0	0.189189189189189	0.20063306962689	0.256170481684459	nonsignificant	ENSG00000088888	ENST00000428216	Transcript	downstream_gene_variant	-	-	-	-	-	-	MODIFIER	3574	1	-	SNV	MAVS	HGNC	29233	YES	CCDS33437.1	-	-	-	-	-	-	-	-
chr20:3853956	chr20	3853956	3853956	A	G	1	104	90	0	14	0	0.134615384615385	83	61	0	22	0	0.265060240963855	0.0390304186678533	0.0932854687309686	nonsignificant	ENSG00000088888	ENST00000428216	Transcript	downstream_gene_variant	-	-	-	-	-	-	MODIFIER	4676	1	-	SNV	MAVS	HGNC	29233	YES	CCDS33437.1	-	-	-	-	-	-	-	-
chr20:3853980	chr20	3853980	3853980	A	G	1	96	89	0	7	0	0.0729166666666667	84	71	0	13	0	0.154761904761905	0.0983536621097968	0.158210902773277	nonsignificant	ENSG00000088888	ENST00000428216	Transcript	downstream_gene_variant	-	-	-	-	-	-	MODIFIER	4700	1	-	SNV	MAVS	HGNC	29233	YES	CCDS33437.1	-	-	-	-	-	-	-	-
chr20:3853982	chr20	3853982	3853982	A	G	1	100	100	0	0	0	0	85	79	0	6	0	0.0705882352941176	0.00852515047432805	0.0364517021415646	nonsignificant	ENSG00000088888	ENST00000428216	Transcript	downstream_gene_variant	-	-	-	-	-	-	MODIFIER	4702	1	-	SNV	MAVS	HGNC	29233	YES	CCDS33437.1	-	-	-	-	-	-	-	-
chr20:3854021	chr20	3854021	3854021	A	G	1	120	117	0	3	0	0.025	109	96	0	13	0	0.119266055045872	0.0077083976731584	0.0357875879744934	nonsignificant	ENSG00000088888	ENST00000428216	Transcript	downstream_gene_variant	-	-	-	-	-	-	MODIFIER	4741	1	-	SNV	MAVS	HGNC	29233	YES	CCDS33437.1	-	-	-	-	-	-	-	-
chr20:3854023	chr20	3854023	3854023	A	G	1	122	117	0	5	0	0.040983606557377	111	100	0	11	0	0.0990990990990991	0.118045505275791	0.180403349225836	nonsignificant	ENSG00000088888	ENST00000428216	Transcript	downstream_gene_variant	-	-	-	-	-	-	MODIFIER	4743	1	-	SNV	MAVS	HGNC	29233	YES	CCDS33437.1	-	-	-	-	-	-	-	-
chr20:42302517	chr20	42302517	42302517	A	G	1	1159	1075	0	84	0	0.0724762726488352	1125	914	0	209	2	0.185777777777778	2.6683452119007e-16	9.99147040456151e-15	significant	ENSG00000101057	ENST00000217026	Transcript	missense_variant	219	92	31	K/R	aAg/aGg	-	MODERATE	-	1	-	SNV	MYBL2	HGNC	7548	YES	CCDS13322.1	-	ENST00000217026.4:c.92A>G	ENSP00000217026.4:p.Lys31Arg	-	-	-	-	-
chr20:43706988	chr20	43706988	43706988	A	G	1	144	138	0	6	0	0.0416666666666667	119	106	0	13	0	0.109243697478992	0.0533488468627469	0.110297922654882	nonsignificant	ENSG00000101109	ENST00000372806	Transcript	3_prime_UTR_variant	4730	-	-	-	-	-	MODIFIER	-	1	-	SNV	STK4	HGNC	11408	YES	CCDS13341.1	1	ENST00000372806.3:c.*3171A>G	-	-	-	-	-	-
chr20:43707759	chr20	43707759	43707759	A	G	1	184	154	0	30	0	0.16304347826087	117	89	0	28	0	0.239316239316239	0.13332957747782	0.193241134583541	nonsignificant	ENSG00000101109	ENST00000372806	Transcript	3_prime_UTR_variant	5501	-	-	-	-	-	MODIFIER	-	1	-	SNV	STK4	HGNC	11408	YES	CCDS13341.1	1	ENST00000372806.3:c.*3942A>G	-	-	-	-	-	-
chr20:44269306	chr20	44269306	44269306	A	G	0	158	96	0	62	0	0.392405063291139	392	96	0	296	0	0.755102040816326	2.93007467366907e-15	1.03940543686997e-13	significant	ENSG00000235508	ENST00000447334	Transcript	non_coding_transcript_exon_variant	704	-	-	-	-	-	MODIFIER	-	-1	-	SNV	RPS2P7	HGNC	15838	YES	-	-	ENST00000447334.1:n.704A>C	-	-	-	-	-	-
chr20:5975432	chr20	5975432	5975432	A	G	1	130	123	0	7	0	0.0538461538461538	113	99	0	14	0	0.123893805309735	0.0670302619822938	0.126586113146839	nonsignificant	ENSG00000125885	ENST00000378896	Transcript	3_prime_UTR_variant	3295	-	-	-	-	rs1131807	MODIFIER	-	1	-	SNV	MCM8	HGNC	16147	YES	CCDS13094.1	1	ENST00000378896.3:c.*395A>G	-	-	-	-	-	-
chr20:62220664	chr20	62220664	62220664	A	G	0	142	140	0	2	0	0.0140845070422535	109	100	0	9	0	0.0825688073394495	0.0114240806994339	0.0435018666181835	nonsignificant	ENSG00000101216	ENST00000266068	Transcript	3_prime_UTR_variant	2850	-	-	-	-	-	MODIFIER	-	-1	-	SNV	GMEB2	HGNC	4371	YES	CCDS13528.1	-	ENST00000266068.1:c.*778A>C	-	-	-	-	-	-
chr21:38123969	chr21	38123969	38123969	A	G	0	198	176	0	22	0	0.111111111111111	152	120	0	32	0	0.210526315789474	0.0163203603936513	0.0558371721082282	nonsignificant	ENSG00000159267	ENST00000399120	Transcript	3_prime_UTR_variant	5990	-	-	-	-	-	MODIFIER	-	-1	-	SNV	HLCS	HGNC	4976	YES	CCDS13647.1	1	ENST00000399120.1:c.*2578A>C	-	-	-	-	-	-
chr21:46190409	chr21	46190409	46190409	A	G	0	874	775	0	99	0	0.113272311212815	787	644	0	142	1	0.180432020330368	0.000118272049000659	0.00162684410258049	significant	ENSG00000184787	ENST00000345496	Transcript	3_prime_UTR_variant	1652	-	-	-	-	-	MODIFIER	-	-1	-	SNV	UBE2G2	HGNC	12483	YES	CCDS13714.1	-	ENST00000345496.2:c.*883A>C	-	-	-	-	-	-
chr21:46685410	chr21	46685410	46685410	A	G	0	161	157	0	4	0	0.0248447204968944	163	150	0	13	0	0.0797546012269939	0.0433515106445969	0.0992795243016001	nonsignificant	ENSG00000186866	ENST00000349485	Transcript	missense_variant	1304	1277	426	M/T	aTg/aCg	-	MODERATE	-	-1	-	SNV	POFUT2	HGNC	14683	YES	CCDS13719.1	-	ENST00000349485.5:c.1277A>C	ENSP00000339613.5:p.Met426Thr	-	-	-	-	-
chr21:48084474	chr21	48084474	48084474	A	G	1	307	298	0	9	0	0.0293159609120521	275	253	0	22	0	0.08	0.00878420435483664	0.0370034608447494	nonsignificant	ENSG00000160310	ENST00000397637	Transcript	3_prime_UTR_variant	2491	-	-	-	-	-	MODIFIER	-	1	-	SNV	PRMT2	HGNC	5186	YES	CCDS13737.1	-	ENST00000397637.1:c.*235A>G	-	-	-	-	-	-
chr22:19431256	chr22	19431256	19431256	A	G	0	221	212	0	9	0	0.0407239819004525	213	193	0	20	0	0.0938967136150235	0.033598152930618	0.0863481366016295	nonsignificant	ENSG00000242259	ENST00000399562	Transcript	3_prime_UTR_variant	1394	-	-	-	-	-	MODIFIER	-	-1	-	SNV	C22orf39	HGNC	27012	YES	CCDS33599.2	-	ENST00000399562.4:c.*532A>C	-	-	-	-	-	-
chr22:20052404	chr22	20052404	20052404	A	G	1	87	50	0	37	0	0.425287356321839	93	26	0	67	0	0.720430107526882	7.99185153853691e-05	0.00119700176377197	significant	ENSG00000183597	ENST00000327374	Transcript	3_prime_UTR_variant	1228	-	-	-	-	-	MODIFIER	-	1	-	SNV	TANGO2	HGNC	25439	YES	CCDS13772.1	1	ENST00000327374.4:c.*219A>G	-	-	-	-	-	-
chr22:20053124	chr22	20053124	20053124	A	G	1	71	71	0	0	0	0	103	97	0	6	0	0.058252427184466	0.0824865039450053	0.143177388306304	nonsignificant	ENSG00000183597	ENST00000327374	Transcript	3_prime_UTR_variant	1948	-	-	-	-	rs983537377	MODIFIER	-	1	-	SNV	TANGO2	HGNC	25439	YES	CCDS13772.1	1	ENST00000327374.4:c.*939A>G	-	-	-	-	-	-
chr22:23524075	chr22	23524075	23524075	A	G	1	202	189	0	13	0	0.0643564356435644	173	151	0	22	0	0.127167630057803	0.0492084633131024	0.104742988542192	nonsignificant	ENSG00000186716	ENST00000305877	Transcript	missense_variant	1679	928	310	T/A	Acc/Gcc	-	MODERATE	-	1	-	SNV	BCR	HGNC	1014	YES	CCDS13806.1	1	ENST00000305877.8:c.928A>G	ENSP00000303507.8:p.Thr310Ala	-	-	-	-	-
chr22:24509635	chr22	24509635	24509635	A	G	1	206	206	0	0	0	0	132	125	0	7	0	0.053030303030303	0.00125459356484541	0.010840975162895	nonsignificant	ENSG00000099991	ENST00000398319	Transcript	missense_variant	4605	4220	1407	Y/C	tAc/tGc	rs938264977	MODERATE	-	1	-	SNV	CABIN1	HGNC	24187	YES	CCDS13823.1	-	ENST00000398319.2:c.4220A>G	ENSP00000381364.2:p.Tyr1407Cys	-	-	-	-	-
chr22:24970639	chr22	24970639	24970639	A	G	1	145	89	0	56	0	0.386206896551724	146	77	0	69	0	0.472602739726027	0.155698621049275	0.212861806464932	nonsignificant	ENSG00000100028	ENST00000215829	Transcript	downstream_gene_variant	-	-	-	-	-	-	MODIFIER	1899	1	-	SNV	SNRPD3	HGNC	11160	YES	CCDS13828.1	-	-	-	-	-	-	-	-
chr22:31953026	chr22	31953026	31953026	A	G	1	106	94	0	12	0	0.113207547169811	107	86	0	21	0	0.196261682242991	0.129075778082823	0.190365589557599	nonsignificant	ENSG00000198089	ENST00000400288	Transcript	missense_variant	748	643	215	R/G	Agg/Ggg	-	MODERATE	-	1	-	SNV	SFI1	HGNC	29064	YES	CCDS43004.1	-	ENST00000400288.2:c.643A>G	ENSP00000383145.2:p.Arg215Gly	-	-	-	-	-
chr22:36883917	chr22	36883917	36883917	A	G	0	85	85	0	0	0	0	87	82	0	5	0	0.0574712643678161	0.0589609602649806	0.117378096408574	nonsignificant	ENSG00000100350	ENST00000397224	Transcript	3_prime_UTR_variant	4287	-	-	-	-	-	MODIFIER	-	-1	-	SNV	FOXRED2	HGNC	26264	YES	CCDS13929.1	-	ENST00000397224.4:c.*2138A>C	-	-	-	-	-	-
chr22:36884586	chr22	36884586	36884586	A	G	0	119	117	0	2	0	0.0168067226890756	127	118	0	9	0	0.0708661417322835	0.061075543454187	0.118973746497463	nonsignificant	ENSG00000100350	ENST00000397224	Transcript	3_prime_UTR_variant	3618	-	-	-	-	-	MODIFIER	-	-1	-	SNV	FOXRED2	HGNC	26264	YES	CCDS13929.1	-	ENST00000397224.4:c.*1469A>C	-	-	-	-	-	-
chr22:38688157	chr22	38688157	38688157	A	G	0	89	89	0	0	0	0	74	68	0	6	0	0.0810810810810811	0.00780530479562394	0.0357875879744934	nonsignificant	ENSG00000213923	ENST00000396832	Transcript	intron_variant	-	-	-	-	-	-	MODIFIER	-	-1	-	SNV	CSNK1E	HGNC	2453	YES	CCDS13970.1	-	ENST00000396832.1:c.*33-213A>C	-	-	-	-	-	-
chr22:38688163	chr22	38688163	38688163	A	G	0	92	92	0	0	0	0	76	72	0	4	0	0.0526315789473684	0.0400692903037611	0.0947603567183685	nonsignificant	ENSG00000213923	ENST00000396832	Transcript	intron_variant	-	-	-	-	-	-	MODIFIER	-	-1	-	SNV	CSNK1E	HGNC	2453	YES	CCDS13970.1	-	ENST00000396832.1:c.*33-219A>C	-	-	-	-	-	-
chr22:41721912	chr22	41721912	41721912	A	G	1	264	249	0	15	0	0.0568181818181818	289	253	0	36	0	0.124567474048443	0.0076145869974832	0.0356404974743311	nonsignificant	ENSG00000100403	ENST00000352645	Transcript	missense_variant	532	275	92	Y/C	tAc/tGc	COSV60963819	MODERATE	-	1	-	SNV	ZC3H7B	HGNC	30869	YES	CCDS14013.1	-	ENST00000352645.4:c.275A>G	ENSP00000345793.4:p.Tyr92Cys	-	-	1	1	-
chr22:41745162	chr22	41745162	41745162	A	G	1	480	330	0	150	0	0.3125	402	256	0	146	0	0.36318407960199	0.1158137402002	0.178623480308775	nonsignificant	ENSG00000100403	ENST00000352645	Transcript	missense_variant	2062	1805	602	Y/C	tAc/tGc	-	MODERATE	-	1	-	SNV	ZC3H7B	HGNC	30869	YES	CCDS14013.1	-	ENST00000352645.4:c.1805A>G	ENSP00000345793.4:p.Tyr602Cys	-	-	-	-	-
chr22:41754000	chr22	41754000	41754000	A	G	1	419	333	0	86	0	0.205250596658711	315	224	0	91	0	0.288888888888889	0.0113477436420921	0.0434567000839209	nonsignificant	ENSG00000100403	ENST00000352645	Transcript	3_prime_UTR_variant	3758	-	-	-	-	-	MODIFIER	-	1	-	SNV	ZC3H7B	HGNC	30869	YES	CCDS14013.1	-	ENST00000352645.4:c.*567A>G	-	-	-	-	-	-
chr22:45736801	chr22	45736801	45736801	A	G	1	102	100	0	2	0	0.0196078431372549	100	90	0	10	0	0.1	0.0179312562796482	0.0598300333291231	nonsignificant	ENSG00000100376	ENST00000216214	Transcript	3_prime_UTR_variant	2423	-	-	-	-	-	MODIFIER	-	1	-	SNV	FAM118A	HGNC	1313	YES	CCDS14065.1	-	ENST00000216214.3:c.*515A>G	-	-	-	-	-	-
chr3:10143163	chr3	10143163	10143163	A	G	1	191	182	0	9	0	0.0471204188481675	140	119	0	21	0	0.15	0.00168048829881175	0.0134839180166562	nonsignificant	ENSG00000144554	ENST00000287647	Transcript	downstream_gene_variant	-	-	-	-	-	-	MODIFIER	1819	1	-	SNV	FANCD2	HGNC	3585	YES	CCDS2595.1	1	-	-	-	-	-	-	-
chr3:10192747	chr3	10192747	10192747	A	G	1	192	131	0	61	0	0.317708333333333	169	106	0	63	0	0.372781065088757	0.317564520458034	0.340825615905597	nonsignificant	ENSG00000134086	ENST00000256474	Transcript	3_prime_UTR_variant	2580	-	-	-	-	-	MODIFIER	-	1	-	SNV	VHL	HGNC	12687	YES	CCDS2597.1	1	ENST00000256474.2:c.*1098A>G	-	-	-	-	-	-
chr3:10192811	chr3	10192811	10192811	A	G	1	143	131	0	12	0	0.0839160839160839	124	107	0	17	0	0.137096774193548	0.173558122017803	0.230726181932938	nonsignificant	ENSG00000134086	ENST00000256474	Transcript	3_prime_UTR_variant	2644	-	-	-	-	-	MODIFIER	-	1	-	SNV	VHL	HGNC	12687	YES	CCDS2597.1	1	ENST00000256474.2:c.*1162A>G	-	-	-	-	-	-
chr3:10194373	chr3	10194373	10194373	A	G	1	133	108	0	25	0	0.18796992481203	109	76	0	33	0	0.302752293577982	0.0487515110627769	0.104742988542192	nonsignificant	ENSG00000134086	ENST00000256474	Transcript	downstream_gene_variant	-	-	-	-	-	-	MODIFIER	469	1	-	SNV	VHL	HGNC	12687	YES	CCDS2597.1	1	-	-	-	-	-	-	-
chr3:10194417	chr3	10194417	10194417	A	G	1	119	111	0	8	0	0.0672268907563025	108	86	0	22	0	0.203703703703704	0.00296204205626028	0.0196775117946348	nonsignificant	ENSG00000134086	ENST00000256474	Transcript	downstream_gene_variant	-	-	-	-	-	-	MODIFIER	513	1	-	SNV	VHL	HGNC	12687	YES	CCDS2597.1	1	-	-	-	-	-	-	-
chr3:10194435	chr3	10194435	10194435	A	G	1	131	98	0	33	0	0.251908396946565	115	79	0	36	0	0.31304347826087	0.320652077211522	0.343046825461215	nonsignificant	ENSG00000134086	ENST00000256474	Transcript	downstream_gene_variant	-	-	-	-	-	-	MODIFIER	531	1	-	SNV	VHL	HGNC	12687	YES	CCDS2597.1	1	-	-	-	-	-	-	-
chr3:10194705	chr3	10194705	10194705	A	G	1	152	147	0	5	0	0.0328947368421053	137	124	0	13	0	0.0948905109489051	0.0484911339690848	0.104742988542192	nonsignificant	ENSG00000134086	ENST00000256474	Transcript	downstream_gene_variant	-	-	-	-	-	-	MODIFIER	801	1	-	SNV	VHL	HGNC	12687	YES	CCDS2597.1	1	-	-	-	-	-	-	-
chr3:148884955	chr3	148884955	148884955	A	G	1	110	109	0	1	0	0.00909090909090909	94	84	0	10	0	0.106382978723404	0.00307283280076419	0.019914320266491	nonsignificant	ENSG00000163755	ENST00000296051	Transcript	missense_variant	2864	2724	908	I/M	atA/atG	-	MODERATE	-	1	-	SNV	HPS3	HGNC	15597	YES	CCDS3140.1	1	ENST00000296051.2:c.2724A>G	ENSP00000296051.2:p.Ile908Met	-	-	-	-	-
chr3:15112398	chr3	15112398	15112398	A	G	0	138	134	0	4	0	0.0289855072463768	123	111	0	12	0	0.0975609756097561	0.0356752446844675	0.088795421198237	nonsignificant	ENSG00000131381	ENST00000253699	Transcript	3_prime_UTR_variant	5860	-	-	-	-	-	MODIFIER	-	-1	-	SNV	ZFYVE20	HGNC	20759	YES	CCDS2623.1	1	ENST00000253699.3:c.*2891A>C	-	-	-	-	-	-
chr3:15112426	chr3	15112426	15112426	A	G	0	99	99	0	0	0	0	80	75	0	5	0	0.0625	0.0166080629494356	0.0565345173127251	nonsignificant	ENSG00000131381	ENST00000253699	Transcript	3_prime_UTR_variant	5832	-	-	-	-	-	MODIFIER	-	-1	-	SNV	ZFYVE20	HGNC	20759	YES	CCDS2623.1	1	ENST00000253699.3:c.*2863A>C	-	-	-	-	-	-
chr3:15112612	chr3	15112612	15112612	A	G	0	91	87	0	4	0	0.043956043956044	74	67	0	7	0	0.0945945945945946	0.222901703516945	0.271183660957438	nonsignificant	ENSG00000131381	ENST00000253699	Transcript	3_prime_UTR_variant	5646	-	-	-	-	-	MODIFIER	-	-1	-	SNV	ZFYVE20	HGNC	20759	YES	CCDS2623.1	1	ENST00000253699.3:c.*2677A>C	-	-	-	-	-	-
chr3:15114486	chr3	15114486	15114486	A	G	0	110	94	0	16	0	0.145454545454545	94	74	0	20	0	0.212765957446809	0.269029527877402	0.302714360249363	nonsignificant	ENSG00000131381	ENST00000253699	Transcript	3_prime_UTR_variant	3772	-	-	-	-	-	MODIFIER	-	-1	-	SNV	ZFYVE20	HGNC	20759	YES	CCDS2623.1	1	ENST00000253699.3:c.*803A>C	-	-	-	-	-	-
chr3:155705873	chr3	155705873	155705873	A	G	1	80	78	0	2	0	0.025	68	60	0	8	0	0.117647058823529	0.044197770024077	0.0992795243016001	nonsignificant	ENSG00000240489	ENST00000497538	Transcript	non_coding_transcript_exon_variant	781	-	-	-	-	-	MODIFIER	-	1	-	SNV	SETP14	HGNC	42933	YES	-	-	ENST00000497538.1:n.781A>G	-	-	-	-	-	-
chr3:156258205	chr3	156258205	156258205	A	G	0	193	60	0	133	0	0.689119170984456	181	47	0	134	0	0.740331491712707	0.303489241087296	0.331526334672346	nonsignificant	ENSG00000114850	ENST00000265044	Transcript	3_prime_UTR_variant	3440	-	-	-	-	-	MODIFIER	-	-1	-	SNV	SSR3	HGNC	11325	YES	CCDS3176.1	-	ENST00000265044.2:c.*2787A>C	-	-	-	-	-	-
chr3:170020842	chr3	170020842	170020842	A	G	1	159	157	0	2	0	0.0125786163522013	128	116	0	12	0	0.09375	0.00175588991536175	0.0137612767785328	nonsignificant	ENSG00000163558	ENST00000295797	Transcript	missense_variant	2023	1718	573	K/R	aAg/aGg	rs1228061878	MODERATE	-	1	-	SNV	PRKCI	HGNC	9404	YES	CCDS3212.2	-	ENST00000295797.4:c.1718A>G	ENSP00000295797.4:p.Lys573Arg	-	-	-	-	-
chr3:179042910	chr3	179042910	179042910	A	G	1	154	133	0	21	0	0.136363636363636	106	85	0	21	0	0.19811320754717	0.229911425243957	0.274266018786596	nonsignificant	ENSG00000121864	ENST00000326361	Transcript	5_prime_UTR_variant	163	-	-	-	-	-	MODIFIER	-	1	-	SNV	ZNF639	HGNC	30950	YES	CCDS3227.1	-	ENST00000326361.3:c.-283A>G	-	-	-	-	-	-
chr3:196079289	chr3	196079289	196079289	A	G	0	78	71	0	7	0	0.0897435897435897	80	66	0	14	0	0.175	0.159346866793291	0.216096153357501	nonsignificant	ENSG00000163960	ENST00000296328	Transcript	3_prime_UTR_variant	5812	-	-	-	-	-	MODIFIER	-	-1	-	SNV	UBXN7	HGNC	29119	YES	CCDS43191.1	-	ENST00000296328.4:c.*4267A>C	-	-	-	-	-	-
chr3:196079293	chr3	196079293	196079293	A	G	0	74	72	0	2	0	0.027027027027027	83	73	0	10	0	0.120481927710843	0.0350827775670716	0.0879025727888708	nonsignificant	ENSG00000163960	ENST00000296328	Transcript	3_prime_UTR_variant	5808	-	-	-	-	-	MODIFIER	-	-1	-	SNV	UBXN7	HGNC	29119	YES	CCDS43191.1	-	ENST00000296328.4:c.*4263A>C	-	-	-	-	-	-
chr3:196080531	chr3	196080531	196080531	A	G	0	82	79	0	3	0	0.0365853658536585	84	74	0	10	0	0.119047619047619	0.0799467183932413	0.141057822505353	nonsignificant	ENSG00000163960	ENST00000296328	Transcript	3_prime_UTR_variant	4570	-	-	-	-	-	MODIFIER	-	-1	-	SNV	UBXN7	HGNC	29119	YES	CCDS43191.1	-	ENST00000296328.4:c.*3025A>C	-	-	-	-	-	-
chr3:197339648	chr3	197339648	197339648	A	G	0	71	69	0	2	0	0.028169014084507	91	78	0	13	0	0.142857142857143	0.0135807767909144	0.048948896027146	nonsignificant	ENSG00000214135	ENST00000418868	Transcript	downstream_gene_variant	-	-	-	-	-	-	MODIFIER	1250	-1	-	SNV	AC024560.3	Clone_based_vega_gene	-	YES	-	-	-	-	-	-	-	-	-
chr3:197339656	chr3	197339656	197339656	A	G	0	73	73	0	0	0	0	95	90	0	5	0	0.0526315789473684	0.0694719542295475	0.129100156556223	nonsignificant	ENSG00000214135	ENST00000418868	Transcript	downstream_gene_variant	-	-	-	-	-	-	MODIFIER	1242	-1	-	SNV	AC024560.3	Clone_based_vega_gene	-	YES	-	-	-	-	-	-	-	-	-
chr3:44791504	chr3	44791504	44791504	A	G	0	94	94	0	0	0	0	93	86	0	7	0	0.0752688172043011	0.00668962008780973	0.0339007814976223	nonsignificant	ENSG00000163807	ENST00000296121	Transcript	3_prime_UTR_variant	3854	-	-	-	-	-	MODIFIER	-	-1	-	SNV	KIAA1143	HGNC	29198	YES	CCDS2721.1	-	ENST00000296121.4:c.*3329A>C	-	-	-	-	-	-
chr3:45722381	chr3	45722381	45722381	A	G	1	115	43	0	72	0	0.626086956521739	97	25	0	72	0	0.742268041237113	0.077901565486925	0.138172776679441	nonsignificant	ENSG00000144791	ENST00000273317	Transcript	3_prime_UTR_variant	5882	-	-	-	-	rs1426540265	MODIFIER	-	1	-	SNV	LIMD1	HGNC	6612	YES	CCDS2729.1	-	ENST00000273317.4:c.*3830A>G	-	-	-	-	-	-
chr3:45722382	chr3	45722382	45722382	A	G	1	113	108	0	5	0	0.0442477876106195	99	88	0	11	0	0.111111111111111	0.0738772200560615	0.133623655845734	nonsignificant	ENSG00000144791	ENST00000273317	Transcript	3_prime_UTR_variant	5883	-	-	-	-	-	MODIFIER	-	1	-	SNV	LIMD1	HGNC	6612	YES	CCDS2729.1	-	ENST00000273317.4:c.*3831A>G	-	-	-	-	-	-
chr3:47453415	chr3	47453415	47453415	A	G	1	82	82	0	0	0	0	92	86	0	6	0	0.0652173913043478	0.0300956863745406	0.0814044871964142	nonsignificant	ENSG00000076201	ENST00000265562	Transcript	missense_variant	4108	4031	1344	K/R	aAg/aGg	-	MODERATE	-	1	-	SNV	PTPN23	HGNC	14406	YES	CCDS2754.1	-	ENST00000265562.4:c.4031A>G	ENSP00000265562.4:p.Lys1344Arg	-	-	-	-	-
chr3:48336102	chr3	48336102	48336102	A	G	0	143	143	0	0	0	0	119	113	0	6	0	0.0504201680672269	0.00818290993889071	0.0362847453869233	nonsignificant	ENSG00000172113	ENST00000421967	Transcript	3_prime_UTR_variant	656	-	-	-	-	-	MODIFIER	-	-1	-	SNV	NME6	HGNC	20567	YES	CCDS2763.1	-	ENST00000421967.1:c.*25A>C	-	-	-	-	-	-
chr3:48510143	chr3	48510143	48510143	A	G	0	630	563	0	67	0	0.106349206349206	578	473	0	105	0	0.181660899653979	0.000199621413590699	0.00242480228892443	significant	ENSG00000164054	ENST00000296444	Transcript	3_prime_UTR_variant	1423	-	-	-	-	-	MODIFIER	-	-1	-	SNV	SHISA5	HGNC	30376	YES	CCDS2770.1	-	ENST00000296444.2:c.*363A>C	-	-	-	-	-	-
chr3:48787631	chr3	48787631	48787631	A	G	0	182	166	0	16	0	0.0879120879120879	145	125	0	20	0	0.137931034482759	0.159321606228774	0.216096153357501	nonsignificant	ENSG00000114302	ENST00000265563	Transcript	3_prime_UTR_variant	2852	-	-	-	-	-	MODIFIER	-	-1	-	SNV	PRKAR2A	HGNC	9391	YES	CCDS2778.1	-	ENST00000265563.8:c.*1387A>C	-	-	-	-	-	-
chr3:48787733	chr3	48787733	48787733	A	G	0	169	143	0	26	0	0.153846153846154	134	101	0	33	0	0.246268656716418	0.0570770301054637	0.116223318099947	nonsignificant	ENSG00000114302	ENST00000265563	Transcript	3_prime_UTR_variant	2750	-	-	-	-	-	MODIFIER	-	-1	-	SNV	PRKAR2A	HGNC	9391	YES	CCDS2778.1	-	ENST00000265563.8:c.*1285A>C	-	-	-	-	-	-
chr3:48787909	chr3	48787909	48787909	A	G	0	94	64	0	30	0	0.319148936170213	78	46	0	32	0	0.41025641025641	0.264427768186079	0.29853319222348	nonsignificant	ENSG00000114302	ENST00000265563	Transcript	3_prime_UTR_variant	2574	-	-	-	-	-	MODIFIER	-	-1	-	SNV	PRKAR2A	HGNC	9391	YES	CCDS2778.1	-	ENST00000265563.8:c.*1109A>C	-	-	-	-	-	-
chr3:49765675	chr3	49765675	49765675	A	G	0	148	148	0	0	0	0	137	129	0	8	0	0.0583941605839416	0.00255638445606238	0.0183298204615537	nonsignificant	ENSG00000176095	ENST00000321599	Transcript	missense_variant	955	653	218	M/T	aTg/aCg	-	MODERATE	-	-1	-	SNV	IP6K1	HGNC	18360	YES	CCDS33760.1	-	ENST00000321599.4:c.653A>C	ENSP00000323780.4:p.Met218Thr	-	-	-	-	-
chr3:9876560	chr3	9876560	9876560	A	G	1	76	72	0	4	0	0.0526315789473684	72	63	0	9	0	0.125	0.151195127112634	0.208395737574468	nonsignificant	ENSG00000214021	ENST00000426895	Transcript	missense_variant	2340	2321	774	K/R	aAg/aGg	rs3197885	MODERATE	-	1	-	SNV	TTLL3	HGNC	24483	YES	CCDS43048.2	-	ENST00000426895.4:c.2321A>G	ENSP00000392549.4:p.Lys774Arg	-	-	-	-	-
chr4:120218854	chr4	120218854	120218854	A	G	0	167	167	0	0	0	0	111	103	0	8	0	0.0720720720720721	0.00055240862786471	0.00581755336220023	significant	ENSG00000164096	ENST00000399075	Transcript	3_prime_UTR_variant	1680	-	-	-	-	-	MODIFIER	-	-1	-	SNV	C4orf3	HGNC	19225	YES	CCDS54798.1	-	ENST00000399075.4:c.*1080A>C	-	-	-	-	-	-
chr4:120979770	chr4	120979770	120979770	A	G	0	85	23	0	62	0	0.729411764705882	77	16	0	61	0	0.792207792207792	0.364905830317341	0.380133739774169	nonsignificant	ENSG00000164109	ENST00000296509	Transcript	3_prime_UTR_variant	2461	-	-	-	-	-	MODIFIER	-	-1	-	SNV	MAD2L1	HGNC	6763	YES	CCDS3715.1	-	ENST00000296509.6:c.*1503A>C	-	-	-	-	-	-
chr4:17802827	chr4	17802827	17802827	A	G	0	183	63	0	120	0	0.655737704918033	183	52	0	131	0	0.715846994535519	0.260103435053155	0.294642404399474	nonsignificant	ENSG00000163257	ENST00000382247	Transcript	3_prime_UTR_variant	3999	-	-	-	-	-	MODIFIER	-	-1	-	SNV	DCAF16	HGNC	25987	YES	CCDS3423.1	-	ENST00000382247.1:c.*2287A>C	-	-	-	-	-	-
chr4:17802889	chr4	17802889	17802889	A	G	0	105	49	0	56	0	0.533333333333333	122	44	0	78	0	0.639344262295082	0.136347800774903	0.195945453565638	nonsignificant	ENSG00000163257	ENST00000382247	Transcript	3_prime_UTR_variant	3937	-	-	-	-	-	MODIFIER	-	-1	-	SNV	DCAF16	HGNC	25987	YES	CCDS3423.1	-	ENST00000382247.1:c.*2225A>C	-	-	-	-	-	-
chr4:17802930	chr4	17802930	17802930	A	G	0	121	68	0	53	0	0.43801652892562	139	62	0	77	0	0.553956834532374	0.0815423056365359	0.142014248059497	nonsignificant	ENSG00000163257	ENST00000382247	Transcript	3_prime_UTR_variant	3896	-	-	-	-	-	MODIFIER	-	-1	-	SNV	DCAF16	HGNC	25987	YES	CCDS3423.1	-	ENST00000382247.1:c.*2184A>C	-	-	-	-	-	-
chr4:17802934	chr4	17802934	17802934	A	G	0	124	107	0	17	0	0.137096774193548	140	113	0	27	0	0.192857142857143	0.249675623192038	0.290320785078804	nonsignificant	ENSG00000163257	ENST00000382247	Transcript	3_prime_UTR_variant	3892	-	-	-	-	-	MODIFIER	-	-1	-	SNV	DCAF16	HGNC	25987	YES	CCDS3423.1	-	ENST00000382247.1:c.*2180A>C	-	-	-	-	-	-
chr4:17802976	chr4	17802976	17802976	A	G	0	156	124	0	32	0	0.205128205128205	164	121	0	43	0	0.26219512195122	0.237854572637962	0.282067960942999	nonsignificant	ENSG00000163257	ENST00000382247	Transcript	3_prime_UTR_variant	3850	-	-	-	-	-	MODIFIER	-	-1	-	SNV	DCAF16	HGNC	25987	YES	CCDS3423.1	-	ENST00000382247.1:c.*2138A>C	-	-	-	-	-	-
chr4:17803717	chr4	17803717	17803717	A	G	0	75	75	0	0	0	0	74	69	0	5	0	0.0675675675675676	0.0281680827850696	0.0781287563668186	nonsignificant	ENSG00000163257	ENST00000382247	Transcript	3_prime_UTR_variant	3109	-	-	-	-	-	MODIFIER	-	-1	-	SNV	DCAF16	HGNC	25987	YES	CCDS3423.1	-	ENST00000382247.1:c.*1397A>C	-	-	-	-	-	-
chr4:1807561	chr4	1807561	1807561	A	G	1	182	179	0	3	0	0.0164835164835165	115	105	0	10	0	0.0869565217391304	0.0064747203594976	0.0335689347869337	nonsignificant	ENSG00000068078	ENST00000340107	Transcript	missense_variant	1992	1736	579	Y/C	tAc/tGc	rs1560440644	MODERATE	-	1	-	SNV	FGFR3	HGNC	3690	YES	CCDS54706.1	1	ENST00000340107.4:c.1736A>G	ENSP00000339824.4:p.Tyr579Cys	-	-	-	-	-
chr4:3142288	chr4	3142288	3142288	A	G	1	99	99	0	0	0	0	71	67	0	4	0	0.0563380281690141	0.0289303050703327	0.0790644752857004	nonsignificant	ENSG00000197386	ENST00000355072	Transcript	synonymous_variant	2995	2850	950	V	gtA/gtG	rs1246509030	LOW	-	1	-	SNV	HTT	HGNC	4851	YES	CCDS43206.1	1	ENST00000355072.5:c.2850A>G	ENSP00000347184.5:p.Val950%3D	-	-	-	-	-
chr4:3514338	chr4	3514338	3514338	A	G	0	194	190	0	4	0	0.0206185567010309	195	175	0	20	0	0.102564102564103	0.00110384945200734	0.010027131691938	nonsignificant	ENSG00000163956	ENST00000500728	Transcript	3_prime_UTR_variant	1584	-	-	-	-	-	MODIFIER	-	-1	-	SNV	LRPAP1	HGNC	6701	YES	CCDS3371.1	1	ENST00000500728.2:c.*363A>C	-	-	-	-	-	-
chr4:57327116	chr4	57327116	57327116	A	G	1	1537	1504	0	33	0	0.0214703968770332	1248	1118	0	130	0	0.104166666666667	6.24086982420838e-21	3.00453304394032e-19	significant	ENSG00000128050	ENST00000399688	Transcript	3_prime_UTR_variant	2886	-	-	-	-	rs11549974	MODIFIER	-	1	-	SNV	PAICS	HGNC	8587	YES	CCDS47060.1	-	ENST00000399688.3:c.*1412A>G	-	-	-	-	-	-
chr4:71673296	chr4	71673296	71673296	A	G	1	77	75	0	2	0	0.025974025974026	82	75	0	7	0	0.0853658536585366	0.169104732322273	0.226144026954786	nonsignificant	ENSG00000018189	ENST00000381006	Transcript	downstream_gene_variant	-	-	-	-	-	-	MODIFIER	264	1	-	SNV	RUFY3	HGNC	30285	YES	CCDS34001.1	-	-	-	-	-	-	-	-
chr5:122343680	chr5	122343680	122343680	A	G	1	141	140	0	1	0	0.00709219858156028	117	109	0	8	0	0.0683760683760684	0.0124731589814688	0.0461105034157804	nonsignificant	ENSG00000064652	ENST00000261369	Transcript	3_prime_UTR_variant	931	-	-	-	-	-	MODIFIER	-	1	-	SNV	SNX24	HGNC	21533	YES	CCDS4132.1	-	ENST00000261369.4:c.*236A>G	-	-	-	-	-	-
chr5:125961433	chr5	125961433	125961433	A	G	1	135	129	0	6	0	0.0444444444444444	111	100	0	11	0	0.0990990990990991	0.128763017441454	0.190320775779693	nonsignificant	ENSG00000164902	ENST00000297540	Transcript	3_prime_UTR_variant	2777	-	-	-	-	COSV52549932	MODIFIER	-	1	-	SNV	PHAX	HGNC	10241	YES	CCDS4138.1	-	ENST00000297540.4:c.*897A>G	-	-	-	1	1	-
chr5:125962175	chr5	125962175	125962175	A	G	1	135	118	0	17	0	0.125925925925926	136	112	0	24	0	0.176470588235294	0.309251649436493	0.335645107439929	nonsignificant	ENSG00000164902	ENST00000297540	Transcript	3_prime_UTR_variant	3519	-	-	-	-	-	MODIFIER	-	1	-	SNV	PHAX	HGNC	10241	YES	CCDS4138.1	-	ENST00000297540.4:c.*1639A>G	-	-	-	-	-	-
chr5:125962528	chr5	125962528	125962528	A	G	1	107	104	0	3	0	0.0280373831775701	128	118	0	10	0	0.078125	0.150189458981129	0.207859744051912	nonsignificant	ENSG00000164902	ENST00000297540	Transcript	3_prime_UTR_variant	3872	-	-	-	-	-	MODIFIER	-	1	-	SNV	PHAX	HGNC	10241	YES	CCDS4138.1	-	ENST00000297540.4:c.*1992A>G	-	-	-	-	-	-
chr5:130537955	chr5	130537955	130537955	A	G	1	106	106	0	0	0	0	74	70	0	4	0	0.0540540540540541	0.0272036150248228	0.0766687040120941	nonsignificant	ENSG00000186687	ENST00000379380	Transcript	3_prime_UTR_variant	3187	-	-	-	-	-	MODIFIER	-	1	-	SNV	LYRM7	HGNC	28072	YES	CCDS4148.1	1	ENST00000379380.4:c.*2661A>G	-	-	-	-	-	-
chr5:130538137	chr5	130538137	130538137	A	G	1	95	43	0	52	0	0.547368421052632	114	30	0	84	0	0.736842105263158	0.00553707541292377	0.0307384932904644	nonsignificant	ENSG00000186687	ENST00000379380	Transcript	3_prime_UTR_variant	3369	-	-	-	-	rs1270751594	MODIFIER	-	1	-	SNV	LYRM7	HGNC	28072	YES	CCDS4148.1	1	ENST00000379380.4:c.*2843A>G	-	-	-	-	-	-
chr5:130539846	chr5	130539846	130539846	A	G	1	100	94	0	6	0	0.06	81	66	0	15	0	0.185185185185185	0.0105417321126402	0.0420421742243758	nonsignificant	ENSG00000186687	ENST00000379380	Transcript	3_prime_UTR_variant	5078	-	-	-	-	-	MODIFIER	-	1	-	SNV	LYRM7	HGNC	28072	YES	CCDS4148.1	1	ENST00000379380.4:c.*4552A>G	-	-	-	-	-	-
chr5:132029860	chr5	132029860	132029860	A	G	0	95	71	0	24	0	0.252631578947368	98	62	0	36	0	0.36734693877551	0.0900057168540881	0.150905107362327	nonsignificant	ENSG00000131437	ENST00000378746	Transcript	3_prime_UTR_variant	4785	-	-	-	-	-	MODIFIER	-	-1	-	SNV	KIF3A	HGNC	6319	YES	CCDS34235.1	-	ENST00000378746.4:c.*2466A>C	-	-	-	-	-	-
chr5:134236286	chr5	134236286	134236286	A	G	1	135	113	0	22	0	0.162962962962963	126	99	0	27	0	0.214285714285714	0.341886938480778	0.361104811514964	nonsignificant	ENSG00000113621	ENST00000358387	Transcript	3_prime_UTR_variant	2619	-	-	-	-	-	MODIFIER	-	1	-	SNV	TXNDC15	HGNC	20652	YES	CCDS4180.1	-	ENST00000358387.4:c.*911A>G	-	-	-	-	-	-
chr5:148904617	chr5	148904617	148904617	A	G	0	714	712	0	2	0	0.00280112044817927	657	603	0	52	2	0.0791476407914764	3.44966112686429e-15	1.16253579975327e-13	significant	ENSG00000113712	ENST00000515768	Transcript	synonymous_variant	348	348	116	F	ttT/ttC	-	LOW	-	-1	-	SNV	CSNK1A1	HGNC	2451	YES	CCDS47304.1	-	ENST00000515768.1:c.348A>C	ENSP00000421689.1:p.Phe116%3D	-	-	-	-	-
chr5:176395973	chr5	176395973	176395973	A	G	0	212	211	0	1	0	0.00471698113207547	143	127	0	16	0	0.111888111888112	3.11862719079936e-06	5.83876312944102e-05	significant	ENSG00000087206	ENST00000377227	Transcript	synonymous_variant	916	783	261	L	ctT/ctC	-	LOW	-	-1	-	SNV	UIMC1	HGNC	30298	YES	CCDS4408.1	-	ENST00000377227.4:c.783A>C	ENSP00000366434.4:p.Leu261%3D	-	-	-	-	-
chr5:27496280	chr5	27496280	27496280	A	G	1	97	97	0	0	0	0	88	83	0	5	0	0.0568181818181818	0.0229090976699692	0.0703358513662588	nonsignificant	ENSG00000250337	ENST00000510165	Transcript	non_coding_transcript_exon_variant	878	-	-	-	-	rs1285572179	MODIFIER	-	1	-	SNV	LINC01021	HGNC	48995	-	-	-	ENST00000510165.1:n.878A>G	-	-	-	-	-	-
chr5:34906197	chr5	34906197	34906197	A	G	0	124	106	0	18	0	0.145161290322581	121	97	0	24	0	0.198347107438017	0.310674600725281	0.336477357847358	nonsignificant	ENSG00000113456	ENST00000382038	Transcript	3_prime_UTR_variant	4942	-	-	-	-	-	MODIFIER	-	-1	-	SNV	RAD1	HGNC	9806	YES	CCDS3905.1	-	ENST00000382038.2:c.*2673A>C	-	-	-	-	-	-
chr5:34906708	chr5	34906708	34906708	A	G	0	131	130	0	1	0	0.00763358778625954	99	92	0	7	0	0.0707070707070707	0.0224259423337404	0.0702935605238224	nonsignificant	ENSG00000113456	ENST00000382038	Transcript	3_prime_UTR_variant	4431	-	-	-	-	-	MODIFIER	-	-1	-	SNV	RAD1	HGNC	9806	YES	CCDS3905.1	-	ENST00000382038.2:c.*2162A>C	-	-	-	-	-	-
chr5:37288767	chr5	37288767	37288767	A	G	0	139	130	0	9	0	0.0647482014388489	154	135	0	19	0	0.123376623376623	0.111478446710582	0.173525341992915	nonsignificant	ENSG00000113569	ENST00000231498	Transcript	3_prime_UTR_variant	7615	-	-	-	-	-	MODIFIER	-	-1	-	SNV	NUP155	HGNC	8063	YES	CCDS3921.1	1	ENST00000231498.3:c.*3235A>C	-	-	-	-	-	-
chr5:37290467	chr5	37290467	37290467	A	G	0	156	35	0	121	0	0.775641025641026	125	13	0	112	0	0.896	0.0102191229016516	0.0412436457228335	nonsignificant	ENSG00000113569	ENST00000231498	Transcript	3_prime_UTR_variant	5915	-	-	-	-	-	MODIFIER	-	-1	-	SNV	NUP155	HGNC	8063	YES	CCDS3921.1	1	ENST00000231498.3:c.*1535A>C	-	-	-	-	-	-
chr5:37290566	chr5	37290566	37290566	A	G	0	123	17	0	106	0	0.861788617886179	153	11	0	142	0	0.928104575163399	0.0748225618862607	0.134481084563572	nonsignificant	ENSG00000113569	ENST00000231498	Transcript	3_prime_UTR_variant	5816	-	-	-	-	-	MODIFIER	-	-1	-	SNV	NUP155	HGNC	8063	YES	CCDS3921.1	1	ENST00000231498.3:c.*1436A>C	-	-	-	-	-	-
chr5:37291472	chr5	37291472	37291472	A	G	0	137	100	0	37	0	0.27007299270073	125	79	0	46	0	0.368	0.110499963930885	0.172800407632057	nonsignificant	ENSG00000113569	ENST00000231498	Transcript	3_prime_UTR_variant	4910	-	-	-	-	-	MODIFIER	-	-1	-	SNV	NUP155	HGNC	8063	YES	CCDS3921.1	1	ENST00000231498.3:c.*530A>C	-	-	-	-	-	-
chr5:37291481	chr5	37291481	37291481	A	G	0	140	111	0	29	0	0.207142857142857	126	85	0	41	0	0.325396825396825	0.0362473838854069	0.0894428351438686	nonsignificant	ENSG00000113569	ENST00000231498	Transcript	3_prime_UTR_variant	4901	-	-	-	-	-	MODIFIER	-	-1	-	SNV	NUP155	HGNC	8063	YES	CCDS3921.1	1	ENST00000231498.3:c.*521A>C	-	-	-	-	-	-
chr5:37291540	chr5	37291540	37291540	A	G	0	139	120	0	19	0	0.136690647482014	118	94	0	24	0	0.203389830508475	0.18062622433905	0.237469943562914	nonsignificant	ENSG00000113569	ENST00000231498	Transcript	3_prime_UTR_variant	4842	-	-	-	-	-	MODIFIER	-	-1	-	SNV	NUP155	HGNC	8063	YES	CCDS3921.1	1	ENST00000231498.3:c.*462A>C	-	-	-	-	-	-
chr5:37291548	chr5	37291548	37291548	A	G	0	148	107	0	41	0	0.277027027027027	120	75	0	45	0	0.375	0.114090225173852	0.176368834328385	nonsignificant	ENSG00000113569	ENST00000231498	Transcript	3_prime_UTR_variant	4834	-	-	-	-	-	MODIFIER	-	-1	-	SNV	NUP155	HGNC	8063	YES	CCDS3921.1	1	ENST00000231498.3:c.*454A>C	-	-	-	-	-	-
chr5:37291559	chr5	37291559	37291559	A	G	0	145	88	0	57	0	0.393103448275862	121	60	0	61	0	0.504132231404959	0.0828474502069118	0.143177388306304	nonsignificant	ENSG00000113569	ENST00000231498	Transcript	3_prime_UTR_variant	4823	-	-	-	-	-	MODIFIER	-	-1	-	SNV	NUP155	HGNC	8063	YES	CCDS3921.1	1	ENST00000231498.3:c.*443A>C	-	-	-	-	-	-
chr5:37291573	chr5	37291573	37291573	A	G	0	154	90	0	64	0	0.415584415584416	136	62	0	74	0	0.544117647058823	0.0340125624913519	0.0868351027241333	nonsignificant	ENSG00000113569	ENST00000231498	Transcript	3_prime_UTR_variant	4809	-	-	-	-	-	MODIFIER	-	-1	-	SNV	NUP155	HGNC	8063	YES	CCDS3921.1	1	ENST00000231498.3:c.*429A>C	-	-	-	-	-	-
chr5:40826045	chr5	40826045	40826045	A	G	0	421	417	0	3	1	0.00712589073634204	347	317	0	30	0	0.0864553314121038	2.58440244741927e-08	6.00650775710548e-07	significant	ENSG00000145592	ENST00000274242	Transcript	3_prime_UTR_variant	7005	-	-	-	-	-	MODIFIER	-	-1	-	SNV	RPL37	HGNC	10347	YES	CCDS3934.1	-	ENST00000274242.5:c.*6561A>C	-	-	-	-	-	-
chr5:44815839	chr5	44815839	44815839	A	G	1	74	67	0	7	0	0.0945945945945946	66	55	0	11	0	0.166666666666667	0.218229293738848	0.268798629319963	nonsignificant	ENSG00000112996	ENST00000507110	Transcript	downstream_gene_variant	-	-	-	-	-	rs1303389341	MODIFIER	215	1	-	SNV	MRPS30	HGNC	8769	YES	CCDS3951.1	-	-	-	-	-	-	-	-
chr5:55247382	chr5	55247382	55247382	A	G	0	176	176	0	0	0	0	132	117	0	15	0	0.113636363636364	1.87037430764123e-06	3.74321910618989e-05	significant	ENSG00000134352	ENST00000381298	Transcript	missense_variant	2063	1750	584	C/R	Tgt/Cgt	-	MODERATE	-	-1	-	SNV	IL6ST	HGNC	6021	YES	CCDS3971.1	1	ENST00000381298.2:c.1750A>C	ENSP00000370698.2:p.Cys584Arg	-	-	-	-	-
chr5:55256277	chr5	55256277	55256277	A	G	0	179	177	0	2	0	0.0111731843575419	175	162	0	13	0	0.0742857142857143	0.00318816372102417	0.0204649747425742	nonsignificant	ENSG00000134352	ENST00000381298	Transcript	missense_variant	1239	926	309	F/S	tTc/tCc	-	MODERATE	-	-1	-	SNV	IL6ST	HGNC	6021	YES	CCDS3971.1	1	ENST00000381298.2:c.926A>C	ENSP00000370698.2:p.Phe309Ser	-	-	-	-	-
chr5:79923998	chr5	79923998	79923998	A	G	0	190	161	0	29	0	0.152631578947368	225	179	0	46	0	0.204444444444444	0.200679546482781	0.256170481684459	nonsignificant	ENSG00000228716	ENST00000439211	Transcript	3_prime_UTR_variant	1966	-	-	-	-	-	MODIFIER	-	-1	-	SNV	DHFR	HGNC	2861	YES	CCDS47240.1	1	ENST00000439211.2:c.*908A>C	-	-	-	-	-	-
chr5:81571500	chr5	81571500	81571500	A	G	0	159	156	0	3	0	0.0188679245283019	144	134	0	10	0	0.0694444444444444	0.0442029071463452	0.0992795243016001	nonsignificant	ENSG00000186468	ENST00000296674	Transcript	3_prime_UTR_variant	1114	-	-	-	-	-	MODIFIER	-	-1	-	SNV	RPS23	HGNC	10410	YES	CCDS47241.1	1	ENST00000296674.8:c.*428A>C	-	-	-	-	-	-
chr5:82850814	chr5	82850814	82850814	A	G	1	257	241	0	16	0	0.0622568093385214	162	143	0	19	0	0.117283950617284	0.0683851891182031	0.128032270737969	nonsignificant	ENSG00000038427	ENST00000265077	Transcript	missense_variant	10257	9692	3231	K/R	aAg/aGg	-	MODERATE	-	1	-	SNV	VCAN	HGNC	2464	YES	CCDS4060.1	1	ENST00000265077.3:c.9692A>G	ENSP00000265077.3:p.Lys3231Arg	-	-	-	-	-
chr6:114180968	chr6	114180968	114180968	A	G	1	80	79	0	0	1	0	79	74	0	4	1	0.0506329113924051	0.058557633038833	0.117252454329388	nonsignificant	ENSG00000155130	ENST00000368635	Transcript	missense_variant	593	212	71	E/G	gAg/gGg	-	MODERATE	-	1	-	SNV	MARCKS	HGNC	6759	YES	CCDS5101.1	-	ENST00000368635.4:c.212A>G	ENSP00000357624.4:p.Glu71Gly	-	-	-	-	-
chr6:13788253	chr6	13788253	13788253	A	G	0	124	105	0	19	0	0.153225806451613	112	89	0	23	0	0.205357142857143	0.311516129520403	0.336477357847358	nonsignificant	ENSG00000050393	ENST00000379170	Transcript	3_prime_UTR_variant	4007	-	-	-	-	-	MODIFIER	-	-1	-	SNV	MCUR1	HGNC	21097	YES	CCDS35495.1	-	ENST00000379170.4:c.*2788A>C	-	-	-	-	-	-
chr6:13788361	chr6	13788361	13788361	A	G	0	177	169	0	8	0	0.0451977401129944	133	119	0	14	0	0.105263157894737	0.046634061442151	0.101719603275112	nonsignificant	ENSG00000050393	ENST00000379170	Transcript	3_prime_UTR_variant	3899	-	-	-	-	-	MODIFIER	-	-1	-	SNV	MCUR1	HGNC	21097	YES	CCDS35495.1	-	ENST00000379170.4:c.*2680A>C	-	-	-	-	-	-
chr6:150045818	chr6	150045818	150045818	A	G	0	180	128	0	52	0	0.288888888888889	168	109	0	59	0	0.351190476190476	0.249830942649416	0.290320785078804	nonsignificant	ENSG00000120253	ENST00000340413	Transcript	3_prime_UTR_variant	3507	-	-	-	-	-	MODIFIER	-	-1	-	SNV	NUP43	HGNC	21182	YES	CCDS5218.1	-	ENST00000340413.2:c.*2287A>C	-	-	-	-	-	-
chr6:150045857	chr6	150045857	150045857	A	G	0	149	87	0	62	0	0.416107382550336	137	73	0	64	0	0.467153284671533	0.405732561371762	0.413087230157957	nonsignificant	ENSG00000120253	ENST00000340413	Transcript	3_prime_UTR_variant	3468	-	-	-	-	-	MODIFIER	-	-1	-	SNV	NUP43	HGNC	21182	YES	CCDS5218.1	-	ENST00000340413.2:c.*2248A>C	-	-	-	-	-	-
chr6:150045997	chr6	150045997	150045997	A	G	0	151	139	0	12	0	0.0794701986754967	140	119	0	21	0	0.15	0.0656491634647176	0.124993040042993	nonsignificant	ENSG00000120253	ENST00000340413	Transcript	3_prime_UTR_variant	3328	-	-	-	-	-	MODIFIER	-	-1	-	SNV	NUP43	HGNC	21182	YES	CCDS5218.1	-	ENST00000340413.2:c.*2108A>C	-	-	-	-	-	-
chr6:150046432	chr6	150046432	150046432	A	G	0	150	99	0	51	0	0.34	113	66	0	47	0	0.415929203539823	0.246399839375599	0.288126898649302	nonsignificant	ENSG00000120253	ENST00000340413	Transcript	3_prime_UTR_variant	2893	-	-	-	-	-	MODIFIER	-	-1	-	SNV	NUP43	HGNC	21182	YES	CCDS5218.1	-	ENST00000340413.2:c.*1673A>C	-	-	-	-	-	-
chr6:150046484	chr6	150046484	150046484	A	G	0	145	132	0	13	0	0.0896551724137931	132	108	0	24	0	0.181818181818182	0.033000944948437	0.0862117709118083	nonsignificant	ENSG00000120253	ENST00000340413	Transcript	3_prime_UTR_variant	2841	-	-	-	-	-	MODIFIER	-	-1	-	SNV	NUP43	HGNC	21182	YES	CCDS5218.1	-	ENST00000340413.2:c.*1621A>C	-	-	-	-	-	-
chr6:150046495	chr6	150046495	150046495	A	G	0	150	123	0	27	0	0.18	129	97	0	32	0	0.248062015503876	0.186848762029768	0.243183983072676	nonsignificant	ENSG00000120253	ENST00000340413	Transcript	3_prime_UTR_variant	2830	-	-	-	-	-	MODIFIER	-	-1	-	SNV	NUP43	HGNC	21182	YES	CCDS5218.1	-	ENST00000340413.2:c.*1610A>C	-	-	-	-	-	-
chr6:150046545	chr6	150046545	150046545	A	G	0	134	61	0	73	0	0.544776119402985	126	50	0	76	0	0.603174603174603	0.380597528099729	0.391637761739264	nonsignificant	ENSG00000120253	ENST00000340413	Transcript	3_prime_UTR_variant	2780	-	-	-	-	-	MODIFIER	-	-1	-	SNV	NUP43	HGNC	21182	YES	CCDS5218.1	-	ENST00000340413.2:c.*1560A>C	-	-	-	-	-	-
chr6:150046603	chr6	150046603	150046603	A	G	0	150	91	0	59	0	0.393333333333333	141	77	0	64	0	0.453900709219858	0.34235307797932	0.361104811514964	nonsignificant	ENSG00000120253	ENST00000340413	Transcript	3_prime_UTR_variant	2722	-	-	-	-	-	MODIFIER	-	-1	-	SNV	NUP43	HGNC	21182	YES	CCDS5218.1	-	ENST00000340413.2:c.*1502A>C	-	-	-	-	-	-
chr6:151726128	chr6	151726128	151726128	A	G	0	161	160	0	1	0	0.0062111801242236	151	139	0	12	0	0.0794701986754967	0.00111602548883816	0.010027131691938	nonsignificant	ENSG00000155906	ENST00000367303	Transcript	3_prime_UTR_variant	1715	-	-	-	-	-	MODIFIER	-	-1	-	SNV	RMND1	HGNC	21176	YES	CCDS5232.1	1	ENST00000367303.4:c.*242A>C	-	-	-	-	-	-
chr6:151726132	chr6	151726132	151726132	A	G	0	171	171	0	0	0	0	156	147	0	9	0	0.0576923076923077	0.00113065579909093	0.010027131691938	nonsignificant	ENSG00000155906	ENST00000367303	Transcript	3_prime_UTR_variant	1711	-	-	-	-	-	MODIFIER	-	-1	-	SNV	RMND1	HGNC	21176	YES	CCDS5232.1	1	ENST00000367303.4:c.*238A>C	-	-	-	-	-	-
chr6:159053990	chr6	159053990	159053990	A	G	1	124	124	0	0	0	0	120	110	0	10	0	0.0833333333333333	0.000678786791640407	0.0069318529934187	significant	ENSG00000146433	ENST00000367090	Transcript	3_prime_UTR_variant	2920	-	-	-	-	COSV65560201	MODIFIER	-	1	-	SNV	TMEM181	HGNC	20958	YES	CCDS43520.1	-	ENST00000367090.3:c.*1070A>G	-	-	-	1	1	-
chr6:163993604	chr6	163993604	163993604	A	G	1	159	156	0	3	0	0.0188679245283019	134	124	0	10	0	0.0746268656716418	0.024354900762025	0.071663731276747	nonsignificant	ENSG00000112531	ENST00000361752	Transcript	3_prime_UTR_variant	3439	-	-	-	-	-	MODIFIER	-	1	-	SNV	QKI	HGNC	21100	YES	CCDS5285.1	1	ENST00000361752.3:c.*1862A>G	-	-	-	-	-	-
chr6:33647693	chr6	33647693	33647693	A	G	1	274	266	0	8	0	0.0291970802919708	207	189	0	18	0	0.0869565217391304	0.00736034287289399	0.0350423140758507	nonsignificant	ENSG00000096433	ENST00000374316	Transcript	missense_variant	5067	4007	1336	Y/C	tAc/tGc	-	MODERATE	-	1	-	SNV	ITPR3	HGNC	6182	YES	CCDS4783.1	-	ENST00000374316.5:c.4007A>G	ENSP00000363435.4:p.Tyr1336Cys	-	-	-	-	-
chr6:349137	chr6	349137	349137	A	G	1	132	130	0	2	0	0.0151515151515152	130	121	0	9	0	0.0692307692307692	0.0336937090893599	0.0863481366016295	nonsignificant	ENSG00000112679	ENST00000344450	Transcript	intron_variant	-	-	-	-	-	-	MODIFIER	-	1	-	SNV	DUSP22	HGNC	16077	YES	CCDS4468.1	-	ENST00000344450.5:c.508+296A>G	-	-	-	-	-	-
chr6:36891421	chr6	36891421	36891421	A	G	1	157	156	0	1	0	0.00636942675159236	136	127	0	9	0	0.0661764705882353	0.00686337942929242	0.0342432887260905	nonsignificant	ENSG00000198663	ENST00000355190	Transcript	downstream_gene_variant	-	-	-	-	-	-	MODIFIER	123	1	-	SNV	C6orf89	HGNC	21114	YES	CCDS4827.1	-	-	-	-	-	-	-	-
chr6:38121875	chr6	38121875	38121875	A	G	1	270	262	0	8	0	0.0296296296296296	260	232	0	28	0	0.107692307692308	0.000414452019473254	0.00443397874801545	significant	ENSG00000156639	ENST00000287218	Transcript	3_prime_UTR_variant	2841	-	-	-	-	-	MODIFIER	-	1	-	SNV	ZFAND3	HGNC	18019	YES	CCDS4836.1	-	ENST00000287218.4:c.*1710A>G	-	-	-	-	-	-
chr6:42047426	chr6	42047426	42047426	A	G	1	114	89	0	25	0	0.219298245614035	72	52	0	20	0	0.277777777777778	0.383730465663269	0.394259655269883	nonsignificant	ENSG00000137413	ENST00000372977	Transcript	3_prime_UTR_variant	3094	-	-	-	-	-	MODIFIER	-	1	-	SNV	TAF8	HGNC	17300	YES	CCDS43462.1	-	ENST00000372977.3:c.*2143A>G	-	-	-	-	-	-
chr6:42997444	chr6	42997444	42997444	A	G	1	99	94	0	5	0	0.0505050505050505	116	103	0	13	0	0.112068965517241	0.138891521779263	0.197913077545926	nonsignificant	ENSG00000124541	ENST00000244496	Transcript	downstream_gene_variant	-	-	-	-	-	-	MODIFIER	109	1	-	SNV	RRP36	HGNC	21374	YES	CCDS34453.1	-	-	-	-	-	-	-	-
chr6:42997493	chr6	42997493	42997493	A	G	1	91	70	0	21	0	0.230769230769231	99	68	0	31	0	0.313131313131313	0.254412085879078	0.29162201680697	nonsignificant	ENSG00000124541	ENST00000244496	Transcript	downstream_gene_variant	-	-	-	-	-	-	MODIFIER	158	1	-	SNV	RRP36	HGNC	21374	YES	CCDS34453.1	-	-	-	-	-	-	-	-
chr6:42997610	chr6	42997610	42997610	A	G	1	116	98	0	18	0	0.155172413793103	98	74	0	24	0	0.244897959183673	0.120522810666011	0.181322264260918	nonsignificant	ENSG00000124541	ENST00000244496	Transcript	downstream_gene_variant	-	-	-	-	-	rs1182984492	MODIFIER	275	1	-	SNV	RRP36	HGNC	21374	YES	CCDS34453.1	-	-	-	-	-	-	-	-
chr6:74228485	chr6	74228485	74228485	A	G	0	29893	26188	5	3698	2	0.123707891479611	25371	20571	3	4795	2	0.188995309605455	1.83936948684343e-99	3.09933758533117e-97	significant	ENSG00000156508	ENST00000316292	Transcript	synonymous_variant	1700	708	236	L	ctT/ctC	-	LOW	-	-1	-	SNV	EEF1A1	HGNC	3189	YES	CCDS4980.1	-	ENST00000316292.9:c.708A>C	ENSP00000339063.7:p.Leu236%3D	-	-	-	-	-
chr7:100470934	chr7	100470934	100470934	A	G	1	981	732	0	249	0	0.253822629969419	879	585	0	294	0	0.334470989761092	0.000154731201578234	0.00193127462710611	significant	ENSG00000087077	ENST00000200457	Transcript	3_prime_UTR_variant	1800	-	-	-	-	rs751958095	MODIFIER	-	1	-	SNV	TRIP6	HGNC	12311	YES	CCDS5708.1	-	ENST00000200457.4:c.*9A>G	-	-	-	-	-	-
chr7:128143606	chr7	128143606	128143606	A	G	1	221	206	0	15	0	0.0678733031674208	165	139	0	26	0	0.157575757575758	0.00695882293551086	0.0342432887260905	nonsignificant	ENSG00000165055	ENST00000262432	Transcript	downstream_gene_variant	-	-	-	-	-	-	MODIFIER	628	1	-	SNV	METTL2B	HGNC	18272	YES	CCDS5803.2	-	-	-	-	-	-	-	-
chr7:128143870	chr7	128143870	128143870	A	G	1	200	181	0	19	0	0.095	178	150	0	28	0	0.157303370786517	0.0853010209801308	0.145921035889868	nonsignificant	ENSG00000165055	ENST00000262432	Transcript	downstream_gene_variant	-	-	-	-	-	-	MODIFIER	892	1	-	SNV	METTL2B	HGNC	18272	YES	CCDS5803.2	-	-	-	-	-	-	-	-
chr7:128144035	chr7	128144035	128144035	A	G	1	136	135	0	1	0	0.00735294117647059	155	144	0	11	0	0.0709677419354839	0.00654650668450495	0.0336820267584453	nonsignificant	ENSG00000165055	ENST00000262432	Transcript	downstream_gene_variant	-	-	-	-	-	-	MODIFIER	1057	1	-	SNV	METTL2B	HGNC	18272	YES	CCDS5803.2	-	-	-	-	-	-	-	-
chr7:131187192	chr7	131187192	131187192	A	G	0	150	148	0	2	0	0.0133333333333333	141	129	0	12	0	0.0851063829787234	0.00495593416405158	0.0289636910315052	nonsignificant	ENSG00000128567	ENST00000378555	Transcript	downstream_gene_variant	-	-	-	-	-	-	MODIFIER	1698	-1	-	SNV	PODXL	HGNC	9171	YES	CCDS34755.1	1	-	-	-	-	-	-	-
chr7:132470144	chr7	132470144	132470144	A	G	0	1077	1077	0	0	0	0	985	875	0	110	0	0.111675126903553	1.75720903791006e-37	1.48044861443922e-35	significant	ENSG00000106554	ENST00000262570	Transcript	3_prime_UTR_variant	1083	-	-	-	-	-	MODIFIER	-	-1	-	SNV	CHCHD3	HGNC	21906	YES	CCDS5828.1	-	ENST00000262570.5:c.*254A>C	-	-	-	-	-	-
chr7:139103600	chr7	139103600	139103600	A	G	1	102	95	0	7	0	0.0686274509803922	128	112	0	16	0	0.125	0.18783059036686	0.243183983072676	nonsignificant	ENSG00000269955	ENST00000541515	Transcript	intron_variant	-	-	-	-	-	-	MODIFIER	-	1	-	SNV	LUC7L2	HGNC	21608	YES	CCDS59084.1	-	ENST00000541515.3:c.1199+1125A>G	-	-	-	-	-	-
chr7:139103813	chr7	139103813	139103813	A	G	1	97	95	0	2	0	0.0206185567010309	88	81	0	7	0	0.0795454545454545	0.0879912578311133	0.149010321050679	nonsignificant	ENSG00000269955	ENST00000541515	Transcript	intron_variant	-	-	-	-	-	-	MODIFIER	-	1	-	SNV	LUC7L2	HGNC	21608	YES	CCDS59084.1	-	ENST00000541515.3:c.1199+1338A>G	-	-	-	-	-	-
chr7:143085640	chr7	143085640	143085640	A	G	1	446	398	0	48	0	0.10762331838565	379	317	0	62	0	0.163588390501319	0.0234528078776187	0.0707315688597788	nonsignificant	ENSG00000159840	ENST00000322764	Transcript	synonymous_variant	1548	1203	401	L	ctA/ctG	-	LOW	-	1	-	SNV	ZYX	HGNC	13200	YES	CCDS5883.1	-	ENST00000322764.5:c.1203A>G	ENSP00000324422.5:p.Leu401%3D	-	-	-	-	-
chr7:148922367	chr7	148922367	148922367	A	G	1	355	339	0	16	0	0.0450704225352113	351	307	0	44	0	0.125356125356125	0.000130689192980733	0.00169393300132719	significant	ENSG00000170265	ENST00000262085	Transcript	3_prime_UTR_variant	2749	-	-	-	-	-	MODIFIER	-	1	-	SNV	ZNF282	HGNC	13076	YES	CCDS5895.1	-	ENST00000262085.3:c.*628A>G	-	-	-	-	-	-
chr7:150763835	chr7	150763835	150763835	A	G	1	209	195	0	14	0	0.0669856459330144	220	190	0	30	0	0.136363636363636	0.0249473464463153	0.0727900930944436	nonsignificant	ENSG00000164889	ENST00000485713	Transcript	synonymous_variant	1850	810	270	L	ctA/ctG	-	LOW	-	1	-	SNV	SLC4A2	HGNC	11028	YES	CCDS5917.1	-	ENST00000485713.1:c.810A>G	ENSP00000419412.1:p.Leu270%3D	-	-	-	-	-
chr7:158525911	chr7	158525911	158525911	A	G	0	312	305	0	5	2	0.016025641025641	224	201	0	23	0	0.102678571428571	1.29904843795542e-05	0.000208466344567131	significant	ENSG00000117868	ENST00000251527	Transcript	3_prime_UTR_variant	3735	-	-	-	-	-	MODIFIER	-	-1	-	SNV	ESYT2	HGNC	22211	YES	CCDS34791.1	-	ENST00000251527.5:c.*987A>C	-	-	-	-	-	-
chr7:22550764	chr7	22550764	22550764	A	G	0	234	203	0	31	0	0.132478632478632	263	212	0	51	0	0.193916349809886	0.0701833609825399	0.129954904676461	nonsignificant	ENSG00000233476	ENST00000318052	Transcript	non_coding_transcript_exon_variant	853	-	-	-	-	-	MODIFIER	-	-1	-	SNV	EEF1A1P6	HGNC	3201	YES	-	-	ENST00000318052.8:n.853A>C	-	-	-	-	-	-
chr7:22550839	chr7	22550839	22550839	A	G	0	188	162	0	26	0	0.138297872340426	217	163	0	54	0	0.248847926267281	0.00585106571854079	0.0311150266525025	nonsignificant	ENSG00000233476	ENST00000318052	Transcript	non_coding_transcript_exon_variant	778	-	-	-	-	-	MODIFIER	-	-1	-	SNV	EEF1A1P6	HGNC	3201	YES	-	-	ENST00000318052.8:n.778A>C	-	-	-	-	-	-
chr7:2577832	chr7	2577832	2577832	A	G	0	186	159	0	27	0	0.145161290322581	171	137	0	34	0	0.198830409356725	0.205842059153502	0.2594576313758	nonsignificant	ENSG00000106009	ENST00000340611	Transcript	synonymous_variant	2594	2337	779	L	ctT/ctC	-	LOW	-	-1	-	SNV	BRAT1	HGNC	21701	YES	CCDS5334.1	1	ENST00000340611.4:c.2337A>C	ENSP00000339637.4:p.Leu779%3D	-	-	-	-	-
chr7:30656753	chr7	30656753	30656753	A	G	1	909	909	0	0	0	0	818	760	0	58	0	0.0709046454767726	4.99091778041887e-20	2.24258572266821e-18	significant	ENSG00000106105	ENST00000389266	Transcript	synonymous_variant	1459	1218	406	L	ttA/ttG	-	LOW	-	1	-	SNV	GARS	HGNC	4162	YES	CCDS43564.1	1	ENST00000389266.3:c.1218A>G	ENSP00000373918.3:p.Leu406%3D	-	-	-	-	-
chr7:43990262	chr7	43990262	43990262	A	G	1	129	128	0	1	0	0.00775193798449612	120	112	0	8	0	0.0666666666666667	0.0159063243717723	0.0551223194747723	nonsignificant	ENSG00000078967	ENST00000222402	Transcript	missense_variant	458	369	123	I/M	atA/atG	-	MODERATE	-	1	-	SNV	UBE2D4	HGNC	21647	YES	CCDS5474.1	-	ENST00000222402.3:c.369A>G	ENSP00000222402.2:p.Ile123Met	-	-	-	-	-
chr7:44155366	chr7	44155366	44155366	A	G	0	2453	2407	0	46	0	0.01875254790053	2295	2094	0	201	0	0.0875816993464052	6.74992809455541e-28	3.49957810440796e-26	significant	ENSG00000106628	ENST00000406581	Transcript	splice_region_variant,synonymous_variant	1796	1146	382	L	ctT/ctC	-	LOW	-	-1	-	SNV	POLD2	HGNC	9176	YES	CCDS5477.1	-	ENST00000406581.2:c.1146A>C	ENSP00000386105.2:p.Leu382%3D	-	-	-	-	-
chr7:44872899	chr7	44872899	44872899	A	G	0	300	211	0	89	0	0.296666666666667	286	185	0	101	0	0.353146853146853	0.15807051587033	0.215231369084046	nonsignificant	ENSG00000105968	ENST00000308153	Transcript	downstream_gene_variant	-	-	-	-	-	-	MODIFIER	928	-1	-	SNV	H2AFV	HGNC	20664	YES	CCDS5496.1	-	-	-	-	-	-	-	-
chr7:44873003	chr7	44873003	44873003	A	G	0	113	99	0	14	0	0.123893805309735	144	115	1	28	0	0.194444444444444	0.130278075405912	0.190885701790401	nonsignificant	ENSG00000105968	ENST00000308153	Transcript	downstream_gene_variant	-	-	-	-	-	-	MODIFIER	824	-1	-	SNV	H2AFV	HGNC	20664	YES	CCDS5496.1	-	-	-	-	-	-	-	-
chr7:44873052	chr7	44873052	44873052	A	G	0	127	118	0	9	0	0.0708661417322835	147	124	0	23	0	0.156462585034014	0.0370212383145771	0.0897390882346197	nonsignificant	ENSG00000105968	ENST00000308153	Transcript	downstream_gene_variant	-	-	-	-	-	-	MODIFIER	775	-1	-	SNV	H2AFV	HGNC	20664	YES	CCDS5496.1	-	-	-	-	-	-	-	-
chr7:56079216	chr7	56079216	56079216	A	G	0	128	121	0	7	0	0.0546875	120	107	0	13	0	0.108333333333333	0.161528925449206	0.218615453318805	nonsignificant	ENSG00000146733	ENST00000395471	Transcript	3_prime_UTR_variant	1723	-	-	-	-	-	MODIFIER	-	-1	-	SNV	PSPH	HGNC	9577	YES	CCDS5522.1	1	ENST00000395471.3:c.*239A>C	-	-	-	-	-	-
chr7:65618862	chr7	65618862	65618862	A	G	1	195	191	0	4	0	0.0205128205128205	180	163	0	17	0	0.0944444444444444	0.00262773195890223	0.0185764395347002	nonsignificant	ENSG00000241258	ENST00000395326	Transcript	3_prime_UTR_variant	2323	-	-	-	-	rs1255904448	MODIFIER	-	1	-	SNV	CRCP	HGNC	17888	YES	CCDS5532.1	-	ENST00000395326.3:c.*1518A>G	-	-	-	-	-	-
chr7:65619292	chr7	65619292	65619292	A	G	1	145	104	0	41	0	0.282758620689655	151	94	0	57	0	0.377483443708609	0.0857632585942941	0.146340345044441	nonsignificant	ENSG00000241258	ENST00000395326	Transcript	3_prime_UTR_variant	2753	-	-	-	-	rs1129546	MODIFIER	-	1	-	SNV	CRCP	HGNC	17888	YES	CCDS5532.1	-	ENST00000395326.3:c.*1948A>G	-	-	-	-	-	-
chr7:65619347	chr7	65619347	65619347	A	G	1	130	120	0	10	0	0.0769230769230769	120	103	0	17	0	0.141666666666667	0.107458357218665	0.170498126338018	nonsignificant	ENSG00000241258	ENST00000395326	Transcript	3_prime_UTR_variant	2808	-	-	-	-	rs1129547	MODIFIER	-	1	-	SNV	CRCP	HGNC	17888	YES	CCDS5532.1	-	ENST00000395326.3:c.*2003A>G	-	-	-	-	-	-
chr7:66205084	chr7	66205084	66205084	A	G	0	193	180	0	13	0	0.0673575129533679	148	129	0	19	0	0.128378378378378	0.0624422020933051	0.119903259860079	nonsignificant	ENSG00000154710	ENST00000284957	Transcript	upstream_gene_variant	-	-	-	-	-	-	MODIFIER	636	1	-	SNV	RABGEF1	HGNC	17676	YES	CCDS5535.1	-	-	-	-	-	-	-	-
chr7:66205087	chr7	66205087	66205087	A	G	0	192	183	0	9	0	0.046875	150	132	0	18	0	0.12	0.0152509149462408	0.0538173647841168	nonsignificant	ENSG00000154710	ENST00000284957	Transcript	upstream_gene_variant	-	-	-	-	-	-	MODIFIER	633	1	-	SNV	RABGEF1	HGNC	17676	YES	CCDS5535.1	-	-	-	-	-	-	-	-
chr7:938424	chr7	938424	938424	A	G	0	130	112	0	18	0	0.138461538461538	106	86	0	20	0	0.188679245283019	0.373607701763244	0.386214096608016	nonsignificant	ENSG00000105963	ENST00000265846	Transcript	3_prime_UTR_variant	1479	-	-	-	-	-	MODIFIER	-	-1	-	SNV	ADAP1	HGNC	16486	YES	CCDS5318.1	-	ENST00000265846.5:c.*134A>C	-	-	-	-	-	-
chr7:98015199	chr7	98015199	98015199	A	G	0	193	188	0	5	0	0.0259067357512953	235	216	0	19	0	0.0808510638297872	0.0186520928291775	0.0610267503245904	nonsignificant	ENSG00000006453	ENST00000005260	Transcript	intron_variant	-	-	-	-	-	-	MODIFIER	-	-1	-	SNV	BAIAP2L1	HGNC	21649	YES	CCDS34687.1	-	ENST00000005260.8:c.51+14915A>C	-	-	-	-	-	-
chr7:99172126	chr7	99172126	99172126	A	G	1	91	84	0	7	0	0.0769230769230769	97	84	0	13	0	0.134020618556701	0.241732958479119	0.285338028047157	nonsignificant	ENSG00000197343	ENST00000424881	Transcript	3_prime_UTR_variant	2720	-	-	-	-	-	MODIFIER	-	1	-	SNV	ZNF655	HGNC	30899	YES	CCDS47655.1	-	ENST00000424881.1:c.*919A>G	-	-	-	-	-	-
chr8:11700676	chr8	11700676	11700676	A	G	0	138	88	0	50	0	0.36231884057971	123	68	0	55	0	0.447154471544715	0.167248674214347	0.22511793312691	nonsignificant	ENSG00000164733	ENST00000353047	Transcript	3_prime_UTR_variant	3232	-	-	-	-	-	MODIFIER	-	-1	-	SNV	CTSB	HGNC	2527	YES	CCDS5986.1	1	ENST00000353047.6:c.*1958A>C	-	-	-	-	-	-
chr8:145133732	chr8	145133732	145133732	A	G	1	270	270	0	0	0	0	254	236	0	18	0	0.0708661417322835	1.58292567424145e-06	3.33403720137104e-05	significant	ENSG00000178896	ENST00000316052	Transcript	missense_variant	204	101	34	Q/R	cAg/cGg	-	MODERATE	-	1	-	SNV	EXOSC4	HGNC	18189	YES	CCDS6414.1	-	ENST00000316052.5:c.101A>G	ENSP00000315476.4:p.Gln34Arg	-	-	-	-	-
chr8:145580048	chr8	145580048	145580048	A	G	0	98	97	0	1	0	0.0102040816326531	113	104	0	9	0	0.079646017699115	0.0216140491330868	0.0683937517169037	nonsignificant	ENSG00000182325	ENST00000331890	Transcript	synonymous_variant	1202	1137	379	L	ctT/ctC	-	LOW	-	-1	-	SNV	FBXL6	HGNC	13603	YES	CCDS6422.1	-	ENST00000331890.5:c.1137A>C	ENSP00000330098.5:p.Leu379%3D	-	-	-	-	-
chr8:37613278	chr8	37613278	37613278	A	G	1	270	260	0	10	0	0.037037037037037	225	201	0	24	0	0.106666666666667	0.00369662650561786	0.0228580391264811	nonsignificant	ENSG00000147475	ENST00000276461	Transcript	3_prime_UTR_variant	2732	-	-	-	-	-	MODIFIER	-	1	-	SNV	ERLIN2	HGNC	1356	YES	CCDS6095.1	1	ENST00000276461.5:c.*1645A>G	-	-	-	-	-	-
chr8:48626093	chr8	48626093	48626093	A	G	1	282	275	0	7	0	0.024822695035461	220	201	0	19	0	0.0863636363636364	0.00363663685074998	0.0228580391264811	nonsignificant	ENSG00000164808	ENST00000297423	Transcript	missense_variant	2615	2231	744	K/R	aAg/aGg	-	MODERATE	-	1	-	SNV	SPIDR	HGNC	28971	YES	CCDS43737.1	1	ENST00000297423.4:c.2231A>G	ENSP00000297423.4:p.Lys744Arg	-	-	-	-	-
chr9:111855830	chr9	111855830	111855830	A	G	0	224	215	0	9	0	0.0401785714285714	170	154	0	16	0	0.0941176470588235	0.0366264428779046	0.0894428351438686	nonsignificant	ENSG00000106771	ENST00000374586	Transcript	missense_variant	873	841	281	S/P	Tct/Cct	-	MODERATE	-	-1	-	SNV	TMEM245	HGNC	1363	YES	CCDS43858.1	-	ENST00000374586.3:c.841A>C	ENSP00000363714.3:p.Ser281Pro	-	-	-	-	-
chr9:112933241	chr9	112933241	112933241	A	G	1	127	121	0	6	0	0.047244094488189	122	110	0	12	0	0.0983606557377049	0.145012793002941	0.202777225070503	nonsignificant	ENSG00000157654	ENST00000374530	Transcript	3_prime_UTR_variant	5956	-	-	-	-	-	MODIFIER	-	1	-	SNV	PALM2-AKAP2	HGNC	33529	YES	CCDS35100.1	-	ENST00000374530.3:c.*2464A>G	-	-	-	-	-	-
chr9:126142721	chr9	126142721	126142721	A	G	0	187	159	0	28	0	0.149732620320856	121	96	0	25	0	0.206611570247934	0.217748393587451	0.268795636040187	nonsignificant	ENSG00000119522	ENST00000373624	Transcript	3_prime_UTR_variant	4222	-	-	-	-	-	MODIFIER	-	-1	-	SNV	DENND1A	HGNC	29324	YES	CCDS35133.1	-	ENST00000373624.2:c.*990A>C	-	-	-	-	-	-
chr9:126143603	chr9	126143603	126143603	A	G	0	100	98	0	2	0	0.02	82	74	0	8	0	0.0975609756097561	0.0446127535846387	0.0992795243016001	nonsignificant	ENSG00000119522	ENST00000373624	Transcript	3_prime_UTR_variant	3340	-	-	-	-	-	MODIFIER	-	-1	-	SNV	DENND1A	HGNC	29324	YES	CCDS35133.1	-	ENST00000373624.2:c.*108A>C	-	-	-	-	-	-
chr9:130953032	chr9	130953032	130953032	A	G	0	179	171	0	8	0	0.0446927374301676	168	134	0	34	0	0.202380952380952	5.3436398753098e-06	9.23490583579182e-05	significant	ENSG00000148337	ENST00000393608	Transcript	synonymous_variant	308	105	35	F	ttT/ttC	-	LOW	-	-1	-	SNV	CIZ1	HGNC	16744	YES	CCDS6894.1	1	ENST00000393608.1:c.105A>C	ENSP00000377232.1:p.Phe35%3D	-	-	-	-	-
chr9:131152716	chr9	131152716	131152716	A	G	1	230	229	0	1	0	0.00434782608695652	210	196	0	14	0	0.0666666666666667	0.000263004613698463	0.00305629499366835	significant	ENSG00000167118	ENST00000452446	Transcript	3_prime_UTR_variant	1427	-	-	-	-	rs780030329	MODIFIER	-	1	-	SNV	URM1	HGNC	28378	YES	CCDS48035.1	-	ENST00000452446.1:c.*924A>G	-	-	-	-	-	-
chr9:135895653	chr9	135895653	135895653	A	G	1	104	92	0	12	0	0.115384615384615	93	73	0	20	0	0.21505376344086	0.080768607052446	0.141443517428345	nonsignificant	ENSG00000196205	ENST00000501580	Transcript	non_coding_transcript_exon_variant	776	-	-	-	-	-	MODIFIER	-	1	-	SNV	EEF1A1P5	HGNC	3200	YES	-	-	ENST00000501580.3:n.776A>G	-	-	-	-	-	-
chr9:136209969	chr9	136209969	136209969	A	G	0	108	107	0	1	0	0.00925925925925926	139	129	0	10	0	0.0719424460431655	0.0256479693760987	0.0736488831762329	nonsignificant	ENSG00000148297	ENST00000491289	Transcript	intron_variant	-	-	-	-	-	-	MODIFIER	-	-1	-	SNV	MED22	HGNC	11477	YES	CCDS6963.1	-	ENST00000491289.1:c.413+1011A>C	-	-	-	-	-	-
chr9:139360503	chr9	139360503	139360503	A	G	0	133	131	0	2	0	0.0150375939849624	120	109	0	11	0	0.0916666666666667	0.00814667637786607	0.0362847453869233	nonsignificant	ENSG00000148396	ENST00000313050	Transcript	missense_variant	4288	4214	1405	F/S	tTc/tCc	-	MODERATE	-	-1	-	SNV	SEC16A	HGNC	29006	YES	CCDS55351.1	-	ENST00000313050.7:c.4214A>C	ENSP00000325827.7:p.Phe1405Ser	-	-	-	-	-
chr9:34400306	chr9	34400306	34400306	A	G	0	155	148	0	7	0	0.0451612903225806	115	103	0	12	0	0.104347826086957	0.0899957962597241	0.150905107362327	nonsignificant	ENSG00000164970	ENST00000445726	Transcript	3_prime_UTR_variant	1521	-	-	-	-	-	MODIFIER	-	-1	-	SNV	FAM219A	HGNC	19920	YES	CCDS55304.1	-	ENST00000445726.1:c.*656A>C	-	-	-	-	-	-
chr9:36216834	chr9	36216834	36216834	A	G	0	139	133	0	6	0	0.0431654676258993	107	97	0	10	0	0.0934579439252336	0.125271749837618	0.186386665321312	nonsignificant	ENSG00000159921	ENST00000396594	Transcript	3_prime_UTR_variant	2902	-	-	-	-	-	MODIFIER	-	-1	-	SNV	GNE	HGNC	23657	YES	CCDS47965.1	1	ENST00000396594.3:c.*528A>C	-	-	-	-	-	-
chr9:88641858	chr9	88641858	88641858	A	G	0	789	778	0	11	0	0.0139416983523447	713	655	0	58	0	0.0813464235624123	2.24726374027214e-10	5.82559908055163e-09	significant	ENSG00000135052	ENST00000388712	Transcript	3_prime_UTR_variant	2249	-	-	-	-	-	MODIFIER	-	-1	-	SNV	GOLM1	HGNC	15451	YES	CCDS35054.1	-	ENST00000388712.3:c.*874A>C	-	-	-	-	-	-
chr9:96210692	chr9	96210692	96210692	A	G	0	107	103	0	4	0	0.0373831775700935	109	96	0	13	0	0.119266055045872	0.0406137944233895	0.0953787367294932	nonsignificant	ENSG00000188938	ENST00000375412	Transcript	intron_variant	-	-	-	-	-	-	MODIFIER	-	-1	-	SNV	FAM120AOS	HGNC	23389	YES	CCDS6705.1	-	ENST00000375412.5:c.685-713A>C	-	-	-	-	-	-
chrX:106893670	chrX	106893670	106893670	A	G	1	1058	1024	0	34	0	0.0321361058601134	958	870	0	88	0	0.0918580375782881	1.89178048647494e-08	4.72244462179299e-07	significant	ENSG00000147224	ENST00000372435	Transcript	3_prime_UTR_variant	1487	-	-	-	-	-	MODIFIER	-	1	-	SNV	PRPS1	HGNC	9462	YES	CCDS14529.1	1	ENST00000372435.4:c.*408A>G	-	-	-	-	-	-
chrX:109417514	chrX	109417514	109417514	A	G	1	80	79	0	1	0	0.0125	107	95	0	12	0	0.11214953271028	0.00788557636623873	0.0359113410192223	nonsignificant	ENSG00000157600	ENST00000372073	Transcript	3_prime_UTR_variant	2065	-	-	-	-	-	MODIFIER	-	1	-	SNV	TMEM164	HGNC	26217	YES	CCDS14550.2	-	ENST00000372073.1:c.*835A>G	-	-	-	-	-	-
chrX:118672600	chrX	118672600	118672600	A	G	0	99	92	0	7	0	0.0707070707070707	94	81	0	13	0	0.138297872340426	0.157606433323364	0.21503387866386	nonsignificant	ENSG00000018610	ENST00000371594	Transcript	3_prime_UTR_variant	1838	-	-	-	-	-	MODIFIER	-	-1	-	SNV	CXorf56	HGNC	26239	YES	CCDS14579.1	1	ENST00000371594.4:c.*1090A>C	-	-	-	-	-	-
chrX:118672641	chrX	118672641	118672641	A	G	0	97	76	0	21	0	0.216494845360825	91	58	0	33	0	0.362637362637363	0.0357026100070063	0.088795421198237	nonsignificant	ENSG00000018610	ENST00000371594	Transcript	3_prime_UTR_variant	1797	-	-	-	-	-	MODIFIER	-	-1	-	SNV	CXorf56	HGNC	26239	YES	CCDS14579.1	1	ENST00000371594.4:c.*1049A>C	-	-	-	-	-	-
chrX:123046417	chrX	123046417	123046417	A	G	1	149	141	0	8	0	0.0536912751677852	158	141	0	17	0	0.107594936708861	0.0971756022682496	0.157443163290385	nonsignificant	ENSG00000101966	ENST00000371199	Transcript	3_prime_UTR_variant	7179	-	-	-	-	rs769405965	MODIFIER	-	1	-	SNV	XIAP	HGNC	592	YES	CCDS14606.1	1	ENST00000371199.3:c.*5386A>G	-	-	-	-	-	-
chrX:123046639	chrX	123046639	123046639	A	G	1	114	111	0	3	0	0.0263157894736842	107	94	0	13	0	0.121495327102804	0.008156638537555	0.0362847453869233	nonsignificant	ENSG00000101966	ENST00000371199	Transcript	3_prime_UTR_variant	7401	-	-	-	-	rs1444306240	MODIFIER	-	1	-	SNV	XIAP	HGNC	592	YES	CCDS14606.1	1	ENST00000371199.3:c.*5608A>G	-	-	-	-	-	-
chrX:128975806	chrX	128975806	128975806	A	G	0	318	316	0	2	0	0.00628930817610063	280	258	0	22	0	0.0785714285714286	3.38501243436398e-06	6.16621183989547e-05	significant	ENSG00000188706	ENST00000357166	Transcript	missense_variant	508	116	39	F/S	tTc/tCc	-	MODERATE	-	-1	-	SNV	ZDHHC9	HGNC	18475	YES	CCDS35395.1	1	ENST00000357166.6:c.116A>C	ENSP00000349689.6:p.Phe39Ser	-	-	-	-	-
chrX:129203352	chrX	129203352	129203352	A	G	0	173	172	0	1	0	0.00578034682080925	150	141	0	9	0	0.06	0.0069604310912083	0.0342432887260905	nonsignificant	ENSG00000102034	ENST00000308167	Transcript	synonymous_variant	1490	1110	370	L	ctT/ctC	-	LOW	-	-1	-	SNV	ELF4	HGNC	3319	YES	CCDS14617.1	1	ENST00000308167.5:c.1110A>C	ENSP00000311280.5:p.Leu370%3D	-	-	-	-	-
chrX:152613730	chrX	152613730	152613730	A	G	1	119	112	0	7	0	0.0588235294117647	120	97	0	23	0	0.191666666666667	0.00288586572230131	0.0194507349683108	nonsignificant	ENSG00000063587	ENST00000370251	Transcript	3_prime_UTR_variant	1666	-	-	-	-	-	MODIFIER	-	1	-	SNV	ZNF275	HGNC	13069	YES	-	-	ENST00000370251.3:c.*499A>G	-	-	-	-	-	-
chrX:153213490	chrX	153213490	153213490	A	G	0	261	164	0	97	0	0.371647509578544	222	116	0	106	0	0.477477477477477	0.0208729651374484	0.0665699409547338	nonsignificant	ENSG00000172534	ENST00000310441	Transcript	3_prime_UTR_variant	8383	-	-	-	-	-	MODIFIER	-	-1	-	SNV	HCFC1	HGNC	4839	YES	CCDS44020.1	1	ENST00000310441.7:c.*1308A>C	-	-	-	-	-	-
chrX:24095325	chrX	24095325	24095325	A	G	1	1420	1237	0	183	0	0.12887323943662	1071	846	0	225	0	0.210084033613445	7.55439100457347e-08	1.69721984569417e-06	significant	ENSG00000130741	ENST00000253039	Transcript	3_prime_UTR_variant	2095	-	-	-	-	rs3207873	MODIFIER	-	1	-	SNV	EIF2S3	HGNC	3267	YES	CCDS14210.1	1	ENST00000253039.4:c.*423A>G	-	-	-	-	-	-
chrX:40794413	chrX	40794413	40794413	A	G	0	86	74	1	11	0	0.127906976744186	113	90	0	23	0	0.20353982300885	0.187794948815327	0.243183983072676	nonsignificant	ENSG00000216866	ENST00000397318	Transcript	non_coding_transcript_exon_variant	705	-	-	-	-	-	MODIFIER	-	-1	-	SNV	RPS2P55	HGNC	36140	YES	-	-	ENST00000397318.4:n.705A>C	-	-	-	-	-	-
chrX:53403949	chrX	53403949	53403949	A	G	0	151	122	0	29	0	0.19205298013245	97	67	0	30	0	0.309278350515464	0.0464520891368854	0.101651649604743	nonsignificant	ENSG00000072501	ENST00000322213	Transcript	3_prime_UTR_variant	6905	-	-	-	-	-	MODIFIER	-	-1	-	SNV	SMC1A	HGNC	11111	YES	CCDS14352.1	1	ENST00000322213.4:c.*3075A>C	-	-	-	-	-	-
chrX:54589181	chrX	54589181	54589181	A	G	1	104	97	0	7	0	0.0673076923076923	111	90	0	21	0	0.189189189189189	0.00853839973321209	0.0364517021415646	nonsignificant	ENSG00000130119	ENST00000336470	Transcript	downstream_gene_variant	-	-	-	-	-	-	MODIFIER	1677	1	-	SNV	GNL3L	HGNC	25553	YES	CCDS14360.1	-	-	-	-	-	-	-	-
chrX:54589955	chrX	54589955	54589955	A	G	1	154	144	0	10	0	0.0649350649350649	133	117	0	16	0	0.120300751879699	0.147784349246797	0.20537453895328	nonsignificant	ENSG00000130119	ENST00000336470	Transcript	downstream_gene_variant	-	-	-	-	-	-	MODIFIER	2451	1	-	SNV	GNL3L	HGNC	25553	YES	CCDS14360.1	-	-	-	-	-	-	-	-
chrX:54590026	chrX	54590026	54590026	A	G	1	91	77	0	14	0	0.153846153846154	89	69	0	20	0	0.224719101123595	0.256282540616973	0.29277022436583	nonsignificant	ENSG00000130119	ENST00000336470	Transcript	downstream_gene_variant	-	-	-	-	-	rs1225266770	MODIFIER	2522	1	-	SNV	GNL3L	HGNC	25553	YES	CCDS14360.1	-	-	-	-	-	-	-	-
chrX:54590125	chrX	54590125	54590125	A	G	1	79	71	0	8	0	0.10126582278481	78	66	0	12	0	0.153846153846154	0.34885312394765	0.366812801155563	nonsignificant	ENSG00000130119	ENST00000336470	Transcript	downstream_gene_variant	-	-	-	-	-	-	MODIFIER	2621	1	-	SNV	GNL3L	HGNC	25553	YES	CCDS14360.1	-	-	-	-	-	-	-	-
chrX:54590940	chrX	54590940	54590940	A	G	1	76	50	0	26	0	0.342105263157895	61	35	0	26	0	0.426229508196721	0.37654463046327	0.388654028992717	nonsignificant	ENSG00000130119	ENST00000336470	Transcript	downstream_gene_variant	-	-	-	-	-	-	MODIFIER	3436	1	-	SNV	GNL3L	HGNC	25553	YES	CCDS14360.1	-	-	-	-	-	-	-	-
chrX:54590958	chrX	54590958	54590958	A	G	1	80	76	0	4	0	0.05	67	58	0	9	0	0.134328358208955	0.0862789901689479	0.146848584277452	nonsignificant	ENSG00000130119	ENST00000336470	Transcript	downstream_gene_variant	-	-	-	-	-	-	MODIFIER	3454	1	-	SNV	GNL3L	HGNC	25553	YES	CCDS14360.1	-	-	-	-	-	-	-	-
chrX:73218844	chrX	73218844	73218844	A	G	1	90	90	0	0	0	0	110	104	0	6	0	0.0545454545454545	0.0335458360261491	0.0863481366016295	nonsignificant	ENSG00000225470	ENST00000414209	Transcript	non_coding_transcript_exon_variant	712	-	-	-	-	-	MODIFIER	-	1	-	SNV	JPX	HGNC	37191	YES	-	-	ENST00000414209.1:n.712A>G	-	-	-	-	-	-
chrX:77083723	chrX	77083723	77083723	A	G	0	520	494	0	26	0	0.05	423	376	0	46	1	0.108747044917258	0.000810031066036144	0.00802883733100531	significant	ENSG00000102158	ENST00000358075	Transcript	3_prime_UTR_variant	2185	-	-	-	-	-	MODIFIER	-	-1	-	SNV	MAGT1	HGNC	28880	YES	CCDS14436.2	1	ENST00000358075.6:c.*994A>C	-	-	-	-	-	-
