# Supplementary material for: Precise and efficient C-to-U RNA base editing with SNAP-CDAR-S
Source: Nucleic Acids Res. 2023 Jul 18;51(15):e84. doi: 10.1093/nar/gkad598 (PMC10450179; doi:10.1093/nar/gkad598)
Supplement: gkad598_Supplemental_Files [file gkad598_supplemental_files.zip › RESCUE-S_Enzyme vs Enzyme + gRNA_C-to-U sites.txt]

Location	chr	start	end	ref_allele	alt_allele	strand	Coverage.C_RNA_S4666_empty	A.C_RNA_S4666_empty	C.C_RNA_S4666_empty	G.C_RNA_S4666_empty	T.C_RNA_S4666_empty	Freq_RL	Coverage.C_RNA_S4666_gRNA	A.C_RNA_S4666_gRNA	C.C_RNA_S4666_gRNA	G.C_RNA_S4666_gRNA	T.C_RNA_S4666_gRNA	Freq_SL	p.value	p.adj	is.significant	Gene	Feature	Feature_type	Consequence	cDNA_position	CDS_position	Protein_position	Amino_acids	Codons	Existing_variation	IMPACT	DISTANCE	STRAND	FLAGS	VARIANT_CLASS	SYMBOL	SYMBOL_SOURCE	HGNC_ID	CANONICAL	CCDS	GENE_PHENO	HGVSc	HGVSp	HGVS_OFFSET	CLIN_SIG	SOMATIC	PHENO	PUBMED
chr1:1425984	chr1	1425984	1425984	C	TRUE	1	167	0	158	0	9	0.0538922155688623	202	0	180	0	22	0.108910891089109	0.0618482465675745	0.112448758862104	nonsignificant	ENSG00000160072	ENST00000308647	Transcript	missense_variant	1663	1547	516	S/L	tCg/tTg	rs1348875619	MODERATE	-	1	-	SNV	ATAD3B	HGNC	24007	YES	CCDS30.1	-	ENST00000308647.7:c.1547C>T	ENSP00000311766.7:p.Ser516Leu	-	-	-	-	-
chr1:155699085	chr1	155699085	155699085	C	TRUE	1	1232	0	1230	0	2	0.00162337662337662	1173	0	1087	0	86	0.0733162830349531	3.26720976241032e-25	1.66627697882926e-23	significant	ENSG00000132676	ENST00000368336	Transcript	synonymous_variant	895	771	257	H	caC/caT	-	LOW	-	1	-	SNV	DAP3	HGNC	2673	YES	CCDS1120.1	-	ENST00000368336.5:c.771C>T	ENSP00000357320.5:p.His257%3D	-	-	-	-	-
chr1:156236362	chr1	156236362	156236362	C	TRUE	0	484	1	365	0	118	0.243801652892562	430	0	295	0	135	0.313953488372093	0.0216048834016587	0.0576792429042401	nonsignificant	ENSG00000198952	ENST00000361813	Transcript	missense_variant	1370	1225	409	A/T	Gcc/Acc	COSV62437719	MODERATE	-	-1	-	SNV	SMG5	HGNC	24644	YES	CCDS1137.1	-	ENST00000361813.5:c.1225C>A	ENSP00000355261.5:p.Ala409Thr	-	-	1	1	-
chr1:1606926	chr1	1606926	1606926	C	TRUE	0	120	0	115	0	5	0.0416666666666667	91	0	81	0	10	0.10989010989011	0.063713698886255	0.112602923279173	nonsignificant	ENSG00000189339	ENST00000378662	Transcript	missense_variant	1323	562	188	G/R	Ggg/Agg	COSV52362692	MODERATE	-	-1	-	SNV	SLC35E2B	HGNC	33941	YES	CCDS44041.1	-	ENST00000378662.1:c.562C>A	ENSP00000367931.1:p.Gly188Arg	-	-	1	1	-
chr1:16963	chr1	16963	16963	C	TRUE	0	369	0	310	0	59	0.159891598915989	351	0	272	0	79	0.225071225071225	0.029363452843636	0.0689654780603818	nonsignificant	ENSG00000227232	ENST00000438504	Transcript	non_coding_transcript_exon_variant	829	-	-	-	-	-	MODIFIER	-	-1	-	SNV	WASH7P	HGNC	38034	YES	-	-	ENST00000438504.2:n.829C>A	-	-	-	-	-	-
chr1:16977	chr1	16977	16977	C	TRUE	0	441	0	365	0	76	0.172335600907029	426	0	317	0	109	0.255868544600939	0.00283988025165786	0.015131899251371	nonsignificant	ENSG00000227232	ENST00000438504	Transcript	non_coding_transcript_exon_variant	815	-	-	-	-	-	MODIFIER	-	-1	-	SNV	WASH7P	HGNC	38034	YES	-	-	ENST00000438504.2:n.815C>A	-	-	-	-	-	-
chr1:205682433	chr1	205682433	205682433	C	TRUE	0	220	0	218	0	2	0.00909090909090909	179	0	168	0	11	0.0614525139664804	0.00390532241201864	0.0183447381722454	nonsignificant	ENSG00000069275	ENST00000367142	Transcript	3_prime_UTR_variant	6010	-	-	-	-	COSV65652520	MODIFIER	-	-1	-	SNV	NUCKS1	HGNC	29923	YES	CCDS30987.1	-	ENST00000367142.4:c.*4975C>A	-	-	-	1	1	-
chr1:33402334	chr1	33402334	33402334	C	TRUE	0	123	1	115	0	7	0.0569105691056911	102	0	88	0	14	0.137254901960784	0.0635445650319472	0.112602923279173	nonsignificant	ENSG00000116514	ENST00000373456	Transcript	3_prime_UTR_variant	2272	-	-	-	-	-	MODIFIER	-	-1	-	SNV	RNF19B	HGNC	26886	YES	CCDS372.2	-	ENST00000373456.7:c.*73C>A	-	-	-	-	-	-
chr1:3653994	chr1	3653994	3653994	C	TRUE	0	187	0	184	0	3	0.0160427807486631	124	0	115	0	9	0.0725806451612903	0.0152678137690145	0.0454217459628181	nonsignificant	ENSG00000078900	ENST00000378295	Transcript	downstream_gene_variant	-	-	-	-	-	-	MODIFIER	1229	1	-	SNV	TP73	HGNC	12003	YES	CCDS49.1	1	-	-	-	-	-	-	-
chr1:41582637	chr1	41582637	41582637	C	TRUE	0	160	0	146	0	14	0.0875	165	0	139	0	26	0.157575757575758	0.0636248642703107	0.112602923279173	nonsignificant	ENSG00000010803	ENST00000402904	Transcript	missense_variant	797	428	143	R/K	aGg/aAg	COSV58231930	MODERATE	-	-1	-	SNV	SCMH1	HGNC	19003	YES	CCDS30688.1	-	ENST00000402904.2:c.428C>A	ENSP00000386079.2:p.Arg143Lys	-	-	1	1	-
chr1:44684030	chr1	44684030	44684030	C	TRUE	1	249	0	241	0	8	0.0321285140562249	250	0	223	0	27	0.108	0.00128422439714871	0.00808703970539363	significant	ENSG00000178028	ENST00000372289	Transcript	synonymous_variant	704	441	147	L	ctC/ctT	COSV59999953	LOW	-	1	-	SNV	DMAP1	HGNC	18291	YES	CCDS509.1	-	ENST00000372289.2:c.441C>T	ENSP00000361363.2:p.Leu147%3D	-	-	1	1	-
chr1:6646083	chr1	6646083	6646083	C	TRUE	1	133	0	126	0	7	0.0526315789473684	124	0	103	0	21	0.169354838709677	0.00431153173208494	0.0197335490814657	nonsignificant	ENSG00000204859	ENST00000377674	Transcript	missense_variant	1195	1037	346	S/L	tCg/tTg	rs749069758	MODERATE	-	1	-	SNV	ZBTB48	HGNC	4930	YES	CCDS84.1	-	ENST00000377674.4:c.1037C>T	ENSP00000366902.4:p.Ser346Leu	-	-	-	-	-
chr1:8413289	chr1	8413289	8413289	C	TRUE	0	77	0	77	0	0	0	75	0	69	0	6	0.08	0.0129905522952231	0.0429875518923966	nonsignificant	ENSG00000142599	ENST00000337907	Transcript	3_prime_UTR_variant	7194	-	-	-	-	COSV100556134	MODIFIER	-	-1	-	SNV	RERE	HGNC	9965	YES	CCDS95.1	1	ENST00000337907.3:c.*1858C>A	-	-	-	1	1	-
chr1:9329648	chr1	9329648	9329648	C	TRUE	1	102	0	95	0	7	0.0686274509803922	79	0	69	0	10	0.126582278481013	0.207056056144922	0.249726392039652	nonsignificant	ENSG00000049239	ENST00000377403	Transcript	3_prime_UTR_variant	7398	-	-	-	-	rs988910610	MODIFIER	-	1	-	SNV	H6PD	HGNC	4795	YES	CCDS101.1	1	ENST00000377403.2:c.*4720C>T	-	-	-	-	-	-
chr10:103313056	chr10	103313056	103313056	C	TRUE	1	160	0	149	0	11	0.06875	139	0	119	0	20	0.143884892086331	0.0375126514716097	0.0816586376546625	nonsignificant	ENSG00000166167	ENST00000370187	Transcript	3_prime_UTR_variant	2112	-	-	-	-	rs927205613	MODIFIER	-	1	-	SNV	BTRC	HGNC	1144	YES	CCDS7512.1	1	ENST00000370187.3:c.*176C>T	-	-	-	-	-	-
chr10:127530872	chr10	127530872	127530872	C	TRUE	1	168	0	168	0	0	0	245	1	220	0	24	0.0979591836734694	3.72909257580454e-06	5.78820021548792e-05	significant	ENSG00000089876	ENST00000284690	Transcript	intron_variant	-	-	-	-	-	rs968670319	MODIFIER	-	-1	-	SNV	DHX32	HGNC	16717	YES	CCDS7652.1	-	ENST00000284690.3:c.1352-369G>A	-	-	-	-	-	-
chr10:15118777	chr10	15118777	15118777	C	TRUE	0	109	0	109	0	0	0	95	0	86	0	9	0.0947368421052632	0.000833400728791079	0.00619841792038365	significant	ENSG00000152463	ENST00000378217	Transcript	downstream_gene_variant	-	-	-	-	-	-	MODIFIER	2926	1	-	SNV	OLAH	HGNC	25625	YES	CCDS7106.1	-	-	-	-	-	-	-	-
chr10:72187405	chr10	72187405	72187405	C	TRUE	1	175	0	168	0	7	0.04	123	0	111	0	12	0.0975609756097561	0.0549899088922729	0.106115662024548	nonsignificant	ENSG00000148730	ENST00000373218	Transcript	3_prime_UTR_variant	6288	-	-	-	-	-	MODIFIER	-	1	-	SNV	EIF4EBP2	HGNC	3289	YES	CCDS7303.1	-	ENST00000373218.4:c.*5902C>T	-	-	-	-	-	-
chr11:113669136	chr11	113669136	113669136	C	TRUE	0	92	1	90	0	1	0.0108695652173913	71	0	65	1	5	0.0704225352112676	0.086267164947325	0.14247292146307	nonsignificant	ENSG00000048028	ENST00000003302	Transcript	3_prime_UTR_variant	4129	-	-	-	-	-	MODIFIER	-	-1	-	SNV	USP28	HGNC	12625	YES	CCDS31680.1	-	ENST00000003302.4:c.*826C>A	-	-	-	-	-	-
chr11:114320784	chr11	114320784	114320784	C	TRUE	1	532	0	531	0	1	0.0018796992481203	442	0	355	0	87	0.19683257918552	4.47114587858778e-31	2.66033179775973e-29	significant	ENSG00000076043	ENST00000265881	Transcript	3_prime_UTR_variant	944	-	-	-	-	-	MODIFIER	-	1	-	SNV	REXO2	HGNC	17851	YES	CCDS8371.1	-	ENST00000265881.5:c.*87C>T	-	-	-	-	-	-
chr11:118619849	chr11	118619849	118619849	C	TRUE	0	175	0	175	0	0	0	126	0	110	0	16	0.126984126984127	4.93578608770312e-07	8.39083634909531e-06	significant	ENSG00000110367	ENST00000264018	Transcript	downstream_gene_variant	-	-	-	-	-	-	MODIFIER	185	-1	-	SNV	DDX6	HGNC	2747	YES	CCDS44751.1	1	-	-	-	-	-	-	-
chr11:118622268	chr11	118622268	118622268	C	TRUE	0	70	0	64	0	6	0.0857142857142857	79	0	62	0	17	0.215189873417722	0.0399246083641925	0.0843377821657794	nonsignificant	ENSG00000110367	ENST00000264018	Transcript	3_prime_UTR_variant	2304	-	-	-	-	-	MODIFIER	-	-1	-	SNV	DDX6	HGNC	2747	YES	CCDS44751.1	1	ENST00000264018.4:c.*546C>A	-	-	-	-	-	-
chr11:1297916	chr11	1297916	1297916	C	TRUE	0	95	0	94	0	1	0.0105263157894737	94	0	85	0	9	0.0957446808510638	0.00955463374681583	0.0348061657919719	nonsignificant	ENSG00000078902	ENST00000317204	Transcript	3_prime_UTR_variant	1302	-	-	-	-	-	MODIFIER	-	-1	-	SNV	TOLLIP	HGNC	16476	YES	CCDS7723.1	-	ENST00000317204.6:c.*353C>A	-	-	-	-	-	-
chr11:1585139	chr11	1585139	1585139	C	TRUE	0	91	0	90	0	1	0.010989010989011	72	1	65	0	6	0.0833333333333333	0.0440797641317565	0.0909622878325842	nonsignificant	ENSG00000184545	ENST00000397374	Transcript	synonymous_variant	440	312	104	L	ttG/ttA	COSV100524509	LOW	-	-1	-	SNV	DUSP8	HGNC	3074	YES	CCDS7724.1	-	ENST00000397374.3:c.312C>A	ENSP00000380530.3:p.Leu104%3D	-	-	1	1	-
chr11:62160697	chr11	62160697	62160697	C	TRUE	1	143	0	137	0	6	0.041958041958042	126	0	110	0	16	0.126984126984127	0.0136586492936763	0.043229038366403	nonsignificant	ENSG00000162174	ENST00000415229	Transcript	3_prime_UTR_variant	2083	-	-	-	-	-	MODIFIER	-	1	-	SNV	ASRGL1	HGNC	16448	YES	CCDS8019.1	-	ENST00000415229.2:c.*941C>T	-	-	-	-	-	-
chr11:67165738	chr11	67165738	67165738	C	TRUE	0	391	0	386	0	5	0.0127877237851662	413	0	380	0	33	0.0799031476997579	3.43309063831684e-06	5.57096980854141e-05	significant	ENSG00000172613	ENST00000307980	Transcript	3_prime_UTR_variant	1977	-	-	-	-	-	MODIFIER	-	1	-	SNV	RAD9A	HGNC	9827	YES	CCDS8159.1	-	ENST00000307980.2:c.*708G>T	-	-	-	-	-	-
chr12:110293559	chr12	110293559	110293559	C	TRUE	0	197	0	193	0	4	0.0203045685279188	165	0	152	0	13	0.0787878787878788	0.0114132999759254	0.0384391329377866	nonsignificant	ENSG00000139433	ENST00000318348	Transcript	missense_variant	426	312	104	M/I	atG/atA	-	MODERATE	-	-1	-	SNV	GLTP	HGNC	24867	YES	CCDS9136.1	-	ENST00000318348.4:c.312C>A	ENSP00000315263.3:p.Met104Ile	-	-	-	-	-
chr12:112194597	chr12	112194597	112194597	C	TRUE	1	97	0	97	0	0	0	73	0	68	0	5	0.0684931506849315	0.0134707373715156	0.043229038366403	nonsignificant	ENSG00000111271	ENST00000455480	Transcript	3_prime_UTR_variant	3770	-	-	-	-	-	MODIFIER	-	1	-	SNV	ACAD10	HGNC	21597	YES	CCDS44973.1	-	ENST00000455480.2:c.*320C>T	-	-	-	-	-	-
chr12:20705474	chr12	20705474	20705474	C	TRUE	1	305	0	157	0	148	0.485245901639344	260	0	119	0	141	0.542307692307692	0.178164920891624	0.224752214693674	nonsignificant	ENSG00000172572	ENST00000359062	Transcript	intron_variant	-	-	-	-	-	COSV62967551	MODIFIER	-	1	-	SNV	PDE3A	HGNC	8778	YES	CCDS31754.1	1	ENST00000359062.3:c.961-4120C>T	-	-	-	1	1	-
chr12:54625205	chr12	54625205	54625205	C	TRUE	0	400	0	325	0	75	0.1875	335	0	241	0	94	0.280597014925373	0.00360791470289765	0.0178892437352009	nonsignificant	ENSG00000094916	ENST00000209875	Transcript	3_prime_UTR_variant	11047	-	-	-	-	-	MODIFIER	-	-1	-	SNV	CBX5	HGNC	1555	YES	CCDS8875.1	-	ENST00000209875.4:c.*10334C>A	-	-	-	-	-	-
chr12:56567575	chr12	56567575	56567575	C	TRUE	0	390	0	385	0	5	0.0128205128205128	326	0	299	0	27	0.0828220858895705	5.17172242869381e-06	7.38521962817476e-05	significant	ENSG00000139613	ENST00000267064	Transcript	missense_variant	1642	1555	519	G/R	Gga/Aga	CM145514,COSV57217241	MODERATE	-	-1	-	SNV	SMARCC2	HGNC	11105	YES	CCDS8907.1	1	ENST00000267064.4:c.1555C>A	ENSP00000267064.4:p.Gly519Arg	-	-	0,1	1,1	-
chr12:62979196	chr12	62979196	62979196	C	TRUE	1	129	0	129	0	0	0	115	0	109	0	6	0.0521739130434783	0.0102135606141207	0.0364624113924107	nonsignificant	ENSG00000061987	ENST00000393632	Transcript	missense_variant	5213	4822	1608	L/F	Ctc/Ttc	-	MODERATE	-	1	-	SNV	MON2	HGNC	29177	YES	CCDS31849.1	-	ENST00000393632.2:c.4822C>T	ENSP00000377252.2:p.Leu1608Phe	-	-	-	-	-
chr12:6778261	chr12	6778261	6778261	C	TRUE	0	287	0	286	0	1	0.00348432055749129	244	0	198	0	46	0.188524590163934	6.59457699636594e-16	2.14023998882058e-14	significant	ENSG00000126746	ENST00000396801	Transcript	missense_variant	1476	1268	423	C/Y	tGt/tAt	-	MODERATE	-	-1	-	SNV	ZNF384	HGNC	11955	YES	CCDS44817.1	1	ENST00000396801.3:c.1268C>A	ENSP00000380019.3:p.Cys423Tyr	-	-	-	-	-
chr13:100617424	chr13	100617424	100617424	C	TRUE	0	80	1	62	0	17	0.2125	89	1	62	0	26	0.292134831460674	0.288395869976397	0.324123084574626	nonsignificant	ENSG00000139800	ENST00000267294	Transcript	3_prime_UTR_variant	2433	-	-	-	-	COSV57438589	MODIFIER	-	-1	-	SNV	ZIC5	HGNC	20322	YES	CCDS9494.2	-	ENST00000267294.4:c.*207C>A	-	-	-	1	1	-
chr13:110959846	chr13	110959846	110959846	C	TRUE	1	117	0	117	0	0	0	84	0	78	0	6	0.0714285714285714	0.00478527290494544	0.0216245876843737	nonsignificant	ENSG00000134871	ENST00000360467	Transcript	5_prime_UTR_variant	233	-	-	-	-	-	MODIFIER	-	1	-	SNV	COL4A2	HGNC	2203	YES	CCDS41907.1	1	ENST00000360467.5:c.-74C>T	-	-	-	-	-	-
chr13:115012444	chr13	115012444	115012444	C	TRUE	1	378	0	174	0	204	0.53968253968254	391	0	158	0	233	0.595907928388747	0.126332323127586	0.184494286556197	nonsignificant	ENSG00000130177	ENST00000360383	Transcript	synonymous_variant	1134	936	312	V	gtC/gtT	rs753546403	LOW	-	1	-	SNV	CDC16	HGNC	1720	YES	CCDS9542.2	-	ENST00000360383.3:c.936C>T	ENSP00000353549.3:p.Val312%3D	-	-	-	-	-
chr13:21948594	chr13	21948594	21948594	C	TRUE	0	155	0	154	0	1	0.00645161290322581	157	0	144	0	13	0.0828025477707006	0.00146866621788638	0.0090398937894041	significant	ENSG00000180776	ENST00000382466	Transcript	downstream_gene_variant	-	-	-	-	-	-	MODIFIER	1916	-1	-	SNV	ZDHHC20	HGNC	20749	YES	CCDS45017.1	-	-	-	-	-	-	-	-
chr13:30085770	chr13	30085770	30085770	C	TRUE	0	335	0	329	0	6	0.017910447761194	295	0	238	0	57	0.193220338983051	3.28213093937039e-14	9.7643395446269e-13	significant	ENSG00000139514	ENST00000380752	Transcript	3_prime_UTR_variant	5124	-	-	-	-	-	MODIFIER	-	-1	-	SNV	SLC7A1	HGNC	11057	YES	CCDS9333.1	-	ENST00000380752.5:c.*2847C>A	-	-	-	-	-	-
chr14:104642717	chr14	104642717	104642717	C	TRUE	1	129	0	88	0	41	0.317829457364341	117	0	72	0	45	0.384615384615385	0.286894002017988	0.324123084574626	nonsignificant	ENSG00000066735	ENST00000423312	Transcript	missense_variant	3592	3592	1198	R/W	Cgg/Tgg	rs757921413,COSV59470792	MODERATE	-	1	-	SNV	KIF26A	HGNC	20226	YES	CCDS45171.1	-	ENST00000423312.2:c.3592C>T	ENSP00000388241.2:p.Arg1198Trp	-	-	0,1	0,1	-
chr14:31175084	chr14	31175084	31175084	C	TRUE	1	492	0	492	0	0	0	525	0	467	0	58	0.11047619047619	4.48621110227301e-18	1.60157736351146e-16	significant	ENSG00000092108	ENST00000458591	Transcript	missense_variant	1773	1546	516	P/S	Cca/Tca	-	MODERATE	-	1	-	SNV	SCFD1	HGNC	20726	YES	CCDS9639.1	-	ENST00000458591.2:c.1546C>T	ENSP00000390783.2:p.Pro516Ser	-	-	-	-	-
chr14:66479907	chr14	66479907	66479907	C	TRUE	0	89	0	89	0	0	0	76	0	70	0	6	0.0789473684210526	0.00855153368506523	0.0321357634270346	nonsignificant	ENSG00000224861	ENST00000445822	Transcript	non_coding_transcript_exon_variant	601	-	-	-	-	-	MODIFIER	-	-1	-	SNV	YBX1P1	HGNC	8015	YES	-	-	ENST00000445822.1:n.601C>A	-	-	-	-	-	-
chr14:77808278	chr14	77808278	77808278	C	TRUE	0	76	0	73	0	3	0.0394736842105263	72	0	65	0	7	0.0972222222222222	0.200411663899421	0.247567349522814	nonsignificant	ENSG00000100580	ENST00000216468	Transcript	missense_variant	870	814	272	G/S	Ggc/Agc	-	MODERATE	-	-1	-	SNV	TMED8	HGNC	18633	YES	CCDS32125.1	-	ENST00000216468.7:c.814C>A	ENSP00000216468.7:p.Gly272Ser	-	-	-	-	-
chr15:64455167	chr15	64455167	64455167	C	TRUE	0	874	0	874	0	0	0	716	0	617	0	99	0.138268156424581	9.20161530263686e-37	6.56995332608272e-35	significant	ENSG00000166794	ENST00000300026	Transcript	missense_variant	238	19	7	G/S	Ggc/Agc	-	MODERATE	-	-1	-	SNV	PPIB	HGNC	9255	YES	CCDS10191.1	1	ENST00000300026.3:c.19C>A	ENSP00000300026.3:p.Gly7Ser	-	-	-	-	-
chr15:85198482	chr15	85198482	85198482	C	TRUE	0	169	0	168	0	1	0.00591715976331361	136	0	127	0	9	0.0661764705882353	0.00609134693954904	0.0251608024926418	nonsignificant	ENSG00000197696	ENST00000394588	Transcript	3_prime_UTR_variant	895	-	-	-	-	-	MODIFIER	-	-1	-	SNV	NMB	HGNC	7842	YES	CCDS42076.1	-	ENST00000394588.3:c.*19C>A	-	-	-	-	-	-
chr15:85747896	chr15	85747896	85747896	C	TRUE	0	166	0	125	0	41	0.246987951807229	200	0	135	0	65	0.325	0.106604977641758	0.165864019217159	nonsignificant	ENSG00000229212	ENST00000357253	Transcript	non_coding_transcript_exon_variant	1770	-	-	-	-	-	MODIFIER	-	-1	-	SNV	RP11-561C5.4	Clone_based_vega_gene	-	YES	-	-	ENST00000357253.4:n.1770C>A	-	-	-	-	-	-
chr16:31501251	chr16	31501251	31501251	C	TRUE	0	400	0	394	0	6	0.015	344	0	321	0	23	0.0668604651162791	0.00040912738282024	0.00347758275397204	significant	ENSG00000140688	ENST00000327237	Transcript	3_prime_UTR_variant	2352	-	-	-	-	-	MODIFIER	-	-1	-	SNV	C16orf58	HGNC	25848	YES	CCDS10715.1	-	ENST00000327237.2:c.*905C>A	-	-	-	-	-	-
chr16:3535911	chr16	3535911	3535911	C	TRUE	1	142	0	118	0	24	0.169014084507042	143	0	111	0	32	0.223776223776224	0.296879119609074	0.330173974144671	nonsignificant	ENSG00000122390	ENST00000407558	Transcript	3_prime_UTR_variant	1683	-	-	-	-	rs980347040	MODIFIER	-	1	-	SNV	NAA60	HGNC	25875	YES	CCDS45396.1	-	ENST00000407558.4:c.*651C>T	-	-	-	-	-	-
chr16:4743996	chr16	4743996	4743996	C	TRUE	1	101	0	93	0	8	0.0792079207920792	103	0	85	0	18	0.174757281553398	0.0575598101283456	0.108239512987191	nonsignificant	ENSG00000168101	ENST00000304301	Transcript	synonymous_variant	204	171	57	D	gaC/gaT	rs948519715	LOW	-	1	-	SNV	NUDT16L1	HGNC	28154	YES	CCDS10519.1	-	ENST00000304301.6:c.171C>T	ENSP00000306670.5:p.Asp57%3D	-	-	-	-	-
chr16:68334940	chr16	68334940	68334940	C	TRUE	2	206	1	197	0	8	0.0388349514563107	140	0	127	0	13	0.0928571428571429	0.064102731302713	0.112732389532357	nonsignificant	ENSG00000103064	ENST00000566454	Transcript	3_prime_UTR_variant	5526	-	-	-	-	-	MODIFIER	-	1	-	SNV	SLC7A6	HGNC	11064	YES	CCDS32470.1	-	ENST00000566454.1:c.*3709C>T	-	-	-	-	-	-
chr17:37566615	chr17	37566615	37566615	C	TRUE	0	253	0	253	0	0	0	186	0	176	0	10	0.0537634408602151	0.00016159184537452	0.00151811286312378	significant	ENSG00000125686	ENST00000300651	Transcript	stop_gained	2083	1859	620	W/*	tGg/tAg	-	HIGH	-	-1	-	SNV	MED1	HGNC	9234	YES	CCDS11336.1	-	ENST00000300651.6:c.1859C>A	ENSP00000300651.6:p.Trp620Ter	-	-	-	-	-
chr17:41845287	chr17	41845287	41845287	C	TRUE	0	173	0	121	0	52	0.300578034682081	180	0	107	0	73	0.405555555555556	0.0452006858812889	0.0924119088861651	nonsignificant	ENSG00000108861	ENST00000226004	Transcript	3_prime_UTR_variant	2312	-	-	-	-	-	MODIFIER	-	-1	-	SNV	DUSP3	HGNC	3069	YES	CCDS11469.1	-	ENST00000226004.3:c.*1690C>A	-	-	-	-	-	-
chr17:42153608	chr17	42153608	42153608	C	TRUE	1	521	0	519	0	2	0.00383877159309021	500	0	463	0	37	0.074	4.4300209211235e-10	1.05434497922739e-08	significant	ENSG00000141349	ENST00000269097	Transcript	3_prime_UTR_variant	1469	-	-	-	-	-	MODIFIER	-	1	-	SNV	G6PC3	HGNC	24861	YES	CCDS11476.1	1	ENST00000269097.4:c.*197C>T	-	-	-	-	-	-
chr17:42171018	chr17	42171018	42171018	C	TRUE	0	78	0	78	0	0	0	81	0	76	0	5	0.0617283950617284	0.058801963615011	0.109907335133816	nonsignificant	ENSG00000108840	ENST00000225983	Transcript	synonymous_variant	606	282	94	L	ctG/ctA	-	LOW	-	-1	-	SNV	HDAC5	HGNC	14068	YES	CCDS32663.1	-	ENST00000225983.6:c.282C>A	ENSP00000225983.5:p.Leu94%3D	-	-	-	-	-
chr17:4623587	chr17	4623587	4623587	C	TRUE	1	846	2	690	0	154	0.182033096926714	762	0	572	0	190	0.249343832020997	0.00123382443210754	0.00801170849028885	significant	ENSG00000141480	ENST00000412477	Transcript	stop_gained	1086	1057	353	R/*	Cga/Tga	rs1259765968	HIGH	-	1	-	SNV	ARRB2	HGNC	712	YES	CCDS58504.1	-	ENST00000412477.3:c.1057C>T	ENSP00000403701.3:p.Arg353Ter	-	-	-	-	-
chr17:47130676	chr17	47130676	47130676	C	TRUE	1	286	0	261	0	25	0.0874125874125874	235	0	193	0	42	0.178723404255319	0.0023678874947159	0.0136134973506927	nonsignificant	ENSG00000159217	ENST00000290341	Transcript	3_prime_UTR_variant	5938	-	-	-	-	-	MODIFIER	-	1	-	SNV	IGF2BP1	HGNC	28866	YES	CCDS11543.1	-	ENST00000290341.3:c.*3870C>T	-	-	-	-	-	-
chr17:56049739	chr17	56049739	56049739	C	TRUE	0	142	0	142	0	0	0	111	0	104	0	7	0.0630630630630631	0.00280518873434079	0.015131899251371	nonsignificant	ENSG00000136451	ENST00000581208	Transcript	downstream_gene_variant	-	-	-	-	-	-	MODIFIER	1381	-1	-	SNV	VEZF1	HGNC	12949	YES	CCDS32687.1	-	-	-	-	-	-	-	-
chr17:74139333	chr17	74139333	74139333	C	TRUE	0	179	0	173	0	6	0.0335195530726257	174	0	155	0	19	0.109195402298851	0.00646898641242309	0.0262435016958528	nonsignificant	ENSG00000141576	ENST00000269391	Transcript	3_prime_UTR_variant	4156	-	-	-	-	-	MODIFIER	-	-1	-	SNV	RNF157	HGNC	29402	YES	CCDS32740.1	-	ENST00000269391.6:c.*1983C>A	-	-	-	-	-	-
chr17:7605786	chr17	7605786	7605786	C	TRUE	1	109	0	107	0	2	0.018348623853211	95	0	83	0	12	0.126315789473684	0.00381819750325248	0.018270279732197	nonsignificant	ENSG00000141499	ENST00000316024	Transcript	synonymous_variant	3428	1080	360	L	ctC/ctT	rs775212492,COSV99873040	LOW	-	1	-	SNV	WRAP53	HGNC	25522	YES	CCDS11119.1	1	ENST00000316024.5:c.1080C>T	ENSP00000324203.5:p.Leu360%3D	-	-	0,1	0,1	-
chr19:14201014	chr19	14201014	14201014	C	TRUE	0	115	0	113	0	2	0.0173913043478261	87	0	77	0	10	0.114942528735632	0.00518257224976383	0.0228417073230332	nonsignificant	ENSG00000188032	ENST00000548523	Transcript	upstream_gene_variant	-	-	-	-	-	-	MODIFIER	4440	-1	-	SNV	C19orf67	HGNC	34354	YES	CCDS59360.1	-	-	-	-	-	-	-	-
chr19:17443054	chr19	17443054	17443054	C	TRUE	1	149	0	144	0	5	0.0335570469798658	117	0	107	0	10	0.0854700854700855	0.105679756410507	0.165472250169083	nonsignificant	ENSG00000074855	ENST00000159087	Transcript	intron_variant	-	-	-	-	-	-	MODIFIER	-	-1	-	SNV	ANO8	HGNC	29329	YES	CCDS32949.1	-	ENST00000159087.4:c.586+685G>A	-	-	-	-	-	-
chr19:18682670	chr19	18682670	18682670	C	TRUE	1	176	0	127	0	49	0.278409090909091	183	0	119	0	64	0.349726775956284	0.172557847519043	0.222369523789684	nonsignificant	ENSG00000221983	ENST00000442744	Transcript	5_prime_UTR_variant	1	-	-	-	-	rs1036493638	MODIFIER	-	1	-	SNV	UBA52	HGNC	12458	YES	CCDS12382.1	-	ENST00000442744.2:c.-58C>T	-	-	-	-	-	-
chr19:18686914	chr19	18686914	18686914	C	TRUE	1	130	0	130	0	0	0	111	0	104	0	7	0.0630630630630631	0.00395834374447074	0.0183523209970916	nonsignificant	ENSG00000221983	ENST00000442744	Transcript	3_prime_UTR_variant	1399	-	-	-	-	-	MODIFIER	-	1	-	SNV	UBA52	HGNC	12458	YES	CCDS12382.1	-	ENST00000442744.2:c.*954C>T	-	-	-	-	-	-
chr19:1985882	chr19	1985882	1985882	C	TRUE	0	499	0	407	0	92	0.18436873747495	387	0	279	0	108	0.27906976744186	0.000895768326265884	0.00652631209136573	significant	ENSG00000133243	ENST00000255608	Transcript	3_prime_UTR_variant	2200	-	-	-	-	-	MODIFIER	-	-1	-	SNV	BTBD2	HGNC	15504	YES	CCDS12078.1	-	ENST00000255608.4:c.*605C>A	-	-	-	-	-	-
chr19:33699688	chr19	33699688	33699688	C	TRUE	1	110	0	110	0	0	0	121	0	114	0	7	0.0578512396694215	0.0149469965064107	0.0452209979049884	nonsignificant	ENSG00000130876	ENST00000253188	Transcript	3_prime_UTR_variant	1828	-	-	-	-	-	MODIFIER	-	-1	-	SNV	SLC7A10	HGNC	11058	YES	CCDS12431.1	-	ENST00000253188.4:c.*109G>A	-	-	-	-	-	-
chr19:35760042	chr19	35760042	35760042	C	TRUE	1	233	0	203	0	30	0.128755364806867	188	0	149	0	39	0.207446808510638	0.0342582887949632	0.0774063867076066	nonsignificant	ENSG00000105698	ENST00000222305	Transcript	missense_variant	75	38	13	S/L	tCg/tTg	rs1256391454	MODERATE	-	1	-	SNV	USF2	HGNC	12594	YES	CCDS12452.1	-	ENST00000222305.3:c.38C>T	ENSP00000222305.2:p.Ser13Leu	-	-	-	-	-
chr19:3976195	chr19	3976195	3976195	C	TRUE	0	6194	1	6126	0	67	0.0108169195996125	5055	0	4652	0	403	0.0797230464886251	1.31630720076355e-78	2.34960835336293e-76	significant	ENSG00000167658	ENST00000309311	Transcript	3_prime_UTR_variant	3023	-	-	-	-	-	MODIFIER	-	-1	-	SNV	EEF2	HGNC	3214	YES	CCDS12117.1	1	ENST00000309311.6:c.*357C>A	-	-	-	-	-	-
chr19:39890911	chr19	39890911	39890911	C	TRUE	1	425	0	409	0	16	0.0376470588235294	441	0	395	0	46	0.104308390022676	0.000177248358871262	0.00162250420812924	significant	ENSG00000063322	ENST00000315588	Transcript	3_prime_UTR_variant	3287	-	-	-	-	rs985082366	MODIFIER	-	1	-	SNV	MED29	HGNC	23074	YES	CCDS33021.1	-	ENST00000315588.5:c.*2572C>T	-	-	-	-	-	-
chr19:39926588	chr19	39926588	39926588	C	TRUE	0	201	0	115	0	86	0.427860696517413	181	0	92	0	89	0.49171270718232	0.218857208731182	0.261311115441578	nonsignificant	ENSG00000105193	ENST00000251453	Transcript	5_prime_UTR_variant	1	-	-	-	-	-	MODIFIER	-	-1	-	SNV	RPS16	HGNC	10396	YES	CCDS12535.1	-	ENST00000251453.3:c.-53C>A	-	-	-	-	-	-
chr19:39926589	chr19	39926589	39926589	C	TRUE	0	204	0	119	0	85	0.416666666666667	178	0	90	0	88	0.49438202247191	0.149210543084667	0.207196979836988	nonsignificant	ENSG00000105193	ENST00000251453	Transcript	upstream_gene_variant	-	-	-	-	-	-	MODIFIER	1	-1	-	SNV	RPS16	HGNC	10396	YES	CCDS12535.1	-	-	-	-	-	-	-	-
chr19:41117782	chr19	41117782	41117782	C	TRUE	1	219	0	206	0	13	0.0593607305936073	215	0	183	0	32	0.148837209302326	0.00256679137690572	0.0140976080239283	nonsignificant	ENSG00000090006	ENST00000308370	Transcript	stop_gained	2272	2272	758	R/*	Cga/Tga	rs1377226312	HIGH	-	1	-	SNV	LTBP4	HGNC	6717	YES	-	1	ENST00000308370.7:c.2272C>T	ENSP00000311905.7:p.Arg758Ter	-	-	-	-	-
chr19:41119317	chr19	41119317	41119317	C	TRUE	1	200	0	195	0	5	0.025	175	0	160	0	15	0.0857142857142857	0.0107571910522283	0.037325701428921	nonsignificant	ENSG00000090006	ENST00000308370	Transcript	synonymous_variant	2640	2640	880	N	aaC/aaT	-	LOW	-	1	-	SNV	LTBP4	HGNC	6717	YES	-	1	ENST00000308370.7:c.2640C>T	ENSP00000311905.7:p.Asn880%3D	-	-	-	-	-
chr19:42853828	chr19	42853828	42853828	C	TRUE	1	66	0	65	0	1	0.0151515151515152	64	0	58	0	6	0.09375	0.0600952206555576	0.110757853497221	nonsignificant	ENSG00000105429	ENST00000334370	Transcript	missense_variant	2910	2275	759	R/W	Cgg/Tgg	rs749384463,COSV52093264	MODERATE	-	1	-	SNV	MEGF8	HGNC	3233	YES	CCDS12604.2	1	ENST00000334370.4:c.2275C>T	ENSP00000334219.4:p.Arg759Trp	-	-	0,1	0,1	-
chr19:56206816	chr19	56206816	56206816	C	TRUE	1	672	0	413	0	259	0.385416666666667	688	0	385	0	303	0.440406976744186	0.0416552259449036	0.0869644190779566	nonsignificant	ENSG00000063245	ENST00000411543	Transcript	downstream_gene_variant	-	-	-	-	-	-	MODIFIER	9	1	-	SNV	EPN1	HGNC	21604	YES	CCDS46198.1	-	-	-	-	-	-	-	-
chr2:105472991	chr2	105472991	105472991	C	TRUE	1	117	0	117	0	0	0	97	0	91	0	6	0.0618556701030928	0.00795038075686433	0.0305192035505437	nonsignificant	ENSG00000198914	ENST00000361360	Transcript	synonymous_variant	1023	1023	341	A	gcC/gcT	COSV63722143	LOW	-	1	-	SNV	POU3F3	HGNC	9216	YES	CCDS33265.1	1	ENST00000361360.2:c.1023C>T	ENSP00000355001.2:p.Ala341%3D	-	-	1	1	-
chr2:120021496	chr2	120021496	120021496	C	TRUE	1	90	0	89	0	1	0.0111111111111111	78	0	73	0	5	0.0641025641025641	0.0974191560677268	0.15457172762746	nonsignificant	ENSG00000115107	ENST00000393110	Transcript	3_prime_UTR_variant	2530	-	-	-	-	-	MODIFIER	-	1	-	SNV	STEAP3	HGNC	24592	YES	CCDS42738.1	1	ENST00000393110.2:c.*582C>T	-	-	-	-	-	-
chr2:190526239	chr2	190526239	190526239	C	TRUE	1	226	0	226	0	0	0	216	0	204	0	12	0.0555555555555556	0.000158006973536489	0.00151811286312378	significant	ENSG00000138381	ENST00000260952	Transcript	5_prime_UTR_variant	94	-	-	-	-	-	MODIFIER	-	1	-	SNV	ASNSD1	HGNC	24910	YES	CCDS2300.1	-	ENST00000260952.4:c.-320C>T	-	-	-	-	-	-
chr2:219137329	chr2	219137329	219137329	C	TRUE	1	548	0	548	0	0	0	484	0	432	0	52	0.107438016528926	1.71289145444026e-18	6.79446943594637e-17	significant	ENSG00000127838	ENST00000273077	Transcript	intron_variant	-	-	-	-	-	-	MODIFIER	-	1	-	SNV	PNKD	HGNC	9153	YES	CCDS2411.1	1	ENST00000273077.4:c.236+1057C>T	-	-	-	-	-	-
chr2:27532767	chr2	27532767	27532767	C	TRUE	0	274	0	258	0	16	0.0583941605839416	252	0	221	0	31	0.123015873015873	0.0136471891939711	0.043229038366403	nonsignificant	ENSG00000115204	ENST00000380044	Transcript	3_prime_UTR_variant	600	-	-	-	-	-	MODIFIER	-	-1	-	SNV	MPV17	HGNC	7224	YES	CCDS1748.1	1	ENST00000380044.1:c.*13C>A	-	-	-	-	-	-
chr2:27558526	chr2	27558526	27558526	C	TRUE	0	315	0	307	0	8	0.0253968253968254	256	0	235	0	21	0.08203125	0.00335238962174742	0.0170971870709119	nonsignificant	ENSG00000115207	ENST00000359541	Transcript	synonymous_variant	1945	1515	505	E	gaG/gaA	-	LOW	-	-1	-	SNV	GTF3C2	HGNC	4665	YES	CCDS1749.1	-	ENST00000359541.2:c.1515C>A	ENSP00000352536.2:p.Glu505%3D	-	-	-	-	-
chr2:70107948	chr2	70107948	70107948	C	TRUE	1	204	0	195	0	9	0.0441176470588235	151	0	132	0	19	0.125827814569536	0.00851339437015652	0.0321357634270346	nonsignificant	ENSG00000087338	ENST00000282570	Transcript	3_prime_UTR_variant	3611	-	-	-	-	-	MODIFIER	-	1	-	SNV	GMCL1	HGNC	23843	YES	CCDS1895.1	-	ENST00000282570.3:c.*1812C>T	-	-	-	-	-	-
chr20:3145048	chr20	3145048	3145048	C	TRUE	0	130	0	94	0	36	0.276923076923077	136	0	90	0	46	0.338235294117647	0.291087006382495	0.324743941495471	nonsignificant	ENSG00000215251	ENST00000380266	Transcript	upstream_gene_variant	-	-	-	-	-	-	MODIFIER	4505	-1	-	SNV	FASTKD5	HGNC	25790	YES	CCDS13048.1	-	-	-	-	-	-	-	-
chr21:46684299	chr21	46684299	46684299	C	TRUE	0	145	0	143	0	2	0.0137931034482759	151	0	127	0	24	0.158940397350993	4.95201623979309e-06	7.36612415669222e-05	significant	ENSG00000186866	ENST00000349485	Transcript	3_prime_UTR_variant	2415	-	-	-	-	-	MODIFIER	-	-1	-	SNV	POFUT2	HGNC	14683	YES	CCDS13719.1	-	ENST00000349485.5:c.*1098C>A	-	-	-	-	-	-
chr21:47424287	chr21	47424287	47424287	C	TRUE	1	220	0	170	0	50	0.227272727272727	174	0	118	0	56	0.32183908045977	0.0397436446315562	0.0843377821657794	nonsignificant	ENSG00000142156	ENST00000361866	Transcript	3_prime_UTR_variant	3561	-	-	-	-	rs1464173056	MODIFIER	-	1	-	SNV	COL6A1	HGNC	2211	YES	CCDS13727.1	1	ENST00000361866.3:c.*360C>T	-	-	-	-	-	-
chr22:29655347	chr22	29655347	29655347	C	TRUE	1	99	0	99	0	0	0	107	0	101	0	6	0.0560747663551402	0.0296876254918139	0.0692711261475658	nonsignificant	ENSG00000186998	ENST00000334018	Transcript	3_prime_UTR_variant	1934	-	-	-	-	rs1266332023,COSV53325092	MODIFIER	-	1	-	SNV	EMID1	HGNC	18036	YES	CCDS33630.1	-	ENST00000334018.6:c.*414C>T	-	-	-	0,1	0,1	-
chr22:38881843	chr22	38881843	38881843	C	TRUE	0	457	0	417	0	40	0.087527352297593	427	0	367	0	60	0.140515222482436	0.0144364374579843	0.0440496425000034	nonsignificant	ENSG00000100201	ENST00000396821	Transcript	3_prime_UTR_variant	2393	-	-	-	-	-	MODIFIER	-	-1	-	SNV	DDX17	HGNC	2740	YES	CCDS46706.1	-	ENST00000396821.3:c.*97C>A	-	-	-	-	-	-
chr22:39416020	chr22	39416020	39416020	C	TRUE	1	305	0	288	0	17	0.0557377049180328	256	0	228	0	28	0.109375	0.0279763825123971	0.0679426432443929	nonsignificant	ENSG00000244509	ENST00000361441	Transcript	3_prime_UTR_variant	2481	-	-	-	-	rs1038036972	MODIFIER	-	1	-	SNV	APOBEC3C	HGNC	17353	YES	CCDS13983.1	-	ENST00000361441.4:c.*1628C>T	-	-	-	-	-	-
chr22:50278837	chr22	50278837	50278837	C	TRUE	1	171	0	121	0	50	0.292397660818713	130	0	82	0	48	0.369230769230769	0.173161701998689	0.222369523789684	nonsignificant	ENSG00000100426	ENST00000216268	Transcript	synonymous_variant	2004	1527	509	V	gtC/gtT	rs756347823,COSV99351356,COSV99351593	LOW	-	1	-	SNV	ZBED4	HGNC	20721	YES	CCDS33677.1	-	ENST00000216268.5:c.1527C>T	ENSP00000216268.4:p.Val509%3D	-	-	0,1,1	0,1,1	-
chr3:101311701	chr3	101311701	101311701	C	TRUE	1	242	6	197	0	39	0.161157024793388	233	8	175	0	50	0.214592274678112	0.126613726067978	0.184494286556197	nonsignificant	ENSG00000081154	ENST00000265260	Transcript	3_prime_UTR_variant	762	-	-	-	-	rs1198254580	MODIFIER	-	1	-	SNV	PCNP	HGNC	30023	YES	CCDS2942.1	-	ENST00000265260.3:c.*104C>T	-	-	-	-	-	-
chr3:12940399	chr3	12940399	12940399	C	TRUE	0	110	0	106	0	4	0.0363636363636364	97	0	88	0	9	0.0927835051546392	0.149313540138993	0.207196979836988	nonsignificant	ENSG00000144711	ENST00000273221	Transcript	3_prime_UTR_variant	3599	-	-	-	-	-	MODIFIER	-	-1	-	SNV	IQSEC1	HGNC	29112	YES	CCDS33703.1	1	ENST00000273221.4:c.*490C>A	-	-	-	-	-	-
chr3:43122710	chr3	43122710	43122710	C	TRUE	0	241	0	241	0	0	0	169	0	147	0	22	0.130177514792899	1.44815391343841e-09	3.23119341935946e-08	significant	ENSG00000144647	ENST00000344697	Transcript	missense_variant	560	214	72	G/S	Ggc/Agc	-	MODERATE	-	-1	-	SNV	POMGNT2	HGNC	25902	YES	CCDS2709.1	1	ENST00000344697.2:c.214C>A	ENSP00000344125.2:p.Gly72Ser	-	-	-	-	-
chr3:49006023	chr3	49006023	49006023	C	TRUE	1	399	0	390	0	9	0.0225563909774436	357	0	326	0	31	0.0868347338935574	0.000119465661488409	0.00121854974718177	significant	ENSG00000177479	ENST00000356401	Transcript	missense_variant	934	595	199	P/S	Cca/Tca	COSV62704597	MODERATE	-	1	-	SNV	ARIH2	HGNC	690	YES	CCDS2780.1	-	ENST00000356401.4:c.595C>T	ENSP00000348769.4:p.Pro199Ser	-	-	1	1	-
chr3:49044139	chr3	49044139	49044139	C	TRUE	1	316	0	308	0	8	0.0253164556962025	242	0	216	0	26	0.107438016528926	0.000105406512477616	0.00110676838101497	significant	ENSG00000178467	ENST00000343546	Transcript	synonymous_variant	1859	1491	497	D	gaC/gaT	-	LOW	-	1	-	SNV	P4HTM	HGNC	28858	YES	CCDS2781.2	1	ENST00000343546.4:c.1491C>T	ENSP00000341422.4:p.Asp497%3D	-	-	-	-	-
chr3:49067797	chr3	49067797	49067797	C	TRUE	0	195	0	189	0	6	0.0307692307692308	152	0	139	0	13	0.0855263157894737	0.032243875984697	0.0742649272679795	nonsignificant	ENSG00000198218	ENST00000395443	Transcript	3_prime_UTR_variant	2892	-	-	-	-	COSV58708462	MODIFIER	-	-1	-	SNV	QRICH1	HGNC	24713	YES	CCDS2787.1	1	ENST00000395443.2:c.*88C>A	-	-	-	1	1	-
chr3:71804630	chr3	71804630	71804630	C	TRUE	1	132	0	130	0	2	0.0151515151515152	130	0	120	0	10	0.0769230769230769	0.0189229292539482	0.0519652749512269	nonsignificant	ENSG00000170837	ENST00000304411	Transcript	3_prime_UTR_variant	1430	-	-	-	-	rs1446156276	MODIFIER	-	1	-	SNV	GPR27	HGNC	4482	YES	CCDS2915.1	-	ENST00000304411.2:c.*302C>T	-	-	-	-	-	-
chr3:9730425	chr3	9730425	9730425	C	TRUE	1	251	0	251	0	0	0	201	0	187	0	14	0.0696517412935323	9.11904014756257e-06	0.000120573975284438	significant	ENSG00000163719	ENST00000296003	Transcript	synonymous_variant	1403	1281	427	D	gaC/gaT	-	LOW	-	1	-	SNV	MTMR14	HGNC	26190	YES	CCDS43043.1	1	ENST00000296003.4:c.1281C>T	ENSP00000296003.4:p.Asp427%3D	-	-	-	-	-
chr4:1019263	chr4	1019263	1019263	C	TRUE	1	334	0	326	0	8	0.0239520958083832	310	0	280	0	30	0.0967741935483871	8.3067390373504e-05	0.000926720573854404	significant	ENSG00000127418	ENST00000398484	Transcript	3_prime_UTR_variant	2223	-	-	-	-	-	MODIFIER	-	1	-	SNV	FGFRL1	HGNC	3693	YES	CCDS3344.1	-	ENST00000398484.2:c.*128C>T	-	-	-	-	-	-
chr4:170641931	chr4	170641931	170641931	C	TRUE	1	153	0	151	0	2	0.0130718954248366	125	0	116	0	9	0.072	0.014345241015031	0.0440496425000034	nonsignificant	ENSG00000109572	ENST00000347613	Transcript	downstream_gene_variant	-	-	-	-	-	rs748460659	MODIFIER	235	1	-	SNV	CLCN3	HGNC	2021	YES	CCDS34100.1	-	-	-	-	-	-	-	-
chr4:57326297	chr4	57326297	57326297	C	TRUE	1	1689	1	1665	0	23	0.0136175251628182	1493	0	1380	0	113	0.0756865371734762	9.20735324000342e-19	4.10878138335153e-17	significant	ENSG00000128050	ENST00000399688	Transcript	3_prime_UTR_variant	2067	-	-	-	-	-	MODIFIER	-	1	-	SNV	PAICS	HGNC	8587	YES	CCDS47060.1	-	ENST00000399688.3:c.*593C>T	-	-	-	-	-	-
chr4:77957887	chr4	77957887	77957887	C	TRUE	1	83	0	81	0	2	0.0240963855421687	89	0	82	0	7	0.0786516853932584	0.170524173587853	0.221371381712232	nonsignificant	ENSG00000138758	ENST00000264893	Transcript	3_prime_UTR_variant	3713	-	-	-	-	-	MODIFIER	-	1	-	SNV	SEPT11	HGNC	25589	YES	CCDS34018.1	-	ENST00000264893.6:c.*2222C>T	-	-	-	-	-	-
chr5:10681113	chr5	10681113	10681113	C	TRUE	0	420	0	355	0	65	0.154761904761905	416	0	287	0	129	0.310096153846154	1.28498626389328e-07	2.548556090055e-06	significant	ENSG00000112977	ENST00000230895	Transcript	3_prime_UTR_variant	568	-	-	-	-	-	MODIFIER	-	-1	-	SNV	DAP	HGNC	2672	YES	CCDS3880.1	-	ENST00000230895.6:c.*55C>A	-	-	-	-	-	-
chr5:149935772	chr5	149935772	149935772	C	TRUE	1	169	0	169	0	0	0	125	0	117	0	8	0.064	0.000935257520301571	0.00667773869495321	significant	ENSG00000070614	ENST00000261797	Transcript	3_prime_UTR_variant	6029	-	-	-	-	rs894785771	MODIFIER	-	1	-	SNV	NDST1	HGNC	7680	YES	CCDS34277.1	1	ENST00000261797.6:c.*2878C>T	-	-	-	-	-	-
chr5:162945566	chr5	162945566	162945566	C	TRUE	1	119	0	118	0	1	0.00840336134453781	106	0	98	0	8	0.0754716981132075	0.0141030237756225	0.0437806911991062	nonsignificant	ENSG00000038274	ENST00000321757	Transcript	3_prime_UTR_variant	1341	-	-	-	-	-	MODIFIER	-	1	-	SNV	MAT2B	HGNC	6905	YES	CCDS4365.1	-	ENST00000321757.6:c.*197C>T	-	-	-	-	-	-
chr5:176829314	chr5	176829314	176829314	C	TRUE	0	282	0	258	0	24	0.0851063829787234	204	0	161	0	43	0.21078431372549	9.54311437129057e-05	0.00103239146380325	significant	ENSG00000131187	ENST00000253496	Transcript	missense_variant	1876	1827	609	M/I	atG/atA	-	MODERATE	-	-1	-	SNV	F12	HGNC	3530	YES	CCDS34302.1	1	ENST00000253496.3:c.1827C>A	ENSP00000253496.3:p.Met609Ile	-	-	-	-	-
chr5:180667304	chr5	180667304	180667304	C	TRUE	0	117	0	114	0	3	0.0256410256410256	148	0	136	0	12	0.0810810810810811	0.0628102572938658	0.112602923279173	nonsignificant	ENSG00000204628	ENST00000512805	Transcript	intron_variant	-	-	-	-	-	-	MODIFIER	-	-1	-	SNV	GNB2L1	HGNC	4399	YES	CCDS34324.1	-	ENST00000512805.1:c.430-722C>A	-	-	-	-	-	-
chr5:94027853	chr5	94027853	94027853	C	TRUE	1	152	0	152	0	0	0	163	0	150	0	13	0.0797546012269939	0.000208286349279399	0.00185895566731863	significant	ENSG00000133302	ENST00000265140	Transcript	missense_variant	3006	2587	863	R/C	Cgt/Tgt	rs1178102316,COSV54367318,COSV54370014,COSV99035749	MODERATE	-	1	-	SNV	ANKRD32	HGNC	25408	YES	CCDS4071.2	-	ENST00000265140.5:c.2587C>T	ENSP00000265140.5:p.Arg863Cys	-	-	0,1,1,1	0,1,1,1	-
chr6:109764735	chr6	109764735	109764735	C	TRUE	1	102	0	96	0	6	0.0588235294117647	93	0	82	0	11	0.118279569892473	0.203406912897535	0.247842036996934	nonsignificant	ENSG00000135587	ENST00000258052	Transcript	missense_variant	1258	899	300	S/L	tCg/tTg	rs763669299	MODERATE	-	1	-	SNV	SMPD2	HGNC	11121	YES	CCDS5075.1	-	ENST00000258052.3:c.899C>T	ENSP00000258052.3:p.Ser300Leu	-	-	-	-	-
chr6:151670566	chr6	151670566	151670566	C	TRUE	1	271	0	256	0	15	0.0553505535055351	203	0	177	0	26	0.12807881773399	0.00762865515642868	0.029602498813533	nonsignificant	ENSG00000131016	ENST00000402676	Transcript	missense_variant	1280	1040	347	S/F	tCc/tTc	-	MODERATE	-	1	-	SNV	AKAP12	HGNC	370	YES	CCDS5229.1	-	ENST00000402676.2:c.1040C>T	ENSP00000384537.2:p.Ser347Phe	-	-	-	-	-
chr6:34556067	chr6	34556067	34556067	C	TRUE	0	410	0	365	0	45	0.109756097560976	343	0	267	0	76	0.221574344023324	3.92159144389715e-05	0.000451615530797188	significant	ENSG00000196821	ENST00000374023	Transcript	3_prime_UTR_variant	3416	-	-	-	-	-	MODIFIER	-	-1	-	SNV	C6orf106	HGNC	21215	YES	CCDS4796.1	-	ENST00000374023.3:c.*2275C>A	-	-	-	-	-	-
chr6:36896423	chr6	36896423	36896423	C	TRUE	1	95	0	94	0	1	0.0105263157894737	86	0	80	0	6	0.0697674418604651	0.0544049573555344	0.105557444434379	nonsignificant	ENSG00000198663	ENST00000480824	Transcript	3_prime_UTR_variant	6544	-	-	-	-	rs907505487	MODIFIER	-	1	-	SNV	C6orf89	HGNC	21114	-	CCDS69100.1	-	ENST00000480824.2:c.*5206C>T	-	-	-	-	-	-
chr6:37300020	chr6	37300020	37300020	C	TRUE	1	87	0	86	0	1	0.0114942528735632	83	0	75	0	8	0.0963855421686747	0.0162186027962401	0.0466938806311105	nonsignificant	ENSG00000065491	ENST00000373491	Transcript	3_prime_UTR_variant	2736	-	-	-	-	-	MODIFIER	-	1	-	SNV	TBC1D22B	HGNC	21602	YES	CCDS4832.1	-	ENST00000373491.3:c.*1072C>T	-	-	-	-	-	-
chr6:39874064	chr6	39874064	39874064	C	TRUE	0	104	0	104	0	0	0	108	0	102	0	6	0.0555555555555556	0.0292231822443481	0.0689654780603818	nonsignificant	ENSG00000124615	ENST00000373186	Transcript	3_prime_UTR_variant	2133	-	-	-	-	-	MODIFIER	-	-1	-	SNV	MOCS1	HGNC	7190	YES	CCDS4846.1	1	ENST00000373186.4:c.*837C>A	-	-	-	-	-	-
chr6:74230755	chr6	74230755	74230755	C	TRUE	0	409	0	230	0	179	0.437652811735941	339	0	166	0	173	0.510324483775811	0.0556742505338865	0.10685864215375	nonsignificant	ENSG00000156508	ENST00000316292	Transcript	upstream_gene_variant	-	-	-	-	-	-	MODIFIER	14	-1	-	SNV	EEF1A1	HGNC	3189	YES	CCDS4980.1	-	-	-	-	-	-	-	-
chr7:132766740	chr7	132766740	132766740	C	TRUE	0	858	0	842	0	16	0.0186480186480186	759	0	700	0	59	0.077733860342556	1.05017360562205e-08	2.2053645718063e-07	significant	ENSG00000106554	ENST00000262570	Transcript	5_prime_UTR_variant	103	-	-	-	-	-	MODIFIER	-	-1	-	SNV	CHCHD3	HGNC	21906	YES	CCDS5828.1	-	ENST00000262570.5:c.-43C>A	-	-	-	-	-	-
chr7:150067340	chr7	150067340	150067340	C	TRUE	1	154	0	147	0	7	0.0454545454545455	124	0	110	0	14	0.112903225806452	0.0407826327315538	0.0856435287362629	nonsignificant	ENSG00000214022	ENST00000489432	Transcript	intron_variant	-	-	-	-	-	-	MODIFIER	-	1	-	SNV	REPIN1	HGNC	17922	YES	CCDS47745.1	-	ENST00000489432.2:c.157+383C>T	-	-	-	-	-	-
chr7:155256584	chr7	155256584	155256584	C	TRUE	1	83	0	78	0	5	0.0602409638554217	77	0	67	0	10	0.12987012987013	0.176110617670737	0.224434390936946	nonsignificant	ENSG00000164778	ENST00000297375	Transcript	3_prime_UTR_variant	2453	-	-	-	-	-	MODIFIER	-	1	-	SNV	EN2	HGNC	3343	YES	CCDS5940.1	1	ENST00000297375.4:c.*1202C>T	-	-	-	-	-	-
chr7:32956623	chr7	32956623	32956623	C	TRUE	0	136	0	135	0	1	0.00735294117647059	129	0	120	0	9	0.0697674418604651	0.0087250450459999	0.0324278458210886	nonsignificant	ENSG00000205763	ENST00000381639	Transcript	non_coding_transcript_exon_variant	1107	-	-	-	-	-	MODIFIER	-	-1	-	SNV	RP9P	HGNC	33969	YES	-	-	ENST00000381639.3:n.1107C>A	-	-	-	-	-	-
chr7:33134513	chr7	33134513	33134513	C	TRUE	0	113	0	113	0	0	0	165	0	154	0	11	0.0666666666666667	0.00348734951690179	0.0175349827821682	nonsignificant	ENSG00000164610	ENST00000297157	Transcript	3_prime_UTR_variant	1017	-	-	-	-	-	MODIFIER	-	-1	-	SNV	RP9	HGNC	10288	YES	CCDS5440.1	1	ENST00000297157.3:c.*333C>A	-	-	-	-	-	-
chr7:44747506	chr7	44747506	44747506	C	TRUE	1	247	0	242	0	5	0.0202429149797571	226	0	207	0	19	0.084070796460177	0.00255811673275151	0.0140976080239283	nonsignificant	ENSG00000105953	ENST00000222673	Transcript	missense_variant	3022	2980	994	P/S	Cca/Tca	rs1010401874	MODERATE	-	1	-	SNV	OGDH	HGNC	8124	YES	CCDS34627.1	1	ENST00000222673.5:c.2980C>T	ENSP00000222673.5:p.Pro994Ser	-	-	-	-	-
chr7:66071830	chr7	66071830	66071830	C	TRUE	0	149	0	8	0	141	0.946308724832215	116	0	0	0	116	1	0.0103516081662296	0.036589347676673	nonsignificant	ENSG00000225573	ENST00000433398	Transcript	non_coding_transcript_exon_variant	265	-	-	-	-	-	MODIFIER	-	-1	-	SNV	RPL35P5	HGNC	36955	YES	-	-	ENST00000433398.1:n.265C>A	-	-	-	-	-	-
chr7:77221523	chr7	77221523	77221523	C	TRUE	1	186	0	107	0	79	0.424731182795699	144	0	74	0	70	0.486111111111111	0.315516816965691	0.343413120904731	nonsignificant	ENSG00000127947	ENST00000248594	Transcript	missense_variant	714	442	148	P/S	Cct/Tct	-	MODERATE	-	1	-	SNV	PTPN12	HGNC	9645	YES	CCDS5592.1	-	ENST00000248594.6:c.442C>T	ENSP00000248594.6:p.Pro148Ser	-	-	-	-	-
chr8:134250577	chr8	134250577	134250577	C	TRUE	0	2510	1	2307	0	202	0.0804780876494024	1564	0	1116	0	448	0.286445012787724	2.2221256029351e-66	2.64432946749277e-64	significant	ENSG00000104419	ENST00000414097	Transcript	3_prime_UTR_variant	2597	-	-	-	-	-	MODIFIER	-	-1	-	SNV	NDRG1	HGNC	7679	YES	CCDS34945.1	1	ENST00000414097.2:c.*544C>A	-	-	-	-	-	-
chr8:145486192	chr8	145486192	145486192	C	TRUE	0	217	0	217	0	0	0	212	0	197	0	15	0.0707547169811321	1.9747641748109e-05	0.00024310027945086	significant	ENSG00000170727	ENST00000307404	Transcript	synonymous_variant	2199	2169	723	E	gaG/gaA	-	LOW	-	-1	-	SNV	BOP1	HGNC	15519	YES	CCDS6418.1	-	ENST00000307404.5:c.2169C>A	ENSP00000304151.5:p.Glu723%3D	-	-	-	-	-
chr8:145582415	chr8	145582415	145582415	C	TRUE	1	100	0	100	0	0	0	91	0	86	0	5	0.0549450549450549	0.0231434236305991	0.059231075335757	nonsignificant	ENSG00000185803	ENST00000532887	Transcript	5_prime_UTR_variant	163	-	-	-	-	rs1418846870	MODIFIER	-	1	-	SNV	SLC52A2	HGNC	30224	YES	CCDS6423.1	1	ENST00000532887.1:c.-421C>T	-	-	-	-	-	-
chr8:22054224	chr8	22054224	22054224	C	TRUE	1	97	0	97	0	0	0	70	0	66	0	4	0.0571428571428571	0.0293344867980493	0.0689654780603818	nonsignificant	ENSG00000168487	ENST00000306385	Transcript	synonymous_variant	2467	1797	599	N	aaC/aaT	rs774156156	LOW	-	1	-	SNV	BMP1	HGNC	1067	YES	CCDS6026.1	1	ENST00000306385.5:c.1797C>T	ENSP00000305714.5:p.Asn599%3D	-	-	-	-	-
chr8:27824011	chr8	27824011	27824011	C	TRUE	0	90	0	90	0	0	0	85	0	80	0	5	0.0588235294117647	0.0254048841039608	0.0629829418410696	nonsignificant	ENSG00000168079	ENST00000354914	Transcript	missense_variant	647	161	54	C/Y	tGc/tAc	-	MODERATE	-	-1	-	SNV	SCARA5	HGNC	28701	YES	CCDS6064.1	-	ENST00000354914.3:c.161C>A	ENSP00000346990.3:p.Cys54Tyr	-	-	-	-	-
chr9:127623810	chr9	127623810	127623810	C	TRUE	0	8195	2	7678	0	515	0.062843197071385	7325	1	6333	0	991	0.135290102389078	1.31258988133475e-52	1.17148646909126e-50	significant	ENSG00000136942	ENST00000348462	Transcript	missense_variant	77	28	10	G/S	Ggc/Agc	-	MODERATE	-	-1	-	SNV	RPL35	HGNC	10344	YES	CCDS6858.1	1	ENST00000348462.3:c.28C>A	ENSP00000259469.4:p.Gly10Ser	-	-	-	-	-
chr9:130948048	chr9	130948048	130948048	C	TRUE	0	392	0	392	0	0	0	376	0	338	0	38	0.101063829787234	5.98637511281262e-13	1.643950704057e-11	significant	ENSG00000148337	ENST00000393608	Transcript	synonymous_variant	569	366	122	L	ctG/ctA	-	LOW	-	-1	-	SNV	CIZ1	HGNC	16744	YES	CCDS6894.1	1	ENST00000393608.1:c.366C>A	ENSP00000377232.1:p.Leu122%3D	-	-	-	-	-
chr9:14695	chr9	14695	14695	C	TRUE	0	126	0	114	0	12	0.0952380952380952	129	0	110	0	19	0.147286821705426	0.251117335667745	0.292970224945703	nonsignificant	ENSG00000181404	ENST00000442898	Transcript	non_coding_transcript_exon_variant	1653	-	-	-	-	-	MODIFIER	-	-1	-	SNV	XXyac-YRM2039.2	Clone_based_vega_gene	-	YES	-	-	ENST00000442898.2:n.1653C>A	-	-	-	-	-	-
chr9:79259706	chr9	79259706	79259706	C	TRUE	0	88	0	88	0	0	0	71	0	67	0	4	0.0563380281690141	0.0378997137769741	0.0820011988992713	nonsignificant	ENSG00000106772	ENST00000376718	Transcript	missense_variant	8801	8677	2893	G/S	Ggc/Agc	-	MODERATE	-	-1	-	SNV	PRUNE2	HGNC	25209	YES	CCDS47982.1	-	ENST00000376718.3:c.8677C>A	ENSP00000365908.3:p.Gly2893Ser	-	-	-	-	-
chrX:49045359	chrX	49045359	49045359	C	TRUE	0	162	0	161	0	1	0.00617283950617284	174	0	162	0	12	0.0689655172413793	0.00309889199526965	0.016033397714656	nonsignificant	ENSG00000102003	ENST00000263233	Transcript	3_prime_UTR_variant	1396	-	-	-	-	-	MODIFIER	-	-1	-	SNV	SYP	HGNC	11506	YES	CCDS14321.1	1	ENST00000263233.4:c.*381C>A	-	-	-	-	-	-
chrX:53403428	chrX	53403428	53403428	C	TRUE	0	169	0	160	0	9	0.0532544378698225	151	0	135	0	16	0.105960264900662	0.0959530423374975	0.153610924280209	nonsignificant	ENSG00000072501	ENST00000322213	Transcript	3_prime_UTR_variant	7426	-	-	-	-	-	MODIFIER	-	-1	-	SNV	SMC1A	HGNC	11111	YES	CCDS14352.1	1	ENST00000322213.4:c.*3596C>A	-	-	-	-	-	-
