# Supplementary material for: Precise and efficient C-to-U RNA base editing with SNAP-CDAR-S
Source: Nucleic Acids Res. 2023 Jul 18;51(15):e84. doi: 10.1093/nar/gkad598 (PMC10450179; doi:10.1093/nar/gkad598)
Supplement: gkad598_Supplemental_Files [file gkad598_supplemental_files.zip › SNAP-CDAR-S_Empty cell line vs Enzyme + gRNA_A-to-I sites.txt]

Location	chr	start	end	ref_allele	alt_allele	strand	Coverage.A_ctr_	A.A_ctr_	C.A_ctr_	G.A_ctr_	T.A_ctr_	Freq_RL	Coverage.A_RNA_S4666_gRNA	A.A_RNA_S4666_gRNA	C.A_RNA_S4666_gRNA	G.A_RNA_S4666_gRNA	T.A_RNA_S4666_gRNA	Freq_SL	p.value	p.adj	is.significant	Gene	Feature	Feature_type	Consequence	cDNA_position	CDS_position	Protein_position	Amino_acids	Codons	Existing_variation	IMPACT	DISTANCE	STRAND	FLAGS	VARIANT_CLASS	SYMBOL	SYMBOL_SOURCE	HGNC_ID	CANONICAL	CCDS	GENE_PHENO	HGVSc	HGVSp	HGVS_OFFSET	CLIN_SIG	SOMATIC	PHENO	PUBMED
chr1:10477562	chr1	10477562	10477562	A	G	1	2033	2032	0	0	1	0	2388	2243	0	145	0	0.0607202680067002	2.23387726185996e-40	4.33778348302989e-39	significant	ENSG00000142657	ENST00000270776	Transcript	missense_variant	1143	1105	369	R/G	Aga/Gga	-	MODERATE	-	1	-	SNV	PGD	HGNC	8891	YES	CCDS113.1	-	ENST00000270776.8:c.1105A>G	ENSP00000270776.8:p.Arg369Gly	-	-	-	-	-
chr1:10517276	chr1	10517276	10517276	A	G	0	344	322	0	22	0	0.063953488372093	428	346	0	82	0	0.191588785046729	1.33426708008271e-07	5.7926717135298e-07	significant	ENSG00000160049	ENST00000377038	Transcript	3_prime_UTR_variant	5335	-	-	-	-	-	MODIFIER	-	-1	-	SNV	DFFA	HGNC	2772	YES	CCDS118.1	-	ENST00000377038.3:c.*4271A>C	-	-	-	-	-	-
chr1:10517314	chr1	10517314	10517314	A	G	0	294	282	0	12	0	0.0408163265306122	401	346	0	55	0	0.13715710723192	1.27901729350479e-05	4.21601996747876e-05	significant	ENSG00000160049	ENST00000377038	Transcript	3_prime_UTR_variant	5297	-	-	-	-	-	MODIFIER	-	-1	-	SNV	DFFA	HGNC	2772	YES	CCDS118.1	-	ENST00000377038.3:c.*4233A>C	-	-	-	-	-	-
chr1:10517352	chr1	10517352	10517352	A	G	0	212	210	1	1	0	0.00471698113207547	292	256	0	36	0	0.123287671232877	2.90500674792105e-08	1.36076631876302e-07	significant	ENSG00000160049	ENST00000377038	Transcript	3_prime_UTR_variant	5259	-	-	-	-	-	MODIFIER	-	-1	-	SNV	DFFA	HGNC	2772	YES	CCDS118.1	-	ENST00000377038.3:c.*4195A>C	-	-	-	-	-	-
chr1:10517538	chr1	10517538	10517538	A	G	0	75	70	0	5	0	0.0666666666666667	94	82	0	12	0	0.127659574468085	0.210524456527545	0.228728504141829	nonsignificant	ENSG00000160049	ENST00000377038	Transcript	3_prime_UTR_variant	5073	-	-	-	-	-	MODIFIER	-	-1	-	SNV	DFFA	HGNC	2772	YES	CCDS118.1	-	ENST00000377038.3:c.*4009A>C	-	-	-	-	-	-
chr1:10517672	chr1	10517672	10517672	A	G	0	108	105	0	3	0	0.0277777777777778	128	116	0	12	0	0.09375	0.0581999146164326	0.0771663672381751	nonsignificant	ENSG00000160049	ENST00000377038	Transcript	3_prime_UTR_variant	4939	-	-	-	-	-	MODIFIER	-	-1	-	SNV	DFFA	HGNC	2772	YES	CCDS118.1	-	ENST00000377038.3:c.*3875A>C	-	-	-	-	-	-
chr1:10517691	chr1	10517691	10517691	A	G	0	112	107	0	5	0	0.0446428571428571	139	125	0	14	0	0.100719424460432	0.148228584603168	0.16985850681994	nonsignificant	ENSG00000160049	ENST00000377038	Transcript	3_prime_UTR_variant	4920	-	-	-	-	-	MODIFIER	-	-1	-	SNV	DFFA	HGNC	2772	YES	CCDS118.1	-	ENST00000377038.3:c.*3856A>C	-	-	-	-	-	-
chr1:10519888	chr1	10519888	10519888	A	G	0	202	183	0	19	0	0.0940594059405941	325	256	0	69	0	0.212307692307692	0.000443049045656177	0.00110944051761031	significant	ENSG00000160049	ENST00000377038	Transcript	3_prime_UTR_variant	2723	-	-	-	-	-	MODIFIER	-	-1	-	SNV	DFFA	HGNC	2772	YES	CCDS118.1	-	ENST00000377038.3:c.*1659A>C	-	-	-	-	-	-
chr1:10519982	chr1	10519982	10519982	A	G	0	115	109	0	6	0	0.0521739130434783	167	141	0	26	0	0.155688622754491	0.00718815575733071	0.0130672702235632	nonsignificant	ENSG00000160049	ENST00000377038	Transcript	3_prime_UTR_variant	2629	-	-	-	-	-	MODIFIER	-	-1	-	SNV	DFFA	HGNC	2772	YES	CCDS118.1	-	ENST00000377038.3:c.*1565A>C	-	-	-	-	-	-
chr1:10520067	chr1	10520067	10520067	A	G	0	79	66	0	13	0	0.164556962025316	134	97	0	37	0	0.276119402985075	0.0679216270014444	0.0873979489608947	nonsignificant	ENSG00000160049	ENST00000377038	Transcript	3_prime_UTR_variant	2544	-	-	-	-	-	MODIFIER	-	-1	-	SNV	DFFA	HGNC	2772	YES	CCDS118.1	-	ENST00000377038.3:c.*1480A>C	-	-	-	-	-	-
chr1:10520258	chr1	10520258	10520258	A	G	0	93	64	0	29	0	0.311827956989247	200	122	0	78	0	0.39	0.24072814146396	0.256584486111287	nonsignificant	ENSG00000160049	ENST00000377038	Transcript	3_prime_UTR_variant	2353	-	-	-	-	-	MODIFIER	-	-1	-	SNV	DFFA	HGNC	2772	YES	CCDS118.1	-	ENST00000377038.3:c.*1289A>C	-	-	-	-	-	-
chr1:10520378	chr1	10520378	10520378	A	G	0	103	76	0	27	0	0.262135922330097	197	128	0	69	0	0.350253807106599	0.151441150436905	0.17307560049932	nonsignificant	ENSG00000160049	ENST00000377038	Transcript	3_prime_UTR_variant	2233	-	-	-	-	-	MODIFIER	-	-1	-	SNV	DFFA	HGNC	2772	YES	CCDS118.1	-	ENST00000377038.3:c.*1169A>C	-	-	-	-	-	-
chr1:10520715	chr1	10520715	10520715	A	G	0	152	140	0	12	0	0.0789473684210526	192	154	0	38	0	0.197916666666667	0.001934978069638	0.00413311315674678	significant	ENSG00000160049	ENST00000377038	Transcript	3_prime_UTR_variant	1896	-	-	-	-	-	MODIFIER	-	-1	-	SNV	DFFA	HGNC	2772	YES	CCDS118.1	-	ENST00000377038.3:c.*832A>C	-	-	-	-	-	-
chr1:10520765	chr1	10520765	10520765	A	G	0	98	98	0	0	0	0	131	121	0	10	0	0.0763358778625954	0.00567948365849145	0.0107073054673767	nonsignificant	ENSG00000160049	ENST00000377038	Transcript	3_prime_UTR_variant	1846	-	-	-	-	-	MODIFIER	-	-1	-	SNV	DFFA	HGNC	2772	YES	CCDS118.1	-	ENST00000377038.3:c.*782A>C	-	-	-	-	-	-
chr1:10521170	chr1	10521170	10521170	A	G	0	136	120	0	16	0	0.117647058823529	176	133	0	43	0	0.244318181818182	0.00539174754341411	0.0102371313357623	nonsignificant	ENSG00000160049	ENST00000377038	Transcript	3_prime_UTR_variant	1441	-	-	-	-	-	MODIFIER	-	-1	-	SNV	DFFA	HGNC	2772	YES	CCDS118.1	-	ENST00000377038.3:c.*377A>C	-	-	-	-	-	-
chr1:10523087	chr1	10523087	10523087	A	G	0	255	255	0	0	0	0	230	217	0	13	0	0.0565217391304348	5.10795404988653e-05	0.000149870739705462	significant	ENSG00000160049	ENST00000377038	Transcript	intron_variant	-	-	-	-	-	-	MODIFIER	-	-1	-	SNV	DFFA	HGNC	2772	YES	CCDS118.1	-	ENST00000377038.3:c.783+28A>C	-	-	-	-	-	-
chr1:109606149	chr1	109606149	109606149	A	G	0	207	175	0	32	0	0.154589371980676	234	177	0	57	0	0.243589743589744	0.0237374976426624	0.0362684513338533	nonsignificant	ENSG00000197780	ENST00000338366	Transcript	downstream_gene_variant	-	-	-	-	-	-	MODIFIER	613	-1	-	SNV	TAF13	HGNC	11546	YES	CCDS30788.1	1	-	-	-	-	-	-	-
chr1:109606156	chr1	109606156	109606156	A	G	0	238	192	0	45	1	0.189075630252101	238	140	0	98	0	0.411764705882353	1.58291819408901e-07	6.80304479391173e-07	significant	ENSG00000197780	ENST00000338366	Transcript	downstream_gene_variant	-	-	-	-	-	-	MODIFIER	606	-1	-	SNV	TAF13	HGNC	11546	YES	CCDS30788.1	1	-	-	-	-	-	-	-
chr1:109606220	chr1	109606220	109606220	A	G	0	262	255	0	7	0	0.0267175572519084	209	182	0	27	0	0.129186602870813	2.10382686718751e-05	6.69712993787261e-05	significant	ENSG00000197780	ENST00000338366	Transcript	downstream_gene_variant	-	-	-	-	-	-	MODIFIER	542	-1	-	SNV	TAF13	HGNC	11546	YES	CCDS30788.1	1	-	-	-	-	-	-	-
chr1:110173659	chr1	110173659	110173659	A	G	1	323	323	0	0	0	0	311	238	0	73	0	0.234726688102894	1.98719793812896e-25	2.8110296661215e-24	significant	ENSG00000116337	ENST00000256578	Transcript	missense_variant	2885	2525	842	Y/C	tAc/tGc	-	MODERATE	-	1	-	SNV	AMPD2	HGNC	469	YES	CCDS805.1	1	ENST00000256578.3:c.2525A>G	ENSP00000256578.3:p.Tyr842Cys	-	-	-	-	-
chr1:11348212	chr1	11348212	11348212	A	G	1	111	111	0	0	0	0	92	84	0	8	0	0.0869565217391304	0.00149646654722201	0.00327170168358876	significant	ENSG00000120942	ENST00000376810	Transcript	3_prime_UTR_variant	3367	-	-	-	-	-	MODIFIER	-	1	-	SNV	UBIAD1	HGNC	30791	YES	CCDS129.1	1	ENST00000376810.5:c.*2024A>G	-	-	-	-	-	-
chr1:115273010	chr1	115273010	115273010	A	G	0	2805	2803	0	2	0	0.00071301247771836	3224	2664	0	557	3	0.172766749379653	2.70571028211763e-158	2.06407041521545e-156	significant	ENSG00000009307	ENST00000438362	Transcript	missense_variant	1742	1363	455	W/R	Tgg/Cgg	-	MODERATE	-	-1	-	SNV	CSDE1	HGNC	29905	YES	CCDS55626.1	-	ENST00000438362.2:c.1363A>C	ENSP00000407724.2:p.Trp455Arg	-	-	-	-	-
chr1:115321784	chr1	115321784	115321784	A	G	0	320	320	0	0	0	0	412	367	0	45	0	0.109223300970874	2.42824139765217e-12	1.68948652292672e-11	significant	ENSG00000052723	ENST00000369528	Transcript	synonymous_variant	477	399	133	N	aaT/aaC	-	LOW	-	-1	-	SNV	SIKE1	HGNC	26119	YES	CCDS41371.1	-	ENST00000369528.5:c.399A>C	ENSP00000358541.5:p.Asn133%3D	-	-	-	-	-
chr1:117618340	chr1	117618340	117618340	A	G	1	275	275	0	0	0	0	304	278	0	26	0	0.0855263157894737	3.32802456610047e-08	1.54872777193695e-07	significant	ENSG00000116830	ENST00000369466	Transcript	synonymous_variant	1178	1134	378	L	ttA/ttG	-	LOW	-	1	-	SNV	TTF2	HGNC	12398	YES	CCDS892.1	-	ENST00000369466.4:c.1134A>G	ENSP00000358478.3:p.Leu378%3D	-	-	-	-	-
chr1:11810630	chr1	11810630	11810630	A	G	1	306	306	0	0	0	0	386	360	0	26	0	0.0673575129533679	1.86295346246586e-07	7.89537419806959e-07	significant	ENSG00000177674	ENST00000314340	Transcript	3_prime_UTR_variant	915	-	-	-	-	-	MODIFIER	-	1	-	SNV	AGTRAP	HGNC	13539	YES	CCDS136.1	-	ENST00000314340.5:c.*381A>G	-	-	-	-	-	-
chr1:119721449	chr1	119721449	119721449	A	G	1	76	73	0	3	0	0.0394736842105263	75	68	0	7	0	0.0933333333333333	0.209145348567637	0.227345783481157	nonsignificant	ENSG00000231365	ENST00000440150	Transcript	intron_variant,non_coding_transcript_variant	-	-	-	-	-	-	MODIFIER	-	1	-	SNV	RP11-418J17.1	Clone_based_vega_gene	-	YES	-	-	ENST00000440150.1:n.552-2564A>G	-	-	-	-	-	-
chr1:119721461	chr1	119721461	119721461	A	G	1	75	72	0	3	0	0.04	65	55	0	10	0	0.153846153846154	0.0374907729977594	0.0532094957629329	nonsignificant	ENSG00000231365	ENST00000440150	Transcript	intron_variant,non_coding_transcript_variant	-	-	-	-	-	-	MODIFIER	-	1	-	SNV	RP11-418J17.1	Clone_based_vega_gene	-	YES	-	-	ENST00000440150.1:n.552-2552A>G	-	-	-	-	-	-
chr1:1251830	chr1	1251830	1251830	A	G	1	313	309	0	4	0	0.012779552715655	146	136	0	10	0	0.0684931506849315	0.0023640621419358	0.00496035042748023	significant	ENSG00000127054	ENST00000540437	Transcript	intron_variant	-	-	-	-	-	-	MODIFIER	-	-1	-	SNV	CPSF3L	HGNC	26052	YES	CCDS57960.1	-	ENST00000540437.1:c.448-832T>C	-	-	-	-	-	-
chr1:1252448	chr1	1252448	1252448	A	G	1	104	101	0	3	0	0.0288461538461538	83	75	0	8	0	0.0963855421686747	0.0639170176653275	0.0833041994093511	nonsignificant	ENSG00000127054	ENST00000540437	Transcript	intron_variant	-	-	-	-	-	-	MODIFIER	-	-1	-	SNV	CPSF3L	HGNC	26052	YES	CCDS57960.1	-	ENST00000540437.1:c.448-1450T>C	-	-	-	-	-	-
chr1:1252514	chr1	1252514	1252514	A	G	1	117	117	0	0	0	0	85	80	0	5	0	0.0588235294117647	0.0123021066075707	0.0209214169695629	nonsignificant	ENSG00000127054	ENST00000540437	Transcript	intron_variant	-	-	-	-	-	-	MODIFIER	-	-1	-	SNV	CPSF3L	HGNC	26052	YES	CCDS57960.1	-	ENST00000540437.1:c.448-1516T>C	-	-	-	-	-	-
chr1:1252515	chr1	1252515	1252515	A	G	1	116	115	0	1	0	0.00862068965517241	83	78	0	5	0	0.0602409638554217	0.0839748267404855	0.104894871296887	nonsignificant	ENSG00000127054	ENST00000540437	Transcript	intron_variant	-	-	-	-	-	-	MODIFIER	-	-1	-	SNV	CPSF3L	HGNC	26052	YES	CCDS57960.1	-	ENST00000540437.1:c.448-1517T>C	-	-	-	-	-	-
chr1:1252606	chr1	1252606	1252606	A	G	1	150	145	0	5	0	0.0333333333333333	142	129	0	13	0	0.0915492957746479	0.0506417194508949	0.0686362390527357	nonsignificant	ENSG00000127054	ENST00000540437	Transcript	intron_variant	-	-	-	-	-	rs1570726130	MODIFIER	-	-1	-	SNV	CPSF3L	HGNC	26052	YES	CCDS57960.1	-	ENST00000540437.1:c.448-1608T>C	-	-	-	-	-	-
chr1:1252609	chr1	1252609	1252609	A	G	1	173	167	0	6	0	0.0346820809248555	152	135	0	17	0	0.111842105263158	0.00854318507123993	0.0151186771434702	nonsignificant	ENSG00000127054	ENST00000540437	Transcript	intron_variant	-	-	-	-	-	-	MODIFIER	-	-1	-	SNV	CPSF3L	HGNC	26052	YES	CCDS57960.1	-	ENST00000540437.1:c.448-1611T>C	-	-	-	-	-	-
chr1:1252680	chr1	1252680	1252680	A	G	1	180	168	0	12	0	0.0666666666666667	167	142	0	24	1	0.143712574850299	0.0215695916561565	0.0336296699106207	nonsignificant	ENSG00000127054	ENST00000540437	Transcript	intron_variant	-	-	-	-	-	rs1371776982	MODIFIER	-	-1	-	SNV	CPSF3L	HGNC	26052	YES	CCDS57960.1	-	ENST00000540437.1:c.448-1682T>C	-	-	-	-	-	-
chr1:1413390	chr1	1413390	1413390	A	G	1	126	107	0	19	0	0.150793650793651	80	62	0	18	0	0.225	0.195310653251258	0.214050054050635	nonsignificant	ENSG00000160072	ENST00000308647	Transcript	intron_variant	-	-	-	-	-	rs1159706984	MODIFIER	-	1	-	SNV	ATAD3B	HGNC	24007	YES	CCDS30.1	-	ENST00000308647.7:c.283-634A>G	-	-	-	-	-	-
chr1:144829580	chr1	144829580	144829580	A	G	1	91	69	0	22	0	0.241758241758242	99	60	0	39	0	0.393939393939394	0.0296460106375441	0.0437621829452621	nonsignificant	ENSG00000168614	ENST00000375552	Transcript	3_prime_UTR_variant	2847	-	-	-	-	rs1371963815	MODIFIER	-	1	cds_start_NF	SNV	NBPF9	HGNC	31991	YES	-	-	ENST00000375552.4:c.*796A>G	-	-	-	-	-	-
chr1:145369764	chr1	145369764	145369764	A	G	1	127	127	0	0	0	0	127	103	0	24	0	0.188976377952756	3.59240630987028e-08	1.66090473547249e-07	significant	ENSG00000163386	ENST00000342960	Transcript	downstream_gene_variant	-	-	-	-	-	-	MODIFIER	1080	1	-	SNV	NBPF10	HGNC	31992	YES	-	-	-	-	-	-	-	-	-
chr1:145509276	chr1	145509276	145509276	A	G	1	1310	1310	0	0	0	0	1163	1055	0	108	0	0.0928632846087704	2.6106357342599e-37	4.76608369946935e-36	significant	ENSG00000131795	ENST00000330165	Transcript	3_prime_UTR_variant	659	-	-	-	-	-	MODIFIER	-	1	-	SNV	RBM8A	HGNC	9905	YES	CCDS916.1	1	ENST00000330165.8:c.*65A>G	-	-	-	-	-	-
chr1:145511998	chr1	145511998	145511998	A	G	1	174	73	0	101	0	0.580459770114943	189	61	0	128	0	0.677248677248677	0.0643815209001337	0.0838005419677073	nonsignificant	ENSG00000131795	ENST00000330165	Transcript	3_prime_UTR_variant	3381	-	-	-	-	rs3199208	MODIFIER	-	1	-	SNV	RBM8A	HGNC	9905	YES	CCDS916.1	1	ENST00000330165.8:c.*2787A>G	-	-	-	-	-	-
chr1:145512059	chr1	145512059	145512059	A	G	1	118	111	0	7	0	0.0593220338983051	131	116	0	15	0	0.114503816793893	0.178985312819507	0.198913958471626	nonsignificant	ENSG00000131795	ENST00000330165	Transcript	3_prime_UTR_variant	3442	-	-	-	-	-	MODIFIER	-	1	-	SNV	RBM8A	HGNC	9905	YES	CCDS916.1	1	ENST00000330165.8:c.*2848A>G	-	-	-	-	-	-
chr1:145512074	chr1	145512074	145512074	A	G	1	98	66	0	32	0	0.326530612244898	135	66	0	69	0	0.511111111111111	0.00725275137965122	0.0131398447387065	nonsignificant	ENSG00000131795	ENST00000330165	Transcript	3_prime_UTR_variant	3457	-	-	-	-	-	MODIFIER	-	1	-	SNV	RBM8A	HGNC	9905	YES	CCDS916.1	1	ENST00000330165.8:c.*2863A>G	-	-	-	-	-	-
chr1:145512930	chr1	145512930	145512930	A	G	1	128	76	0	52	0	0.40625	127	60	0	67	0	0.52755905511811	0.060076065100376	0.0792114043545699	nonsignificant	ENSG00000131795	ENST00000330165	Transcript	3_prime_UTR_variant	4313	-	-	-	-	-	MODIFIER	-	1	-	SNV	RBM8A	HGNC	9905	YES	CCDS916.1	1	ENST00000330165.8:c.*3719A>G	-	-	-	-	-	-
chr1:145512937	chr1	145512937	145512937	A	G	1	143	140	0	3	0	0.020979020979021	135	124	0	11	0	0.0814814814814815	0.0270896823433633	0.0403793171566112	nonsignificant	ENSG00000131795	ENST00000330165	Transcript	3_prime_UTR_variant	4320	-	-	-	-	-	MODIFIER	-	1	-	SNV	RBM8A	HGNC	9905	YES	CCDS916.1	1	ENST00000330165.8:c.*3726A>G	-	-	-	-	-	-
chr1:145512951	chr1	145512951	145512951	A	G	1	168	43	0	125	0	0.744047619047619	176	34	0	142	0	0.806818181818182	0.195664775510434	0.214328184866814	nonsignificant	ENSG00000131795	ENST00000330165	Transcript	3_prime_UTR_variant	4334	-	-	-	-	rs934037700	MODIFIER	-	1	-	SNV	RBM8A	HGNC	9905	YES	CCDS916.1	1	ENST00000330165.8:c.*3740A>G	-	-	-	-	-	-
chr1:145513016	chr1	145513016	145513016	A	G	1	170	113	0	57	0	0.335294117647059	184	110	0	74	0	0.402173913043478	0.225606466738298	0.243135929845109	nonsignificant	ENSG00000131795	ENST00000330165	Transcript	3_prime_UTR_variant	4399	-	-	-	-	-	MODIFIER	-	1	-	SNV	RBM8A	HGNC	9905	YES	CCDS916.1	1	ENST00000330165.8:c.*3805A>G	-	-	-	-	-	-
chr1:145513094	chr1	145513094	145513094	A	G	1	211	165	0	46	0	0.218009478672986	250	178	0	72	0	0.288	0.088077338271992	0.108621936806568	nonsignificant	ENSG00000131795	ENST00000330165	Transcript	3_prime_UTR_variant	4477	-	-	-	-	-	MODIFIER	-	1	-	SNV	RBM8A	HGNC	9905	YES	CCDS916.1	1	ENST00000330165.8:c.*3883A>G	-	-	-	-	-	-
chr1:145513114	chr1	145513114	145513114	A	G	1	200	163	0	37	0	0.185	252	175	0	77	0	0.305555555555556	0.00445904647090789	0.00866653618003571	significant	ENSG00000131795	ENST00000330165	Transcript	3_prime_UTR_variant	4497	-	-	-	-	-	MODIFIER	-	1	-	SNV	RBM8A	HGNC	9905	YES	CCDS916.1	1	ENST00000330165.8:c.*3903A>G	-	-	-	-	-	-
chr1:148592835	chr1	148592835	148592835	A	G	1	165	156	0	9	0	0.0545454545454545	160	143	0	17	0	0.10625	0.102902094383939	0.12383035132625	nonsignificant	ENSG00000243452	ENST00000442702	Transcript	missense_variant	2602	1535	512	Q/R	cAg/cGg	rs1553538966	MODERATE	-	1	-	SNV	NBPF15	HGNC	28791	YES	CCDS932.1	-	ENST00000442702.2:c.1535A>G	ENSP00000416864.2:p.Gln512Arg	-	-	-	-	-
chr1:148595720	chr1	148595720	148595720	A	G	1	132	132	0	0	0	0	142	130	0	12	0	0.0845070422535211	0.000416373856346567	0.00105002899310067	significant	ENSG00000243452	ENST00000442702	Transcript	3_prime_UTR_variant	4160	-	-	-	-	-	MODIFIER	-	1	-	SNV	NBPF15	HGNC	28791	YES	CCDS932.1	-	ENST00000442702.2:c.*1080A>G	-	-	-	-	-	-
chr1:149876555	chr1	149876555	149876555	A	G	0	189	189	0	0	0	0	242	207	0	35	0	0.144628099173554	5.88601346604805e-10	3.23201150732099e-09	significant	ENSG00000159164	ENST00000369146	Transcript	3_prime_UTR_variant	2731	-	-	-	-	-	MODIFIER	-	-1	-	SNV	SV2A	HGNC	20566	YES	CCDS940.1	-	ENST00000369146.3:c.*11A>C	-	-	-	-	-	-
chr1:150238125	chr1	150238125	150238125	A	G	0	1100	1100	0	0	0	0	1372	1245	0	127	0	0.0925655976676385	2.50218388596656e-34	4.34525591904436e-33	significant	ENSG00000117362	ENST00000369109	Transcript	3_prime_UTR_variant	1392	-	-	-	-	-	MODIFIER	-	-1	-	SNV	APH1A	HGNC	29509	YES	CCDS41390.1	-	ENST00000369109.3:c.*405A>C	-	-	-	-	-	-
chr1:150281151	chr1	150281151	150281151	A	G	1	117	101	0	16	0	0.136752136752137	134	98	0	36	0	0.26865671641791	0.0122648322948894	0.0208746468381543	nonsignificant	ENSG00000187145	ENST00000369084	Transcript	3_prime_UTR_variant	1200	-	-	-	-	COSV58413672	MODIFIER	-	1	-	SNV	MRPS21	HGNC	14046	YES	CCDS950.1	-	ENST00000369084.5:c.*489A>G	-	-	-	1	1	-
chr1:150281192	chr1	150281192	150281192	A	G	1	136	127	0	9	0	0.0661764705882353	145	127	0	18	0	0.124137931034483	0.109213938827107	0.130909637112626	nonsignificant	ENSG00000187145	ENST00000369084	Transcript	3_prime_UTR_variant	1241	-	-	-	-	-	MODIFIER	-	1	-	SNV	MRPS21	HGNC	14046	YES	CCDS950.1	-	ENST00000369084.5:c.*530A>G	-	-	-	-	-	-
chr1:150281203	chr1	150281203	150281203	A	G	1	127	120	0	7	0	0.0551181102362205	102	91	0	11	0	0.107843137254902	0.215854500198039	0.234043255037062	nonsignificant	ENSG00000187145	ENST00000369084	Transcript	3_prime_UTR_variant	1252	-	-	-	-	-	MODIFIER	-	1	-	SNV	MRPS21	HGNC	14046	YES	CCDS950.1	-	ENST00000369084.5:c.*541A>G	-	-	-	-	-	-
chr1:150594025	chr1	150594025	150594025	A	G	0	68	65	0	3	0	0.0441176470588235	62	53	0	9	0	0.145161290322581	0.0676784629622658	0.0871901066872134	nonsignificant	ENSG00000143420	ENST00000339643	Transcript	downstream_gene_variant	-	-	-	-	-	COSV55027577	MODIFIER	1182	-1	-	SNV	ENSA	HGNC	3360	YES	CCDS959.1	-	-	-	-	-	1	1	-
chr1:151221003	chr1	151221003	151221003	A	G	1	469	469	0	0	0	0	620	551	0	69	0	0.111290322580645	2.6033879152436e-18	2.63546757675845e-17	significant	ENSG00000143398	ENST00000368888	Transcript	downstream_gene_variant	-	-	-	-	-	-	MODIFIER	639	1	-	SNV	PIP5K1A	HGNC	8994	YES	CCDS44219.1	-	-	-	-	-	-	-	-
chr1:151262953	chr1	151262953	151262953	A	G	1	134	134	0	0	0	0	143	128	0	15	0	0.104895104895105	4.60221644794951e-05	0.000135778098519615	significant	ENSG00000143373	ENST00000324048	Transcript	synonymous_variant	4093	3123	1041	L	ctA/ctG	-	LOW	-	1	-	SNV	ZNF687	HGNC	29277	YES	CCDS992.1	1	ENST00000324048.5:c.3123A>G	ENSP00000319829.5:p.Leu1041%3D	-	-	-	-	-
chr1:153902182	chr1	153902182	153902182	A	G	0	198	198	0	0	0	0	197	182	0	15	0	0.0761421319796954	2.22611208714131e-05	7.04440802686494e-05	significant	ENSG00000198837	ENST00000361217	Transcript	3_prime_UTR_variant	5501	-	-	-	-	-	MODIFIER	-	-1	-	SNV	DENND4B	HGNC	29044	YES	CCDS44228.1	-	ENST00000361217.4:c.*591A>C	-	-	-	-	-	-
chr1:153916688	chr1	153916688	153916688	A	G	0	149	149	0	0	0	0	161	151	0	10	0	0.062111801242236	0.00180268727568117	0.00387768380750753	significant	ENSG00000198837	ENST00000361217	Transcript	missense_variant	582	163	55	W/R	Tgg/Cgg	-	MODERATE	-	-1	-	SNV	DENND4B	HGNC	29044	YES	CCDS44228.1	-	ENST00000361217.4:c.163A>C	ENSP00000354597.4:p.Trp55Arg	-	-	-	-	-
chr1:153964552	chr1	153964552	153964552	A	G	1	6886	6883	0	3	0	0.000435666569851873	8761	8291	0	470	0	0.0536468439675836	3.43931601059687e-115	1.74913785681784e-113	significant	ENSG00000177954	ENST00000368567	Transcript	missense_variant	276	238	80	R/G	Agg/Ggg	-	MODERATE	-	1	-	SNV	RPS27	HGNC	10416	YES	CCDS1059.1	1	ENST00000368567.4:c.238A>G	ENSP00000357555.4:p.Arg80Gly	-	-	-	-	-
chr1:155978883	chr1	155978883	155978883	A	G	0	627	627	0	0	0	0	886	482	0	404	0	0.455981941309255	1.35618665093741e-116	7.06540167415195e-115	significant	ENSG00000163479	ENST00000295702	Transcript	3_prime_UTR_variant	1072	-	-	-	-	-	MODIFIER	-	-1	-	SNV	SSR2	HGNC	11324	YES	CCDS1126.1	-	ENST00000295702.4:c.*448A>C	-	-	-	-	-	-
chr1:156045704	chr1	156045704	156045704	A	G	0	83	83	0	0	0	0	148	129	0	19	0	0.128378378378378	0.000220285153979137	0.00058669462456289	significant	ENSG00000254726	ENST00000532414	Transcript	3_prime_UTR_variant	2224	-	-	-	-	-	MODIFIER	-	-1	-	SNV	MEX3A	HGNC	33482	YES	CCDS53377.1	-	ENST00000532414.2:c.*661A>C	-	-	-	-	-	-
chr1:156107461	chr1	156107461	156107461	A	G	1	472	472	0	0	0	0	667	524	0	143	0	0.214392803598201	6.16402888913955e-37	1.1064172863195e-35	significant	ENSG00000160789	ENST00000368300	Transcript	missense_variant	1837	1625	542	K/R	aAg/aGg	rs1229918440	MODERATE	-	1	-	SNV	LMNA	HGNC	6636	YES	CCDS1129.1	1	ENST00000368300.4:c.1625A>G	ENSP00000357283.4:p.Lys542Arg	-	-	-	-	-
chr1:156209533	chr1	156209533	156209533	A	G	1	1108	1108	0	0	0	0	986	180	0	806	0	0.817444219066937	0	0	significant	ENSG00000260238	ENST00000368276	Transcript	intron_variant	-	-	-	-	-	-	MODIFIER	-	1	-	SNV	PMF1-BGLAP	HGNC	42953	YES	CCDS55650.1	-	ENST00000368276.4:c.504-2811A>G	-	-	-	-	-	-
chr1:156712854	chr1	156712854	156712854	A	G	0	889	889	0	0	0	0	735	696	0	39	0	0.0530612244897959	2.12033732998652e-14	1.68994049882508e-13	significant	ENSG00000143314	ENST00000361531	Transcript	upstream_gene_variant	-	-	-	-	-	-	MODIFIER	1974	-1	-	SNV	MRPL24	HGNC	14037	YES	CCDS1155.1	-	-	-	-	-	-	-	-
chr1:158065657	chr1	158065657	158065657	A	G	1	104	104	0	0	0	0	113	107	0	6	0	0.0530973451327434	0.0298989788566721	0.0440746851883034	nonsignificant	ENSG00000183853	ENST00000359209	Transcript	downstream_gene_variant	-	-	-	-	-	-	MODIFIER	214	1	-	SNV	KIRREL	HGNC	15734	YES	CCDS1172.2	-	-	-	-	-	-	-	-
chr1:1595586	chr1	1595586	1595586	A	G	0	165	52	0	113	0	0.684848484848485	272	51	0	221	0	0.8125	0.00351679771862345	0.0070401873729894	significant	ENSG00000189339	ENST00000378662	Transcript	3_prime_UTR_variant	3614	-	-	-	-	-	MODIFIER	-	-1	-	SNV	SLC35E2B	HGNC	33941	YES	CCDS44041.1	-	ENST00000378662.1:c.*1635A>C	-	-	-	-	-	-
chr1:160319987	chr1	160319987	160319987	A	G	1	390	389	0	1	0	0.00256410256410256	509	421	0	88	0	0.172888015717092	2.54821983833247e-22	3.1281595256771e-21	significant	ENSG00000162736	ENST00000294785	Transcript	missense_variant	654	529	177	S/G	Agt/Ggt	-	MODERATE	-	1	-	SNV	NCSTN	HGNC	17091	YES	CCDS1203.1	1	ENST00000294785.5:c.529A>G	ENSP00000294785.5:p.Ser177Gly	-	-	-	-	-
chr1:160966215	chr1	160966215	160966215	A	G	0	150	150	0	0	0	0	305	287	0	18	0	0.059016393442623	0.0012236331289678	0.00273693104849449	significant	ENSG00000158769	ENST00000368026	Transcript	3_prime_UTR_variant	3621	-	-	-	-	-	MODIFIER	-	-1	-	SNV	F11R	HGNC	14685	YES	CCDS1213.1	-	ENST00000368026.6:c.*2446A>C	-	-	-	-	-	-
chr1:160966351	chr1	160966351	160966351	A	G	0	128	121	0	7	0	0.0546875	231	202	0	29	0	0.125541125541126	0.0423379266544375	0.0592231901335157	nonsignificant	ENSG00000158769	ENST00000368026	Transcript	3_prime_UTR_variant	3485	-	-	-	-	-	MODIFIER	-	-1	-	SNV	F11R	HGNC	14685	YES	CCDS1213.1	-	ENST00000368026.6:c.*2310A>C	-	-	-	-	-	-
chr1:160966353	chr1	160966353	160966353	A	G	0	132	120	0	12	0	0.0909090909090909	256	212	0	44	0	0.171875	0.0331781402370876	0.0481287476358105	nonsignificant	ENSG00000158769	ENST00000368026	Transcript	3_prime_UTR_variant	3483	-	-	-	-	-	MODIFIER	-	-1	-	SNV	F11R	HGNC	14685	YES	CCDS1213.1	-	ENST00000368026.6:c.*2308A>C	-	-	-	-	-	-
chr1:160966434	chr1	160966434	160966434	A	G	0	109	42	0	67	0	0.614678899082569	218	66	0	152	0	0.697247706422018	0.137080250285622	0.159210963147495	nonsignificant	ENSG00000158769	ENST00000368026	Transcript	3_prime_UTR_variant	3402	-	-	-	-	-	MODIFIER	-	-1	-	SNV	F11R	HGNC	14685	YES	CCDS1213.1	-	ENST00000368026.6:c.*2227A>C	-	-	-	-	-	-
chr1:160967833	chr1	160967833	160967833	A	G	0	86	48	0	38	0	0.441860465116279	169	73	0	96	0	0.568047337278107	0.0639141488317534	0.0833041994093511	nonsignificant	ENSG00000158769	ENST00000368026	Transcript	3_prime_UTR_variant	2003	-	-	-	-	-	MODIFIER	-	-1	-	SNV	F11R	HGNC	14685	YES	CCDS1213.1	-	ENST00000368026.6:c.*828A>C	-	-	-	-	-	-
chr1:160967938	chr1	160967938	160967938	A	G	0	118	117	0	1	0	0.00847457627118644	236	206	0	30	0	0.127118644067797	4.02891123077051e-05	0.000121037333177578	significant	ENSG00000158769	ENST00000368026	Transcript	3_prime_UTR_variant	1898	-	-	-	-	-	MODIFIER	-	-1	-	SNV	F11R	HGNC	14685	YES	CCDS1213.1	-	ENST00000368026.6:c.*723A>C	-	-	-	-	-	-
chr1:161198990	chr1	161198990	161198990	A	G	1	208	208	0	0	0	0	238	226	0	12	0	0.0504201680672269	0.000555943853497372	0.00136169668104132	significant	ENSG00000158882	ENST00000367988	Transcript	3_prime_UTR_variant	1301	-	-	-	-	-	MODIFIER	-	1	-	SNV	TOMM40L	HGNC	25756	YES	CCDS1227.1	-	ENST00000367988.3:c.*105A>G	-	-	-	-	-	-
chr1:165880715	chr1	165880715	165880715	A	G	1	245	245	0	0	0	0	363	335	0	28	0	0.0771349862258953	3.98448942312255e-07	1.63043475245015e-06	significant	ENSG00000143179	ENST00000367879	Transcript	downstream_gene_variant	-	-	-	-	-	-	MODIFIER	3369	1	-	SNV	UCK2	HGNC	12562	YES	CCDS1252.1	-	-	-	-	-	-	-	-
chr1:168219857	chr1	168219857	168219857	A	G	1	118	118	0	0	0	0	133	124	0	9	0	0.0676691729323308	0.00383571911637105	0.00761440151725702	significant	ENSG00000213064	ENST00000271375	Transcript	3_prime_UTR_variant	8634	-	-	-	-	-	MODIFIER	-	1	-	SNV	SFT2D2	HGNC	25140	YES	CCDS1271.1	-	ENST00000271375.4:c.*8079A>G	-	-	-	-	-	-
chr1:16889358	chr1	16889358	16889358	A	G	0	205	205	0	0	0	0	153	119	0	34	0	0.222222222222222	2.67304659521113e-14	2.10687362633616e-13	significant	ENSG00000219481	ENST00000430580	Transcript	3_prime_UTR_variant	5388	-	-	-	-	-	MODIFIER	-	-1	-	SNV	NBPF1	HGNC	26088	YES	-	-	ENST00000430580.2:c.*1080A>C	-	-	-	-	-	-
chr1:16889413	chr1	16889413	16889413	A	G	0	128	88	0	40	0	0.3125	108	62	0	46	0	0.425925925925926	0.0787100080228688	0.099220840030981	nonsignificant	ENSG00000219481	ENST00000430580	Transcript	3_prime_UTR_variant	5333	-	-	-	-	-	MODIFIER	-	-1	-	SNV	NBPF1	HGNC	26088	YES	-	-	ENST00000430580.2:c.*1025A>C	-	-	-	-	-	-
chr1:16889414	chr1	16889414	16889414	A	G	0	124	117	0	7	0	0.0564516129032258	109	97	0	12	0	0.110091743119266	0.155287991056704	0.175891193741411	nonsignificant	ENSG00000219481	ENST00000430580	Transcript	3_prime_UTR_variant	5332	-	-	-	-	-	MODIFIER	-	-1	-	SNV	NBPF1	HGNC	26088	YES	-	-	ENST00000430580.2:c.*1024A>C	-	-	-	-	-	-
chr1:16889596	chr1	16889596	16889596	A	G	0	186	168	0	18	0	0.0967741935483871	184	137	0	47	0	0.255434782608696	6.34487985843902e-05	0.000183144099697645	significant	ENSG00000219481	ENST00000430580	Transcript	3_prime_UTR_variant	5150	-	-	-	-	-	MODIFIER	-	-1	-	SNV	NBPF1	HGNC	26088	YES	-	-	ENST00000430580.2:c.*842A>C	-	-	-	-	-	-
chr1:16889624	chr1	16889624	16889624	A	G	0	164	126	0	38	0	0.231707317073171	180	129	0	51	0	0.283333333333333	0.324236043977622	0.333285943183928	nonsignificant	ENSG00000219481	ENST00000430580	Transcript	3_prime_UTR_variant	5122	-	-	-	-	-	MODIFIER	-	-1	-	SNV	NBPF1	HGNC	26088	YES	-	-	ENST00000430580.2:c.*814A>C	-	-	-	-	-	-
chr1:16889639	chr1	16889639	16889639	A	G	0	197	168	0	29	0	0.147208121827411	182	144	0	38	0	0.208791208791209	0.138277327814544	0.160347650495041	nonsignificant	ENSG00000219481	ENST00000430580	Transcript	3_prime_UTR_variant	5107	-	-	-	-	-	MODIFIER	-	-1	-	SNV	NBPF1	HGNC	26088	YES	-	-	ENST00000430580.2:c.*799A>C	-	-	-	-	-	-
chr1:16889642	chr1	16889642	16889642	A	G	0	202	154	0	48	0	0.237623762376238	207	130	0	77	0	0.371980676328502	0.00371579031869538	0.0073969507182976	significant	ENSG00000219481	ENST00000430580	Transcript	3_prime_UTR_variant	5104	-	-	-	-	-	MODIFIER	-	-1	-	SNV	NBPF1	HGNC	26088	YES	-	-	ENST00000430580.2:c.*796A>C	-	-	-	-	-	-
chr1:16900	chr1	16900	16900	A	G	0	140	120	0	20	0	0.142857142857143	110	78	0	32	0	0.290909090909091	0.00480953509385395	0.0092634508209847	significant	ENSG00000227232	ENST00000438504	Transcript	non_coding_transcript_exon_variant	892	-	-	-	-	-	MODIFIER	-	-1	-	SNV	WASH7P	HGNC	38034	YES	-	-	ENST00000438504.2:n.892A>C	-	-	-	-	-	-
chr1:16969315	chr1	16969315	16969315	A	G	0	92	81	1	10	0	0.108695652173913	82	63	0	19	0	0.231707317073171	0.0413143196239507	0.05798120020812	nonsignificant	ENSG00000215908	ENST00000362058	Transcript	intron_variant,non_coding_transcript_variant	-	-	-	-	-	-	MODIFIER	-	-1	-	SNV	CROCCP2	HGNC	28170	YES	-	-	ENST00000362058.2:n.156+208A>C	-	-	-	-	-	-
chr1:169798413	chr1	169798413	169798413	A	G	1	205	205	0	0	0	0	265	241	0	24	0	0.0905660377358491	1.28119060769424e-06	4.93085250096376e-06	significant	ENSG00000000460	ENST00000286031	Transcript	synonymous_variant	1837	1137	379	L	ctA/ctG	-	LOW	-	1	-	SNV	C1orf112	HGNC	25565	YES	CCDS1285.1	-	ENST00000286031.6:c.1137A>G	ENSP00000286031.6:p.Leu379%3D	-	-	-	-	-
chr1:16996	chr1	16996	16996	A	G	0	456	293	0	163	0	0.357456140350877	626	336	0	290	0	0.463258785942492	0.000591967959290099	0.00144178285181716	significant	ENSG00000227232	ENST00000438504	Transcript	non_coding_transcript_exon_variant	796	-	-	-	-	-	MODIFIER	-	-1	-	SNV	WASH7P	HGNC	38034	YES	-	-	ENST00000438504.2:n.796A>C	-	-	-	-	-	-
chr1:172579957	chr1	172579957	172579957	A	G	1	143	143	0	0	0	0	161	139	0	22	0	0.136645962732919	4.34102837072967e-07	1.76617839997687e-06	significant	ENSG00000094975	ENST00000263688	Transcript	3_prime_UTR_variant	4542	-	-	-	-	-	MODIFIER	-	1	-	SNV	SUCO	HGNC	1240	YES	CCDS1303.1	-	ENST00000263688.3:c.*558A>G	-	-	-	-	-	-
chr1:17316383	chr1	17316383	17316383	A	G	0	369	369	0	0	0	0	438	412	0	26	0	0.0593607305936073	1.18987046541751e-07	5.19747099004456e-07	significant	ENSG00000159363	ENST00000326735	Transcript	missense_variant,splice_region_variant	2562	2528	843	M/T	aTg/aCg	-	MODERATE	-	-1	-	SNV	ATP13A2	HGNC	30213	YES	CCDS175.1	1	ENST00000326735.8:c.2528A>C	ENSP00000327214.8:p.Met843Thr	-	-	-	-	-
chr1:173769138	chr1	173769138	173769138	A	G	0	133	127	0	6	0	0.0451127819548872	171	141	0	30	0	0.175438596491228	0.000517916717896951	0.00128337599701611	significant	ENSG00000120334	ENST00000356198	Transcript	3_prime_UTR_variant	1907	-	-	-	-	-	MODIFIER	-	-1	-	SNV	CENPL	HGNC	17879	YES	CCDS44277.1	-	ENST00000356198.2:c.*448A>C	-	-	-	-	-	-
chr1:173827821	chr1	173827821	173827821	A	G	1	103	83	0	20	0	0.194174757281553	209	85	0	124	0	0.593301435406699	1.38512047721286e-11	9.02017481502033e-11	significant	ENSG00000117593	ENST00000361951	Transcript	downstream_gene_variant	-	-	-	-	-	-	MODIFIER	137	1	-	SNV	DARS2	HGNC	25538	YES	CCDS1311.1	1	-	-	-	-	-	-	-
chr1:173827880	chr1	173827880	173827880	A	G	1	97	40	0	57	0	0.587628865979381	181	58	0	123	0	0.679558011049724	0.147642632418255	0.169368777038342	nonsignificant	ENSG00000117593	ENST00000361951	Transcript	downstream_gene_variant	-	-	-	-	-	-	MODIFIER	196	1	-	SNV	DARS2	HGNC	25538	YES	CCDS1311.1	1	-	-	-	-	-	-	-
chr1:173827951	chr1	173827951	173827951	A	G	1	99	94	0	5	0	0.0505050505050505	185	163	0	22	0	0.118918918918919	0.0876748952725488	0.108250622139979	nonsignificant	ENSG00000117593	ENST00000361951	Transcript	downstream_gene_variant	-	-	-	-	-	-	MODIFIER	267	1	-	SNV	DARS2	HGNC	25538	YES	CCDS1311.1	1	-	-	-	-	-	-	-
chr1:173827964	chr1	173827964	173827964	A	G	1	86	69	0	17	0	0.197674418604651	192	119	0	73	0	0.380208333333333	0.00341505774063477	0.00686224208278069	significant	ENSG00000117593	ENST00000361951	Transcript	downstream_gene_variant	-	-	-	-	-	-	MODIFIER	280	1	-	SNV	DARS2	HGNC	25538	YES	CCDS1311.1	1	-	-	-	-	-	-	-
chr1:173828802	chr1	173828802	173828802	A	G	1	69	69	0	0	0	0	95	90	0	5	0	0.0526315789473684	0.0744154994865753	0.0944453398118389	nonsignificant	ENSG00000117593	ENST00000361951	Transcript	downstream_gene_variant	-	-	-	-	-	-	MODIFIER	1118	1	-	SNV	DARS2	HGNC	25538	YES	CCDS1311.1	1	-	-	-	-	-	-	-
chr1:173828806	chr1	173828806	173828806	A	G	1	77	76	0	1	0	0.012987012987013	109	102	0	7	0	0.0642201834862385	0.142717149989107	0.164691427540104	nonsignificant	ENSG00000117593	ENST00000361951	Transcript	downstream_gene_variant	-	-	-	-	-	-	MODIFIER	1122	1	-	SNV	DARS2	HGNC	25538	YES	CCDS1311.1	1	-	-	-	-	-	-	-
chr1:173828882	chr1	173828882	173828882	A	G	1	117	110	0	7	0	0.0598290598290598	202	179	0	23	0	0.113861386138614	0.16238235950075	0.182551957838738	nonsignificant	ENSG00000117593	ENST00000361951	Transcript	downstream_gene_variant	-	-	-	-	-	-	MODIFIER	1198	1	-	SNV	DARS2	HGNC	25538	YES	CCDS1311.1	1	-	-	-	-	-	-	-
chr1:173828912	chr1	173828912	173828912	A	G	1	109	103	0	6	0	0.055045871559633	192	119	0	73	0	0.380208333333333	4.40981272300699e-11	2.72235837466559e-10	significant	ENSG00000117593	ENST00000361951	Transcript	downstream_gene_variant	-	-	-	-	-	-	MODIFIER	1228	1	-	SNV	DARS2	HGNC	25538	YES	CCDS1311.1	1	-	-	-	-	-	-	-
chr1:173828922	chr1	173828922	173828922	A	G	1	112	106	0	6	0	0.0535714285714286	199	171	0	28	0	0.14070351758794	0.0220795035149095	0.0341257738841148	nonsignificant	ENSG00000117593	ENST00000361951	Transcript	downstream_gene_variant	-	-	-	-	-	-	MODIFIER	1238	1	-	SNV	DARS2	HGNC	25538	YES	CCDS1311.1	1	-	-	-	-	-	-	-
chr1:173828940	chr1	173828940	173828940	A	G	1	103	88	0	15	0	0.145631067961165	182	146	0	36	0	0.197802197802198	0.334867087979281	0.342565181955816	nonsignificant	ENSG00000117593	ENST00000361951	Transcript	downstream_gene_variant	-	-	-	-	-	-	MODIFIER	1256	1	-	SNV	DARS2	HGNC	25538	YES	CCDS1311.1	1	-	-	-	-	-	-	-
chr1:173828957	chr1	173828957	173828957	A	G	1	107	78	0	29	0	0.271028037383178	151	99	0	52	0	0.344370860927152	0.22339257572686	0.241236876517984	nonsignificant	ENSG00000117593	ENST00000361951	Transcript	downstream_gene_variant	-	-	-	-	-	rs893958689	MODIFIER	1273	1	-	SNV	DARS2	HGNC	25538	YES	CCDS1311.1	1	-	-	-	-	-	-	-
chr1:173828963	chr1	173828963	173828963	A	G	1	106	49	0	57	0	0.537735849056604	153	60	0	93	0	0.607843137254902	0.306042408371711	0.317025501591646	nonsignificant	ENSG00000117593	ENST00000361951	Transcript	downstream_gene_variant	-	-	-	-	-	-	MODIFIER	1279	1	-	SNV	DARS2	HGNC	25538	YES	CCDS1311.1	1	-	-	-	-	-	-	-
chr1:173828966	chr1	173828966	173828966	A	G	1	104	55	1	48	0	0.461538461538462	149	50	0	99	0	0.664429530201342	0.00187673306207858	0.00402480102469864	significant	ENSG00000117593	ENST00000361951	Transcript	downstream_gene_variant	-	-	-	-	-	-	MODIFIER	1282	1	-	SNV	DARS2	HGNC	25538	YES	CCDS1311.1	1	-	-	-	-	-	-	-
chr1:173828973	chr1	173828973	173828973	A	G	1	95	88	0	7	0	0.0736842105263158	125	101	0	24	0	0.192	0.017817346189875	0.0284438351730739	nonsignificant	ENSG00000117593	ENST00000361951	Transcript	downstream_gene_variant	-	-	-	-	-	-	MODIFIER	1289	1	-	SNV	DARS2	HGNC	25538	YES	CCDS1311.1	1	-	-	-	-	-	-	-
chr1:173833174	chr1	173833174	173833174	A	G	0	1810	1810	0	0	0	0	2741	2560	0	181	0	0.0660342940532652	2.34204986468245e-41	4.58955826693736e-40	significant	ENSG00000185278	ENST00000367701	Transcript	upstream_gene_variant	-	-	-	-	-	-	MODIFIER	4920	1	-	SNV	ZBTB37	HGNC	28365	YES	CCDS44278.1	-	-	-	-	-	-	-	-
chr1:174982696	chr1	174982696	174982696	A	G	0	155	155	0	0	0	0	165	144	0	21	0	0.127272727272727	5.86983929218501e-07	2.36565598643532e-06	significant	ENSG00000120333	ENST00000476371	Transcript	3_prime_UTR_variant	1513	-	-	-	-	-	MODIFIER	-	-1	-	SNV	MRPS14	HGNC	14049	YES	CCDS1316.1	-	ENST00000476371.1:c.*1109A>C	-	-	-	-	-	-
chr1:179042701	chr1	179042701	179042701	A	G	1	93	71	0	22	0	0.236559139784946	184	113	0	71	0	0.385869565217391	0.0151943656254903	0.0250160887442812	nonsignificant	ENSG00000116199	ENST00000263733	Transcript	3_prime_UTR_variant	2988	-	-	-	-	-	MODIFIER	-	1	-	SNV	FAM20B	HGNC	23017	YES	CCDS1328.1	-	ENST00000263733.4:c.*1422A>G	-	-	-	-	-	-
chr1:179044100	chr1	179044100	179044100	A	G	1	153	109	0	44	0	0.287581699346405	256	168	0	88	0	0.34375	0.274659078066916	0.288716432456168	nonsignificant	ENSG00000116199	ENST00000263733	Transcript	3_prime_UTR_variant	4387	-	-	-	-	rs1193651609	MODIFIER	-	1	-	SNV	FAM20B	HGNC	23017	YES	CCDS1328.1	-	ENST00000263733.4:c.*2821A>G	-	-	-	-	-	-
chr1:179070647	chr1	179070647	179070647	A	G	0	60	60	0	0	0	0	88	83	0	5	0	0.0568181818181818	0.0807637382979849	0.10147726176735	nonsignificant	ENSG00000143322	ENST00000502732	Transcript	3_prime_UTR_variant	9959	-	-	-	-	-	MODIFIER	-	-1	-	SNV	ABL2	HGNC	77	YES	CCDS30947.1	1	ENST00000502732.1:c.*6206A>C	-	-	-	-	-	-
chr1:179831987	chr1	179831987	179831987	A	G	0	124	123	0	1	0	0.00806451612903226	133	121	0	12	0	0.0902255639097744	0.00292783357473997	0.00600177784610803	significant	ENSG00000169905	ENST00000367612	Transcript	intron_variant	-	-	-	-	-	-	MODIFIER	-	-1	-	SNV	TOR1AIP2	HGNC	24055	YES	CCDS1334.1	-	ENST00000367612.3:c.-146-10041A>C	-	-	-	-	-	-
chr1:180167019	chr1	180167019	180167019	A	G	1	158	158	0	0	0	0	274	259	0	15	0	0.0547445255474453	0.00155747178427717	0.00339465278695513	significant	ENSG00000116260	ENST00000367602	Transcript	3_prime_UTR_variant	3165	-	-	-	-	-	MODIFIER	-	1	-	SNV	QSOX1	HGNC	9756	YES	CCDS1337.1	-	ENST00000367602.3:c.*847A>G	-	-	-	-	-	-
chr1:182360907	chr1	182360907	182360907	A	G	0	686	686	0	0	0	0	1105	1039	0	66	0	0.0597285067873303	9.42047102728418e-15	7.65099852253954e-14	significant	ENSG00000135821	ENST00000311223	Transcript	5_prime_UTR_variant	435	-	-	-	-	-	MODIFIER	-	-1	-	SNV	GLUL	HGNC	4341	YES	CCDS1344.1	1	ENST00000311223.5:c.-463A>C	-	-	-	-	-	-
chr1:182829265	chr1	182829265	182829265	A	G	1	1938	1938	0	0	0	0	1834	1696	0	138	0	0.0752453653217012	3.86763515339722e-45	8.88308461038329e-44	significant	ENSG00000135829	ENST00000367549	Transcript	synonymous_variant	1388	1278	426	L	ctA/ctG	rs1448590339	LOW	-	1	-	SNV	DHX9	HGNC	2750	YES	CCDS41444.1	-	ENST00000367549.3:c.1278A>G	ENSP00000356520.3:p.Leu426%3D	-	-	-	-	-
chr1:183090990	chr1	183090990	183090990	A	G	1	280	280	0	0	0	0	411	363	0	48	0	0.116788321167883	8.46847392839398e-12	5.63509667010889e-11	significant	ENSG00000135862	ENST00000258341	Transcript	missense_variant	2380	2123	708	Y/C	tAc/tGc	rs761392364	MODERATE	-	1	-	SNV	LAMC1	HGNC	6492	YES	CCDS1351.1	-	ENST00000258341.4:c.2123A>G	ENSP00000258341.3:p.Tyr708Cys	-	-	-	-	-
chr1:19465634	chr1	19465634	19465634	A	G	0	178	178	0	0	0	0	177	159	0	18	0	0.101694915254237	2.29777648618438e-06	8.47677128582011e-06	significant	ENSG00000127481	ENST00000375254	Transcript	missense_variant	8702	8674	2892	C/R	Tgt/Cgt	-	MODERATE	-	-1	-	SNV	UBR4	HGNC	30313	YES	CCDS189.1	-	ENST00000375254.3:c.8674A>C	ENSP00000364403.3:p.Cys2892Arg	-	-	-	-	-
chr1:19585553	chr1	19585553	19585553	A	G	1	890	798	0	92	0	0.103370786516854	988	810	0	178	0	0.180161943319838	1.95262774737351e-06	7.2916308887934e-06	significant	ENSG00000053372	ENST00000330263	Transcript	3_prime_UTR_variant	1246	-	-	-	-	rs981256879	MODIFIER	-	1	-	SNV	MRTO4	HGNC	18477	YES	CCDS191.1	-	ENST00000330263.4:c.*229A>G	-	-	-	-	-	-
chr1:19586458	chr1	19586458	19586458	A	G	1	397	263	0	134	0	0.337531486146096	404	206	0	198	0	0.49009900990099	1.21063965348266e-05	4.02165832012281e-05	significant	ENSG00000053372	ENST00000330263	Transcript	3_prime_UTR_variant	2151	-	-	-	-	rs982748535	MODIFIER	-	1	-	SNV	MRTO4	HGNC	18477	YES	CCDS191.1	-	ENST00000330263.4:c.*1134A>G	-	-	-	-	-	-
chr1:19586501	chr1	19586501	19586501	A	G	1	334	279	0	55	0	0.164670658682635	417	306	0	111	0	0.266187050359712	0.00102429633626662	0.00231523489340265	significant	ENSG00000053372	ENST00000330263	Transcript	3_prime_UTR_variant	2194	-	-	-	-	rs1140996	MODIFIER	-	1	-	SNV	MRTO4	HGNC	18477	YES	CCDS191.1	-	ENST00000330263.4:c.*1177A>G	-	-	-	-	-	-
chr1:19655630	chr1	19655630	19655630	A	G	1	203	169	0	34	0	0.167487684729064	223	173	0	50	0	0.224215246636771	0.145901273060459	0.167821819739978	nonsignificant	ENSG00000040487	ENST00000375153	Transcript	3_prime_UTR_variant	2009	-	-	-	-	-	MODIFIER	-	1	-	SNV	PQLC2	HGNC	26001	YES	CCDS195.2	-	ENST00000375153.3:c.*493A>G	-	-	-	-	-	-
chr1:201846842	chr1	201846842	201846842	A	G	1	138	135	0	3	0	0.0217391304347826	150	138	0	12	0	0.08	0.0328410837131068	0.0477525900688878	nonsignificant	ENSG00000198700	ENST00000361565	Transcript	3_prime_UTR_variant	4855	-	-	-	-	-	MODIFIER	-	1	-	SNV	IPO9	HGNC	19425	YES	CCDS1415.1	-	ENST00000361565.4:c.*1660A>G	-	-	-	-	-	-
chr1:202300999	chr1	202300999	202300999	A	G	0	1207	1206	1	0	0	0	1881	1596	0	285	0	0.151515151515152	8.88692772388514e-66	2.79154082620862e-64	significant	ENSG00000077152	ENST00000367274	Transcript	synonymous_variant	708	558	186	L	ctT/ctC	-	LOW	-	-1	-	SNV	UBE2T	HGNC	25009	YES	CCDS1425.1	1	ENST00000367274.4:c.558A>C	ENSP00000356243.4:p.Leu186%3D	-	-	-	-	-
chr1:205685005	chr1	205685005	205685005	A	G	0	2018	2018	0	0	0	0	3003	2494	0	509	0	0.16949716949717	2.14170676143945e-122	1.20386464274596e-120	significant	ENSG00000069275	ENST00000367142	Transcript	3_prime_UTR_variant	3438	-	-	-	-	-	MODIFIER	-	-1	-	SNV	NUCKS1	HGNC	29923	YES	CCDS30987.1	-	ENST00000367142.4:c.*2403A>C	-	-	-	-	-	-
chr1:206772908	chr1	206772908	206772908	A	G	0	791	791	0	0	0	0	1026	884	0	142	0	0.138401559454191	7.05140567695821e-38	1.32121074789322e-36	significant	ENSG00000143486	ENST00000271764	Transcript	missense_variant	1320	1111	371	C/R	Tgc/Cgc	-	MODERATE	-	-1	-	SNV	EIF2D	HGNC	6583	YES	CCDS1465.1	-	ENST00000271764.2:c.1111A>C	ENSP00000271764.2:p.Cys371Arg	-	-	-	-	-
chr1:21081826	chr1	21081826	21081826	A	G	0	139	135	0	4	0	0.0287769784172662	134	123	0	11	0	0.082089552238806	0.0647565275141004	0.0841109313311486	nonsignificant	ENSG00000127483	ENST00000312239	Transcript	intron_variant	-	-	-	-	-	-	MODIFIER	-	-1	-	SNV	HP1BP3	HGNC	24973	YES	CCDS30621.1	-	ENST00000312239.5:c.981+1833A>C	-	-	-	-	-	-
chr1:21081840	chr1	21081840	21081840	A	G	0	142	133	0	9	0	0.0633802816901408	132	112	0	20	0	0.151515151515152	0.0192541542849501	0.0302911919386479	nonsignificant	ENSG00000127483	ENST00000312239	Transcript	intron_variant	-	-	-	-	-	COSV56561187	MODIFIER	-	-1	-	SNV	HP1BP3	HGNC	24973	YES	CCDS30621.1	-	ENST00000312239.5:c.981+1819A>C	-	-	-	1	1	-
chr1:212792507	chr1	212792507	212792507	A	G	1	106	106	0	0	0	0	86	80	0	6	0	0.0697674418604651	0.00731179774682029	0.0132243861026318	nonsignificant	ENSG00000162772	ENST00000341491	Transcript	intron_variant	-	-	-	-	-	-	MODIFIER	-	1	-	SNV	ATF3	HGNC	785	YES	CCDS1506.1	-	ENST00000341491.4:c.349-193A>G	-	-	-	-	-	-
chr1:212989636	chr1	212989636	212989636	A	G	1	143	143	0	0	0	0	159	94	0	65	0	0.408805031446541	2.95051727783484e-22	3.60131708883156e-21	significant	ENSG00000203705	ENST00000532324	Transcript	downstream_gene_variant	-	-	-	-	-	-	MODIFIER	697	1	-	SNV	TATDN3	HGNC	27010	YES	CCDS53475.1	-	-	-	-	-	-	-	-
chr1:212989650	chr1	212989650	212989650	A	G	1	102	102	0	0	0	0	105	94	0	11	0	0.104761904761905	0.000747493588297943	0.00176035976251864	significant	ENSG00000203705	ENST00000532324	Transcript	downstream_gene_variant	-	-	-	-	-	-	MODIFIER	711	1	-	SNV	TATDN3	HGNC	27010	YES	CCDS53475.1	-	-	-	-	-	-	-	-
chr1:220231487	chr1	220231487	220231487	A	G	0	281	158	0	123	0	0.437722419928826	309	79	0	230	0	0.744336569579288	2.60140635115409e-14	2.05800146891301e-13	significant	ENSG00000162813	ENST00000469520	Transcript	3_prime_UTR_variant	2076	-	-	-	-	-	MODIFIER	-	-1	-	SNV	BPNT1	HGNC	1096	YES	CCDS41469.1	-	ENST00000469520.2:c.*699A>C	-	-	-	-	-	-
chr1:220231959	chr1	220231959	220231959	A	G	0	174	40	0	134	0	0.770114942528736	409	38	0	371	0	0.907090464547677	2.70342495485173e-05	8.4176613754567e-05	significant	ENSG00000162813	ENST00000469520	Transcript	3_prime_UTR_variant	1604	-	-	-	-	-	MODIFIER	-	-1	-	SNV	BPNT1	HGNC	1096	YES	CCDS41469.1	-	ENST00000469520.2:c.*227A>C	-	-	-	-	-	-
chr1:220232011	chr1	220232011	220232011	A	G	0	180	176	0	4	0	0.0222222222222222	244	224	0	20	0	0.0819672131147541	0.00966396969504868	0.0168921761609034	nonsignificant	ENSG00000162813	ENST00000469520	Transcript	3_prime_UTR_variant	1552	-	-	-	-	-	MODIFIER	-	-1	-	SNV	BPNT1	HGNC	1096	YES	CCDS41469.1	-	ENST00000469520.2:c.*175A>C	-	-	-	-	-	-
chr1:220325043	chr1	220325043	220325043	A	G	0	236	236	0	0	0	0	259	243	0	16	0	0.0617760617760618	3.05414887970727e-05	9.37307759634301e-05	significant	ENSG00000118873	ENST00000358951	Transcript	missense_variant	4048	3931	1311	W/R	Tgg/Cgg	-	MODERATE	-	-1	-	SNV	RAB3GAP2	HGNC	17168	YES	CCDS31028.1	1	ENST00000358951.2:c.3931A>C	ENSP00000351832.2:p.Trp1311Arg	-	-	-	-	-
chr1:225974581	chr1	225974581	225974581	A	G	1	626	557	0	69	0	0.110223642172524	897	728	0	169	0	0.188405797101449	3.02643303921628e-05	9.3099220304607e-05	significant	ENSG00000143742	ENST00000304786	Transcript	intron_variant	-	-	-	-	-	rs1161553517	MODIFIER	-	1	-	SNV	SRP9	HGNC	11304	YES	CCDS1546.1	-	ENST00000304786.7:c.142-2361A>G	-	-	-	-	-	-
chr1:225975941	chr1	225975941	225975941	A	G	1	204	191	0	13	0	0.0637254901960784	301	264	0	37	0	0.122923588039867	0.0331899088331222	0.0481287476358105	nonsignificant	ENSG00000143742	ENST00000304786	Transcript	intron_variant	-	-	-	-	-	-	MODIFIER	-	1	-	SNV	SRP9	HGNC	11304	YES	CCDS1546.1	-	ENST00000304786.7:c.142-1001A>G	-	-	-	-	-	-
chr1:225975950	chr1	225975950	225975950	A	G	1	196	176	0	20	0	0.102040816326531	284	233	0	51	0	0.179577464788732	0.0189029056389987	0.0298422811861797	nonsignificant	ENSG00000143742	ENST00000304786	Transcript	intron_variant	-	-	-	-	-	-	MODIFIER	-	1	-	SNV	SRP9	HGNC	11304	YES	CCDS1546.1	-	ENST00000304786.7:c.142-992A>G	-	-	-	-	-	-
chr1:225975954	chr1	225975954	225975954	A	G	1	192	27	0	165	0	0.859375	285	7	0	278	0	0.975438596491228	1.94328478747347e-06	7.2694506235435e-06	significant	ENSG00000143742	ENST00000304786	Transcript	intron_variant	-	-	-	-	-	-	MODIFIER	-	1	-	SNV	SRP9	HGNC	11304	YES	CCDS1546.1	-	ENST00000304786.7:c.142-988A>G	-	-	-	-	-	-
chr1:225975976	chr1	225975976	225975976	A	G	1	175	112	0	63	0	0.36	241	129	0	112	0	0.464730290456432	0.0350204671239575	0.0504068179088768	nonsignificant	ENSG00000143742	ENST00000304786	Transcript	intron_variant	-	-	-	-	-	-	MODIFIER	-	1	-	SNV	SRP9	HGNC	11304	YES	CCDS1546.1	-	ENST00000304786.7:c.142-966A>G	-	-	-	-	-	-
chr1:225975990	chr1	225975990	225975990	A	G	1	180	155	0	25	0	0.138888888888889	264	197	0	67	0	0.253787878787879	0.00405032198509915	0.00797640912172708	significant	ENSG00000143742	ENST00000304786	Transcript	intron_variant	-	-	-	-	-	-	MODIFIER	-	1	-	SNV	SRP9	HGNC	11304	YES	CCDS1546.1	-	ENST00000304786.7:c.142-952A>G	-	-	-	-	-	-
chr1:225975994	chr1	225975994	225975994	A	G	1	178	174	0	4	0	0.0224719101123595	242	176	0	66	0	0.272727272727273	1.54203058011707e-13	1.15978074617255e-12	significant	ENSG00000143742	ENST00000304786	Transcript	intron_variant	-	-	-	-	-	-	MODIFIER	-	1	-	SNV	SRP9	HGNC	11304	YES	CCDS1546.1	-	ENST00000304786.7:c.142-948A>G	-	-	-	-	-	-
chr1:225976010	chr1	225976010	225976010	A	G	1	198	193	0	5	0	0.0252525252525253	280	258	0	22	0	0.0785714285714286	0.0147919433432058	0.0244927061868896	nonsignificant	ENSG00000143742	ENST00000304786	Transcript	intron_variant	-	-	-	-	-	-	MODIFIER	-	1	-	SNV	SRP9	HGNC	11304	YES	CCDS1546.1	-	ENST00000304786.7:c.142-932A>G	-	-	-	-	-	-
chr1:225976051	chr1	225976051	225976051	A	G	1	161	29	0	132	0	0.819875776397516	301	14	0	287	0	0.953488372093023	6.09810167216381e-06	2.11797482467348e-05	significant	ENSG00000143742	ENST00000304786	Transcript	intron_variant	-	-	-	-	-	rs1304974062	MODIFIER	-	1	-	SNV	SRP9	HGNC	11304	YES	CCDS1546.1	-	ENST00000304786.7:c.142-891A>G	-	-	-	-	-	-
chr1:225976060	chr1	225976060	225976060	A	G	1	157	111	0	46	0	0.292993630573248	259	156	0	103	0	0.397683397683398	0.0349423344342008	0.0503622310063784	nonsignificant	ENSG00000143742	ENST00000304786	Transcript	intron_variant	-	-	-	-	-	rs1002426753	MODIFIER	-	1	-	SNV	SRP9	HGNC	11304	YES	CCDS1546.1	-	ENST00000304786.7:c.142-882A>G	-	-	-	-	-	-
chr1:225976193	chr1	225976193	225976193	A	G	1	84	62	0	22	0	0.261904761904762	145	88	0	57	0	0.393103448275862	0.0603781228128749	0.0795115106832927	nonsignificant	ENSG00000143742	ENST00000304786	Transcript	intron_variant	-	-	-	-	-	-	MODIFIER	-	1	-	SNV	SRP9	HGNC	11304	YES	CCDS1546.1	-	ENST00000304786.7:c.142-749A>G	-	-	-	-	-	-
chr1:225976243	chr1	225976243	225976243	A	G	1	122	61	0	61	0	0.5	202	54	0	148	0	0.732673267326733	2.71916089251423e-05	8.44634648376438e-05	significant	ENSG00000143742	ENST00000304786	Transcript	intron_variant	-	-	-	-	-	-	MODIFIER	-	1	-	SNV	SRP9	HGNC	11304	YES	CCDS1546.1	-	ENST00000304786.7:c.142-699A>G	-	-	-	-	-	-
chr1:225976257	chr1	225976257	225976257	A	G	1	142	127	0	15	0	0.105633802816901	220	185	0	35	0	0.159090909090909	0.163212378512648	0.18329213485963	nonsignificant	ENSG00000143742	ENST00000304786	Transcript	intron_variant	-	-	-	-	-	-	MODIFIER	-	1	-	SNV	SRP9	HGNC	11304	YES	CCDS1546.1	-	ENST00000304786.7:c.142-685A>G	-	-	-	-	-	-
chr1:225976265	chr1	225976265	225976265	A	G	1	140	127	0	13	0	0.0928571428571429	221	187	0	34	0	0.153846153846154	0.109109015227587	0.130857302934378	nonsignificant	ENSG00000143742	ENST00000304786	Transcript	intron_variant	-	-	-	-	-	-	MODIFIER	-	1	-	SNV	SRP9	HGNC	11304	YES	CCDS1546.1	-	ENST00000304786.7:c.142-677A>G	-	-	-	-	-	-
chr1:226110453	chr1	226110453	226110453	A	G	0	189	189	0	0	0	0	108	101	0	7	0	0.0648148148148148	0.000740308039527027	0.00174729057727042	significant	ENSG00000143811	ENST00000343818	Transcript	intron_variant	-	-	-	-	-	-	MODIFIER	-	-1	-	SNV	PYCR2	HGNC	30262	YES	CCDS31043.1	1	ENST00000343818.6:c.139-370A>C	-	-	-	-	-	-
chr1:226419658	chr1	226419658	226419658	A	G	0	109	109	0	0	0	0	162	147	0	15	0	0.0925925925925926	0.000544484980653768	0.001339884698936	significant	ENSG00000183814	ENST00000328205	Transcript	3_prime_UTR_variant	2767	-	-	-	-	-	MODIFIER	-	-1	-	SNV	LIN9	HGNC	30830	YES	CCDS1553.1	-	ENST00000328205.5:c.*544A>C	-	-	-	-	-	-
chr1:227174437	chr1	227174437	227174437	A	G	1	599	599	0	0	0	0	786	729	0	56	1	0.0712468193384224	8.23719249029473e-15	6.7671704458729e-14	significant	ENSG00000163050	ENST00000366779	Transcript	stop_lost	4714	1943	648	*/W	tAg/tGg	-	HIGH	-	1	-	SNV	ADCK3	HGNC	16812	YES	CCDS1557.1	1	ENST00000366779.1:c.1943A>G	ENSP00000355741.1:p.Ter648TrpextTer27	-	-	-	-	-
chr1:2335314	chr1	2335314	2335314	A	G	1	168	168	0	0	0	0	197	179	0	18	0	0.0913705583756345	1.0896838491402e-05	3.65394772647327e-05	significant	ENSG00000157916	ENST00000605895	Transcript	3_prime_UTR_variant	1475	-	-	-	-	rs890384461	MODIFIER	-	1	-	SNV	RER1	HGNC	30309	YES	CCDS41232.1	-	ENST00000605895.1:c.*751A>G	-	-	-	-	-	-
chr1:234741861	chr1	234741861	234741861	A	G	0	415	415	0	0	0	0	548	519	0	29	0	0.0529197080291971	6.9130601838985e-08	3.08918337924837e-07	significant	ENSG00000168264	ENST00000366609	Transcript	3_prime_UTR_variant	2817	-	-	-	-	-	MODIFIER	-	-1	-	SNV	IRF2BP2	HGNC	21729	YES	CCDS1602.1	1	ENST00000366609.3:c.*1022A>C	-	-	-	-	-	-
chr1:235274064	chr1	235274064	235274064	A	G	0	2292	2290	1	0	1	0	2436	2279	0	157	0	0.0644499178981938	8.9275452261322e-47	2.09552050582619e-45	significant	ENSG00000173726	ENST00000366607	Transcript	3_prime_UTR_variant	1974	-	-	-	-	-	MODIFIER	-	-1	-	SNV	TOMM20	HGNC	20947	YES	CCDS1603.1	-	ENST00000366607.4:c.*1315A>C	-	-	-	-	-	-
chr1:235277158	chr1	235277158	235277158	A	G	0	4041	4040	1	0	0	0	4983	4355	0	628	0	0.126028496889424	7.26014189942203e-171	7.38460147484069e-169	significant	ENSG00000173726	ENST00000366607	Transcript	synonymous_variant	539	318	106	F	ttT/ttC	-	LOW	-	-1	-	SNV	TOMM20	HGNC	20947	YES	CCDS1603.1	-	ENST00000366607.4:c.318A>C	ENSP00000355566.4:p.Phe106%3D	-	-	-	-	-
chr1:243664040	chr1	243664040	243664040	A	G	0	130	130	0	0	0	0	188	178	0	10	0	0.0531914893617021	0.0064607546607359	0.0119166658414381	nonsignificant	ENSG00000054282	ENST00000366541	Transcript	downstream_gene_variant	-	-	-	-	-	-	MODIFIER	646	1	-	SNV	SDCCAG8	HGNC	10671	YES	CCDS31075.1	1	-	-	-	-	-	-	-
chr1:26144132	chr1	26144132	26144132	A	G	1	637	637	0	0	0	0	777	733	0	44	0	0.0566280566280566	2.47391690183365e-12	1.71012508165588e-11	significant	ENSG00000162430	ENST00000361547	Transcript	3_prime_UTR_variant	3751	-	-	-	-	rs1030642106	MODIFIER	-	1	-	SNV	SEPN1	HGNC	15999	YES	CCDS41282.1	1	ENST00000361547.2:c.*1923A>G	-	-	-	-	-	-
chr1:27180541	chr1	27180541	27180541	A	G	1	294	294	0	0	0	0	263	242	0	21	0	0.0798479087452472	9.24149945023367e-08	4.08692398047601e-07	significant	ENSG00000204160	ENST00000374142	Transcript	3_prime_UTR_variant	1469	-	-	-	-	rs996576139	MODIFIER	-	1	-	SNV	ZDHHC18	HGNC	20712	YES	CCDS30650.1	-	ENST00000374142.4:c.*207A>G	-	-	-	-	-	-
chr1:27202812	chr1	27202812	27202812	A	G	0	79	75	0	4	0	0.0506329113924051	75	66	0	9	0	0.12	0.152254983186155	0.173602859826838	nonsignificant	ENSG00000142751	ENST00000374135	Transcript	3_prime_UTR_variant	4490	-	-	-	-	-	MODIFIER	-	-1	-	SNV	GPN2	HGNC	25513	YES	CCDS289.1	-	ENST00000374135.4:c.*3356A>C	-	-	-	-	-	-
chr1:27202845	chr1	27202845	27202845	A	G	0	83	78	0	5	0	0.0602409638554217	93	80	0	13	0	0.139784946236559	0.133159461646794	0.155340584422475	nonsignificant	ENSG00000142751	ENST00000374135	Transcript	3_prime_UTR_variant	4457	-	-	-	-	-	MODIFIER	-	-1	-	SNV	GPN2	HGNC	25513	YES	CCDS289.1	-	ENST00000374135.4:c.*3323A>C	-	-	-	-	-	-
chr1:27326419	chr1	27326419	27326419	A	G	1	145	145	0	0	0	0	283	234	0	49	0	0.173144876325088	5.97335495681042e-10	3.27156056096078e-09	significant	ENSG00000253368	ENST00000522111	Transcript	3_prime_UTR_variant	988	-	-	-	-	-	MODIFIER	-	1	-	SNV	TRNP1	HGNC	34348	YES	CCDS41289.1	-	ENST00000522111.2:c.*224A>G	-	-	-	-	-	-
chr1:28661656	chr1	28661656	28661656	A	G	1	120	115	0	5	0	0.0416666666666667	112	101	0	11	0	0.0982142857142857	0.119962143404138	0.14188213638496	nonsignificant	ENSG00000130772	ENST00000373842	Transcript	3_prime_UTR_variant	1011	-	-	-	-	-	MODIFIER	-	1	-	SNV	MED18	HGNC	25944	YES	CCDS322.1	-	ENST00000373842.4:c.*175A>G	-	-	-	-	-	-
chr1:28662105	chr1	28662105	28662105	A	G	1	144	131	0	13	0	0.0902777777777778	154	108	0	46	0	0.298701298701299	5.07554780453472e-06	1.78312008396154e-05	significant	ENSG00000130772	ENST00000373842	Transcript	3_prime_UTR_variant	1460	-	-	-	-	-	MODIFIER	-	1	-	SNV	MED18	HGNC	25944	YES	CCDS322.1	-	ENST00000373842.4:c.*624A>G	-	-	-	-	-	-
chr1:28662199	chr1	28662199	28662199	A	G	1	143	70	0	73	0	0.510489510489511	132	46	0	86	0	0.651515151515151	0.0204329303731146	0.0319976094405959	nonsignificant	ENSG00000130772	ENST00000373842	Transcript	3_prime_UTR_variant	1554	-	-	-	-	-	MODIFIER	-	1	-	SNV	MED18	HGNC	25944	YES	CCDS322.1	-	ENST00000373842.4:c.*718A>G	-	-	-	-	-	-
chr1:28824774	chr1	28824774	28824774	A	G	1	154	153	0	1	0	0.00649350649350649	279	254	0	25	0	0.0896057347670251	0.00018524089508264	0.000497078582784572	significant	ENSG00000204138	ENST00000373836	Transcript	3_prime_UTR_variant	4066	-	-	-	-	-	MODIFIER	-	1	-	SNV	PHACTR4	HGNC	25793	YES	CCDS41294.1	-	ENST00000373836.3:c.*1713A>G	-	-	-	-	-	-
chr1:28825337	chr1	28825337	28825337	A	G	1	150	140	0	10	0	0.0666666666666667	203	166	0	37	0	0.182266009852217	0.00144195305761801	0.00316873634883958	significant	ENSG00000204138	ENST00000373836	Transcript	3_prime_UTR_variant	4629	-	-	-	-	-	MODIFIER	-	1	-	SNV	PHACTR4	HGNC	25793	YES	CCDS41294.1	-	ENST00000373836.3:c.*2276A>G	-	-	-	-	-	-
chr1:28825370	chr1	28825370	28825370	A	G	1	144	107	0	37	0	0.256944444444444	203	136	0	67	0	0.330049261083744	0.154852593904811	0.175751934421188	nonsignificant	ENSG00000204138	ENST00000373836	Transcript	3_prime_UTR_variant	4662	-	-	-	-	-	MODIFIER	-	1	-	SNV	PHACTR4	HGNC	25793	YES	CCDS41294.1	-	ENST00000373836.3:c.*2309A>G	-	-	-	-	-	-
chr1:28825418	chr1	28825418	28825418	A	G	1	111	90	0	21	0	0.189189189189189	159	113	0	46	0	0.289308176100629	0.0643686009572911	0.0838005419677073	nonsignificant	ENSG00000204138	ENST00000373836	Transcript	3_prime_UTR_variant	4710	-	-	-	-	rs1570137733	MODIFIER	-	1	-	SNV	PHACTR4	HGNC	25793	YES	CCDS41294.1	-	ENST00000373836.3:c.*2357A>G	-	-	-	-	-	-
chr1:28835847	chr1	28835847	28835847	A	G	1	1126	1060	0	66	0	0.0586145648312611	814	710	0	104	0	0.127764127764128	1.46958587454245e-07	6.32870045972313e-07	significant	ENSG00000242125	ENST00000437681	Transcript	non_coding_transcript_exon_variant	2316	-	-	-	-	rs1131661	MODIFIER	-	1	-	SNV	SNHG3	HGNC	10118	YES	-	-	ENST00000437681.1:n.2316A>G	-	-	-	-	-	-
chr1:32689651	chr1	32689651	32689651	A	G	1	3274	3274	0	0	0	0	3574	3300	0	274	0	0.076664801343033	3.20229331685197e-80	1.22144616514211e-78	significant	ENSG00000084623	ENST00000373586	Transcript	missense_variant	185	113	38	Y/C	tAc/tGc	-	MODERATE	-	1	-	SNV	EIF3I	HGNC	3272	YES	CCDS357.1	-	ENST00000373586.1:c.113A>G	ENSP00000362688.1:p.Tyr38Cys	-	-	-	-	-
chr1:33147928	chr1	33147928	33147928	A	G	1	130	130	0	0	0	0	206	193	0	13	0	0.0631067961165049	0.00225123523868213	0.00473291187974905	significant	ENSG00000162521	ENST00000373493	Transcript	3_prime_UTR_variant	4059	-	-	-	-	-	MODIFIER	-	1	-	SNV	RBBP4	HGNC	9887	YES	CCDS366.1	-	ENST00000373493.5:c.*2622A>G	-	-	-	-	-	-
chr1:33148210	chr1	33148210	33148210	A	G	1	84	82	0	2	0	0.0238095238095238	90	82	0	8	0	0.0888888888888889	0.101318538514639	0.122307679197852	nonsignificant	ENSG00000162521	ENST00000373493	Transcript	3_prime_UTR_variant	4341	-	-	-	-	-	MODIFIER	-	1	-	SNV	RBBP4	HGNC	9887	YES	CCDS366.1	-	ENST00000373493.5:c.*2904A>G	-	-	-	-	-	-
chr1:33148214	chr1	33148214	33148214	A	G	1	83	70	0	13	0	0.156626506024096	91	69	0	22	0	0.241758241758242	0.18764729712767	0.206818692809445	nonsignificant	ENSG00000162521	ENST00000373493	Transcript	3_prime_UTR_variant	4345	-	-	-	-	rs1259458311	MODIFIER	-	1	-	SNV	RBBP4	HGNC	9887	YES	CCDS366.1	-	ENST00000373493.5:c.*2908A>G	-	-	-	-	-	-
chr1:33148216	chr1	33148216	33148216	A	G	1	86	73	0	13	0	0.151162790697674	94	72	0	22	0	0.234042553191489	0.189002669242823	0.208205106499571	nonsignificant	ENSG00000162521	ENST00000373493	Transcript	3_prime_UTR_variant	4347	-	-	-	-	-	MODIFIER	-	1	-	SNV	RBBP4	HGNC	9887	YES	CCDS366.1	-	ENST00000373493.5:c.*2910A>G	-	-	-	-	-	-
chr1:33148251	chr1	33148251	33148251	A	G	1	97	95	0	2	0	0.0206185567010309	100	92	0	8	0	0.08	0.100819250410734	0.121942196419778	nonsignificant	ENSG00000162521	ENST00000373493	Transcript	3_prime_UTR_variant	4382	-	-	-	-	-	MODIFIER	-	1	-	SNV	RBBP4	HGNC	9887	YES	CCDS366.1	-	ENST00000373493.5:c.*2945A>G	-	-	-	-	-	-
chr1:33148623	chr1	33148623	33148623	A	G	1	109	47	0	62	0	0.568807339449541	137	40	0	97	0	0.708029197080292	0.0314628643507793	0.045999095313665	nonsignificant	ENSG00000162521	ENST00000373493	Transcript	3_prime_UTR_variant	4754	-	-	-	-	rs1062305	MODIFIER	-	1	-	SNV	RBBP4	HGNC	9887	YES	CCDS366.1	-	ENST00000373493.5:c.*3317A>G	-	-	-	-	-	-
chr1:33149486	chr1	33149486	33149486	A	G	1	110	84	0	26	0	0.236363636363636	101	60	0	41	0	0.405940594059406	0.0115911673441683	0.0198069867577149	nonsignificant	ENSG00000162521	ENST00000373493	Transcript	3_prime_UTR_variant	5617	-	-	-	-	COSV65129942	MODIFIER	-	1	-	SNV	RBBP4	HGNC	9887	YES	CCDS366.1	-	ENST00000373493.5:c.*4180A>G	-	-	-	1	1	-
chr1:33149496	chr1	33149496	33149496	A	G	1	115	103	0	12	0	0.104347826086957	128	104	0	24	0	0.1875	0.0734226052882077	0.0933910485906497	nonsignificant	ENSG00000162521	ENST00000373493	Transcript	3_prime_UTR_variant	5627	-	-	-	-	COSV65129946	MODIFIER	-	1	-	SNV	RBBP4	HGNC	9887	YES	CCDS366.1	-	ENST00000373493.5:c.*4190A>G	-	-	-	1	1	-
chr1:33149502	chr1	33149502	33149502	A	G	1	115	61	0	54	0	0.469565217391304	127	39	0	88	0	0.692913385826772	0.000643635093545319	0.00154472422450877	significant	ENSG00000162521	ENST00000373493	Transcript	3_prime_UTR_variant	5633	-	-	-	-	COSV65129949	MODIFIER	-	1	-	SNV	RBBP4	HGNC	9887	YES	CCDS366.1	-	ENST00000373493.5:c.*4196A>G	-	-	-	1	1	-
chr1:35886430	chr1	35886430	35886430	A	G	1	131	131	0	0	0	0	236	166	0	70	0	0.296610169491525	7.75715104638584e-16	6.68115912704845e-15	significant	ENSG00000146463	ENST00000314607	Transcript	3_prime_UTR_variant	5879	-	-	-	-	-	MODIFIER	-	1	-	SNV	ZMYM4	HGNC	13055	YES	CCDS389.1	-	ENST00000314607.6:c.*1152A>G	-	-	-	-	-	-
chr1:35900147	chr1	35900147	35900147	A	G	0	112	112	0	0	0	0	152	137	0	15	0	0.0986842105263158	0.000221433947206805	0.000589019814736906	significant	ENSG00000142687	ENST00000325722	Transcript	3_prime_UTR_variant	3733	-	-	-	-	-	MODIFIER	-	-1	-	SNV	KIAA0319L	HGNC	30071	YES	CCDS390.1	1	ENST00000325722.3:c.*348A>C	-	-	-	-	-	-
chr1:36065504	chr1	36065504	36065504	A	G	0	135	122	0	13	0	0.0962962962962963	122	102	0	20	0	0.163934426229508	0.135068968716532	0.157310423761457	nonsignificant	ENSG00000116819	ENST00000373235	Transcript	downstream_gene_variant	-	-	-	-	-	-	MODIFIER	4575	1	-	SNV	TFAP2E	HGNC	30774	YES	CCDS393.2	-	-	-	-	-	-	-	-
chr1:36065516	chr1	36065516	36065516	A	G	0	127	111	0	16	0	0.125984251968504	122	97	0	25	0	0.204918032786885	0.123447723288809	0.145120713783652	nonsignificant	ENSG00000116819	ENST00000373235	Transcript	downstream_gene_variant	-	-	-	-	-	-	MODIFIER	4587	1	-	SNV	TFAP2E	HGNC	30774	YES	CCDS393.2	-	-	-	-	-	-	-	-
chr1:36065529	chr1	36065529	36065529	A	G	0	124	92	0	32	0	0.258064516129032	117	74	0	43	0	0.367521367521368	0.0718595688886213	0.0916134770335482	nonsignificant	ENSG00000116819	ENST00000373235	Transcript	downstream_gene_variant	-	-	-	-	-	-	MODIFIER	4600	1	-	SNV	TFAP2E	HGNC	30774	YES	CCDS393.2	-	-	-	-	-	-	-	-
chr1:36065562	chr1	36065562	36065562	A	G	0	93	65	0	28	0	0.301075268817204	98	60	0	38	0	0.387755102040816	0.226091034676309	0.243535274870699	nonsignificant	ENSG00000116819	ENST00000373235	Transcript	downstream_gene_variant	-	-	-	-	-	-	MODIFIER	4633	1	-	SNV	TFAP2E	HGNC	30774	YES	CCDS393.2	-	-	-	-	-	-	-	-
chr1:36065593	chr1	36065593	36065593	A	G	0	93	92	0	1	0	0.010752688172043	91	85	0	6	0	0.0659340659340659	0.0630304315200985	0.0824451939540296	nonsignificant	ENSG00000116819	ENST00000373235	Transcript	downstream_gene_variant	-	-	-	-	-	-	MODIFIER	4664	1	-	SNV	TFAP2E	HGNC	30774	YES	CCDS393.2	-	-	-	-	-	-	-	-
chr1:36067760	chr1	36067760	36067760	A	G	0	514	424	0	90	0	0.175097276264591	469	287	0	182	0	0.388059701492537	7.55218699432034e-14	5.8447360216914e-13	significant	ENSG00000126067	ENST00000373237	Transcript	3_prime_UTR_variant	2126	-	-	-	-	-	MODIFIER	-	-1	-	SNV	PSMB2	HGNC	9539	YES	CCDS394.1	-	ENST00000373237.3:c.*1108A>C	-	-	-	-	-	-
chr1:36067817	chr1	36067817	36067817	A	G	0	445	158	0	287	0	0.644943820224719	384	17	0	367	0	0.955729166666667	3.81965796987372e-31	6.27599186434635e-30	significant	ENSG00000126067	ENST00000373237	Transcript	3_prime_UTR_variant	2069	-	-	-	-	-	MODIFIER	-	-1	-	SNV	PSMB2	HGNC	9539	YES	CCDS394.1	-	ENST00000373237.3:c.*1051A>C	-	-	-	-	-	-
chr1:36067838	chr1	36067838	36067838	A	G	0	439	352	0	87	0	0.198177676537585	372	234	0	138	0	0.370967741935484	4.93393176027155e-08	2.24231451913618e-07	significant	ENSG00000126067	ENST00000373237	Transcript	3_prime_UTR_variant	2048	-	-	-	-	-	MODIFIER	-	-1	-	SNV	PSMB2	HGNC	9539	YES	CCDS394.1	-	ENST00000373237.3:c.*1030A>C	-	-	-	-	-	-
chr1:36068184	chr1	36068184	36068184	A	G	0	424	379	0	45	0	0.106132075471698	308	239	0	69	0	0.224025974025974	1.97356219617092e-05	6.31067193266629e-05	significant	ENSG00000126067	ENST00000373237	Transcript	3_prime_UTR_variant	1702	-	-	-	-	-	MODIFIER	-	-1	-	SNV	PSMB2	HGNC	9539	YES	CCDS394.1	-	ENST00000373237.3:c.*684A>C	-	-	-	-	-	-
chr1:36068210	chr1	36068210	36068210	A	G	0	458	377	0	81	0	0.176855895196507	313	235	0	78	0	0.249201277955272	0.0182757126244266	0.0290237339522493	nonsignificant	ENSG00000126067	ENST00000373237	Transcript	3_prime_UTR_variant	1676	-	-	-	-	-	MODIFIER	-	-1	-	SNV	PSMB2	HGNC	9539	YES	CCDS394.1	-	ENST00000373237.3:c.*658A>C	-	-	-	-	-	-
chr1:36068295	chr1	36068295	36068295	A	G	0	785	576	0	209	0	0.266242038216561	693	465	0	228	0	0.329004329004329	0.00864697724741415	0.0152518112307817	nonsignificant	ENSG00000126067	ENST00000373237	Transcript	3_prime_UTR_variant	1591	-	-	-	-	-	MODIFIER	-	-1	-	SNV	PSMB2	HGNC	9539	YES	CCDS394.1	-	ENST00000373237.3:c.*573A>C	-	-	-	-	-	-
chr1:38042099	chr1	38042099	38042099	A	G	0	731	731	0	0	0	0	788	651	0	137	0	0.173857868020305	2.07087670026497e-42	4.29455595317086e-41	significant	ENSG00000134697	ENST00000373062	Transcript	missense_variant	1067	968	323	M/T	aTg/aCg	-	MODERATE	-	-1	-	SNV	GNL2	HGNC	29925	YES	CCDS421.1	-	ENST00000373062.3:c.968A>C	ENSP00000362153.3:p.Met323Thr	-	-	-	-	-
chr1:39304109	chr1	39304109	39304109	A	G	0	158	158	0	0	0	0	177	166	0	11	0	0.0621468926553672	0.000982541129694649	0.00223742841474176	significant	ENSG00000116954	ENST00000373001	Transcript	3_prime_UTR_variant	2493	-	-	-	-	-	MODIFIER	-	-1	-	SNV	RRAGC	HGNC	19902	YES	CCDS430.1	-	ENST00000373001.3:c.*1116A>C	-	-	-	-	-	-
chr1:39329411	chr1	39329411	39329411	A	G	0	312	312	0	0	0	0	427	396	0	31	0	0.0725995316159251	4.19546033337793e-08	1.92720500475167e-07	significant	ENSG00000214114	ENST00000397572	Transcript	3_prime_UTR_variant	2043	-	-	-	-	-	MODIFIER	-	-1	-	SNV	MYCBP	HGNC	7554	YES	CCDS431.1	-	ENST00000397572.2:c.*931A>C	-	-	-	-	-	-
chr1:40211169	chr1	40211169	40211169	A	G	1	742	742	0	0	0	0	799	737	0	62	0	0.0775969962453066	1.01898289676209e-18	1.05657644052613e-17	significant	ENSG00000084072	ENST00000372830	Transcript	splice_region_variant,synonymous_variant	507	507	169	A	gcA/gcG	-	LOW	-	1	-	SNV	PPIE	HGNC	9258	YES	CCDS53299.1	-	ENST00000372830.1:c.507A>G	ENSP00000361918.1:p.Ala169%3D	-	-	-	-	-
chr1:44085788	chr1	44085788	44085788	A	G	1	343	343	0	0	0	0	506	404	0	102	0	0.201581027667984	1.31813138415612e-25	1.87701909103832e-24	significant	ENSG00000142949	ENST00000359947	Transcript	missense_variant	5474	5134	1712	T/A	Aca/Gca	-	MODERATE	-	1	-	SNV	PTPRF	HGNC	9670	YES	CCDS489.2	1	ENST00000359947.4:c.5134A>G	ENSP00000353030.4:p.Thr1712Ala	-	-	-	-	-
chr1:44436815	chr1	44436815	44436815	A	G	1	596	596	0	0	0	0	402	361	0	41	0	0.101990049751244	1.79249995048997e-17	1.71694165661281e-16	significant	ENSG00000132768	ENST00000255108	Transcript	synonymous_variant	610	438	146	K	aaA/aaG	-	LOW	-	1	-	SNV	DPH2	HGNC	3004	YES	CCDS504.1	-	ENST00000255108.3:c.438A>G	ENSP00000255108.3:p.Lys146%3D	-	-	-	-	-
chr1:44437514	chr1	44437514	44437514	A	G	1	411	411	0	0	0	0	278	244	0	34	0	0.122302158273381	1.10577393556864e-14	8.94671638778263e-14	significant	ENSG00000132768	ENST00000255108	Transcript	missense_variant	1112	940	314	S/G	Agc/Ggc	COSV99356452	MODERATE	-	1	-	SNV	DPH2	HGNC	3004	YES	CCDS504.1	-	ENST00000255108.3:c.940A>G	ENSP00000255108.3:p.Ser314Gly	-	-	1	1	-
chr1:44438301	chr1	44438301	44438301	A	G	1	468	468	0	0	0	0	325	304	0	21	0	0.0646153846153846	4.94437852635011e-09	2.50859680101754e-08	significant	ENSG00000132768	ENST00000255108	Transcript	3_prime_UTR_variant	1732	-	-	-	-	-	MODIFIER	-	1	-	SNV	DPH2	HGNC	3004	YES	CCDS504.1	-	ENST00000255108.3:c.*90A>G	-	-	-	-	-	-
chr1:45242536	chr1	45242536	45242536	A	G	1	181	181	0	0	0	0	119	81	0	38	0	0.319327731092437	8.22923751563233e-18	8.02632480976743e-17	significant	ENSG00000142937	ENST00000396651	Transcript	intron_variant	-	-	-	-	-	-	MODIFIER	-	1	-	SNV	RPS8	HGNC	10441	YES	CCDS513.1	-	ENST00000396651.3:c.211+90A>G	-	-	-	-	-	-
chr1:45242651	chr1	45242651	45242651	A	G	1	101	101	0	0	0	0	87	78	0	9	0	0.103448275862069	0.000770609659322576	0.00180881563990442	significant	ENSG00000142937	ENST00000396651	Transcript	intron_variant	-	-	-	-	-	-	MODIFIER	-	1	-	SNV	RPS8	HGNC	10441	YES	CCDS513.1	-	ENST00000396651.3:c.211+205A>G	-	-	-	-	-	-
chr1:45242963	chr1	45242963	45242963	A	G	1	241	240	0	1	0	0.004149377593361	89	81	0	8	0	0.0898876404494382	0.000154108735804676	0.000418799312568432	significant	ENSG00000142937	ENST00000396651	Transcript	intron_variant	-	-	-	-	-	-	MODIFIER	-	1	-	SNV	RPS8	HGNC	10441	YES	CCDS513.1	-	ENST00000396651.3:c.212-323A>G	-	-	-	-	-	-
chr1:45242978	chr1	45242978	45242978	A	G	1	241	233	0	8	0	0.033195020746888	84	70	0	14	0	0.166666666666667	0.000119944613877294	0.000331009942172997	significant	ENSG00000142937	ENST00000396651	Transcript	intron_variant	-	-	-	-	-	rs1331492192	MODIFIER	-	1	-	SNV	RPS8	HGNC	10441	YES	CCDS513.1	-	ENST00000396651.3:c.212-308A>G	-	-	-	-	-	-
chr1:45975670	chr1	45975670	45975670	A	G	1	109	75	0	34	0	0.311926605504587	102	63	0	39	0	0.382352941176471	0.312415973359347	0.322845290052339	nonsignificant	ENSG00000132763	ENST00000401061	Transcript	3_prime_UTR_variant	1912	-	-	-	-	-	MODIFIER	-	1	-	SNV	MMACHC	HGNC	24525	YES	CCDS41324.1	1	ENST00000401061.4:c.*783A>G	-	-	-	-	-	-
chr1:45976006	chr1	45976006	45976006	A	G	1	154	152	0	2	0	0.012987012987013	138	128	0	10	0	0.072463768115942	0.0153329899008311	0.025116256233201	nonsignificant	ENSG00000132763	ENST00000401061	Transcript	3_prime_UTR_variant	2248	-	-	-	-	-	MODIFIER	-	1	-	SNV	MMACHC	HGNC	24525	YES	CCDS41324.1	1	ENST00000401061.4:c.*1119A>G	-	-	-	-	-	-
chr1:45976220	chr1	45976220	45976220	A	G	1	137	133	0	4	0	0.0291970802919708	133	121	0	12	0	0.0902255639097744	0.0401256785836298	0.0565359165268029	nonsignificant	ENSG00000132763	ENST00000401061	Transcript	3_prime_UTR_variant	2462	-	-	-	-	rs1044711	MODIFIER	-	1	-	SNV	MMACHC	HGNC	24525	YES	CCDS41324.1	1	ENST00000401061.4:c.*1333A>G	-	-	-	-	-	-
chr1:46159280	chr1	46159280	46159280	A	G	1	485	485	0	0	0	0	644	608	0	36	0	0.0559006211180124	1.71364730983307e-09	9.12805649327543e-09	significant	ENSG00000159596	ENST00000372025	Transcript	synonymous_variant	1604	447	149	L	ctA/ctG	rs1569926723	LOW	-	1	-	SNV	TMEM69	HGNC	28035	YES	CCDS41325.1	-	ENST00000372025.4:c.447A>G	ENSP00000361095.4:p.Leu149%3D	-	-	-	-	-
chr1:46489561	chr1	46489561	46489561	A	G	1	192	192	0	0	0	0	272	257	0	15	0	0.0551470588235294	0.000312058872043585	0.00080794878870921	significant	ENSG00000086015	ENST00000361297	Transcript	missense_variant	1972	1689	563	I/M	atA/atG	-	MODERATE	-	1	-	SNV	MAST2	HGNC	19035	YES	CCDS41326.1	-	ENST00000361297.2:c.1689A>G	ENSP00000354671.2:p.Ile563Met	-	-	-	-	-
chr1:53289686	chr1	53289686	53289686	A	G	1	111	88	0	23	0	0.207207207207207	131	85	0	46	0	0.351145038167939	0.0152766863870918	0.025081477419545	nonsignificant	ENSG00000162378	ENST00000294353	Transcript	3_prime_UTR_variant	4765	-	-	-	-	-	MODIFIER	-	1	-	SNV	ZYG11B	HGNC	25820	YES	CCDS30717.1	-	ENST00000294353.6:c.*2385A>G	-	-	-	-	-	-
chr1:53289688	chr1	53289688	53289688	A	G	1	109	107	0	2	0	0.018348623853211	132	119	0	13	0	0.0984848484848485	0.0137221035149127	0.0229885593002772	nonsignificant	ENSG00000162378	ENST00000294353	Transcript	3_prime_UTR_variant	4767	-	-	-	-	-	MODIFIER	-	1	-	SNV	ZYG11B	HGNC	25820	YES	CCDS30717.1	-	ENST00000294353.6:c.*2387A>G	-	-	-	-	-	-
chr1:53291420	chr1	53291420	53291420	A	G	1	109	88	0	21	0	0.192660550458716	235	166	1	68	0	0.28936170212766	0.0639211530112015	0.0833041994093511	nonsignificant	ENSG00000162378	ENST00000294353	Transcript	3_prime_UTR_variant	6499	-	-	-	-	-	MODIFIER	-	1	-	SNV	ZYG11B	HGNC	25820	YES	CCDS30717.1	-	ENST00000294353.6:c.*4119A>G	-	-	-	-	-	-
chr1:53291425	chr1	53291425	53291425	A	G	1	118	84	0	34	0	0.288135593220339	240	150	0	90	0	0.375	0.124505007419323	0.146202691505044	nonsignificant	ENSG00000162378	ENST00000294353	Transcript	3_prime_UTR_variant	6504	-	-	-	-	-	MODIFIER	-	1	-	SNV	ZYG11B	HGNC	25820	YES	CCDS30717.1	-	ENST00000294353.6:c.*4124A>G	-	-	-	-	-	-
chr1:53291434	chr1	53291434	53291434	A	G	1	124	119	0	5	0	0.0403225806451613	262	221	0	41	0	0.156488549618321	0.000647734546860767	0.00154934041667928	significant	ENSG00000162378	ENST00000294353	Transcript	3_prime_UTR_variant	6513	-	-	-	-	-	MODIFIER	-	1	-	SNV	ZYG11B	HGNC	25820	YES	CCDS30717.1	-	ENST00000294353.6:c.*4133A>G	-	-	-	-	-	-
chr1:60339875	chr1	60339875	60339875	A	G	1	123	123	0	0	0	0	178	159	0	19	0	0.106741573033708	3.9328374327592e-05	0.000118317475441882	significant	ENSG00000134709	ENST00000371208	Transcript	3_prime_UTR_variant	3682	-	-	-	-	rs1019704546	MODIFIER	-	1	-	SNV	HOOK1	HGNC	19884	YES	CCDS612.1	-	ENST00000371208.3:c.*1238A>G	-	-	-	-	-	-
chr1:6282400	chr1	6282400	6282400	A	G	0	129	101	0	28	0	0.217054263565891	216	146	0	70	0	0.324074074074074	0.0362338519252859	0.0517349650484028	nonsignificant	ENSG00000116237	ENST00000343813	Transcript	3_prime_UTR_variant	3624	-	-	-	-	-	MODIFIER	-	-1	-	SNV	ICMT	HGNC	5350	YES	CCDS61.1	-	ENST00000343813.5:c.*2740A>C	-	-	-	-	-	-
chr1:6282587	chr1	6282587	6282587	A	G	0	641	629	0	12	0	0.0187207488299532	969	792	0	177	0	0.18266253869969	2.25168481393887e-28	3.41106295217974e-27	significant	ENSG00000116237	ENST00000343813	Transcript	3_prime_UTR_variant	3437	-	-	-	-	-	MODIFIER	-	-1	-	SNV	ICMT	HGNC	5350	YES	CCDS61.1	-	ENST00000343813.5:c.*2553A>C	-	-	-	-	-	-
chr1:6282770	chr1	6282770	6282770	A	G	0	637	635	0	2	0	0.00313971742543171	560	501	0	59	0	0.105357142857143	3.63519893534513e-18	3.6454389323461e-17	significant	ENSG00000116237	ENST00000343813	Transcript	3_prime_UTR_variant	3254	-	-	-	-	-	MODIFIER	-	-1	-	SNV	ICMT	HGNC	5350	YES	CCDS61.1	-	ENST00000343813.5:c.*2370A>C	-	-	-	-	-	-
chr1:6283244	chr1	6283244	6283244	A	G	0	176	173	0	3	0	0.0170454545454545	388	358	1	29	0	0.0747422680412371	0.00517871971406506	0.00988538454802768	significant	ENSG00000116237	ENST00000343813	Transcript	3_prime_UTR_variant	2780	-	-	-	-	-	MODIFIER	-	-1	-	SNV	ICMT	HGNC	5350	YES	CCDS61.1	-	ENST00000343813.5:c.*1896A>C	-	-	-	-	-	-
chr1:6283260	chr1	6283260	6283260	A	G	0	110	95	0	15	0	0.136363636363636	287	210	0	77	0	0.268292682926829	0.00514541423567191	0.00983939553034485	significant	ENSG00000116237	ENST00000343813	Transcript	3_prime_UTR_variant	2764	-	-	-	-	-	MODIFIER	-	-1	-	SNV	ICMT	HGNC	5350	YES	CCDS61.1	-	ENST00000343813.5:c.*1880A>C	-	-	-	-	-	-
chr1:6283264	chr1	6283264	6283264	A	G	0	104	101	0	3	0	0.0288461538461538	268	245	0	23	0	0.0858208955223881	0.06817667057294	0.0876733102611679	nonsignificant	ENSG00000116237	ENST00000343813	Transcript	3_prime_UTR_variant	2760	-	-	-	-	-	MODIFIER	-	-1	-	SNV	ICMT	HGNC	5350	YES	CCDS61.1	-	ENST00000343813.5:c.*1876A>C	-	-	-	-	-	-
chr1:6294497	chr1	6294497	6294497	A	G	0	194	194	0	0	0	0	235	212	0	23	0	0.0978723404255319	7.62644955100167e-07	3.00555281198147e-06	significant	ENSG00000116237	ENST00000343813	Transcript	intron_variant	-	-	-	-	-	-	MODIFIER	-	-1	-	SNV	ICMT	HGNC	5350	YES	CCDS61.1	-	ENST00000343813.5:c.284+449A>C	-	-	-	-	-	-
chr1:6582149	chr1	6582149	6582149	A	G	0	112	111	0	1	0	0.00892857142857143	107	96	0	11	0	0.102803738317757	0.0022249633978036	0.00468690514566912	significant	ENSG00000162408	ENST00000377705	Transcript	3_prime_UTR_variant	5907	-	-	-	-	-	MODIFIER	-	-1	-	SNV	NOL9	HGNC	26265	YES	CCDS80.1	-	ENST00000377705.5:c.*3765A>C	-	-	-	-	-	-
chr1:6582176	chr1	6582176	6582176	A	G	0	80	77	0	3	0	0.0375	86	75	0	11	0	0.127906976744186	0.0493714305921014	0.0674279896066039	nonsignificant	ENSG00000162408	ENST00000377705	Transcript	3_prime_UTR_variant	5880	-	-	-	-	-	MODIFIER	-	-1	-	SNV	NOL9	HGNC	26265	YES	CCDS80.1	-	ENST00000377705.5:c.*3738A>C	-	-	-	-	-	-
chr1:6582461	chr1	6582461	6582461	A	G	0	110	110	0	0	0	0	106	100	0	6	0	0.0566037735849057	0.0129712959976871	0.0219372036825493	nonsignificant	ENSG00000162408	ENST00000377705	Transcript	3_prime_UTR_variant	5595	-	-	-	-	-	MODIFIER	-	-1	-	SNV	NOL9	HGNC	26265	YES	CCDS80.1	-	ENST00000377705.5:c.*3453A>C	-	-	-	-	-	-
chr1:6582498	chr1	6582498	6582498	A	G	0	87	86	0	1	0	0.0114942528735632	93	87	0	6	0	0.0645161290322581	0.119134593886315	0.14145163565379	nonsignificant	ENSG00000162408	ENST00000377705	Transcript	3_prime_UTR_variant	5558	-	-	-	-	-	MODIFIER	-	-1	-	SNV	NOL9	HGNC	26265	YES	CCDS80.1	-	ENST00000377705.5:c.*3416A>C	-	-	-	-	-	-
chr1:6582502	chr1	6582502	6582502	A	G	0	98	96	0	2	0	0.0204081632653061	103	94	0	9	0	0.087378640776699	0.0591387242576297	0.0782169133215461	nonsignificant	ENSG00000162408	ENST00000377705	Transcript	3_prime_UTR_variant	5554	-	-	-	-	-	MODIFIER	-	-1	-	SNV	NOL9	HGNC	26265	YES	CCDS80.1	-	ENST00000377705.5:c.*3412A>C	-	-	-	-	-	-
chr1:65898005	chr1	65898005	65898005	A	G	1	250	250	0	0	0	0	296	117	0	179	0	0.60472972972973	2.38890608241078e-64	7.39522230728903e-63	significant	ENSG00000213625	ENST00000371065	Transcript	3_prime_UTR_variant	937	-	-	-	-	COSV60756622	MODIFIER	-	1	-	SNV	LEPROT	HGNC	29477	YES	CCDS630.1	-	ENST00000371065.4:c.*403A>G	-	-	-	1	1	-
chr1:67874689	chr1	67874689	67874689	A	G	0	400	329	0	71	0	0.1775	578	418	0	160	0	0.27681660899654	0.000314424620167786	0.000812105185826348	significant	ENSG00000142864	ENST00000370995	Transcript	downstream_gene_variant	-	-	-	-	-	-	MODIFIER	2032	-1	cds_start_NF,cds_end_NF	SNV	SERBP1	HGNC	17860	YES	CCDS30746.1	-	-	-	-	-	-	-	-
chr1:68603570	chr1	68603570	68603570	A	G	0	678	547	0	131	0	0.193215339233038	878	600	0	278	0	0.316628701594533	4.29667035168858e-08	1.96524365550467e-07	significant	ENSG00000116729	ENST00000354777	Transcript	missense_variant	1649	1403	468	I/T	aTc/aCc	-	MODERATE	-	-1	-	SNV	WLS	HGNC	30238	YES	CCDS30750.1	-	ENST00000354777.2:c.1403A>C	ENSP00000346829.2:p.Ile468Thr	-	-	-	-	-
chr1:70726637	chr1	70726637	70726637	A	G	0	131	131	0	0	0	0	184	173	0	11	0	0.0597826086956522	0.00326039609942029	0.00657620969628114	significant	ENSG00000118454	ENST00000370944	Transcript	3_prime_UTR_variant	3703	-	-	-	-	-	MODIFIER	-	-1	-	SNV	ANKRD13C	HGNC	25374	YES	CCDS648.2	-	ENST00000370944.4:c.*1763A>C	-	-	-	-	-	-
chr1:75231518	chr1	75231518	75231518	A	G	1	140	140	0	0	0	0	153	142	0	11	0	0.0718954248366013	0.000898321523123637	0.00206546261936716	significant	ENSG00000162623	ENST00000370867	Transcript	3_prime_UTR_variant	2590	-	-	-	-	-	MODIFIER	-	1	-	SNV	TYW3	HGNC	24757	YES	CCDS666.1	-	ENST00000370867.3:c.*1721A>G	-	-	-	-	-	-
chr1:87213470	chr1	87213470	87213470	A	G	1	126	126	0	0	0	0	208	193	0	15	0	0.0721153846153846	0.000773721443973227	0.00181213706614782	significant	ENSG00000097033	ENST00000482504	Transcript	downstream_gene_variant	-	-	-	-	-	-	MODIFIER	4519	1	-	SNV	SH3GLB1	HGNC	10833	YES	CCDS55612.1	-	-	-	-	-	-	-	-
chr1:91405560	chr1	91405560	91405560	A	G	0	220	220	0	0	0	0	264	245	0	19	0	0.071969696969697	1.25179115835502e-05	4.1390494028581e-05	significant	ENSG00000122482	ENST00000370440	Transcript	stop_lost	1569	1351	451	*/R	Tga/Cga	-	HIGH	-	-1	-	SNV	ZNF644	HGNC	29222	YES	CCDS731.1	1	ENST00000370440.1:c.1351A>C	ENSP00000359469.1:p.Ter451ArgextTer?	-	-	-	-	-
chr1:94983517	chr1	94983517	94983517	A	G	1	225	225	0	0	0	0	232	163	0	69	0	0.297413793103448	1.46765742094226e-23	1.91153429947114e-22	significant	ENSG00000117528	ENST00000370214	Transcript	3_prime_UTR_variant	2836	-	-	-	-	-	MODIFIER	-	1	-	SNV	ABCD3	HGNC	67	YES	CCDS749.1	-	ENST00000370214.4:c.*832A>G	-	-	-	-	-	-
chr1:9790570	chr1	9790570	9790570	A	G	0	583	583	0	0	0	0	833	728	0	105	0	0.126050420168067	4.35582374068423e-26	6.41657897248381e-25	significant	ENSG00000171603	ENST00000377298	Transcript	missense_variant	3735	2942	981	F/S	tTc/tCc	-	MODERATE	-	-1	-	SNV	CLSTN1	HGNC	17447	YES	CCDS30580.1	-	ENST00000377298.4:c.2942A>C	ENSP00000366513.4:p.Phe981Ser	-	-	-	-	-
chr1:9987480	chr1	9987480	9987480	A	G	0	89	85	0	4	0	0.0449438202247191	230	205	0	25	0	0.108695652173913	0.0847683681426622	0.105515870834922	nonsignificant	ENSG00000162441	ENST00000377223	Transcript	downstream_gene_variant	-	-	-	-	-	-	MODIFIER	1517	-1	-	SNV	LZIC	HGNC	17497	YES	CCDS107.1	-	-	-	-	-	-	-	-
chr1:9987484	chr1	9987484	9987484	A	G	0	92	83	0	9	0	0.0978260869565217	246	203	0	43	0	0.17479674796748	0.0913864489786941	0.1121847442635	nonsignificant	ENSG00000162441	ENST00000377223	Transcript	downstream_gene_variant	-	-	-	-	-	-	MODIFIER	1513	-1	-	SNV	LZIC	HGNC	17497	YES	CCDS107.1	-	-	-	-	-	-	-	-
chr1:9987951	chr1	9987951	9987951	A	G	0	83	72	0	11	0	0.132530120481928	142	110	0	32	0	0.225352112676056	0.113425861277045	0.135350636697077	nonsignificant	ENSG00000162441	ENST00000377223	Transcript	downstream_gene_variant	-	-	-	-	-	-	MODIFIER	1046	-1	-	SNV	LZIC	HGNC	17497	YES	CCDS107.1	-	-	-	-	-	-	-	-
chr1:9987952	chr1	9987952	9987952	A	G	0	83	67	0	16	0	0.192771084337349	141	104	0	37	0	0.26241134751773	0.258373983769518	0.273346621759133	nonsignificant	ENSG00000162441	ENST00000377223	Transcript	downstream_gene_variant	-	-	-	-	-	-	MODIFIER	1045	-1	-	SNV	LZIC	HGNC	17497	YES	CCDS107.1	-	-	-	-	-	-	-	-
chr1:9987965	chr1	9987965	9987965	A	G	0	96	91	0	5	0	0.0520833333333333	147	121	0	26	0	0.17687074829932	0.00521008374629649	0.0099275101535141	significant	ENSG00000162441	ENST00000377223	Transcript	downstream_gene_variant	-	-	-	-	-	-	MODIFIER	1032	-1	-	SNV	LZIC	HGNC	17497	YES	CCDS107.1	-	-	-	-	-	-	-	-
chr1:9988147	chr1	9988147	9988147	A	G	0	141	135	0	6	0	0.0425531914893617	149	131	0	18	0	0.120805369127517	0.0185250479652736	0.0293686176452732	nonsignificant	ENSG00000162441	ENST00000377223	Transcript	downstream_gene_variant	-	-	-	-	-	-	MODIFIER	850	-1	-	SNV	LZIC	HGNC	17497	YES	CCDS107.1	-	-	-	-	-	-	-	-
chr1:9988826	chr1	9988826	9988826	A	G	0	70	66	0	4	0	0.0571428571428571	116	100	0	16	0	0.137931034482759	0.0936557710213407	0.114183063299991	nonsignificant	ENSG00000162441	ENST00000377223	Transcript	downstream_gene_variant	-	-	-	-	-	-	MODIFIER	171	-1	-	SNV	LZIC	HGNC	17497	YES	CCDS107.1	-	-	-	-	-	-	-	-
chr10:101992281	chr10	101992281	101992281	A	G	0	197	155	0	42	0	0.213197969543147	199	146	0	53	0	0.266331658291457	0.239932900567801	0.256120277667578	nonsignificant	ENSG00000095485	ENST00000354105	Transcript	3_prime_UTR_variant	2407	-	-	-	-	-	MODIFIER	-	-1	-	SNV	CWF19L1	HGNC	25613	YES	CCDS7489.1	1	ENST00000354105.4:c.*703A>C	-	-	-	-	-	-
chr10:101992307	chr10	101992307	101992307	A	G	0	257	97	1	159	0	0.618677042801556	270	88	0	182	0	0.674074074074074	0.23500665931751	0.251616152532431	nonsignificant	ENSG00000095485	ENST00000354105	Transcript	3_prime_UTR_variant	2381	-	-	-	-	-	MODIFIER	-	-1	-	SNV	CWF19L1	HGNC	25613	YES	CCDS7489.1	1	ENST00000354105.4:c.*677A>C	-	-	-	-	-	-
chr10:101992314	chr10	101992314	101992314	A	G	0	265	160	0	105	0	0.39622641509434	273	139	0	134	0	0.490842490842491	0.0301409667352518	0.0443701619203983	nonsignificant	ENSG00000095485	ENST00000354105	Transcript	3_prime_UTR_variant	2374	-	-	-	-	-	MODIFIER	-	-1	-	SNV	CWF19L1	HGNC	25613	YES	CCDS7489.1	1	ENST00000354105.4:c.*670A>C	-	-	-	-	-	-
chr10:101992793	chr10	101992793	101992793	A	G	0	243	221	0	22	0	0.0905349794238683	319	272	0	46	1	0.144200626959248	0.0670016198566803	0.0864223792354282	nonsignificant	ENSG00000095485	ENST00000354105	Transcript	3_prime_UTR_variant	1895	-	-	-	-	-	MODIFIER	-	-1	-	SNV	CWF19L1	HGNC	25613	YES	CCDS7489.1	1	ENST00000354105.4:c.*191A>C	-	-	-	-	-	-
chr10:101992810	chr10	101992810	101992810	A	G	0	237	204	1	32	0	0.135021097046413	333	261	0	72	0	0.216216216216216	0.0153964564268185	0.0251620741604318	nonsignificant	ENSG00000095485	ENST00000354105	Transcript	3_prime_UTR_variant	1878	-	-	-	-	-	MODIFIER	-	-1	-	SNV	CWF19L1	HGNC	25613	YES	CCDS7489.1	1	ENST00000354105.4:c.*174A>C	-	-	-	-	-	-
chr10:101992898	chr10	101992898	101992898	A	G	0	120	110	0	10	0	0.0833333333333333	248	208	0	40	0	0.161290322580645	0.0507109010496939	0.0686428926756312	nonsignificant	ENSG00000095485	ENST00000354105	Transcript	3_prime_UTR_variant	1790	-	-	-	-	-	MODIFIER	-	-1	-	SNV	CWF19L1	HGNC	25613	YES	CCDS7489.1	1	ENST00000354105.4:c.*86A>C	-	-	-	-	-	-
chr10:101992899	chr10	101992899	101992899	A	G	0	120	117	0	3	0	0.025	250	227	0	23	0	0.092	0.0168969577882863	0.0272128044667288	nonsignificant	ENSG00000095485	ENST00000354105	Transcript	3_prime_UTR_variant	1789	-	-	-	-	-	MODIFIER	-	-1	-	SNV	CWF19L1	HGNC	25613	YES	CCDS7489.1	1	ENST00000354105.4:c.*85A>C	-	-	-	-	-	-
chr10:102121113	chr10	102121113	102121113	A	G	1	1476	1476	0	0	0	0	2385	2235	0	150	0	0.0628930817610063	7.25101809856888e-33	1.22922021099549e-31	significant	ENSG00000099194	ENST00000370355	Transcript	3_prime_UTR_variant	1884	-	-	-	-	-	MODIFIER	-	1	-	SNV	SCD	HGNC	10571	YES	CCDS7493.1	-	ENST00000370355.2:c.*423A>G	-	-	-	-	-	-
chr10:102121601	chr10	102121601	102121601	A	G	1	443	442	0	1	0	0.00225733634311512	589	446	0	143	0	0.242784380305603	3.69195638145061e-37	6.68306680574449e-36	significant	ENSG00000099194	ENST00000370355	Transcript	3_prime_UTR_variant	2372	-	-	-	-	rs3178760	MODIFIER	-	1	-	SNV	SCD	HGNC	10571	YES	CCDS7493.1	-	ENST00000370355.2:c.*911A>G	-	-	-	-	-	-
chr10:102307980	chr10	102307980	102307980	A	G	1	313	313	0	0	0	0	332	314	0	18	0	0.0542168674698795	6.83153595910152e-06	2.35357432397433e-05	significant	ENSG00000166135	ENST00000299163	Transcript	3_prime_UTR_variant	1236	-	-	-	-	-	MODIFIER	-	1	-	SNV	HIF1AN	HGNC	17113	YES	CCDS7498.1	-	ENST00000299163.6:c.*86A>G	-	-	-	-	-	-
chr10:105885663	chr10	105885663	105885663	A	G	1	148	148	0	0	0	0	157	123	0	34	0	0.21656050955414	2.46277258259868e-11	1.56561971322345e-10	significant	ENSG00000156384	ENST00000369727	Transcript	3_prime_UTR_variant	958	-	-	-	-	-	MODIFIER	-	1	-	SNV	SFR1	HGNC	29574	YES	CCDS31279.1	-	ENST00000369727.3:c.*201A>G	-	-	-	-	-	-
chr10:114205117	chr10	114205117	114205117	A	G	0	304	304	0	0	0	0	309	290	0	19	0	0.0614886731391586	2.89564686350208e-06	1.05188804429259e-05	significant	ENSG00000023041	ENST00000369405	Transcript	synonymous_variant	502	78	26	I	atT/atC	-	LOW	-	-1	-	SNV	ZDHHC6	HGNC	19160	YES	CCDS7574.1	-	ENST00000369405.3:c.78A>C	ENSP00000358413.3:p.Ile26%3D	-	-	-	-	-
chr10:12163032	chr10	12163032	12163032	A	G	1	185	152	0	33	0	0.178378378378378	288	216	0	72	0	0.25	0.0706630882626732	0.0904352046309587	nonsignificant	ENSG00000181192	ENST00000263035	Transcript	3_prime_UTR_variant	2967	-	-	-	-	-	MODIFIER	-	1	-	SNV	DHTKD1	HGNC	23537	YES	CCDS7087.1	1	ENST00000263035.4:c.*145A>G	-	-	-	-	-	-
chr10:12163033	chr10	12163033	12163033	A	G	1	189	143	0	46	0	0.243386243386243	286	178	0	108	0	0.377622377622378	0.00261048736298784	0.00541885423454035	significant	ENSG00000181192	ENST00000263035	Transcript	3_prime_UTR_variant	2968	-	-	-	-	-	MODIFIER	-	1	-	SNV	DHTKD1	HGNC	23537	YES	CCDS7087.1	1	ENST00000263035.4:c.*146A>G	-	-	-	-	-	-
chr10:124608754	chr10	124608754	124608754	A	G	0	107	107	0	0	0	0	208	166	0	42	0	0.201923076923077	7.57077406350131e-09	3.760737999916e-08	significant	ENSG00000138161	ENST00000368904	Transcript	splice_region_variant,5_prime_UTR_variant	572	-	-	-	-	-	LOW	-	-1	-	SNV	CUZD1	HGNC	17937	YES	CCDS7631.1	-	ENST00000368904.1:c.-379A>C	-	-	-	-	-	-
chr10:129903550	chr10	129903550	129903550	A	G	0	565	565	0	0	0	0	819	755	0	64	0	0.0781440781440781	1.17687160788503e-15	1.00551910177697e-14	significant	ENSG00000148773	ENST00000368654	Transcript	missense_variant	6930	6554	2185	M/T	aTg/aCg	-	MODERATE	-	-1	-	SNV	MKI67	HGNC	7107	YES	CCDS7659.1	-	ENST00000368654.3:c.6554A>C	ENSP00000357643.3:p.Met2185Thr	-	-	-	-	-
chr10:13359657	chr10	13359657	13359657	A	G	0	327	327	0	0	0	0	375	354	0	21	0	0.056	1.53786231175302e-06	5.87633971002584e-06	significant	ENSG00000086475	ENST00000327347	Transcript	3_prime_UTR_variant	3040	-	-	-	-	-	MODIFIER	-	-1	-	SNV	SEPHS1	HGNC	19685	YES	CCDS7098.1	-	ENST00000327347.5:c.*1485A>C	-	-	-	-	-	-
chr10:15117793	chr10	15117793	15117793	A	G	0	105	83	0	22	0	0.20952380952381	138	102	0	36	0	0.260869565217391	0.366907876242101	0.372311270144004	nonsignificant	ENSG00000152463	ENST00000378217	Transcript	downstream_gene_variant	-	-	-	-	-	-	MODIFIER	1942	1	-	SNV	OLAH	HGNC	25625	YES	CCDS7106.1	-	-	-	-	-	-	-	-
chr10:15117873	chr10	15117873	15117873	A	G	0	100	92	0	8	0	0.08	111	93	0	18	0	0.162162162162162	0.092840508998883	0.113550898023025	nonsignificant	ENSG00000152463	ENST00000378217	Transcript	downstream_gene_variant	-	-	-	-	-	-	MODIFIER	2022	1	-	SNV	OLAH	HGNC	25625	YES	CCDS7106.1	-	-	-	-	-	-	-	-
chr10:15118691	chr10	15118691	15118691	A	G	0	86	66	0	20	0	0.232558139534884	83	51	0	32	0	0.385542168674699	0.0449437592544679	0.0621760814556628	nonsignificant	ENSG00000152463	ENST00000378217	Transcript	downstream_gene_variant	-	-	-	-	-	-	MODIFIER	2840	1	-	SNV	OLAH	HGNC	25625	YES	CCDS7106.1	-	-	-	-	-	-	-	-
chr10:15118748	chr10	15118748	15118748	A	G	0	104	22	0	82	0	0.788461538461538	148	10	0	138	0	0.932432432432432	0.000964351301471617	0.00219835045885099	significant	ENSG00000152463	ENST00000378217	Transcript	downstream_gene_variant	-	-	-	-	-	-	MODIFIER	2897	1	-	SNV	OLAH	HGNC	25625	YES	CCDS7106.1	-	-	-	-	-	-	-	-
chr10:15118774	chr10	15118774	15118774	A	G	0	109	50	0	59	0	0.541284403669725	155	60	0	95	0	0.612903225806452	0.2563606000186	0.271485494119846	nonsignificant	ENSG00000152463	ENST00000378217	Transcript	downstream_gene_variant	-	-	-	-	-	-	MODIFIER	2923	1	-	SNV	OLAH	HGNC	25625	YES	CCDS7106.1	-	-	-	-	-	-	-	-
chr10:16479385	chr10	16479385	16479385	A	G	1	84	53	0	31	0	0.369047619047619	159	81	0	78	0	0.490566037735849	0.0787356385077307	0.099220840030981	nonsignificant	ENSG00000165983	ENST00000378000	Transcript	5_prime_UTR_variant	94	-	-	-	-	-	MODIFIER	-	1	-	SNV	PTER	HGNC	9590	YES	CCDS7111.1	-	ENST00000378000.1:c.-153A>G	-	-	-	-	-	-
chr10:16479438	chr10	16479438	16479438	A	G	1	79	72	0	7	0	0.0886075949367089	159	133	2	24	0	0.150943396226415	0.220937978560031	0.239069666770125	nonsignificant	ENSG00000165983	ENST00000378000	Transcript	5_prime_UTR_variant	147	-	-	-	-	-	MODIFIER	-	1	-	SNV	PTER	HGNC	9590	YES	CCDS7111.1	-	ENST00000378000.1:c.-100A>G	-	-	-	-	-	-
chr10:60157655	chr10	60157655	60157655	A	G	1	113	112	0	1	0	0.00884955752212389	253	218	0	35	0	0.138339920948617	3.12562645749552e-05	9.57867735037366e-05	significant	ENSG00000108064	ENST00000487519	Transcript	3_prime_UTR_variant	4088	-	-	-	-	rs1012006081	MODIFIER	-	1	-	SNV	TFAM	HGNC	11741	YES	CCDS7253.1	-	ENST00000487519.1:c.*2821A>G	-	-	-	-	-	-
chr10:71872266	chr10	71872266	71872266	A	G	0	76	76	0	0	0	0	79	68	0	11	0	0.139240506329114	0.000683002899540675	0.00162823012658357	significant	ENSG00000042286	ENST00000307864	Transcript	3_prime_UTR_variant	3004	-	-	-	-	-	MODIFIER	-	-1	-	SNV	AIFM2	HGNC	21411	YES	CCDS7297.1	-	ENST00000307864.1:c.*1668A>C	-	-	-	-	-	-
chr10:72059266	chr10	72059266	72059266	A	G	0	148	147	0	1	0	0.00675675675675676	246	193	0	53	0	0.215447154471545	4.45320272837884e-11	2.74122219821821e-10	significant	ENSG00000172731	ENST00000355790	Transcript	3_prime_UTR_variant	2877	-	-	-	-	-	MODIFIER	-	-1	-	SNV	LRRC20	HGNC	23421	YES	CCDS7302.1	-	ENST00000355790.4:c.*1844A>C	-	-	-	-	-	-
chr10:72184769	chr10	72184769	72184769	A	G	1	156	156	0	0	0	0	218	179	0	39	0	0.178899082568807	2.13555755980914e-10	1.22293591092556e-09	significant	ENSG00000148730	ENST00000373218	Transcript	3_prime_UTR_variant	3652	-	-	-	-	rs1027327124	MODIFIER	-	1	-	SNV	EIF4EBP2	HGNC	3289	YES	CCDS7303.1	-	ENST00000373218.4:c.*3266A>G	-	-	-	-	-	-
chr10:72186792	chr10	72186792	72186792	A	G	1	213	212	0	1	0	0.00469483568075117	283	211	0	72	0	0.254416961130742	2.13812195566046e-18	2.18518109918218e-17	significant	ENSG00000148730	ENST00000373218	Transcript	3_prime_UTR_variant	5675	-	-	-	-	-	MODIFIER	-	1	-	SNV	EIF4EBP2	HGNC	3289	YES	CCDS7303.1	-	ENST00000373218.4:c.*5289A>G	-	-	-	-	-	-
chr10:72187791	chr10	72187791	72187791	A	G	1	95	95	0	0	0	0	154	145	0	9	0	0.0584415584415584	0.0143480801086633	0.0239060055476637	nonsignificant	ENSG00000148730	ENST00000373218	Transcript	3_prime_UTR_variant	6674	-	-	-	-	-	MODIFIER	-	1	-	SNV	EIF4EBP2	HGNC	3289	YES	CCDS7303.1	-	ENST00000373218.4:c.*6288A>G	-	-	-	-	-	-
chr10:72638843	chr10	72638843	72638843	A	G	1	183	183	0	0	0	0	249	209	0	40	0	0.160642570281124	1.25963974902e-10	7.37148083262115e-10	significant	ENSG00000166224	ENST00000373202	Transcript	3_prime_UTR_variant	3658	-	-	-	-	-	MODIFIER	-	1	-	SNV	SGPL1	HGNC	10817	YES	CCDS31216.1	1	ENST00000373202.3:c.*1751A>G	-	-	-	-	-	-
chr10:73994635	chr10	73994635	73994635	A	G	1	109	107	0	2	0	0.018348623853211	123	110	0	13	0	0.105691056910569	0.00705218506808808	0.0128857718609377	nonsignificant	ENSG00000166295	ENST00000299381	Transcript	3_prime_UTR_variant	2212	-	-	-	-	-	MODIFIER	-	1	-	SNV	ANAPC16	HGNC	26976	YES	CCDS7314.1	-	ENST00000299381.4:c.*1761A>G	-	-	-	-	-	-
chr10:73994707	chr10	73994707	73994707	A	G	1	117	102	0	15	0	0.128205128205128	106	82	0	24	0	0.226415094339623	0.0766666471378704	0.0970158391300712	nonsignificant	ENSG00000166295	ENST00000299381	Transcript	3_prime_UTR_variant	2284	-	-	-	-	rs1248533670	MODIFIER	-	1	-	SNV	ANAPC16	HGNC	26976	YES	CCDS7314.1	-	ENST00000299381.4:c.*1833A>G	-	-	-	-	-	-
chr10:75008797	chr10	75008797	75008797	A	G	0	610	602	0	8	0	0.0131147540983607	483	447	0	36	0	0.0745341614906832	2.34096043449538e-07	9.78530623890827e-07	significant	ENSG00000182180	ENST00000372945	Transcript	3_prime_UTR_variant	2438	-	-	-	-	-	MODIFIER	-	-1	-	SNV	MRPS16	HGNC	14048	YES	CCDS7323.1	1	ENST00000372945.3:c.*1813A>C	-	-	-	-	-	-
chr10:75008955	chr10	75008955	75008955	A	G	0	643	432	0	211	0	0.328149300155521	590	323	0	267	0	0.452542372881356	8.5325025710003e-06	2.91140982294834e-05	significant	ENSG00000182180	ENST00000372945	Transcript	3_prime_UTR_variant	2280	-	-	-	-	-	MODIFIER	-	-1	-	SNV	MRPS16	HGNC	14048	YES	CCDS7323.1	1	ENST00000372945.3:c.*1655A>C	-	-	-	-	-	-
chr10:75009585	chr10	75009585	75009585	A	G	0	435	402	0	33	0	0.0758620689655172	581	418	0	163	0	0.280550774526678	1.63195163719359e-17	1.57020211578627e-16	significant	ENSG00000182180	ENST00000372945	Transcript	3_prime_UTR_variant	1650	-	-	-	-	-	MODIFIER	-	-1	-	SNV	MRPS16	HGNC	14048	YES	CCDS7323.1	1	ENST00000372945.3:c.*1025A>C	-	-	-	-	-	-
chr10:75525666	chr10	75525666	75525666	A	G	1	458	458	0	0	0	0	547	507	0	40	0	0.0731261425959781	2.54509793225187e-11	1.60838141517456e-10	significant	ENSG00000176986	ENST00000339365	Transcript	missense_variant	1637	1475	492	Y/C	tAc/tGc	-	MODERATE	-	1	-	SNV	SEC24C	HGNC	10705	YES	CCDS7332.1	1	ENST00000339365.2:c.1475A>G	ENSP00000343405.2:p.Tyr492Cys	-	-	-	-	-
chr10:75878194	chr10	75878194	75878194	A	G	1	616	616	0	0	0	0	1023	961	0	62	0	0.0606060606060606	1.27915063579793e-13	9.68888566689499e-13	significant	ENSG00000035403	ENST00000211998	Transcript	3_prime_UTR_variant	3766	-	-	-	-	-	MODIFIER	-	1	-	SNV	VCL	HGNC	12665	YES	CCDS7341.1	1	ENST00000211998.4:c.*267A>G	-	-	-	-	-	-
chr10:76970657	chr10	76970657	76970657	A	G	1	1466	1466	0	0	0	0	2120	1579	0	541	0	0.255188679245283	3.22359359494993e-138	2.08654421782214e-136	significant	ENSG00000165637	ENST00000313132	Transcript	5_prime_UTR_variant	52	-	-	-	-	-	MODIFIER	-	1	-	SNV	VDAC2	HGNC	12672	YES	CCDS53544.1	-	ENST00000313132.4:c.-198A>G	-	-	-	-	-	-
chr10:93576955	chr10	93576955	93576955	A	G	1	182	182	0	0	0	0	337	296	0	41	0	0.121661721068249	1.3819105761043e-08	6.67819228633207e-08	significant	ENSG00000107854	ENST00000371627	Transcript	synonymous_variant	868	489	163	L	ttA/ttG	-	LOW	-	1	-	SNV	TNKS2	HGNC	15677	YES	CCDS7417.1	-	ENST00000371627.4:c.489A>G	ENSP00000360689.4:p.Leu163%3D	-	-	-	-	-
chr10:93789775	chr10	93789775	93789775	A	G	1	113	113	0	0	0	0	126	119	0	7	0	0.0555555555555556	0.0152139786820537	0.0250169811122916	nonsignificant	ENSG00000095564	ENST00000265990	Transcript	3_prime_UTR_variant	6943	-	-	-	-	-	MODIFIER	-	1	-	SNV	BTAF1	HGNC	17307	YES	CCDS7419.1	-	ENST00000265990.6:c.*1085A>G	-	-	-	-	-	-
chr10:96372444	chr10	96372444	96372444	A	G	1	102	77	0	24	1	0.235294117647059	109	75	0	34	0	0.311926605504587	0.279854791275169	0.293311989285457	nonsignificant	ENSG00000244332	ENST00000432120	Transcript	downstream_gene_variant	-	-	-	-	-	-	MODIFIER	1449	1	-	SNV	RP11-119K6.6	Clone_based_vega_gene	-	YES	-	-	-	-	-	-	-	-	-
chr10:99228019	chr10	99228019	99228019	A	G	0	354	354	0	0	0	0	457	428	0	29	0	0.0634573304157549	5.54463137407521e-08	2.50387581712995e-07	significant	ENSG00000155229	ENST00000438925	Transcript	missense_variant	1544	1208	403	M/T	aTg/aCg	-	MODERATE	-	-1	-	SNV	MMS19	HGNC	13824	YES	CCDS7464.1	-	ENST00000438925.2:c.1208A>C	ENSP00000412698.2:p.Met403Thr	-	-	-	-	-
chr11:105879010	chr11	105879010	105879010	A	G	0	111	111	0	0	0	0	136	105	0	31	0	0.227941176470588	3.19669257823093e-09	1.64533381857862e-08	significant	ENSG00000170903	ENST00000301919	Transcript	3_prime_UTR_variant	3706	-	-	-	-	-	MODIFIER	-	-1	-	SNV	MSANTD4	HGNC	29383	YES	CCDS31663.1	-	ENST00000301919.4:c.*1252A>C	-	-	-	-	-	-
chr11:110100524	chr11	110100524	110100524	A	G	0	126	125	0	1	0	0.00793650793650794	127	119	0	8	0	0.062992125984252	0.0357746403400296	0.0512849877626196	nonsignificant	ENSG00000137710	ENST00000405097	Transcript	intron_variant	-	-	-	-	-	-	MODIFIER	-	-1	-	SNV	RDX	HGNC	9944	YES	CCDS58174.1	1	ENST00000405097.1:c.1748+2074A>C	-	-	-	-	-	-
chr11:117039322	chr11	117039322	117039322	A	G	1	211	211	0	0	0	0	322	281	0	41	0	0.127329192546584	4.01991524869461e-10	2.24778507099782e-09	significant	ENSG00000168092	ENST00000527958	Transcript	3_prime_UTR_variant	1756	-	-	-	-	rs942713909	MODIFIER	-	1	-	SNV	PAFAH1B2	HGNC	8575	YES	CCDS8380.1	1	ENST00000527958.1:c.*907A>G	-	-	-	-	-	-
chr11:118619352	chr11	118619352	118619352	A	G	0	115	115	0	0	0	0	211	185	0	26	0	0.123222748815166	1.45830491711215e-05	4.76290413295346e-05	significant	ENSG00000110367	ENST00000264018	Transcript	downstream_gene_variant	-	-	-	-	-	-	MODIFIER	682	-1	-	SNV	DDX6	HGNC	2747	YES	CCDS44751.1	1	-	-	-	-	-	-	-
chr11:118621131	chr11	118621131	118621131	A	G	0	214	214	0	0	0	0	267	245	0	22	0	0.0823970037453183	1.89659317931137e-06	7.10723338773523e-06	significant	ENSG00000110367	ENST00000264018	Transcript	3_prime_UTR_variant	3441	-	-	-	-	-	MODIFIER	-	-1	-	SNV	DDX6	HGNC	2747	YES	CCDS44751.1	1	ENST00000264018.4:c.*1683A>C	-	-	-	-	-	-
chr11:118621556	chr11	118621556	118621556	A	G	0	183	183	0	0	0	0	217	199	0	18	0	0.0829493087557604	2.35814663643767e-05	7.41826394025165e-05	significant	ENSG00000110367	ENST00000264018	Transcript	3_prime_UTR_variant	3016	-	-	-	-	-	MODIFIER	-	-1	-	SNV	DDX6	HGNC	2747	YES	CCDS44751.1	1	ENST00000264018.4:c.*1258A>C	-	-	-	-	-	-
chr11:118915152	chr11	118915152	118915152	A	G	0	136	136	0	0	0	0	282	167	0	115	0	0.407801418439716	1.24690530149013e-24	1.6964265757853e-23	significant	ENSG00000149428	ENST00000404233	Transcript	3_prime_UTR_variant	4278	-	-	-	-	-	MODIFIER	-	-1	-	SNV	HYOU1	HGNC	16931	YES	CCDS8408.1	-	ENST00000404233.3:c.*1153A>C	-	-	-	-	-	-
chr11:118984697	chr11	118984697	118984697	A	G	1	143	143	0	0	0	0	105	96	0	9	0	0.0857142857142857	0.000355897418134842	0.000909036931702861	significant	ENSG00000172375	ENST00000336702	Transcript	missense_variant,splice_region_variant	1984	1625	542	K/R	aAg/aGg	-	MODERATE	-	1	-	SNV	C2CD2L	HGNC	29000	YES	CCDS8413.1	-	ENST00000336702.3:c.1625A>G	ENSP00000338885.3:p.Lys542Arg	-	-	-	-	-
chr11:124967308	chr11	124967308	124967308	A	G	0	197	197	0	0	0	0	262	245	0	17	0	0.0648854961832061	6.72393842449676e-05	0.00019330191756023	significant	ENSG00000150433	ENST00000455225	Transcript	3_prime_UTR_variant	1194	-	-	-	-	-	MODIFIER	-	-1	-	SNV	TMEM218	HGNC	27344	YES	CCDS31715.1	-	ENST00000455225.1:c.*194A>C	-	-	-	-	-	-
chr11:125490726	chr11	125490726	125490726	A	G	1	320	320	0	0	0	0	574	545	0	29	0	0.0505226480836237	3.45475747302577e-06	1.24651384499714e-05	significant	ENSG00000134910	ENST00000392708	Transcript	3_prime_UTR_variant	2298	-	-	-	-	-	MODIFIER	-	1	-	SNV	STT3A	HGNC	6172	YES	CCDS8458.1	1	ENST00000392708.4:c.*21A>G	-	-	-	-	-	-
chr11:125526139	chr11	125526139	125526139	A	G	1	224	172	0	52	0	0.232142857142857	225	133	0	92	0	0.408888888888889	7.54052620741517e-05	0.000215328395441695	significant	ENSG00000149554	ENST00000534070	Transcript	3_prime_UTR_variant	2610	-	-	-	-	-	MODIFIER	-	1	-	SNV	CHEK1	HGNC	1925	YES	CCDS8459.1	-	ENST00000534070.1:c.*924A>G	-	-	-	-	-	-
chr11:125545856	chr11	125545856	125545856	A	G	1	117	109	0	8	0	0.0683760683760684	117	75	0	42	0	0.358974358974359	5.30115757362239e-08	2.40409184230518e-07	significant	ENSG00000134940	ENST00000533904	Transcript	intron_variant	-	-	-	-	-	-	MODIFIER	-	-1	-	SNV	ACRV1	HGNC	127	YES	CCDS8460.1	-	ENST00000533904.1:c.673+398T>C	-	-	-	-	-	-
chr11:16777886	chr11	16777886	16777886	A	G	1	69	26	0	43	0	0.623188405797101	88	15	0	73	0	0.829545454545455	0.00565209315478059	0.0106745101490817	nonsignificant	ENSG00000110696	ENST00000228136	Transcript	downstream_gene_variant	-	-	-	-	-	-	MODIFIER	116	1	-	SNV	C11orf58	HGNC	16990	YES	CCDS7822.1	-	-	-	-	-	-	-	-
chr11:16777942	chr11	16777942	16777942	A	G	1	110	79	0	31	0	0.281818181818182	138	92	0	46	0	0.333333333333333	0.409691311670762	0.411812066695881	nonsignificant	ENSG00000110696	ENST00000228136	Transcript	downstream_gene_variant	-	-	-	-	-	-	MODIFIER	172	1	-	SNV	C11orf58	HGNC	16990	YES	CCDS7822.1	-	-	-	-	-	-	-	-
chr11:16777943	chr11	16777943	16777943	A	G	1	111	104	0	7	0	0.0630630630630631	131	111	0	20	0	0.152671755725191	0.0390420912426877	0.0552438883540563	nonsignificant	ENSG00000110696	ENST00000228136	Transcript	downstream_gene_variant	-	-	-	-	-	rs1046205875	MODIFIER	173	1	-	SNV	C11orf58	HGNC	16990	YES	CCDS7822.1	-	-	-	-	-	-	-	-
chr11:16777946	chr11	16777946	16777946	A	G	1	107	103	0	4	0	0.0373831775700935	125	106	0	19	0	0.152	0.0037417252028752	0.00744164342024342	significant	ENSG00000110696	ENST00000228136	Transcript	downstream_gene_variant	-	-	-	-	-	-	MODIFIER	176	1	-	SNV	C11orf58	HGNC	16990	YES	CCDS7822.1	-	-	-	-	-	-	-	-
chr11:16777982	chr11	16777982	16777982	A	G	1	94	89	0	5	0	0.0531914893617021	111	96	0	15	0	0.135135135135135	0.0595527561850881	0.078667091658224	nonsignificant	ENSG00000110696	ENST00000228136	Transcript	downstream_gene_variant	-	-	-	-	-	-	MODIFIER	212	1	-	SNV	C11orf58	HGNC	16990	YES	CCDS7822.1	-	-	-	-	-	-	-	-
chr11:16777998	chr11	16777998	16777998	A	G	1	86	59	0	27	0	0.313953488372093	109	69	0	40	0	0.36697247706422	0.452350013443913	0.453837307992578	nonsignificant	ENSG00000110696	ENST00000228136	Transcript	downstream_gene_variant	-	-	-	-	-	-	MODIFIER	228	1	-	SNV	C11orf58	HGNC	16990	YES	CCDS7822.1	-	-	-	-	-	-	-	-
chr11:16778078	chr11	16778078	16778078	A	G	1	116	97	1	18	0	0.155172413793103	118	93	0	25	0	0.211864406779661	0.313056789963037	0.323350726963756	nonsignificant	ENSG00000110696	ENST00000228136	Transcript	downstream_gene_variant	-	-	-	-	-	-	MODIFIER	308	1	-	SNV	C11orf58	HGNC	16990	YES	CCDS7822.1	-	-	-	-	-	-	-	-
chr11:16778194	chr11	16778194	16778194	A	G	1	106	91	0	15	0	0.141509433962264	80	50	0	30	0	0.375	0.000279604624592672	0.000733704518587158	significant	ENSG00000110696	ENST00000228136	Transcript	downstream_gene_variant	-	-	-	-	-	-	MODIFIER	424	1	-	SNV	C11orf58	HGNC	16990	YES	CCDS7822.1	-	-	-	-	-	-	-	-
chr11:2418418	chr11	2418418	2418418	A	G	1	2096	2096	0	0	0	0	2526	2398	0	128	0	0.0506730007917656	8.84740107426149e-35	1.56182220616715e-33	significant	ENSG00000110651	ENST00000263645	Transcript	3_prime_UTR_variant	1289	-	-	-	-	rs908103201	MODIFIER	-	1	-	SNV	CD81	HGNC	1701	YES	CCDS7734.1	1	ENST00000263645.5:c.*322A>G	-	-	-	-	-	-
chr11:31452694	chr11	31452694	31452694	A	G	1	113	111	0	2	0	0.0176991150442478	144	132	0	12	0	0.0833333333333333	0.0256346919674609	0.038696609217312	nonsignificant	ENSG00000170946	ENST00000465995	Transcript	3_prime_UTR_variant	1302	-	-	-	-	-	MODIFIER	-	1	-	SNV	DNAJC24	HGNC	26979	YES	CCDS7873.2	-	ENST00000465995.1:c.*746A>G	-	-	-	-	-	-
chr11:31452728	chr11	31452728	31452728	A	G	1	105	105	0	0	0	0	150	137	0	13	0	0.0866666666666667	0.000942182132355513	0.00215240752375548	significant	ENSG00000170946	ENST00000465995	Transcript	3_prime_UTR_variant	1336	-	-	-	-	-	MODIFIER	-	1	-	SNV	DNAJC24	HGNC	26979	YES	CCDS7873.2	-	ENST00000465995.1:c.*780A>G	-	-	-	-	-	-
chr11:31452787	chr11	31452787	31452787	A	G	1	86	23	0	63	0	0.732558139534884	118	18	0	100	0	0.847457627118644	0.0520312548587959	0.07016335882474	nonsignificant	ENSG00000170946	ENST00000465995	Transcript	3_prime_UTR_variant	1395	-	-	-	-	rs1591926479	MODIFIER	-	1	-	SNV	DNAJC24	HGNC	26979	YES	CCDS7873.2	-	ENST00000465995.1:c.*839A>G	-	-	-	-	-	-
chr11:31452788	chr11	31452788	31452788	A	G	1	86	24	0	62	0	0.720930232558139	124	25	0	99	0	0.798387096774194	0.245372897967849	0.260884275788614	nonsignificant	ENSG00000170946	ENST00000465995	Transcript	3_prime_UTR_variant	1396	-	-	-	-	-	MODIFIER	-	1	-	SNV	DNAJC24	HGNC	26979	YES	CCDS7873.2	-	ENST00000465995.1:c.*840A>G	-	-	-	-	-	-
chr11:31452835	chr11	31452835	31452835	A	G	1	97	59	0	38	0	0.391752577319588	113	61	0	52	0	0.460176991150442	0.33114487062879	0.339570544245365	nonsignificant	ENSG00000170946	ENST00000465995	Transcript	3_prime_UTR_variant	1443	-	-	-	-	rs1247178758	MODIFIER	-	1	-	SNV	DNAJC24	HGNC	26979	YES	CCDS7873.2	-	ENST00000465995.1:c.*887A>G	-	-	-	-	-	-
chr11:34101308	chr11	34101308	34101308	A	G	1	1382	1382	0	0	0	0	1743	1645	0	98	0	0.0562248995983936	5.83747518361925e-26	8.54030615904843e-25	significant	ENSG00000135387	ENST00000341394	Transcript	synonymous_variant	1011	822	274	E	gaA/gaG	-	LOW	-	1	-	SNV	CAPRIN1	HGNC	6743	YES	CCDS31453.1	1	ENST00000341394.4:c.822A>G	ENSP00000340329.4:p.Glu274%3D	-	-	-	-	-
chr11:35685221	chr11	35685221	35685221	A	G	1	302	302	0	0	0	0	399	354	0	45	0	0.112781954887218	3.3655268183079e-12	2.29673012265357e-11	significant	ENSG00000166326	ENST00000299413	Transcript	missense_variant	869	562	188	T/A	Acc/Gcc	-	MODERATE	-	1	-	SNV	TRIM44	HGNC	19016	YES	CCDS31461.1	1	ENST00000299413.5:c.562A>G	ENSP00000299413.5:p.Thr188Ala	-	-	-	-	-
chr11:35831501	chr11	35831501	35831501	A	G	1	255	255	0	0	0	0	262	248	0	14	0	0.0534351145038168	0.000103677775268917	0.000288729762678497	significant	ENSG00000166326	ENST00000299413	Transcript	downstream_gene_variant	-	-	-	-	-	-	MODIFIER	1726	1	-	SNV	TRIM44	HGNC	19016	YES	CCDS31461.1	1	-	-	-	-	-	-	-
chr11:36296063	chr11	36296063	36296063	A	G	0	204	204	0	0	0	0	183	154	0	29	0	0.158469945355191	1.03958507819196e-10	6.15111835739066e-10	significant	ENSG00000110442	ENST00000263401	Transcript	3_prime_UTR_variant	733	-	-	-	-	-	MODIFIER	-	-1	-	SNV	COMMD9	HGNC	25014	YES	CCDS7900.1	-	ENST00000263401.5:c.*119A>C	-	-	-	-	-	-
chr11:43365533	chr11	43365533	43365533	A	G	1	603	603	0	0	0	0	804	555	0	249	0	0.309701492537313	8.5884136700977e-70	2.86638306239511e-68	significant	ENSG00000166181	ENST00000531273	Transcript	downstream_gene_variant	-	-	-	-	-	rs938612793	MODIFIER	1319	1	-	SNV	API5	HGNC	594	YES	CCDS44572.1	-	-	-	-	-	-	-	-
chr11:45924143	chr11	45924143	45924143	A	G	1	92	92	0	0	0	0	101	94	0	7	0	0.0693069306930693	0.0146430402890956	0.0242837997340902	nonsignificant	ENSG00000121653	ENST00000241014	Transcript	synonymous_variant	995	825	275	L	ctA/ctG	-	LOW	-	1	-	SNV	MAPK8IP1	HGNC	6882	YES	CCDS7916.1	1	ENST00000241014.2:c.825A>G	ENSP00000241014.2:p.Leu275%3D	-	-	-	-	-
chr11:46405263	chr11	46405263	46405263	A	G	1	1526	1526	0	0	0	0	3627	3264	0	363	0	0.100082712985939	2.20774188283315e-58	6.37261711044811e-57	significant	ENSG00000110492	ENST00000405308	Transcript	3_prime_UTR_variant	1080	-	-	-	-	-	MODIFIER	-	1	-	SNV	MDK	HGNC	6972	YES	CCDS7919.1	-	ENST00000405308.2:c.*219A>G	-	-	-	-	-	-
chr11:46695047	chr11	46695047	46695047	A	G	1	209	209	0	0	0	0	254	236	0	18	0	0.0708661417322835	2.51642350207577e-05	7.86981054236287e-05	significant	ENSG00000175224	ENST00000528494	Transcript	downstream_gene_variant	-	-	-	-	-	-	MODIFIER	771	1	-	SNV	ATG13	HGNC	29091	YES	CCDS55760.1	-	-	-	-	-	-	-	-
chr11:57100473	chr11	57100473	57100473	A	G	0	1882	1882	0	0	0	0	2134	1639	0	495	0	0.231958762886598	1.21338431079526e-149	8.36060931567313e-148	significant	ENSG00000149136	ENST00000278412	Transcript	missense_variant	764	497	166	F/S	tTc/tCc	-	MODERATE	-	-1	-	SNV	SSRP1	HGNC	11327	YES	CCDS7952.1	-	ENST00000278412.2:c.497A>C	ENSP00000278412.2:p.Phe166Ser	-	-	-	-	-
chr11:61116574	chr11	61116574	61116574	A	G	0	164	164	0	0	0	0	181	141	0	40	0	0.220994475138122	1.03339670027947e-12	7.33334003919249e-12	significant	ENSG00000149476	ENST00000394900	Transcript	3_prime_UTR_variant	4556	-	-	-	-	-	MODIFIER	-	1	-	SNV	DAK	HGNC	24552	YES	CCDS8003.1	1	ENST00000394900.3:c.*2599T>G	-	-	-	-	-	-
chr11:61118585	chr11	61118585	61118585	A	G	0	133	133	0	0	0	0	148	132	0	16	0	0.108108108108108	2.72054605844096e-05	8.44634648376438e-05	significant	ENSG00000162144	ENST00000426130	Transcript	missense_variant	1414	634	212	C/R	Tgt/Cgt	-	MODERATE	-	-1	-	SNV	CYB561A3	HGNC	23014	YES	CCDS53639.1	-	ENST00000426130.2:c.634A>C	ENSP00000398979.2:p.Cys212Arg	-	-	-	-	-
chr11:62384095	chr11	62384095	62384095	A	G	0	684	684	0	0	0	0	824	779	0	45	0	0.0546116504854369	1.1469046268207e-12	8.11188173142058e-12	significant	ENSG00000149541	ENST00000265471	Transcript	synonymous_variant	1020	792	264	F	ttT/ttC	-	LOW	-	-1	-	SNV	B3GAT3	HGNC	923	YES	CCDS8025.1	1	ENST00000265471.5:c.792A>C	ENSP00000265471.5:p.Phe264%3D	-	-	-	-	-
chr11:62416683	chr11	62416683	62416683	A	G	0	158	158	0	0	0	0	125	115	0	10	0	0.08	0.000229411441744904	0.000608724024306976	significant	ENSG00000185085	ENST00000330574	Transcript	missense_variant	922	869	290	M/T	aTg/aCg	-	MODERATE	-	-1	-	SNV	INTS5	HGNC	29352	YES	CCDS8027.1	-	ENST00000330574.2:c.869A>C	ENSP00000327889.2:p.Met290Thr	-	-	-	-	-
chr11:62506377	chr11	62506377	62506377	A	G	1	96	93	0	3	0	0.03125	109	98	0	11	0	0.100917431192661	0.0558394756594472	0.0744526342125962	nonsignificant	ENSG00000162222	ENST00000316461	Transcript	downstream_gene_variant	-	-	-	-	-	-	MODIFIER	269	1	-	SNV	TTC9C	HGNC	28432	YES	CCDS8033.1	-	-	-	-	-	-	-	-
chr11:62506416	chr11	62506416	62506416	A	G	1	98	89	0	9	0	0.0918367346938776	109	92	0	17	0	0.155963302752294	0.208616474103826	0.227001930048788	nonsignificant	ENSG00000162222	ENST00000316461	Transcript	downstream_gene_variant	-	-	-	-	-	-	MODIFIER	308	1	-	SNV	TTC9C	HGNC	28432	YES	CCDS8033.1	-	-	-	-	-	-	-	-
chr11:62506543	chr11	62506543	62506543	A	G	1	94	94	0	0	0	0	86	80	0	6	0	0.0697674418604651	0.0108268994979215	0.0186201749819326	nonsignificant	ENSG00000162222	ENST00000316461	Transcript	downstream_gene_variant	-	-	-	-	-	-	MODIFIER	435	1	-	SNV	TTC9C	HGNC	28432	YES	CCDS8033.1	-	-	-	-	-	-	-	-
chr11:62556510	chr11	62556510	62556510	A	G	1	306	306	0	0	0	0	389	368	0	21	0	0.0539845758354756	4.6471632495205e-06	1.64693600189562e-05	significant	ENSG00000185475	ENST00000333449	Transcript	missense_variant	117	112	38	R/G	Aga/Gga	-	MODERATE	-	1	-	SNV	TMEM179B	HGNC	33744	YES	CCDS8036.1	-	ENST00000333449.4:c.112A>G	ENSP00000333697.3:p.Arg38Gly	-	-	-	-	-
chr11:63678218	chr11	63678218	63678218	A	G	1	101	101	0	0	0	0	178	168	0	10	0	0.0561797752808989	0.0155106473602993	0.0253099639126046	nonsignificant	ENSG00000072518	ENST00000402010	Transcript	3_prime_UTR_variant	4455	-	-	-	-	-	MODIFIER	-	1	-	SNV	MARK2	HGNC	3332	YES	CCDS53649.1	-	ENST00000402010.2:c.*1509A>G	-	-	-	-	-	-
chr11:63998137	chr11	63998137	63998137	A	G	1	110	110	0	0	0	0	114	108	0	6	0	0.0526315789473684	0.0293225865013137	0.0433446676586893	nonsignificant	ENSG00000110011	ENST00000321685	Transcript	5_prime_UTR_variant	276	-	-	-	-	-	MODIFIER	-	1	-	SNV	DNAJC4	HGNC	5271	YES	CCDS41666.1	-	ENST00000321685.3:c.-190A>G	-	-	-	-	-	-
chr11:64055846	chr11	64055846	64055846	A	G	1	146	146	0	0	0	0	179	169	0	10	0	0.0558659217877095	0.00256787467775247	0.00533966510920934	significant	ENSG00000173264	ENST00000411458	Transcript	missense_variant	1020	992	331	Y/C	tAc/tGc	-	MODERATE	-	1	-	SNV	GPR137	HGNC	24300	YES	CCDS53655.1	-	ENST00000411458.1:c.992A>G	ENSP00000411827.1:p.Tyr331Cys	-	-	-	-	-
chr11:64056776	chr11	64056776	64056776	A	G	1	137	137	0	0	0	0	175	164	0	11	0	0.0628571428571429	0.00299553806470213	0.00611708346673398	significant	ENSG00000173264	ENST00000411458	Transcript	missense_variant	1395	1367	456	Y/C	tAc/tGc	rs1488932917	MODERATE	-	1	-	SNV	GPR137	HGNC	24300	YES	CCDS53655.1	-	ENST00000411458.1:c.1367A>G	ENSP00000411827.1:p.Tyr456Cys	-	-	-	-	-
chr11:64876119	chr11	64876119	64876119	A	G	1	317	317	0	0	0	0	263	246	0	17	0	0.064638783269962	1.08232685920647e-06	4.18056088836351e-06	significant	ENSG00000149823	ENST00000279281	Transcript	synonymous_variant	1268	1176	392	A	gcA/gcG	rs1323977409	LOW	-	1	-	SNV	VPS51	HGNC	1172	YES	CCDS8093.1	-	ENST00000279281.3:c.1176A>G	ENSP00000279281.3:p.Ala392%3D	-	-	-	-	-
chr11:64889256	chr11	64889256	64889256	A	G	0	5535	5533	0	0	2	0	4285	4004	0	281	0	0.0655775962660443	3.15897135304604e-104	1.4668614804579e-102	significant	ENSG00000149806	ENST00000529639	Transcript	synonymous_variant	422	30	10	L	ctT/ctC	-	LOW	-	-1	-	SNV	FAU	HGNC	3597	YES	CCDS8095.1	-	ENST00000529639.1:c.30A>C	ENSP00000435370.1:p.Leu10%3D	-	-	-	-	-
chr11:65047085	chr11	65047085	65047085	A	G	1	505	505	0	0	0	0	518	486	0	32	0	0.0617760617760618	3.06710850061504e-10	1.72858674335454e-09	significant	ENSG00000014138	ENST00000265465	Transcript	synonymous_variant	1263	732	244	L	ctA/ctG	-	LOW	-	1	-	SNV	POLA2	HGNC	30073	YES	CCDS8098.1	-	ENST00000265465.3:c.732A>G	ENSP00000265465.3:p.Leu244%3D	-	-	-	-	-
chr11:65485642	chr11	65485642	65485642	A	G	0	389	389	0	0	0	0	224	206	0	18	0	0.0803571428571429	8.60872337097339e-09	4.23692007382469e-08	significant	ENSG00000172922	ENST00000308418	Transcript	3_prime_UTR_variant	2296	-	-	-	-	-	MODIFIER	-	-1	-	SNV	RNASEH2C	HGNC	24116	YES	CCDS8111.1	1	ENST00000308418.4:c.*1612A>C	-	-	-	-	-	-
chr11:66011397	chr11	66011397	66011397	A	G	1	144	144	0	0	0	0	245	228	0	17	0	0.0693877551020408	0.000437853840790365	0.00110159694220049	significant	ENSG00000175115	ENST00000320580	Transcript	3_prime_UTR_variant	3571	-	-	-	-	-	MODIFIER	-	1	-	SNV	PACS1	HGNC	30032	YES	CCDS8129.1	1	ENST00000320580.4:c.*646A>G	-	-	-	-	-	-
chr11:6622273	chr11	6622273	6622273	A	G	0	197	197	0	0	0	0	190	161	0	29	0	0.152631578947368	3.38237203408777e-10	1.89625896714212e-09	significant	ENSG00000132275	ENST00000254605	Transcript	synonymous_variant	1048	930	310	L	ctT/ctC	-	LOW	-	-1	-	SNV	RRP8	HGNC	29030	YES	CCDS31411.1	-	ENST00000254605.6:c.930A>C	ENSP00000254605.6:p.Leu310%3D	-	-	-	-	-
chr11:6636193	chr11	6636193	6636193	A	G	0	145	145	0	0	0	0	183	161	0	22	0	0.120218579234973	1.67091910965235e-06	6.35068188294914e-06	significant	ENSG00000166340	ENST00000299427	Transcript	synonymous_variant	1516	1455	485	L	ctT/ctC	COSV54989501	LOW	-	-1	-	SNV	TPP1	HGNC	2073	YES	CCDS7770.1	1	ENST00000299427.6:c.1455A>C	ENSP00000299427.6:p.Leu485%3D	-	-	1	1	-
chr11:67024789	chr11	67024789	67024789	A	G	1	165	165	0	0	0	0	206	192	0	14	0	0.0679611650485437	0.000388046914756343	0.000983236310699347	significant	ENSG00000173120	ENST00000529006	Transcript	3_prime_UTR_variant	6198	-	-	-	-	-	MODIFIER	-	1	-	SNV	KDM2A	HGNC	13606	YES	CCDS44657.1	-	ENST00000529006.2:c.*2263A>G	-	-	-	-	-	-
chr11:67165380	chr11	67165380	67165380	A	G	1	123	123	0	0	0	0	139	129	0	10	0	0.0719424460431655	0.00193415739498875	0.00413311315674678	significant	ENSG00000172613	ENST00000307980	Transcript	3_prime_UTR_variant	1619	-	-	-	-	-	MODIFIER	-	1	-	SNV	RAD9A	HGNC	9827	YES	CCDS8159.1	-	ENST00000307980.2:c.*350A>G	-	-	-	-	-	-
chr11:67250555	chr11	67250555	67250555	A	G	1	132	132	0	0	0	0	137	130	0	7	0	0.0510948905109489	0.0145331687908173	0.0241955171762945	nonsignificant	ENSG00000110711	ENST00000279146	Transcript	5_prime_UTR_variant	44	-	-	-	-	-	MODIFIER	-	1	-	SNV	AIP	HGNC	358	YES	CCDS8168.1	1	ENST00000279146.3:c.-75A>G	-	-	-	-	-	-
chr11:67258341	chr11	67258341	67258341	A	G	1	571	571	0	0	0	0	618	581	0	37	0	0.0598705501618123	1.87855425906531e-11	1.20137481956991e-10	significant	ENSG00000110711	ENST00000279146	Transcript	synonymous_variant	988	870	290	K	aaA/aaG	-	LOW	-	1	-	SNV	AIP	HGNC	358	YES	CCDS8168.1	1	ENST00000279146.3:c.870A>G	ENSP00000279146.3:p.Lys290%3D	-	-	-	-	-
chr11:68125273	chr11	68125273	68125273	A	G	1	160	160	0	0	0	0	191	179	0	12	0	0.06282722513089	0.000636724032108928	0.00153157942858634	significant	ENSG00000162337	ENST00000294304	Transcript	missense_variant	750	644	215	K/R	aAg/aGg	-	MODERATE	-	1	-	SNV	LRP5	HGNC	6697	YES	CCDS8181.1	1	ENST00000294304.7:c.644A>G	ENSP00000294304.6:p.Lys215Arg	-	-	-	-	-
chr11:768977	chr11	768977	768977	A	G	0	99	93	0	6	0	0.0606060606060606	135	114	0	21	0	0.155555555555556	0.0367513884656342	0.0524038489736948	nonsignificant	ENSG00000177225	ENST00000319863	Transcript	3_prime_UTR_variant	2605	-	-	-	-	-	MODIFIER	-	-1	-	SNV	PDDC1	HGNC	26616	YES	CCDS7713.1	-	ENST00000319863.8:c.*1920A>C	-	-	-	-	-	-
chr11:768979	chr11	768979	768979	A	G	0	100	90	0	10	0	0.1	132	108	0	24	0	0.181818181818182	0.0932754874846699	0.113914489003576	nonsignificant	ENSG00000177225	ENST00000319863	Transcript	3_prime_UTR_variant	2603	-	-	-	-	-	MODIFIER	-	-1	-	SNV	PDDC1	HGNC	26616	YES	CCDS7713.1	-	ENST00000319863.8:c.*1918A>C	-	-	-	-	-	-
chr11:769001	chr11	769001	769001	A	G	0	146	136	0	10	0	0.0684931506849315	184	162	0	22	0	0.119565217391304	0.136479451330474	0.158693580861128	nonsignificant	ENSG00000177225	ENST00000319863	Transcript	3_prime_UTR_variant	2581	-	-	-	-	-	MODIFIER	-	-1	-	SNV	PDDC1	HGNC	26616	YES	CCDS7713.1	-	ENST00000319863.8:c.*1896A>C	-	-	-	-	-	-
chr11:769044	chr11	769044	769044	A	G	0	120	115	0	5	0	0.0416666666666667	124	112	0	12	0	0.0967741935483871	0.130271743205715	0.152387975622895	nonsignificant	ENSG00000177225	ENST00000319863	Transcript	3_prime_UTR_variant	2538	-	-	-	-	-	MODIFIER	-	-1	-	SNV	PDDC1	HGNC	26616	YES	CCDS7713.1	-	ENST00000319863.8:c.*1853A>C	-	-	-	-	-	-
chr11:769403	chr11	769403	769403	A	G	0	190	114	0	76	0	0.4	190	72	0	118	0	0.621052631578947	2.40928384852547e-05	7.55687268788607e-05	significant	ENSG00000177225	ENST00000319863	Transcript	3_prime_UTR_variant	2179	-	-	-	-	-	MODIFIER	-	-1	-	SNV	PDDC1	HGNC	26616	YES	CCDS7713.1	-	ENST00000319863.8:c.*1494A>C	-	-	-	-	-	-
chr11:77780674	chr11	77780674	77780674	A	G	0	78	78	0	0	0	0	73	66	0	7	0	0.0958904109589041	0.00528311626791099	0.010050029970685	nonsignificant	ENSG00000151366	ENST00000281031	Transcript	3_prime_UTR_variant	1194	-	-	-	-	-	MODIFIER	-	-1	-	SNV	NDUFC2	HGNC	7706	YES	CCDS8257.1	-	ENST00000281031.4:c.*359A>C	-	-	-	-	-	-
chr11:8123822	chr11	8123822	8123822	A	G	1	92	92	0	0	0	0	182	163	0	19	0	0.104395604395604	0.000557173641961662	0.00136169668104132	significant	ENSG00000166402	ENST00000305253	Transcript	3_prime_UTR_variant	2583	-	-	-	-	-	MODIFIER	-	1	-	SNV	TUB	HGNC	12406	YES	CCDS7786.1	1	ENST00000305253.4:c.*656A>G	-	-	-	-	-	-
chr11:8125417	chr11	8125417	8125417	A	G	1	185	185	0	0	0	0	307	291	0	16	0	0.0521172638436482	0.000834239417624404	0.0019272711987925	significant	ENSG00000166402	ENST00000305253	Transcript	3_prime_UTR_variant	4178	-	-	-	-	-	MODIFIER	-	1	-	SNV	TUB	HGNC	12406	YES	CCDS7786.1	1	ENST00000305253.4:c.*2251A>G	-	-	-	-	-	-
chr11:8125585	chr11	8125585	8125585	A	G	1	194	194	0	0	0	0	325	298	0	27	0	0.0830769230769231	4.07154534509393e-06	1.46165056422196e-05	significant	ENSG00000166402	ENST00000305253	Transcript	3_prime_UTR_variant	4346	-	-	-	-	-	MODIFIER	-	1	-	SNV	TUB	HGNC	12406	YES	CCDS7786.1	1	ENST00000305253.4:c.*2419A>G	-	-	-	-	-	-
chr11:822581	chr11	822581	822581	A	G	1	573	573	0	0	0	0	586	545	0	41	0	0.0699658703071672	4.86059244166622e-13	3.53136920251668e-12	significant	ENSG00000177666	ENST00000336615	Transcript	missense_variant	873	671	224	K/R	aAg/aGg	-	MODERATE	-	1	-	SNV	PNPLA2	HGNC	30802	YES	CCDS7718.1	1	ENST00000336615.4:c.671A>G	ENSP00000337701.4:p.Lys224Arg	-	-	-	-	-
chr11:82643785	chr11	82643785	82643785	A	G	1	170	170	0	0	0	0	174	163	0	11	0	0.0632183908045977	0.000834609484495814	0.0019272711987925	significant	ENSG00000165490	ENST00000533655	Transcript	missense_variant	1617	1405	469	T/A	Act/Gct	rs1172337270,COSV61272731	MODERATE	-	1	-	SNV	C11orf82	HGNC	26351	YES	CCDS8263.1	-	ENST00000533655.1:c.1405A>G	ENSP00000435421.1:p.Thr469Ala	-	-	0,1	0,1	-
chr11:82997073	chr11	82997073	82997073	A	G	0	79	79	0	0	0	0	108	102	0	6	0	0.0555555555555556	0.0400138864415063	0.0564156181115891	nonsignificant	ENSG00000137500	ENST00000529689	Transcript	5_prime_UTR_variant	378	-	-	-	-	-	MODIFIER	-	-1	-	SNV	CCDC90B	HGNC	28108	YES	CCDS8266.1	-	ENST00000529689.1:c.-58A>C	-	-	-	-	-	-
chr11:840183	chr11	840183	840183	A	G	0	325	325	0	0	0	0	177	167	0	10	0	0.0564971751412429	2.50859372275434e-05	7.8568272607086e-05	significant	ENSG00000177700	ENST00000322028	Transcript	3_prime_UTR_variant	430	-	-	-	-	-	MODIFIER	-	-1	-	SNV	POLR2L	HGNC	9199	YES	CCDS7720.1	-	ENST00000322028.4:c.*189A>C	-	-	-	-	-	-
chr11:8707917	chr11	8707917	8707917	A	G	1	100	99	0	1	0	0.01	120	110	0	10	0	0.0833333333333333	0.0131991464635056	0.0222567391357233	nonsignificant	ENSG00000166441	ENST00000314138	Transcript	3_prime_UTR_variant	1414	-	-	-	-	-	MODIFIER	-	1	-	SNV	RPL27A	HGNC	10329	YES	CCDS7790.1	-	ENST00000314138.6:c.*564A>G	-	-	-	-	-	-
chr11:8708782	chr11	8708782	8708782	A	G	1	118	59	0	59	0	0.5	103	42	0	61	0	0.592233009708738	0.178678843407933	0.198691749736025	nonsignificant	ENSG00000166441	ENST00000314138	Transcript	3_prime_UTR_variant	2279	-	-	-	-	rs991687462	MODIFIER	-	1	-	SNV	RPL27A	HGNC	10329	YES	CCDS7790.1	-	ENST00000314138.6:c.*1429A>G	-	-	-	-	-	-
chr11:8708785	chr11	8708785	8708785	A	G	1	116	99	0	17	0	0.146551724137931	101	76	0	25	0	0.247524752475248	0.0842335533564808	0.10503378281929	nonsignificant	ENSG00000166441	ENST00000314138	Transcript	3_prime_UTR_variant	2282	-	-	-	-	-	MODIFIER	-	1	-	SNV	RPL27A	HGNC	10329	YES	CCDS7790.1	-	ENST00000314138.6:c.*1432A>G	-	-	-	-	-	-
chr11:8708825	chr11	8708825	8708825	A	G	1	87	48	0	39	0	0.448275862068966	63	20	0	43	0	0.682539682539683	0.00497042740601536	0.00955610525584951	significant	ENSG00000166441	ENST00000314138	Transcript	3_prime_UTR_variant	2322	-	-	-	-	-	MODIFIER	-	1	-	SNV	RPL27A	HGNC	10329	YES	CCDS7790.1	-	ENST00000314138.6:c.*1472A>G	-	-	-	-	-	-
chr11:94149108	chr11	94149108	94149108	A	G	0	73	69	0	4	0	0.0547945205479452	78	65	0	13	0	0.166666666666667	0.0388190446390173	0.0550215523217923	nonsignificant	ENSG00000020922	ENST00000323929	Transcript	downstream_gene_variant	-	-	-	-	-	-	MODIFIER	3787	-1	-	SNV	MRE11A	HGNC	7230	YES	CCDS8299.1	1	-	-	-	-	-	-	-
chr11:9446523	chr11	9446523	9446523	A	G	1	782	781	0	0	1	0	1223	1137	0	86	0	0.0703188879803761	1.46667682273189e-19	1.58223317846228e-18	significant	ENSG00000205339	ENST00000379719	Transcript	missense_variant	1346	1204	402	S/G	Agt/Ggt	-	MODERATE	-	1	-	SNV	IPO7	HGNC	9852	YES	CCDS31425.1	-	ENST00000379719.3:c.1204A>G	ENSP00000369042.3:p.Ser402Gly	-	-	-	-	-
chr12:101021330	chr12	101021330	101021330	A	G	1	93	90	0	3	0	0.032258064516129	119	103	0	16	0	0.134453781512605	0.0136028255253997	0.0228245367810319	nonsignificant	ENSG00000139354	ENST00000539410	Transcript	downstream_gene_variant	-	-	-	-	-	-	MODIFIER	2647	1	-	SNV	GAS2L3	HGNC	27475	YES	CCDS9079.1	-	-	-	-	-	-	-	-
chr12:102091740	chr12	102091740	102091740	A	G	1	315	315	0	0	0	0	297	244	0	51	2	0.171717171717172	7.05691994103764e-18	6.91448669452129e-17	significant	ENSG00000111666	ENST00000229266	Transcript	missense_variant	336	101	34	Y/C	tAc/tGc	rs763416998	MODERATE	-	1	-	SNV	CHPT1	HGNC	17852	YES	CCDS9086.1	-	ENST00000229266.3:c.101A>G	ENSP00000229266.3:p.Tyr34Cys	-	-	-	-	-
chr12:10374654	chr12	10374654	10374654	A	G	1	261	261	0	0	0	0	470	440	0	30	0	0.0638297872340425	1.77137335240869e-06	6.69673182432737e-06	significant	ENSG00000139112	ENST00000266458	Transcript	3_prime_UTR_variant	882	-	-	-	-	rs1215628223	MODIFIER	-	1	-	SNV	GABARAPL1	HGNC	4068	YES	CCDS8620.1	-	ENST00000266458.5:c.*203A>G	-	-	-	-	-	-
chr12:104381597	chr12	104381597	104381597	A	G	1	174	174	0	0	0	0	140	112	0	28	0	0.2	2.87344105230988e-11	1.79990325153487e-10	significant	ENSG00000139372	ENST00000392872	Transcript	3_prime_UTR_variant	2196	-	-	-	-	-	MODIFIER	-	1	-	SNV	TDG	HGNC	11700	YES	CCDS9095.1	-	ENST00000392872.3:c.*729A>G	-	-	-	-	-	-
chr12:104742827	chr12	104742827	104742827	A	G	1	1208	957	0	251	0	0.207781456953642	1185	847	0	338	0	0.285232067510549	1.230258314941e-05	4.07415776854881e-05	significant	ENSG00000198431	ENST00000525566	Transcript	3_prime_UTR_variant	2602	-	-	-	-	rs1593896947	MODIFIER	-	1	-	SNV	TXNRD1	HGNC	12437	YES	CCDS53820.1	-	ENST00000525566.1:c.*628A>G	-	-	-	-	-	-
chr12:105567578	chr12	105567578	105567578	A	G	0	121	121	0	0	0	0	193	180	0	13	0	0.0673575129533679	0.00224308900954613	0.00472043164964585	significant	ENSG00000136051	ENST00000332180	Transcript	downstream_gene_variant	-	-	-	-	-	-	MODIFIER	4666	1	-	SNV	KIAA1033	HGNC	29174	YES	CCDS41826.1	1	-	-	-	-	-	-	-
chr12:105600915	chr12	105600915	105600915	A	G	0	104	104	0	0	0	0	139	122	0	17	0	0.122302158273381	5.47909441288384e-05	0.000159446126238691	significant	ENSG00000136044	ENST00000551662	Transcript	missense_variant	634	563	188	F/S	tTc/tCc	-	MODERATE	-	-1	-	SNV	APPL2	HGNC	18242	YES	CCDS58276.1	-	ENST00000551662.1:c.563A>C	ENSP00000446917.1:p.Phe188Ser	-	-	-	-	-
chr12:108917101	chr12	108917101	108917101	A	G	0	406	406	0	0	0	0	451	422	0	29	0	0.0643015521064302	5.51374719770186e-09	2.77768019204981e-08	significant	ENSG00000075856	ENST00000228284	Transcript	3_prime_UTR_variant	3260	-	-	-	-	-	MODIFIER	-	-1	-	SNV	SART3	HGNC	16860	YES	CCDS9117.1	1	ENST00000228284.3:c.*133A>C	-	-	-	-	-	-
chr12:110289479	chr12	110289479	110289479	A	G	0	173	172	0	1	0	0.00578034682080925	213	201	0	12	0	0.0563380281690141	0.008012603067401	0.0143101339063282	nonsignificant	ENSG00000139433	ENST00000318348	Transcript	3_prime_UTR_variant	1625	-	-	-	-	-	MODIFIER	-	-1	-	SNV	GLTP	HGNC	24867	YES	CCDS9136.1	-	ENST00000318348.4:c.*881A>C	-	-	-	-	-	-
chr12:110295378	chr12	110295378	110295378	A	G	0	207	207	0	0	0	0	268	248	0	20	0	0.0746268656716418	8.79721789690197e-06	2.99694695817904e-05	significant	ENSG00000139433	ENST00000318348	Transcript	synonymous_variant	363	249	83	A	gcT/gcC	-	LOW	-	-1	-	SNV	GLTP	HGNC	24867	YES	CCDS9136.1	-	ENST00000318348.4:c.249A>C	ENSP00000315263.3:p.Ala83%3D	-	-	-	-	-
chr12:110475434	chr12	110475434	110475434	A	G	1	129	129	0	0	0	0	143	129	0	14	0	0.0979020979020979	0.000109440487916293	0.000303985542508715	significant	ENSG00000076513	ENST00000261739	Transcript	3_prime_UTR_variant	2014	-	-	-	-	-	MODIFIER	-	1	-	SNV	ANKRD13A	HGNC	21268	YES	CCDS9140.1	-	ENST00000261739.4:c.*75A>G	-	-	-	-	-	-
chr12:110787909	chr12	110787909	110787909	A	G	1	165	165	0	0	0	0	238	224	0	14	0	0.0588235294117647	0.000594952627910384	0.00144575519137267	significant	ENSG00000174437	ENST00000539276	Transcript	downstream_gene_variant	-	-	-	-	-	-	MODIFIER	2778	1	-	SNV	ATP2A2	HGNC	812	YES	CCDS9144.1	1	-	-	-	-	-	-	-
chr12:112946122	chr12	112946122	112946122	A	G	1	1140	1140	0	0	0	0	1307	1220	0	87	0	0.0665646518745218	9.69349137473066e-25	1.32726266515543e-23	significant	ENSG00000179295	ENST00000351677	Transcript	3_prime_UTR_variant	4506	-	-	-	-	-	MODIFIER	-	1	-	SNV	PTPN11	HGNC	9644	YES	CCDS9163.1	1	ENST00000351677.2:c.*2526A>G	-	-	-	-	-	-
chr12:113827651	chr12	113827651	113827651	A	G	1	86	86	0	0	0	0	139	115	0	24	0	0.172661870503597	6.47535660966093e-06	2.23446877515925e-05	significant	ENSG00000151176	ENST00000280800	Transcript	downstream_gene_variant	-	-	-	-	-	-	MODIFIER	448	1	-	SNV	PLBD2	HGNC	27283	YES	CCDS9168.1	-	-	-	-	-	-	-	-
chr12:114397166	chr12	114397166	114397166	A	G	0	203	203	0	0	0	0	150	141	0	9	0	0.06	0.000391960623943488	0.000991976176236126	significant	ENSG00000122965	ENST00000545145	Transcript	missense_variant	501	422	141	L/P	cTg/cCg	-	MODERATE	-	-1	-	SNV	RBM19	HGNC	29098	YES	CCDS9172.1	-	ENST00000545145.2:c.422A>C	ENSP00000442053.2:p.Leu141Pro	-	-	-	-	-
chr12:118470350	chr12	118470350	118470350	A	G	1	141	139	0	2	0	0.0141843971631206	109	98	0	11	0	0.100917431192661	0.00289438580001747	0.00594462314311281	significant	ENSG00000176871	ENST00000315436	Transcript	downstream_gene_variant	-	-	-	-	-	rs1593458632	MODIFIER	362	-1	-	SNV	WSB2	HGNC	19222	YES	CCDS9186.1	-	-	-	-	-	-	-	-
chr12:118684592	chr12	118684592	118684592	A	G	1	379	379	0	0	0	0	645	415	0	230	0	0.356589147286822	4.81312161700637e-55	1.2851034717407e-53	significant	ENSG00000135090	ENST00000392533	Transcript	intron_variant	-	-	-	-	-	-	MODIFIER	-	-1	-	SNV	TAOK3	HGNC	18133	YES	CCDS9188.1	-	ENST00000392533.3:c.121-1822T>C	-	-	-	-	-	-
chr12:120898553	chr12	120898553	120898553	A	G	1	460	299	0	161	0	0.35	481	246	2	233	0	0.484407484407484	2.31912907974618e-05	7.31707491039564e-05	significant	ENSG00000257218	ENST00000551765	Transcript	3_prime_UTR_variant	1245	-	-	-	-	rs3205956	MODIFIER	-	1	-	SNV	GATC	HGNC	25068	YES	CCDS31911.1	-	ENST00000551765.1:c.*791A>G	-	-	-	-	-	-
chr12:120898714	chr12	120898714	120898714	A	G	1	354	86	0	268	0	0.757062146892655	432	32	0	400	0	0.925925925925926	4.97190700491245e-11	3.04297804082894e-10	significant	ENSG00000257218	ENST00000551765	Transcript	3_prime_UTR_variant	1406	-	-	-	-	-	MODIFIER	-	1	-	SNV	GATC	HGNC	25068	YES	CCDS31911.1	-	ENST00000551765.1:c.*952A>G	-	-	-	-	-	-
chr12:120898729	chr12	120898729	120898729	A	G	1	338	289	0	49	0	0.144970414201183	341	234	0	107	0	0.313782991202346	1.63949721513032e-07	7.01796803911494e-07	significant	ENSG00000257218	ENST00000551765	Transcript	3_prime_UTR_variant	1421	-	-	-	-	-	MODIFIER	-	1	-	SNV	GATC	HGNC	25068	YES	CCDS31911.1	-	ENST00000551765.1:c.*967A>G	-	-	-	-	-	-
chr12:120898998	chr12	120898998	120898998	A	G	1	542	506	0	36	0	0.0664206642066421	606	530	0	76	0	0.125412541254125	0.000941051334959457	0.00215212596517495	significant	ENSG00000257218	ENST00000551765	Transcript	3_prime_UTR_variant	1690	-	-	-	-	-	MODIFIER	-	1	-	SNV	GATC	HGNC	25068	YES	CCDS31911.1	-	ENST00000551765.1:c.*1236A>G	-	-	-	-	-	-
chr12:120898999	chr12	120898999	120898999	A	G	1	547	460	0	87	0	0.159049360146252	618	484	0	134	0	0.216828478964401	0.0134161337553742	0.0225822393234668	nonsignificant	ENSG00000257218	ENST00000551765	Transcript	3_prime_UTR_variant	1691	-	-	-	-	-	MODIFIER	-	1	-	SNV	GATC	HGNC	25068	YES	CCDS31911.1	-	ENST00000551765.1:c.*1237A>G	-	-	-	-	-	-
chr12:120899075	chr12	120899075	120899075	A	G	1	418	146	0	271	1	0.648325358851675	449	115	0	334	0	0.743875278396437	0.00300732523129304	0.00613214993808401	significant	ENSG00000257218	ENST00000551765	Transcript	3_prime_UTR_variant	1767	-	-	-	-	-	MODIFIER	-	1	-	SNV	GATC	HGNC	25068	YES	CCDS31911.1	-	ENST00000551765.1:c.*1313A>G	-	-	-	-	-	-
chr12:120899168	chr12	120899168	120899168	A	G	1	515	501	0	14	0	0.0271844660194175	656	575	0	81	0	0.123475609756098	4.842482966542e-10	2.67967451205537e-09	significant	ENSG00000257218	ENST00000551765	Transcript	3_prime_UTR_variant	1860	-	-	-	-	-	MODIFIER	-	1	-	SNV	GATC	HGNC	25068	YES	CCDS31911.1	-	ENST00000551765.1:c.*1406A>G	-	-	-	-	-	-
chr12:121136364	chr12	121136364	121136364	A	G	1	540	540	0	0	0	0	680	643	0	37	0	0.0544117647058824	3.08820611130657e-10	1.7358969088818e-09	significant	ENSG00000110917	ENST00000228506	Transcript	3_prime_UTR_variant	3323	-	-	-	-	-	MODIFIER	-	1	-	SNV	MLEC	HGNC	28973	YES	CCDS9206.1	-	ENST00000228506.3:c.*2016A>G	-	-	-	-	-	-
chr12:121158416	chr12	121158416	121158416	A	G	1	97	97	0	0	0	0	119	113	0	6	0	0.0504201680672269	0.03389971031808	0.0490265789983016	nonsignificant	ENSG00000175970	ENST00000344651	Transcript	3_prime_UTR_variant	1377	-	-	-	-	-	MODIFIER	-	1	-	SNV	UNC119B	HGNC	16488	YES	CCDS31914.1	-	ENST00000344651.4:c.*581A>G	-	-	-	-	-	-
chr12:121160093	chr12	121160093	121160093	A	G	1	334	334	0	0	0	0	504	468	0	36	0	0.0714285714285714	1.34363497889916e-08	6.50794629235513e-08	significant	ENSG00000175970	ENST00000344651	Transcript	3_prime_UTR_variant	3054	-	-	-	-	-	MODIFIER	-	1	-	SNV	UNC119B	HGNC	16488	YES	CCDS31914.1	-	ENST00000344651.4:c.*2258A>G	-	-	-	-	-	-
chr12:121861823	chr12	121861823	121861823	A	G	1	272	272	0	0	0	0	266	231	0	35	0	0.131578947368421	5.86127249559436e-12	3.93700567628602e-11	significant	ENSG00000170633	ENST00000392465	Transcript	3_prime_UTR_variant	1723	-	-	-	-	-	MODIFIER	-	1	-	SNV	RNF34	HGNC	17297	YES	CCDS9221.1	-	ENST00000392465.3:c.*444A>G	-	-	-	-	-	-
chr12:123346433	chr12	123346433	123346433	A	G	1	113	113	0	0	0	0	165	131	0	34	0	0.206060606060606	5.50774140542093e-09	2.77768019204981e-08	significant	ENSG00000130787	ENST00000253083	Transcript	3_prime_UTR_variant	3465	-	-	-	-	rs1417513522	MODIFIER	-	1	-	SNV	HIP1R	HGNC	18415	YES	CCDS31922.1	-	ENST00000253083.4:c.*133A>G	-	-	-	-	-	-
chr12:123466301	chr12	123466301	123466301	A	G	1	2123	2120	0	2	1	0.000942063118228921	1920	1746	0	174	0	0.090625	3.51226717502766e-55	9.49645909602416e-54	significant	ENSG00000150967	ENST00000542678	Transcript	upstream_gene_variant	-	-	-	-	-	rs1353371188	MODIFIER	105	-1	-	SNV	ABCB9	HGNC	50	YES	CCDS9241.1	-	-	-	-	-	-	-	-
chr12:123639628	chr12	123639628	123639628	A	G	0	72	72	0	0	0	0	135	127	0	8	0	0.0592592592592593	0.052654647097388	0.0707805702957966	nonsignificant	ENSG00000051825	ENST00000392425	Transcript	downstream_gene_variant	-	-	-	-	-	-	MODIFIER	1320	-1	-	SNV	MPHOSPH9	HGNC	7215	YES	-	-	-	-	-	-	-	-	-
chr12:124106076	chr12	124106076	124106076	A	G	0	426	424	0	2	0	0.00469483568075117	359	309	0	50	0	0.139275766016713	6.44539674543416e-16	5.57383297499894e-15	significant	ENSG00000111361	ENST00000424014	Transcript	3_prime_UTR_variant	1354	-	-	-	-	-	MODIFIER	-	-1	-	SNV	EIF2B1	HGNC	3257	YES	CCDS31924.1	1	ENST00000424014.2:c.*227A>C	-	-	-	-	-	-
chr12:125298797	chr12	125298797	125298797	A	G	0	790	790	0	0	0	0	918	787	0	131	0	0.142701525054466	8.46488271928436e-38	1.57225995551229e-36	significant	ENSG00000073060	ENST00000261693	Transcript	missense_variant	708	581	194	F/S	tTc/tCc	-	MODERATE	-	-1	-	SNV	SCARB1	HGNC	1664	YES	CCDS9259.1	1	ENST00000261693.6:c.581A>C	ENSP00000261693.6:p.Phe194Ser	-	-	-	-	-
chr12:125511958	chr12	125511958	125511958	A	G	1	205	105	0	100	0	0.48780487804878	247	100	0	147	0	0.595141700404858	0.0232130255705445	0.0355433853897369	nonsignificant	ENSG00000184992	ENST00000341446	Transcript	3_prime_UTR_variant	2829	-	-	-	-	rs1421209837	MODIFIER	-	1	-	SNV	BRI3BP	HGNC	14251	YES	CCDS9262.1	-	ENST00000341446.8:c.*1982A>G	-	-	-	-	-	-
chr12:125511967	chr12	125511967	125511967	A	G	1	216	165	0	51	0	0.236111111111111	258	182	0	76	0	0.294573643410853	0.175911007444228	0.196007257120955	nonsignificant	ENSG00000184992	ENST00000341446	Transcript	3_prime_UTR_variant	2838	-	-	-	-	rs1477346984	MODIFIER	-	1	-	SNV	BRI3BP	HGNC	14251	YES	CCDS9262.1	-	ENST00000341446.8:c.*1991A>G	-	-	-	-	-	-
chr12:125512034	chr12	125512034	125512034	A	G	1	190	169	0	21	0	0.110526315789474	212	174	0	38	0	0.179245283018868	0.0659707347362131	0.0853503872783471	nonsignificant	ENSG00000184992	ENST00000341446	Transcript	3_prime_UTR_variant	2905	-	-	-	-	rs990308871	MODIFIER	-	1	-	SNV	BRI3BP	HGNC	14251	YES	CCDS9262.1	-	ENST00000341446.8:c.*2058A>G	-	-	-	-	-	-
chr12:125512073	chr12	125512073	125512073	A	G	1	137	84	0	52	1	0.37956204379562	154	85	0	69	0	0.448051948051948	0.28378359920542	0.296847094957285	nonsignificant	ENSG00000184992	ENST00000341446	Transcript	3_prime_UTR_variant	2944	-	-	-	-	-	MODIFIER	-	1	-	SNV	BRI3BP	HGNC	14251	YES	CCDS9262.1	-	ENST00000341446.8:c.*2097A>G	-	-	-	-	-	-
chr12:125512168	chr12	125512168	125512168	A	G	1	82	82	0	0	0	0	173	163	0	10	0	0.0578034682080925	0.033157905958241	0.0481287476358105	nonsignificant	ENSG00000184992	ENST00000341446	Transcript	3_prime_UTR_variant	3039	-	-	-	-	-	MODIFIER	-	1	-	SNV	BRI3BP	HGNC	14251	YES	CCDS9262.1	-	ENST00000341446.8:c.*2192A>G	-	-	-	-	-	-
chr12:125512494	chr12	125512494	125512494	A	G	1	133	119	0	14	0	0.105263157894737	266	224	0	42	0	0.157894736842105	0.171042231686332	0.190980766796657	nonsignificant	ENSG00000184992	ENST00000341446	Transcript	3_prime_UTR_variant	3365	-	-	-	-	-	MODIFIER	-	1	-	SNV	BRI3BP	HGNC	14251	YES	CCDS9262.1	-	ENST00000341446.8:c.*2518A>G	-	-	-	-	-	-
chr12:125512495	chr12	125512495	125512495	A	G	1	135	87	0	48	0	0.355555555555556	280	152	0	128	0	0.457142857142857	0.0564752929759001	0.0752064998731437	nonsignificant	ENSG00000184992	ENST00000341446	Transcript	3_prime_UTR_variant	3366	-	-	-	-	-	MODIFIER	-	1	-	SNV	BRI3BP	HGNC	14251	YES	CCDS9262.1	-	ENST00000341446.8:c.*2519A>G	-	-	-	-	-	-
chr12:1311560	chr12	1311560	1311560	A	G	1	181	164	0	17	0	0.0939226519337017	1321	1090	0	231	0	0.174867524602574	0.00528379384694721	0.010050029970685	nonsignificant	ENSG00000082805	ENST00000397203	Transcript	intron_variant	-	-	-	-	-	-	MODIFIER	-	1	-	SNV	ERC1	HGNC	17072	YES	CCDS8508.1	1	ENST00000397203.2:c.2351+12342A>G	-	-	-	-	-	-
chr12:1311658	chr12	1311658	1311658	A	G	1	186	168	0	18	0	0.0967741935483871	1434	1158	0	276	0	0.192468619246862	0.00112266780516751	0.00252688981226322	significant	ENSG00000082805	ENST00000397203	Transcript	intron_variant	-	-	-	-	-	-	MODIFIER	-	1	-	SNV	ERC1	HGNC	17072	YES	CCDS8508.1	1	ENST00000397203.2:c.2351+12440A>G	-	-	-	-	-	-
chr12:1311664	chr12	1311664	1311664	A	G	1	183	160	0	23	0	0.12568306010929	1385	1079	0	306	0	0.220938628158845	0.00262097661671174	0.00543534568281191	significant	ENSG00000082805	ENST00000397203	Transcript	intron_variant	-	-	-	-	-	-	MODIFIER	-	1	-	SNV	ERC1	HGNC	17072	YES	CCDS8508.1	1	ENST00000397203.2:c.2351+12446A>G	-	-	-	-	-	-
chr12:1311665	chr12	1311665	1311665	A	G	1	192	181	0	11	0	0.0572916666666667	1460	1264	0	195	1	0.133561643835616	0.00160398876599265	0.00347124620482301	significant	ENSG00000082805	ENST00000397203	Transcript	intron_variant	-	-	-	-	-	-	MODIFIER	-	1	-	SNV	ERC1	HGNC	17072	YES	CCDS8508.1	1	ENST00000397203.2:c.2351+12447A>G	-	-	-	-	-	-
chr12:1311670	chr12	1311670	1311670	A	G	1	200	189	0	11	0	0.055	1509	1335	0	174	0	0.115308151093439	0.00756748820645171	0.0136176535880209	nonsignificant	ENSG00000082805	ENST00000397203	Transcript	intron_variant	-	-	-	-	-	-	MODIFIER	-	1	-	SNV	ERC1	HGNC	17072	YES	CCDS8508.1	1	ENST00000397203.2:c.2351+12452A>G	-	-	-	-	-	-
chr12:1311700	chr12	1311700	1311700	A	G	1	186	174	0	12	0	0.0645161290322581	1331	888	0	443	0	0.332832456799399	1.16513113275215e-16	1.07272418084422e-15	significant	ENSG00000082805	ENST00000397203	Transcript	intron_variant	-	-	-	-	-	rs1038082433	MODIFIER	-	1	-	SNV	ERC1	HGNC	17072	YES	CCDS8508.1	1	ENST00000397203.2:c.2351+12482A>G	-	-	-	-	-	-
chr12:1311702	chr12	1311702	1311702	A	G	1	182	173	0	9	0	0.0494505494505494	1317	1170	0	147	0	0.111617312072893	0.00905128975677553	0.0158993050332833	nonsignificant	ENSG00000082805	ENST00000397203	Transcript	intron_variant	-	-	-	-	-	-	MODIFIER	-	1	-	SNV	ERC1	HGNC	17072	YES	CCDS8508.1	1	ENST00000397203.2:c.2351+12484A>G	-	-	-	-	-	-
chr12:1311752	chr12	1311752	1311752	A	G	1	134	128	0	6	0	0.0447761194029851	1013	889	0	124	0	0.122408687068115	0.00551860196656447	0.0104593911274017	nonsignificant	ENSG00000082805	ENST00000397203	Transcript	intron_variant	-	-	-	-	-	-	MODIFIER	-	1	-	SNV	ERC1	HGNC	17072	YES	CCDS8508.1	1	ENST00000397203.2:c.2351+12534A>G	-	-	-	-	-	-
chr12:1311755	chr12	1311755	1311755	A	G	1	148	91	0	57	0	0.385135135135135	1220	381	0	839	0	0.687704918032787	1.7824167649226e-12	1.25238230587983e-11	significant	ENSG00000082805	ENST00000397203	Transcript	intron_variant	-	-	-	-	-	rs1031347458	MODIFIER	-	1	-	SNV	ERC1	HGNC	17072	YES	CCDS8508.1	1	ENST00000397203.2:c.2351+12537A>G	-	-	-	-	-	-
chr12:1311772	chr12	1311772	1311772	A	G	1	139	125	0	14	0	0.100719424460432	1263	1064	0	199	0	0.157561361836896	0.081558972966389	0.102295928512159	nonsignificant	ENSG00000082805	ENST00000397203	Transcript	intron_variant	-	-	-	-	-	-	MODIFIER	-	1	-	SNV	ERC1	HGNC	17072	YES	CCDS8508.1	1	ENST00000397203.2:c.2351+12554A>G	-	-	-	-	-	-
chr12:1311798	chr12	1311798	1311798	A	G	1	167	164	0	3	0	0.0179640718562874	1478	1145	0	333	0	0.225304465493911	7.96472301542942e-14	6.14175031081489e-13	significant	ENSG00000082805	ENST00000397203	Transcript	intron_variant	-	-	-	-	-	-	MODIFIER	-	1	-	SNV	ERC1	HGNC	17072	YES	CCDS8508.1	1	ENST00000397203.2:c.2351+12580A>G	-	-	-	-	-	-
chr12:1312285	chr12	1312285	1312285	A	G	1	201	191	0	10	0	0.0497512437810945	1559	1322	0	237	0	0.152020525978191	2.07607560988417e-05	6.61865298912326e-05	significant	ENSG00000082805	ENST00000397203	Transcript	intron_variant	-	-	-	-	-	-	MODIFIER	-	1	-	SNV	ERC1	HGNC	17072	YES	CCDS8508.1	1	ENST00000397203.2:c.2351+13067A>G	-	-	-	-	-	-
chr12:1312341	chr12	1312341	1312341	A	G	1	232	216	0	16	0	0.0689655172413793	1652	1450	0	201	1	0.121670702179177	0.0157634556608098	0.0256832504130356	nonsignificant	ENSG00000082805	ENST00000397203	Transcript	intron_variant	-	-	-	-	-	-	MODIFIER	-	1	-	SNV	ERC1	HGNC	17072	YES	CCDS8508.1	1	ENST00000397203.2:c.2351+13123A>G	-	-	-	-	-	-
chr12:1312365	chr12	1312365	1312365	A	G	1	172	162	0	10	0	0.0581395348837209	1265	1099	0	166	0	0.131225296442688	0.00422805277424806	0.00827963658665947	significant	ENSG00000082805	ENST00000397203	Transcript	intron_variant	-	-	-	-	-	-	MODIFIER	-	1	-	SNV	ERC1	HGNC	17072	YES	CCDS8508.1	1	ENST00000397203.2:c.2351+13147A>G	-	-	-	-	-	-
chr12:1312404	chr12	1312404	1312404	A	G	1	187	166	0	21	0	0.112299465240642	1172	944	1	227	0	0.193686006825939	0.00593389745423851	0.011118249966889	nonsignificant	ENSG00000082805	ENST00000397203	Transcript	intron_variant	-	-	-	-	-	-	MODIFIER	-	1	-	SNV	ERC1	HGNC	17072	YES	CCDS8508.1	1	ENST00000397203.2:c.2351+13186A>G	-	-	-	-	-	-
chr12:1312421	chr12	1312421	1312421	A	G	1	136	133	0	3	0	0.0220588235294118	859	764	0	95	0	0.110593713620489	0.000509138026828887	0.00126750445839919	significant	ENSG00000082805	ENST00000397203	Transcript	intron_variant	-	-	-	-	-	-	MODIFIER	-	1	-	SNV	ERC1	HGNC	17072	YES	CCDS8508.1	1	ENST00000397203.2:c.2351+13203A>G	-	-	-	-	-	-
chr12:1312433	chr12	1312433	1312433	A	G	1	132	110	0	22	0	0.166666666666667	734	445	0	289	0	0.393732970027248	2.1365336843939e-07	8.98353533438064e-07	significant	ENSG00000082805	ENST00000397203	Transcript	intron_variant	-	-	-	-	-	-	MODIFIER	-	1	-	SNV	ERC1	HGNC	17072	YES	CCDS8508.1	1	ENST00000397203.2:c.2351+13215A>G	-	-	-	-	-	-
chr12:1312444	chr12	1312444	1312444	A	G	1	131	123	0	8	0	0.0610687022900763	739	574	0	164	1	0.22192151556157	4.25200106076642e-06	1.51877496083563e-05	significant	ENSG00000082805	ENST00000397203	Transcript	intron_variant	-	-	-	-	-	-	MODIFIER	-	1	-	SNV	ERC1	HGNC	17072	YES	CCDS8508.1	1	ENST00000397203.2:c.2351+13226A>G	-	-	-	-	-	-
chr12:132636064	chr12	132636064	132636064	A	G	1	658	658	0	0	0	0	490	463	0	27	0	0.0551020408163265	6.82056662277079e-11	4.11546053848543e-10	significant	ENSG00000184967	ENST00000330579	Transcript	missense_variant	1150	1109	370	K/R	aAg/aGg	-	MODERATE	-	1	-	SNV	NOC4L	HGNC	28461	YES	CCDS9277.1	-	ENST00000330579.1:c.1109A>G	ENSP00000328854.1:p.Lys370Arg	-	-	-	-	-
chr12:1329961	chr12	1329961	1329961	A	G	0	107	107	0	0	0	0	155	145	0	10	0	0.0645161290322581	0.00631994230483175	0.0117208530841533	nonsignificant	ENSG00000082805	ENST00000397203	Transcript	intron_variant	-	-	-	-	-	-	MODIFIER	-	1	-	SNV	ERC1	HGNC	17072	YES	CCDS8508.1	1	ENST00000397203.2:c.2352-15974T>G	-	-	-	-	-	-
chr12:133297904	chr12	133297904	133297904	A	G	1	658	443	0	215	0	0.326747720364742	606	338	0	268	0	0.442244224422442	2.95697368344405e-05	9.12730605178685e-05	significant	ENSG00000247077	ENST00000498926	Transcript	3_prime_UTR_variant	1418	-	-	-	-	-	MODIFIER	-	1	-	SNV	PGAM5	HGNC	28763	YES	CCDS53845.1	-	ENST00000498926.2:c.*490A>G	-	-	-	-	-	-
chr12:133298255	chr12	133298255	133298255	A	G	1	593	489	0	104	0	0.175379426644182	675	459	0	216	0	0.32	3.11478483702536e-09	1.60704840866816e-08	significant	ENSG00000247077	ENST00000498926	Transcript	3_prime_UTR_variant	1769	-	-	-	-	rs1237051572	MODIFIER	-	1	-	SNV	PGAM5	HGNC	28763	YES	CCDS53845.1	-	ENST00000498926.2:c.*841A>G	-	-	-	-	-	-
chr12:133348023	chr12	133348023	133348023	A	G	0	97	97	0	0	0	0	102	95	0	7	0	0.0686274509803922	0.0142076970891092	0.0237090945174511	nonsignificant	ENSG00000090615	ENST00000204726	Transcript	3_prime_UTR_variant	6724	-	-	-	-	-	MODIFIER	-	-1	-	SNV	GOLGA3	HGNC	4426	YES	CCDS9281.1	-	ENST00000204726.3:c.*1668A>C	-	-	-	-	-	-
chr12:133430157	chr12	133430157	133430157	A	G	0	136	136	0	0	0	0	131	75	0	56	0	0.427480916030534	2.22769930521545e-21	2.60019984477607e-20	significant	ENSG00000072609	ENST00000432561	Transcript	missense_variant,splice_region_variant	1342	1268	423	L/P	cTg/cCg	-	MODERATE	-	-1	-	SNV	CHFR	HGNC	20455	YES	CCDS53849.1	-	ENST00000432561.2:c.1268A>C	ENSP00000392395.2:p.Leu423Pro	-	-	-	-	-
chr12:24969805	chr12	24969805	24969805	A	G	0	136	136	0	0	0	0	257	238	0	19	0	0.0739299610894942	0.000312867735017051	0.00080906232687218	significant	ENSG00000060982	ENST00000539282	Transcript	downstream_gene_variant	-	-	-	-	-	-	MODIFIER	610	-1	-	SNV	BCAT1	HGNC	976	YES	CCDS53761.1	-	-	-	-	-	-	-	-
chr12:27090878	chr12	27090878	27090878	A	G	0	121	121	0	0	0	0	144	114	0	30	0	0.208333333333333	2.72967895703353e-09	1.41863607110064e-08	significant	ENSG00000064102	ENST00000261191	Transcript	5_prime_UTR_variant	377	-	-	-	-	-	MODIFIER	-	-1	-	SNV	ASUN	HGNC	20174	YES	CCDS8708.1	-	ENST00000261191.7:c.-161A>C	-	-	-	-	-	-
chr12:27181393	chr12	27181393	27181393	A	G	1	384	384	0	0	0	0	559	426	0	133	0	0.237924865831843	7.65233133534237e-34	1.3181757848622e-32	significant	ENSG00000152944	ENST00000282892	Transcript	stop_lost	464	434	145	*/W	tAg/tGg	-	HIGH	-	1	-	SNV	MED21	HGNC	11473	YES	CCDS8711.1	-	ENST00000282892.3:c.434A>G	ENSP00000282892.3:p.Ter145TrpextTer8	-	-	-	-	-
chr12:27183193	chr12	27183193	27183193	A	G	1	68	68	0	0	0	0	117	111	0	6	0	0.0512820512820513	0.086872034959598	0.107383487658392	nonsignificant	ENSG00000152944	ENST00000282892	Transcript	downstream_gene_variant	-	-	-	-	-	-	MODIFIER	511	1	-	SNV	MED21	HGNC	11473	YES	CCDS8711.1	-	-	-	-	-	-	-	-
chr12:27574223	chr12	27574223	27574223	A	G	1	80	78	0	2	0	0.025	106	97	0	9	0	0.0849056603773585	0.118658270191804	0.141092009400364	nonsignificant	ENSG00000029153	ENST00000266503	Transcript	downstream_gene_variant	-	-	-	-	-	-	MODIFIER	396	1	-	SNV	ARNTL2	HGNC	18984	YES	CCDS8712.1	-	-	-	-	-	-	-	-
chr12:27574317	chr12	27574317	27574317	A	G	1	92	85	0	7	0	0.0760869565217391	196	169	0	27	0	0.137755102040816	0.170350126125579	0.190407048353866	nonsignificant	ENSG00000029153	ENST00000266503	Transcript	downstream_gene_variant	-	-	-	-	-	-	MODIFIER	490	1	-	SNV	ARNTL2	HGNC	18984	YES	CCDS8712.1	-	-	-	-	-	-	-	-
chr12:27576447	chr12	27576447	27576447	A	G	1	63	55	0	8	0	0.126984126984127	79	62	0	17	0	0.215189873417722	0.190353638661915	0.209585243392706	nonsignificant	ENSG00000029153	ENST00000266503	Transcript	downstream_gene_variant	-	-	-	-	-	-	MODIFIER	2620	1	-	SNV	ARNTL2	HGNC	18984	YES	CCDS8712.1	-	-	-	-	-	-	-	-
chr12:27576469	chr12	27576469	27576469	A	G	1	91	58	0	33	0	0.362637362637363	102	58	0	44	0	0.431372549019608	0.377891481166747	0.382547963873067	nonsignificant	ENSG00000029153	ENST00000266503	Transcript	downstream_gene_variant	-	-	-	-	-	rs1592179016	MODIFIER	2642	1	-	SNV	ARNTL2	HGNC	18984	YES	CCDS8712.1	-	-	-	-	-	-	-	-
chr12:27953307	chr12	27953307	27953307	A	G	1	133	100	0	33	0	0.24812030075188	140	98	0	42	0	0.3	0.346277152894454	0.352885495506943	nonsignificant	ENSG00000087448	ENST00000381271	Transcript	3_prime_UTR_variant	4037	-	-	-	-	rs1020999875,COSV67145816	MODIFIER	-	1	-	SNV	KLHL42	HGNC	29252	YES	CCDS31763.1	-	ENST00000381271.2:c.*2208A>G	-	-	-	0,1	0,1	-
chr12:4597773	chr12	4597773	4597773	A	G	0	88	88	0	0	0	0	98	89	0	9	0	0.0918367346938776	0.0035558566999761	0.00710585325732179	significant	ENSG00000047621	ENST00000261250	Transcript	3_prime_UTR_variant	2947	-	-	-	-	-	MODIFIER	-	-1	-	SNV	C12orf4	HGNC	1184	YES	CCDS8528.1	1	ENST00000261250.3:c.*1200A>C	-	-	-	-	-	-
chr12:48362360	chr12	48362360	48362360	A	G	1	1807	1805	2	0	0	0	2505	2185	0	320	0	0.127744510978044	5.04681233587909e-80	1.89122651744522e-78	significant	ENSG00000134291	ENST00000429772	Transcript	3_prime_UTR_variant	1214	-	-	-	-	-	MODIFIER	-	1	-	SNV	TMEM106C	HGNC	28775	YES	CCDS8758.1	-	ENST00000429772.2:c.*348A>G	-	-	-	-	-	-
chr12:49331041	chr12	49331041	49331041	A	G	0	579	579	0	0	0	0	695	660	0	35	0	0.0503597122302158	4.38585100863022e-10	2.43329292322965e-09	significant	ENSG00000134287	ENST00000256682	Transcript	3_prime_UTR_variant	2570	-	-	-	-	-	MODIFIER	-	-1	-	SNV	ARF3	HGNC	654	YES	CCDS8774.1	-	ENST00000256682.4:c.*1689A>C	-	-	-	-	-	-
chr12:49331788	chr12	49331788	49331788	A	G	0	444	444	0	0	0	0	516	481	0	35	0	0.0678294573643411	2.51047650995256e-10	1.42996742006898e-09	significant	ENSG00000134287	ENST00000256682	Transcript	3_prime_UTR_variant	1823	-	-	-	-	-	MODIFIER	-	-1	-	SNV	ARF3	HGNC	654	YES	CCDS8774.1	-	ENST00000256682.4:c.*942A>C	-	-	-	-	-	-
chr12:50492753	chr12	50492753	50492753	A	G	1	1032	1032	0	0	0	0	1270	1113	0	156	1	0.122834645669291	5.59889515563471e-43	1.19592400524357e-41	significant	ENSG00000066117	ENST00000394963	Transcript	synonymous_variant	1916	1518	506	L	ttA/ttG	-	LOW	-	1	-	SNV	SMARCD1	HGNC	11106	YES	CCDS8797.2	1	ENST00000394963.4:c.1518A>G	ENSP00000378414.4:p.Leu506%3D	-	-	-	-	-
chr12:50494251	chr12	50494251	50494251	A	G	1	460	460	0	0	0	0	582	549	0	33	0	0.0567010309278351	3.97842419593593e-09	2.03299379964573e-08	significant	ENSG00000066117	ENST00000394963	Transcript	3_prime_UTR_variant	3414	-	-	-	-	-	MODIFIER	-	1	-	SNV	SMARCD1	HGNC	11106	YES	CCDS8797.2	1	ENST00000394963.4:c.*1468A>G	-	-	-	-	-	-
chr12:51324313	chr12	51324313	51324313	A	G	1	140	139	0	1	0	0.00714285714285714	194	178	0	16	0	0.0824742268041237	0.00162831124182605	0.00351675714109246	significant	ENSG00000185432	ENST00000548553	Transcript	3_prime_UTR_variant	2096	-	-	-	-	-	MODIFIER	-	1	-	SNV	METTL7A	HGNC	24550	YES	CCDS8804.1	-	ENST00000548553.1:c.*380A>G	-	-	-	-	-	-
chr12:51324436	chr12	51324436	51324436	A	G	1	160	148	0	12	0	0.075	302	252	0	50	0	0.165562913907285	0.00628612056111987	0.0116757856683061	nonsignificant	ENSG00000185432	ENST00000548553	Transcript	3_prime_UTR_variant	2219	-	-	-	-	-	MODIFIER	-	1	-	SNV	METTL7A	HGNC	24550	YES	CCDS8804.1	-	ENST00000548553.1:c.*503A>G	-	-	-	-	-	-
chr12:51324506	chr12	51324506	51324506	A	G	1	167	159	0	8	0	0.0479041916167665	306	270	0	36	0	0.117647058823529	0.0126671921564711	0.021456877435545	nonsignificant	ENSG00000185432	ENST00000548553	Transcript	3_prime_UTR_variant	2289	-	-	-	-	rs1475399000	MODIFIER	-	1	-	SNV	METTL7A	HGNC	24550	YES	CCDS8804.1	-	ENST00000548553.1:c.*573A>G	-	-	-	-	-	-
chr12:51324639	chr12	51324639	51324639	A	G	1	155	145	0	10	0	0.0645161290322581	334	286	0	48	0	0.143712574850299	0.0106941802733693	0.0184215879547716	nonsignificant	ENSG00000185432	ENST00000548553	Transcript	3_prime_UTR_variant	2422	-	-	-	-	-	MODIFIER	-	1	-	SNV	METTL7A	HGNC	24550	YES	CCDS8804.1	-	ENST00000548553.1:c.*706A>G	-	-	-	-	-	-
chr12:53809463	chr12	53809463	53809463	A	G	1	197	197	0	0	0	0	407	380	0	26	1	0.0638820638820639	4.51354004216341e-05	0.000133901687917515	significant	ENSG00000185591	ENST00000327443	Transcript	downstream_gene_variant	-	-	-	-	-	-	MODIFIER	4049	1	-	SNV	SP1	HGNC	11205	YES	CCDS8857.1	-	-	-	-	-	-	-	-
chr12:56365712	chr12	56365712	56365712	A	G	1	768	768	0	0	0	0	1045	987	0	58	0	0.0555023923444976	8.72738918305726e-15	7.11515392939324e-14	significant	ENSG00000123374	ENST00000266970	Transcript	3_prime_UTR_variant	1440	-	-	-	-	-	MODIFIER	-	1	-	SNV	CDK2	HGNC	1771	YES	CCDS8898.1	-	ENST00000266970.4:c.*303A>G	-	-	-	-	-	-
chr12:57124425	chr12	57124425	57124425	A	G	0	157	138	0	19	0	0.121019108280255	171	137	0	34	0	0.198830409356725	0.0710782258950937	0.0908298176166185	nonsignificant	ENSG00000198056	ENST00000338193	Transcript	downstream_gene_variant	-	-	-	-	-	-	MODIFIER	981	-1	-	SNV	PRIM1	HGNC	9369	YES	CCDS44926.1	1	-	-	-	-	-	-	-
chr12:57124426	chr12	57124426	57124426	A	G	0	156	144	0	12	0	0.0769230769230769	159	138	0	21	0	0.132075471698113	0.140800484875864	0.162743417583791	nonsignificant	ENSG00000198056	ENST00000338193	Transcript	downstream_gene_variant	-	-	-	-	-	-	MODIFIER	980	-1	-	SNV	PRIM1	HGNC	9369	YES	CCDS44926.1	1	-	-	-	-	-	-	-
chr12:57124435	chr12	57124435	57124435	A	G	0	151	115	0	36	0	0.23841059602649	157	93	0	64	0	0.407643312101911	0.00159733765992343	0.00346035825719721	significant	ENSG00000198056	ENST00000338193	Transcript	downstream_gene_variant	-	-	-	-	-	-	MODIFIER	971	-1	-	SNV	PRIM1	HGNC	9369	YES	CCDS44926.1	1	-	-	-	-	-	-	-
chr12:57124480	chr12	57124480	57124480	A	G	0	80	20	0	60	0	0.75	77	5	0	72	0	0.935064935064935	0.00189801273766898	0.00406635427047236	significant	ENSG00000198056	ENST00000338193	Transcript	downstream_gene_variant	-	-	-	-	-	-	MODIFIER	926	-1	-	SNV	PRIM1	HGNC	9369	YES	CCDS44926.1	1	-	-	-	-	-	-	-
chr12:62794969	chr12	62794969	62794969	A	G	1	258	258	0	0	0	0	240	226	0	14	0	0.0583333333333333	2.97841545311977e-05	9.18022425377176e-05	significant	ENSG00000135655	ENST00000280377	Transcript	missense_variant,splice_region_variant	2735	2677	893	T/A	Act/Gct	-	MODERATE	-	1	-	SNV	USP15	HGNC	12613	YES	CCDS58251.1	-	ENST00000280377.5:c.2677A>G	ENSP00000280377.5:p.Thr893Ala	-	-	-	-	-
chr12:64844134	chr12	64844134	64844134	A	G	1	203	131	0	72	0	0.354679802955665	411	222	1	188	0	0.457420924574209	0.015155929029751	0.0249792163638489	nonsignificant	ENSG00000184575	ENST00000332707	Transcript	3_prime_UTR_variant	5641	-	-	-	-	-	MODIFIER	-	1	-	SNV	XPOT	HGNC	12826	YES	CCDS31852.1	-	ENST00000332707.5:c.*2223A>G	-	-	-	-	-	-
chr12:64844149	chr12	64844149	64844149	A	G	1	232	128	0	104	0	0.448275862068966	448	212	0	236	0	0.526785714285714	0.0627184799673922	0.0821881430738342	nonsignificant	ENSG00000184575	ENST00000332707	Transcript	3_prime_UTR_variant	5656	-	-	-	-	-	MODIFIER	-	1	-	SNV	XPOT	HGNC	12826	YES	CCDS31852.1	-	ENST00000332707.5:c.*2238A>G	-	-	-	-	-	-
chr12:6875672	chr12	6875672	6875672	A	G	1	542	542	0	0	0	0	631	585	0	46	0	0.0729001584786054	1.94640937996093e-13	1.44861687651448e-12	significant	ENSG00000159335	ENST00000309083	Transcript	5_prime_UTR_variant	130	-	-	-	-	-	MODIFIER	-	1	-	SNV	PTMS	HGNC	9629	YES	CCDS8560.1	-	ENST00000309083.6:c.-200A>G	-	-	-	-	-	-
chr12:6879674	chr12	6879674	6879674	A	G	1	1986	1986	0	0	0	0	3603	2359	0	1244	0	0.345267832361921	4.87291568436059e-279	9.46231627435838e-277	significant	ENSG00000159335	ENST00000309083	Transcript	3_prime_UTR_variant	704	-	-	-	-	-	MODIFIER	-	1	-	SNV	PTMS	HGNC	9629	YES	CCDS8560.1	-	ENST00000309083.6:c.*66A>G	-	-	-	-	-	-
chr12:69158879	chr12	69158879	69158879	A	G	1	107	103	0	4	0	0.0373831775700935	94	81	0	13	0	0.138297872340426	0.0116546176775261	0.019899491094481	nonsignificant	ENSG00000175782	ENST00000398004	Transcript	3_prime_UTR_variant	1423	-	-	-	-	rs1409292048	MODIFIER	-	1	-	SNV	SLC35E3	HGNC	20864	YES	CCDS41808.1	-	ENST00000398004.2:c.*209A>G	-	-	-	-	-	-
chr12:69158916	chr12	69158916	69158916	A	G	1	114	110	0	4	0	0.0350877192982456	98	88	0	10	0	0.102040816326531	0.0573267474280459	0.0761504555387476	nonsignificant	ENSG00000175782	ENST00000398004	Transcript	3_prime_UTR_variant	1460	-	-	-	-	-	MODIFIER	-	1	-	SNV	SLC35E3	HGNC	20864	YES	CCDS41808.1	-	ENST00000398004.2:c.*246A>G	-	-	-	-	-	-
chr12:69160065	chr12	69160065	69160065	A	G	1	76	71	0	5	0	0.0657894736842105	65	54	0	11	0	0.169230769230769	0.0650469491000887	0.084308424319047	nonsignificant	ENSG00000175782	ENST00000398004	Transcript	3_prime_UTR_variant	2609	-	-	-	-	rs917727711	MODIFIER	-	1	-	SNV	SLC35E3	HGNC	20864	YES	CCDS41808.1	-	ENST00000398004.2:c.*1395A>G	-	-	-	-	-	-
chr12:69237519	chr12	69237519	69237519	A	G	1	446	416	0	30	0	0.0672645739910314	613	534	0	79	0	0.128874388254486	0.00101896697651213	0.00230562866719271	significant	ENSG00000135679	ENST00000462284	Transcript	3_prime_UTR_variant	5686	-	-	-	-	rs1437399476	MODIFIER	-	1	-	SNV	MDM2	HGNC	6973	YES	CCDS8986.2	1	ENST00000462284.1:c.*3890A>G	-	-	-	-	-	-
chr12:6979602	chr12	6979602	6979602	A	G	1	10743	10739	1	3	0	0.000279251605696733	11147	9714	0	1433	0	0.12855476809904	0	0	significant	ENSG00000111669	ENST00000229270	Transcript	3_prime_UTR_variant	1253	-	-	-	-	-	MODIFIER	-	1	-	SNV	TPI1	HGNC	12009	YES	CCDS53740.1	1	ENST00000229270.4:c.*55A>G	-	-	-	-	-	-
chr12:6979841	chr12	6979841	6979841	A	G	1	6790	6789	0	1	0	0.000147275405007364	7325	6334	0	991	0	0.135290102389078	3.82654680912374e-295	8.17350398428832e-293	significant	ENSG00000111669	ENST00000229270	Transcript	3_prime_UTR_variant	1492	-	-	-	-	rs1336001051	MODIFIER	-	1	-	SNV	TPI1	HGNC	12009	YES	CCDS53740.1	1	ENST00000229270.4:c.*294A>G	-	-	-	-	-	-
chr12:72096213	chr12	72096213	72096213	A	G	1	77	76	0	1	0	0.012987012987013	120	112	0	8	0	0.0666666666666667	0.0928714507707044	0.113550898023025	nonsignificant	ENSG00000139291	ENST00000266673	Transcript	3_prime_UTR_variant	3043	-	-	-	-	-	MODIFIER	-	1	-	SNV	TMEM19	HGNC	25605	YES	CCDS9002.1	-	ENST00000266673.5:c.*1438A>G	-	-	-	-	-	-
chr12:72180917	chr12	72180917	72180917	A	G	1	95	95	0	0	0	0	78	66	0	12	0	0.153846153846154	4.27627785525131e-05	0.000127571641044927	significant	ENSG00000080371	ENST00000261263	Transcript	3_prime_UTR_variant	2398	-	-	-	-	rs1052409862	MODIFIER	-	1	-	SNV	RAB21	HGNC	18263	YES	CCDS9003.1	-	ENST00000261263.3:c.*1464A>G	-	-	-	-	-	-
chr12:75889881	chr12	75889881	75889881	A	G	0	79	32	0	46	1	0.582278481012658	168	54	0	113	1	0.672619047619048	0.198087208145471	0.216648375114555	nonsignificant	ENSG00000139278	ENST00000266659	Transcript	intron_variant	-	-	-	-	-	-	MODIFIER	-	1	-	SNV	GLIPR1	HGNC	17001	YES	CCDS9011.1	-	ENST00000266659.3:c.619+439T>G	-	-	-	-	-	-
chr12:75890052	chr12	75890052	75890052	A	G	0	151	52	0	99	0	0.655629139072848	245	41	0	204	0	0.83265306122449	8.34661693657844e-05	0.000235202820270865	significant	ENSG00000139278	ENST00000266659	Transcript	intron_variant	-	-	-	-	-	-	MODIFIER	-	1	-	SNV	GLIPR1	HGNC	17001	YES	CCDS9011.1	-	ENST00000266659.3:c.619+610T>G	-	-	-	-	-	-
chr12:75890053	chr12	75890053	75890053	A	G	0	150	143	0	7	0	0.0466666666666667	254	216	0	38	0	0.149606299212598	0.00159499707650059	0.00345879569076677	significant	ENSG00000139278	ENST00000266659	Transcript	intron_variant	-	-	-	-	-	-	MODIFIER	-	1	-	SNV	GLIPR1	HGNC	17001	YES	CCDS9011.1	-	ENST00000266659.3:c.619+611T>G	-	-	-	-	-	-
chr12:87267	chr12	87267	87267	A	G	1	156	56	0	100	0	0.641025641025641	134	32	0	102	0	0.761194029850746	0.0297052458155091	0.0438193405123809	nonsignificant	ENSG00000226210	ENST00000400706	Transcript	splice_acceptor_variant,non_coding_transcript_variant	-	-	-	-	-	rs1167380337	HIGH	-	1	-	SNV	ABC7-42389800N19.1	Clone_based_vega_gene	-	YES	-	-	ENST00000400706.3:n.293-2A>G	-	-	-	-	-	-
chr12:88554588	chr12	88554588	88554588	A	G	1	233	232	0	1	0	0.00429184549356223	279	261	0	18	0	0.0645161290322581	0.000197072354897217	0.000526841739750257	significant	ENSG00000139324	ENST00000266712	Transcript	missense_variant	977	757	253	R/G	Aga/Gga	-	MODERATE	-	1	-	SNV	TMTC3	HGNC	26899	YES	CCDS9032.1	1	ENST00000266712.6:c.757A>G	ENSP00000266712.6:p.Arg253Gly	-	-	-	-	-
chr12:98942695	chr12	98942695	98942695	A	G	1	948	703	0	245	0	0.258438818565401	1139	774	0	365	0	0.320456540825285	0.00197992984954125	0.00422068878105799	significant	ENSG00000120802	ENST00000556029	Transcript	3_prime_UTR_variant	2780	-	-	-	-	-	MODIFIER	-	1	-	SNV	TMPO	HGNC	11875	-	CCDS31879.1	1	ENST00000556029.1:c.*1059A>G	-	-	-	-	-	-
chr12:98942885	chr12	98942885	98942885	A	G	1	556	226	1	329	0	0.591726618705036	848	247	0	601	0	0.70872641509434	8.49568673510417e-06	2.9034858985892e-05	significant	ENSG00000120802	ENST00000556029	Transcript	3_prime_UTR_variant	2970	-	-	-	-	rs968204668	MODIFIER	-	1	-	SNV	TMPO	HGNC	11875	-	CCDS31879.1	1	ENST00000556029.1:c.*1249A>G	-	-	-	-	-	-
chr12:98942886	chr12	98942886	98942886	A	G	1	642	551	0	91	0	0.141744548286604	918	703	0	215	0	0.234204793028322	5.37667366036257e-06	1.8796358328207e-05	significant	ENSG00000120802	ENST00000556029	Transcript	3_prime_UTR_variant	2971	-	-	-	-	-	MODIFIER	-	1	-	SNV	TMPO	HGNC	11875	-	CCDS31879.1	1	ENST00000556029.1:c.*1250A>G	-	-	-	-	-	-
chr12:98943033	chr12	98943033	98943033	A	G	1	556	101	0	455	0	0.818345323741007	712	81	0	631	0	0.88623595505618	0.000688727744181004	0.00164004733731396	significant	ENSG00000120802	ENST00000556029	Transcript	3_prime_UTR_variant	3118	-	-	-	-	-	MODIFIER	-	1	-	SNV	TMPO	HGNC	11875	-	CCDS31879.1	1	ENST00000556029.1:c.*1397A>G	-	-	-	-	-	-
chr12:99128792	chr12	99128792	99128792	A	G	1	126	107	0	19	0	0.150793650793651	218	172	0	46	0	0.211009174311927	0.19890130138504	0.217316204480023	nonsignificant	ENSG00000185046	ENST00000547776	Transcript	downstream_gene_variant	-	-	-	-	-	rs1131021	MODIFIER	408	-1	-	SNV	ANKS1B	HGNC	24600	YES	CCDS55872.1	-	-	-	-	-	-	-	-
chr13:111294841	chr13	111294841	111294841	A	G	0	434	434	0	0	0	0	488	440	0	48	0	0.0983606557377049	2.01811134463921e-14	1.61448907571136e-13	significant	ENSG00000134905	ENST00000257347	Transcript	missense_variant	1508	1444	482	S/P	Tcc/Ccc	-	MODERATE	-	-1	-	SNV	CARS2	HGNC	25695	YES	CCDS9514.1	1	ENST00000257347.4:c.1444A>C	ENSP00000257347.4:p.Ser482Pro	-	-	-	-	-
chr13:20247023	chr13	20247023	20247023	A	G	1	113	82	0	31	0	0.274336283185841	126	80	0	46	0	0.365079365079365	0.165616571838908	0.185601782501525	nonsignificant	ENSG00000196199	ENST00000361479	Transcript	3_prime_UTR_variant	3659	-	-	-	-	rs1460978065	MODIFIER	-	1	-	SNV	MPHOSPH8	HGNC	29810	YES	CCDS9287.1	-	ENST00000361479.5:c.*1008A>G	-	-	-	-	-	-
chr13:21948495	chr13	21948495	21948495	A	G	0	202	184	0	18	0	0.0891089108910891	232	194	0	38	0	0.163793103448276	0.0219418942848935	0.0339376438758381	nonsignificant	ENSG00000180776	ENST00000382466	Transcript	downstream_gene_variant	-	-	-	-	-	-	MODIFIER	2015	-1	-	SNV	ZDHHC20	HGNC	20749	YES	CCDS45017.1	-	-	-	-	-	-	-	-
chr13:21948502	chr13	21948502	21948502	A	G	0	213	85	0	128	0	0.60093896713615	237	74	0	163	0	0.687763713080169	0.0607725788665362	0.0799324066865279	nonsignificant	ENSG00000180776	ENST00000382466	Transcript	downstream_gene_variant	-	-	-	-	-	-	MODIFIER	2008	-1	-	SNV	ZDHHC20	HGNC	20749	YES	CCDS45017.1	-	-	-	-	-	-	-	-
chr13:21949055	chr13	21949055	21949055	A	G	0	186	180	0	6	0	0.032258064516129	251	229	0	22	0	0.0876494023904383	0.0280993004861624	0.0416806290544743	nonsignificant	ENSG00000180776	ENST00000382466	Transcript	downstream_gene_variant	-	-	-	-	-	-	MODIFIER	1455	-1	-	SNV	ZDHHC20	HGNC	20749	YES	CCDS45017.1	-	-	-	-	-	-	-	-
chr13:21949107	chr13	21949107	21949107	A	G	0	208	172	0	36	0	0.173076923076923	331	256	0	75	0	0.226586102719033	0.155054055684283	0.175793770138869	nonsignificant	ENSG00000180776	ENST00000382466	Transcript	downstream_gene_variant	-	-	-	-	-	-	MODIFIER	1403	-1	-	SNV	ZDHHC20	HGNC	20749	YES	CCDS45017.1	-	-	-	-	-	-	-	-
chr13:37420144	chr13	37420144	37420144	A	G	0	91	91	0	0	0	0	135	107	0	28	0	0.207407407407407	1.67160283600243e-07	7.1410873154024e-07	significant	ENSG00000120693	ENST00000379826	Transcript	3_prime_UTR_variant	4416	-	-	-	-	-	MODIFIER	-	-1	-	SNV	SMAD9	HGNC	6774	YES	CCDS45032.1	1	ENST00000379826.4:c.*2669A>C	-	-	-	-	-	-
chr13:45841424	chr13	45841424	45841424	A	G	1	446	446	0	0	0	0	415	388	0	27	0	0.0650602409638554	1.76079324168292e-09	9.35585662744957e-09	significant	ENSG00000188342	ENST00000340473	Transcript	synonymous_variant	684	543	181	Q	caA/caG	-	LOW	-	1	-	SNV	GTF2F2	HGNC	4653	YES	CCDS9395.1	-	ENST00000340473.6:c.543A>G	ENSP00000340823.6:p.Gln181%3D	-	-	-	-	-
chr13:46090371	chr13	46090371	46090371	A	G	1	98	97	0	1	0	0.0102040816326531	110	101	0	9	0	0.0818181818181818	0.0205496305521257	0.0321567845123373	nonsignificant	ENSG00000136152	ENST00000349995	Transcript	missense_variant	2015	1903	635	I/V	Att/Gtt	COSV63071238	MODERATE	-	1	-	SNV	COG3	HGNC	18619	YES	CCDS9398.1	-	ENST00000349995.5:c.1903A>G	ENSP00000258654.8:p.Ile635Val	-	-	1	1	-
chr13:50487293	chr13	50487293	50487293	A	G	0	91	86	0	5	0	0.0549450549450549	108	95	0	13	0	0.12037037037037	0.138652947922714	0.160608837723925	nonsignificant	ENSG00000123178	ENST00000361840	Transcript	3_prime_UTR_variant	2602	-	-	-	-	-	MODIFIER	-	-1	-	SNV	SPRYD7	HGNC	14297	YES	CCDS9422.1	-	ENST00000361840.3:c.*1906A>C	-	-	-	-	-	-
chr13:50487469	chr13	50487469	50487469	A	G	0	73	69	0	4	0	0.0547945205479452	91	81	0	10	0	0.10989010989011	0.266822873964976	0.281171020616275	nonsignificant	ENSG00000123178	ENST00000361840	Transcript	3_prime_UTR_variant	2426	-	-	-	-	-	MODIFIER	-	-1	-	SNV	SPRYD7	HGNC	14297	YES	CCDS9422.1	-	ENST00000361840.3:c.*1730A>C	-	-	-	-	-	-
chr13:76100768	chr13	76100768	76100768	A	G	0	589	589	0	0	0	0	986	896	0	90	0	0.0912778904665314	1.36282946011881e-19	1.47766686640293e-18	significant	ENSG00000188243	ENST00000355801	Transcript	missense_variant	290	254	85	F/S	tTc/tCc	-	MODERATE	-	-1	-	SNV	COMMD6	HGNC	24015	YES	CCDS9452.1	-	ENST00000355801.4:c.254A>C	ENSP00000348054.4:p.Phe85Ser	-	-	-	-	-
chr14:100746086	chr14	100746086	100746086	A	G	1	264	264	0	0	0	0	321	304	0	17	0	0.0529595015576324	5.34041070657756e-05	0.000155834935372263	significant	ENSG00000100811	ENST00000262238	Transcript	3_prime_UTR_variant	3654	-	-	-	-	-	MODIFIER	-	1	-	SNV	YY1	HGNC	12856	YES	CCDS9957.1	1	ENST00000262238.4:c.*2149A>G	-	-	-	-	-	-
chr14:100747062	chr14	100747062	100747062	A	G	1	249	249	0	0	0	0	418	391	0	27	0	0.0645933014354067	4.57018964206457e-06	1.62698751257499e-05	significant	ENSG00000100811	ENST00000262238	Transcript	3_prime_UTR_variant	4630	-	-	-	-	-	MODIFIER	-	1	-	SNV	YY1	HGNC	12856	YES	CCDS9957.1	1	ENST00000262238.4:c.*3125A>G	-	-	-	-	-	-
chr14:102452504	chr14	102452504	102452504	A	G	1	273	273	0	0	0	0	318	301	0	17	0	0.0534591194968553	2.3189086246674e-05	7.31707491039564e-05	significant	ENSG00000197102	ENST00000360184	Transcript	missense_variant	2106	1942	648	I/V	Atc/Gtc	rs775473086,COSV64138391	MODERATE	-	1	-	SNV	DYNC1H1	HGNC	2961	YES	CCDS9966.1	1	ENST00000360184.4:c.1942A>G	ENSP00000348965.4:p.Ile648Val	-	uncertain_significance	0,1	1,1	-
chr14:103193185	chr14	103193185	103193185	A	G	1	140	140	0	0	0	0	120	95	0	25	0	0.208333333333333	9.00732233094542e-10	4.8462570526195e-09	significant	ENSG00000089902	ENST00000262241	Transcript	3_prime_UTR_variant	2026	-	-	-	-	-	MODIFIER	-	1	-	SNV	RCOR1	HGNC	17441	YES	CCDS9974.2	-	ENST00000262241.6:c.*342A>G	-	-	-	-	-	-
chr14:103373215	chr14	103373215	103373215	A	G	1	123	123	0	0	0	0	199	184	0	15	0	0.0753768844221105	0.000709003184336692	0.00168270089082575	significant	ENSG00000131323	ENST00000560371	Transcript	3_prime_UTR_variant	3018	-	-	-	-	-	MODIFIER	-	1	-	SNV	TRAF3	HGNC	12033	YES	CCDS9975.1	1	ENST00000560371.1:c.*1094A>G	-	-	-	-	-	-
chr14:103410626	chr14	103410626	103410626	A	G	0	235	234	0	1	0	0.00425531914893617	354	310	1	43	0	0.121468926553672	2.47775601822857e-09	1.29448976299055e-08	significant	ENSG00000198752	ENST00000361246	Transcript	missense_variant	4299	4010	1337	M/T	aTg/aCg	-	MODERATE	-	-1	-	SNV	CDC42BPB	HGNC	1738	YES	CCDS9978.1	1	ENST00000361246.2:c.4010A>C	ENSP00000355237.2:p.Met1337Thr	-	-	-	-	-
chr14:103988516	chr14	103988516	103988516	A	G	0	239	228	0	11	0	0.0460251046025105	94	77	5	12	0	0.127659574468085	0.0125698486253282	0.0213088862410326	nonsignificant	ENSG00000166165	ENST00000348956	Transcript	splice_acceptor_variant	-	-	-	-	-	-	HIGH	-	-1	-	SNV	CKB	HGNC	1991	YES	CCDS9981.1	-	ENST00000348956.2:c.194-2A>C	-	-	-	-	-	-
chr14:104056769	chr14	104056769	104056769	A	G	1	394	394	0	0	0	0	409	378	0	31	0	0.0757946210268949	6.01751727242455e-10	3.28731889869535e-09	significant	ENSG00000256053	ENST00000409074	Transcript	3_prime_UTR_variant	768	-	-	-	-	rs907612611	MODIFIER	-	1	-	SNV	APOPT1	HGNC	20492	YES	CCDS9983.2	1	ENST00000409074.2:c.*146A>G	-	-	-	-	-	-
chr14:104153454	chr14	104153454	104153454	A	G	1	285	285	0	0	0	0	275	244	0	31	0	0.112727272727273	1.07083087128205e-10	6.31849375983002e-10	significant	ENSG00000126214	ENST00000452929	Transcript	missense_variant	1942	1687	563	S/G	Agc/Ggc	-	MODERATE	-	1	-	SNV	KLC1	HGNC	6387	YES	CCDS45168.1	-	ENST00000452929.2:c.1687A>G	ENSP00000414982.2:p.Ser563Gly	-	-	-	-	-
chr14:104161262	chr14	104161262	104161262	A	G	1	101	101	0	0	0	0	69	65	0	4	0	0.0579710144927536	0.0257404042295797	0.0387739798549946	nonsignificant	ENSG00000126214	ENST00000452929	Transcript	intron_variant	-	-	-	-	-	rs1418595564	MODIFIER	-	1	-	SNV	KLC1	HGNC	6387	YES	CCDS45168.1	-	ENST00000452929.2:c.1782-5730A>G	-	-	-	-	-	-
chr14:105834417	chr14	105834417	105834417	A	G	1	172	172	0	0	0	0	203	190	0	13	0	0.0640394088669951	0.0003165783802761	0.000815695319987636	significant	ENSG00000179364	ENST00000458164	Transcript	missense_variant	768	593	198	Y/C	tAc/tGc	-	MODERATE	-	1	-	SNV	PACS2	HGNC	23794	YES	CCDS45178.2	1	ENST00000458164.2:c.593A>G	ENSP00000399732.2:p.Tyr198Cys	-	-	-	-	-
chr14:21558696	chr14	21558696	21558696	A	G	0	160	160	0	0	0	0	148	140	0	8	0	0.0540540540540541	0.00256983882596779	0.00533966510920934	significant	ENSG00000165804	ENST00000360947	Transcript	missense_variant	2580	2168	723	L/S	tTg/tCg	-	MODERATE	-	-1	-	SNV	ZNF219	HGNC	13011	YES	CCDS9568.1	-	ENST00000360947.3:c.2168A>C	ENSP00000354206.3:p.Leu723Ser	-	-	-	-	-
chr14:21671822	chr14	21671822	21671822	A	G	0	78	78	0	0	0	0	116	110	0	6	0	0.0517241379310345	0.0828384414704905	0.103718001747343	nonsignificant	ENSG00000258441	ENST00000555379	Transcript	non_coding_transcript_exon_variant	1841	-	-	-	-	-	MODIFIER	-	-1	-	SNV	LINC00641	HGNC	27511	YES	-	-	ENST00000555379.1:n.1841A>C	-	-	-	-	-	-
chr14:21992438	chr14	21992438	21992438	A	G	0	286	286	0	0	0	0	339	311	0	28	0	0.0825958702064897	2.68907015590404e-08	1.26238546220023e-07	significant	ENSG00000165821	ENST00000327430	Transcript	missense_variant	1719	1424	475	M/T	aTg/aCg	-	MODERATE	-	-1	-	SNV	SALL2	HGNC	10526	YES	CCDS32045.1	1	ENST00000327430.3:c.1424A>C	ENSP00000333537.3:p.Met475Thr	-	-	-	-	-
chr14:23344947	chr14	23344947	23344947	A	G	1	147	146	0	1	0	0.00680272108843537	180	154	0	26	0	0.144444444444444	2.03567270670034e-06	7.57525592597897e-06	significant	ENSG00000197324	ENST00000359591	Transcript	missense_variant	1481	790	264	S/G	Agt/Ggt	COSV62077674	MODERATE	-	1	-	SNV	LRP10	HGNC	14553	YES	CCDS9578.1	-	ENST00000359591.4:c.790A>G	ENSP00000352601.4:p.Ser264Gly	-	-	1	1	-
chr14:23415533	chr14	23415533	23415533	A	G	0	110	110	0	0	0	0	129	121	0	8	0	0.062015503875969	0.00824516506929414	0.0146519738668987	nonsignificant	ENSG00000092036	ENST00000206474	Transcript	3_prime_UTR_variant	1546	-	-	-	-	-	MODIFIER	-	-1	-	SNV	HAUS4	HGNC	20163	YES	CCDS9580.1	-	ENST00000206474.7:c.*201A>C	-	-	-	-	-	-
chr14:23518882	chr14	23518882	23518882	A	G	0	93	93	0	0	0	0	111	105	0	6	0	0.0540540540540541	0.0325622825473277	0.0473794519898446	nonsignificant	ENSG00000139880	ENST00000397359	Transcript	synonymous_variant	1925	1665	555	H	caT/caC	-	LOW	-	-1	-	SNV	CDH24	HGNC	14265	YES	CCDS9585.1	-	ENST00000397359.3:c.1665A>C	ENSP00000380517.3:p.His555%3D	-	-	-	-	-
chr14:24408352	chr14	24408352	24408352	A	G	0	96	96	0	0	0	0	182	150	0	32	0	0.175824175824176	5.59453355340694e-07	2.25896477695222e-06	significant	ENSG00000197775	ENST00000354854	Transcript	5_prime_UTR_variant	413	-	-	-	-	-	MODIFIER	-	1	-	SNV	DHRS4-AS1	Uniprot_gn	23175	YES	-	-	ENST00000354854.1:c.-382T>G	-	-	-	-	-	-
chr14:31355182	chr14	31355182	31355182	A	G	1	1508	1508	0	0	0	0	1643	1496	0	147	0	0.0894704808277541	1.03910087431596e-43	2.31199944535302e-42	significant	ENSG00000100473	ENST00000396618	Transcript	missense_variant	1197	1141	381	S/G	Agc/Ggc	-	MODERATE	-	1	-	SNV	COCH	HGNC	2180	YES	CCDS9640.1	1	ENST00000396618.3:c.1141A>G	ENSP00000379862.3:p.Ser381Gly	-	-	-	-	-
chr14:35181370	chr14	35181370	35181370	A	G	0	218	218	0	0	0	0	204	193	0	11	0	0.053921568627451	0.000292025852411153	0.000761251974307535	significant	ENSG00000165410	ENST00000341223	Transcript	3_prime_UTR_variant	1354	-	-	-	-	-	MODIFIER	-	-1	-	SNV	CFL2	HGNC	1875	YES	CCDS9650.1	1	ENST00000341223.3:c.*701A>C	-	-	-	-	-	-
chr14:50052670	chr14	50052670	50052670	A	G	0	4250	4247	0	3	0	0.000705882352941177	6186	5559	0	627	0	0.101357904946654	2.34095393020001e-142	1.56258674840851e-140	significant	ENSG00000213741	ENST00000396020	Transcript	stop_lost,splice_region_variant	190	160	54	*/Q	Tag/Cag	-	HIGH	-	-1	-	SNV	RPS29	HGNC	10419	YES	CCDS32072.1	1	ENST00000396020.3:c.160A>C	ENSP00000379339.3:p.Ter54GlnextTer?	-	-	-	-	-
chr14:50712778	chr14	50712778	50712778	A	G	0	144	128	0	16	0	0.111111111111111	162	123	0	39	0	0.240740740740741	0.00431358341246108	0.00842628508271223	significant	ENSG00000087299	ENST00000267436	Transcript	3_prime_UTR_variant	2788	-	-	-	-	-	MODIFIER	-	-1	-	SNV	L2HGDH	HGNC	20499	YES	CCDS9698.1	1	ENST00000267436.4:c.*998A>C	-	-	-	-	-	-
chr14:50794284	chr14	50794284	50794284	A	G	1	77	76	0	1	0	0.012987012987013	106	99	0	7	0	0.0660377358490566	0.141262534949738	0.163100959271698	nonsignificant	ENSG00000100490	ENST00000395834	Transcript	downstream_gene_variant	-	-	-	-	-	-	MODIFIER	2026	-1	-	SNV	CDKL1	HGNC	1781	YES	CCDS9699.1	-	-	-	-	-	-	-	-
chr14:50794308	chr14	50794308	50794308	A	G	1	79	76	0	3	0	0.0379746835443038	107	95	0	12	0	0.11214953271028	0.1002728864921	0.121350076797238	nonsignificant	ENSG00000100490	ENST00000395834	Transcript	downstream_gene_variant	-	-	-	-	-	-	MODIFIER	2002	-1	-	SNV	CDKL1	HGNC	1781	YES	CCDS9699.1	-	-	-	-	-	-	-	-
chr14:50794322	chr14	50794322	50794322	A	G	1	75	64	0	11	0	0.146666666666667	117	84	0	33	0	0.282051282051282	0.0347949063741765	0.0502514672178776	nonsignificant	ENSG00000100490	ENST00000395834	Transcript	downstream_gene_variant	-	-	-	-	-	-	MODIFIER	1988	-1	-	SNV	CDKL1	HGNC	1781	YES	CCDS9699.1	-	-	-	-	-	-	-	-
chr14:50794338	chr14	50794338	50794338	A	G	1	71	69	0	2	0	0.028169014084507	117	99	0	18	0	0.153846153846154	0.00648972007868049	0.0119397434005698	nonsignificant	ENSG00000100490	ENST00000395834	Transcript	downstream_gene_variant	-	-	-	-	-	-	MODIFIER	1972	-1	-	SNV	CDKL1	HGNC	1781	YES	CCDS9699.1	-	-	-	-	-	-	-	-
chr14:50794363	chr14	50794363	50794363	A	G	1	80	68	0	12	0	0.15	118	74	0	44	0	0.372881355932203	0.00067821228481798	0.00161861613449297	significant	ENSG00000100490	ENST00000395834	Transcript	downstream_gene_variant	-	-	-	-	-	-	MODIFIER	1947	-1	-	SNV	CDKL1	HGNC	1781	YES	CCDS9699.1	-	-	-	-	-	-	-	-
chr14:50794380	chr14	50794380	50794380	A	G	1	75	73	0	2	0	0.0266666666666667	105	91	0	14	0	0.133333333333333	0.0154538668388205	0.0252365898835785	nonsignificant	ENSG00000100490	ENST00000395834	Transcript	downstream_gene_variant	-	-	-	-	-	rs1180438317	MODIFIER	1930	-1	-	SNV	CDKL1	HGNC	1781	YES	CCDS9699.1	-	-	-	-	-	-	-	-
chr14:53242478	chr14	53242478	53242478	A	G	0	315	263	0	52	0	0.165079365079365	399	299	0	100	0	0.25062656641604	0.00575547654671629	0.0108219171688257	nonsignificant	ENSG00000100522	ENST00000216410	Transcript	3_prime_UTR_variant	3294	-	-	-	-	-	MODIFIER	-	-1	-	SNV	GNPNAT1	HGNC	19980	YES	CCDS9712.1	-	ENST00000216410.3:c.*2551A>C	-	-	-	-	-	-
chr14:53242859	chr14	53242859	53242859	A	G	0	266	262	0	4	0	0.0150375939849624	407	263	0	144	0	0.353808353808354	2.53804326871458e-31	4.20252745889484e-30	significant	ENSG00000100522	ENST00000216410	Transcript	3_prime_UTR_variant	2913	-	-	-	-	-	MODIFIER	-	-1	-	SNV	GNPNAT1	HGNC	19980	YES	CCDS9712.1	-	ENST00000216410.3:c.*2170A>C	-	-	-	-	-	-
chr14:53243394	chr14	53243394	53243394	A	G	0	239	115	0	124	0	0.518828451882845	247	80	0	167	0	0.676113360323887	0.000438787021426118	0.00110231772697563	significant	ENSG00000100522	ENST00000216410	Transcript	3_prime_UTR_variant	2378	-	-	-	-	-	MODIFIER	-	-1	-	SNV	GNPNAT1	HGNC	19980	YES	CCDS9712.1	-	ENST00000216410.3:c.*1635A>C	-	-	-	-	-	-
chr14:60616164	chr14	60616164	60616164	A	G	0	470	470	0	0	0	0	510	475	0	35	0	0.0686274509803922	6.95416983722634e-11	4.1725019023358e-10	significant	ENSG00000100612	ENST00000216500	Transcript	synonymous_variant	1335	879	293	F	ttT/ttC	-	LOW	-	-1	-	SNV	DHRS7	HGNC	21524	YES	CCDS9743.1	-	ENST00000216500.5:c.879A>C	ENSP00000216500.5:p.Phe293%3D	-	-	-	-	-
chr14:65400936	chr14	65400936	65400936	A	G	1	85	85	0	0	0	0	98	93	0	5	0	0.0510204081632653	0.0622210765313745	0.0816261827869979	nonsignificant	ENSG00000258289	ENST00000607599	Transcript	3_prime_UTR_variant	2465	-	-	-	-	-	MODIFIER	-	1	-	SNV	CHURC1	HGNC	20099	YES	CCDS32101.2	-	ENST00000607599.1:c.*1988A>G	-	-	-	-	-	-
chr14:65528717	chr14	65528717	65528717	A	G	1	154	154	0	0	0	0	162	97	0	65	0	0.401234567901235	5.11820346439319e-23	6.43087211761403e-22	significant	ENSG00000257365	ENST00000246166	Transcript	3_prime_UTR_variant	2235	-	-	-	-	-	MODIFIER	-	1	-	SNV	FNTB	HGNC	3785	YES	CCDS9769.1	-	ENST00000246166.2:c.*687A>G	-	-	-	-	-	-
chr14:68129212	chr14	68129212	68129212	A	G	0	533	533	0	0	0	0	649	607	0	42	0	0.0647149460708783	8.07572661032842e-12	5.39054751239422e-11	significant	ENSG00000100568	ENST00000554659	Transcript	synonymous_variant	498	156	52	H	caT/caC	-	LOW	-	-1	-	SNV	VTI1B	HGNC	17793	YES	CCDS9786.1	-	ENST00000554659.1:c.156A>C	ENSP00000450731.1:p.His52%3D	-	-	-	-	-
chr14:70836071	chr14	70836071	70836071	A	G	0	87	81	0	6	0	0.0689655172413793	93	73	0	20	0	0.21505376344086	0.00578757091854836	0.0108631383849027	nonsignificant	ENSG00000213463	ENST00000256366	Transcript	downstream_gene_variant	-	-	-	-	-	-	MODIFIER	2077	-1	-	SNV	SYNJ2BP	HGNC	18955	YES	CCDS9803.1	-	-	-	-	-	-	-	-
chr14:70838198	chr14	70838198	70838198	A	G	0	68	61	0	7	0	0.102941176470588	88	72	0	16	0	0.181818181818182	0.181665492132471	0.201264258918546	nonsignificant	ENSG00000213463	ENST00000256366	Transcript	3_prime_UTR_variant	2030	-	-	-	-	-	MODIFIER	-	-1	-	SNV	SYNJ2BP	HGNC	18955	YES	CCDS9803.1	-	ENST00000256366.4:c.*1510A>C	-	-	-	-	-	-
chr14:74009959	chr14	74009959	74009959	A	G	1	262	262	0	0	0	0	336	314	0	22	0	0.0654761904761905	2.51999828984809e-06	9.2012245249838e-06	significant	ENSG00000184227	ENST00000311148	Transcript	missense_variant	1174	866	289	Y/C	tAt/tGt	-	MODERATE	-	1	-	SNV	ACOT1	HGNC	33128	YES	CCDS32117.1	-	ENST00000311148.4:c.866A>G	ENSP00000311224.4:p.Tyr289Cys	-	-	-	-	-
chr14:75202435	chr14	75202435	75202435	A	G	1	109	109	0	0	0	0	146	131	0	15	0	0.102739726027397	0.000207150897999294	0.000552402394664784	significant	ENSG00000119616	ENST00000341162	Transcript	3_prime_UTR_variant	1453	-	-	-	-	-	MODIFIER	-	1	-	SNV	FCF1	HGNC	20220	YES	CCDS9832.1	-	ENST00000341162.4:c.*802A>G	-	-	-	-	-	-
chr14:75202669	chr14	75202669	75202669	A	G	1	89	89	0	0	0	0	72	67	0	5	0	0.0694444444444444	0.0165252168145564	0.0267205625404183	nonsignificant	ENSG00000119616	ENST00000341162	Transcript	3_prime_UTR_variant	1687	-	-	-	-	-	MODIFIER	-	1	-	SNV	FCF1	HGNC	20220	YES	CCDS9832.1	-	ENST00000341162.4:c.*1036A>G	-	-	-	-	-	-
chr14:75202734	chr14	75202734	75202734	A	G	1	105	103	0	2	0	0.019047619047619	142	110	0	32	0	0.225352112676056	9.34330542019758e-07	3.62860006864401e-06	significant	ENSG00000119616	ENST00000341162	Transcript	3_prime_UTR_variant	1752	-	-	-	-	rs973688358	MODIFIER	-	1	-	SNV	FCF1	HGNC	20220	YES	CCDS9832.1	-	ENST00000341162.4:c.*1101A>G	-	-	-	-	-	-
chr14:75202857	chr14	75202857	75202857	A	G	1	245	239	0	6	0	0.0244897959183673	291	267	0	24	0	0.0824742268041237	0.00406737322955822	0.00799991640730787	significant	ENSG00000119616	ENST00000341162	Transcript	3_prime_UTR_variant	1875	-	-	-	-	-	MODIFIER	-	1	-	SNV	FCF1	HGNC	20220	YES	CCDS9832.1	-	ENST00000341162.4:c.*1224A>G	-	-	-	-	-	-
chr14:75203000	chr14	75203000	75203000	A	G	1	109	105	0	4	0	0.036697247706422	146	131	0	15	0	0.102739726027397	0.0549983552264802	0.0735146975993502	nonsignificant	ENSG00000119616	ENST00000341162	Transcript	3_prime_UTR_variant	2018	-	-	-	-	-	MODIFIER	-	1	-	SNV	FCF1	HGNC	20220	YES	CCDS9832.1	-	ENST00000341162.4:c.*1367A>G	-	-	-	-	-	-
chr14:77765799	chr14	77765799	77765799	A	G	0	87	87	0	0	0	0	97	67	0	30	0	0.309278350515464	7.34722545020444e-10	3.98316587858799e-09	significant	ENSG00000009830	ENST00000261534	Transcript	missense_variant,splice_region_variant	1125	922	308	C/R	Tgt/Cgt	-	MODERATE	-	-1	-	SNV	POMT2	HGNC	19743	YES	CCDS9857.1	1	ENST00000261534.4:c.922A>C	ENSP00000261534.4:p.Cys308Arg	-	-	-	-	-
chr14:78202281	chr14	78202281	78202281	A	G	0	682	682	0	0	0	0	770	720	0	50	0	0.0649350649350649	8.67092489725544e-15	7.09620520327112e-14	significant	ENSG00000100603	ENST00000261531	Transcript	missense_variant,splice_region_variant	770	707	236	M/T	aTg/aCg	-	MODERATE	-	-1	-	SNV	SNW1	HGNC	16696	YES	CCDS9867.1	-	ENST00000261531.7:c.707A>C	ENSP00000261531.7:p.Met236Thr	-	-	-	-	-
chr14:91121378	chr14	91121378	91121378	A	G	0	151	151	0	0	0	0	316	300	0	16	0	0.0506329113924051	0.002168107203004	0.00458068940219243	significant	ENSG00000165914	ENST00000328459	Transcript	missense_variant	1540	1418	473	F/S	tTc/tCc	-	MODERATE	-	-1	-	SNV	TTC7B	HGNC	19858	YES	CCDS32140.1	-	ENST00000328459.6:c.1418A>C	ENSP00000336127.4:p.Phe473Ser	-	-	-	-	-
chr14:97033113	chr14	97033113	97033113	A	G	1	852	852	0	0	0	0	915	776	0	139	0	0.151912568306011	1.03687981503804e-42	2.17134831855026e-41	significant	ENSG00000090060	ENST00000216277	Transcript	3_prime_UTR_variant	4184	-	-	-	-	-	MODIFIER	-	1	-	SNV	PAPOLA	HGNC	14981	YES	CCDS9946.1	-	ENST00000216277.8:c.*1726A>G	-	-	-	-	-	-
chr14:99980653	chr14	99980653	99980653	A	G	0	284	284	0	0	0	0	336	317	0	19	0	0.056547619047619	1.33752862521966e-05	4.38857318505252e-05	significant	ENSG00000205476	ENST00000380243	Transcript	3_prime_UTR_variant	2257	-	-	-	-	-	MODIFIER	-	-1	-	SNV	CCDC85C	HGNC	35459	YES	CCDS45161.1	-	ENST00000380243.4:c.*930A>C	-	-	-	-	-	-
chr15:22873583	chr15	22873583	22873583	A	G	1	133	132	0	1	0	0.0075187969924812	154	145	0	9	0	0.0584415584415584	0.0225797431710519	0.0347278500477165	nonsignificant	ENSG00000153575	ENST00000283645	Transcript	3_prime_UTR_variant	3540	-	-	-	-	-	MODIFIER	-	1	-	SNV	TUBGCP5	HGNC	18600	YES	CCDS10008.1	-	ENST00000283645.4:c.*335A>G	-	-	-	-	-	-
chr15:30003173	chr15	30003173	30003173	A	G	0	201	201	0	0	0	0	238	215	0	23	0	0.0966386554621849	7.00892408378356e-07	2.79832931644143e-06	significant	ENSG00000104067	ENST00000346128	Transcript	stop_lost	4709	4234	1412	*/R	Tga/Cga	-	HIGH	-	-1	-	SNV	TJP1	HGNC	11827	YES	CCDS42007.1	-	ENST00000346128.6:c.4234A>C	ENSP00000281537.7:p.Ter1412ArgextTer?	-	-	-	-	-
chr15:30008909	chr15	30008909	30008909	A	G	0	225	225	0	0	0	0	290	260	0	30	0	0.103448275862069	2.1515915488704e-08	1.01902429010802e-07	significant	ENSG00000104067	ENST00000346128	Transcript	stop_lost	4583	4108	1370	*/Q	Tag/Cag	-	HIGH	-	-1	-	SNV	TJP1	HGNC	11827	YES	CCDS42007.1	-	ENST00000346128.6:c.4108A>C	ENSP00000281537.7:p.Ter1370GlnextTer?	-	-	-	-	-
chr15:40328683	chr15	40328683	40328683	A	G	0	3985	3984	0	1	0	0.000250941028858218	4173	3734	0	439	0	0.105200095854301	3.18135549963123e-131	1.99863980800362e-129	significant	ENSG00000140319	ENST00000267884	Transcript	stop_lost	334	262	88	*/R	Tga/Cga	-	HIGH	-	-1	-	SNV	SRP14	HGNC	11299	YES	CCDS42017.1	-	ENST00000267884.6:c.262A>C	ENSP00000267884.6:p.Ter88ArgextTer?	-	-	-	-	-
chr15:40329205	chr15	40329205	40329205	A	G	0	4044	4044	0	0	0	0	4063	3849	0	214	0	0.0526704405611617	4.80286165886214e-66	1.5311809706462e-64	significant	ENSG00000140319	ENST00000267884	Transcript	synonymous_variant	297	225	75	D	gaT/gaC	-	LOW	-	-1	-	SNV	SRP14	HGNC	11299	YES	CCDS42017.1	-	ENST00000267884.6:c.225A>C	ENSP00000267884.6:p.Asp75%3D	-	-	-	-	-
chr15:40710778	chr15	40710778	40710778	A	G	1	272	268	0	4	0	0.0147058823529412	239	222	0	17	0	0.0711297071129707	0.00143417266176981	0.0031548844547274	significant	ENSG00000128928	ENST00000487418	Transcript	3_prime_UTR_variant	1621	-	-	-	-	-	MODIFIER	-	1	-	SNV	IVD	HGNC	6186	YES	CCDS10057.2	1	ENST00000487418.2:c.*316A>G	-	-	-	-	-	-
chr15:40954956	chr15	40954956	40954956	A	G	1	108	95	0	13	0	0.12037037037037	111	85	0	26	0	0.234234234234234	0.0339008694665222	0.0490265789983016	nonsignificant	ENSG00000137812	ENST00000346991	Transcript	3_prime_UTR_variant	7989	-	-	-	-	-	MODIFIER	-	1	-	SNV	CASC5	HGNC	24054	YES	CCDS42023.1	1	ENST00000346991.5:c.*570A>G	-	-	-	-	-	-
chr15:40954972	chr15	40954972	40954972	A	G	1	116	110	0	6	0	0.0517241379310345	122	107	0	15	0	0.122950819672131	0.0673072645742843	0.0867642227704715	nonsignificant	ENSG00000137812	ENST00000346991	Transcript	3_prime_UTR_variant	8005	-	-	-	-	-	MODIFIER	-	1	-	SNV	CASC5	HGNC	24054	YES	CCDS42023.1	1	ENST00000346991.5:c.*586A>G	-	-	-	-	-	-
chr15:40954979	chr15	40954979	40954979	A	G	1	122	106	0	16	0	0.131147540983607	132	90	0	42	0	0.318181818181818	0.000513708365083702	0.00127590821839394	significant	ENSG00000137812	ENST00000346991	Transcript	3_prime_UTR_variant	8012	-	-	-	-	-	MODIFIER	-	1	-	SNV	CASC5	HGNC	24054	YES	CCDS42023.1	1	ENST00000346991.5:c.*593A>G	-	-	-	-	-	-
chr15:40954998	chr15	40954998	40954998	A	G	1	125	117	0	8	0	0.064	144	123	0	21	0	0.145833333333333	0.0472104692066273	0.0646834908437177	nonsignificant	ENSG00000137812	ENST00000346991	Transcript	3_prime_UTR_variant	8031	-	-	-	-	rs1403067377	MODIFIER	-	1	-	SNV	CASC5	HGNC	24054	YES	CCDS42023.1	1	ENST00000346991.5:c.*612A>G	-	-	-	-	-	-
chr15:40954999	chr15	40954999	40954999	A	G	1	123	110	0	13	0	0.105691056910569	145	117	0	28	0	0.193103448275862	0.0605825563556539	0.0797315713959807	nonsignificant	ENSG00000137812	ENST00000346991	Transcript	3_prime_UTR_variant	8032	-	-	-	-	-	MODIFIER	-	1	-	SNV	CASC5	HGNC	24054	YES	CCDS42023.1	1	ENST00000346991.5:c.*613A>G	-	-	-	-	-	-
chr15:40955445	chr15	40955445	40955445	A	G	1	62	51	0	11	0	0.17741935483871	73	47	0	26	0	0.356164383561644	0.0217670535622444	0.0338141282974211	nonsignificant	ENSG00000137812	ENST00000346991	Transcript	3_prime_UTR_variant	8478	-	-	-	-	-	MODIFIER	-	1	-	SNV	CASC5	HGNC	24054	YES	CCDS42023.1	1	ENST00000346991.5:c.*1059A>G	-	-	-	-	-	-
chr15:41591039	chr15	41591039	41591039	A	G	1	269	267	0	2	0	0.00743494423791822	413	386	0	27	0	0.0653753026634383	0.000122940312296349	0.000338402715289951	significant	ENSG00000247556	ENST00000500949	Transcript	non_coding_transcript_exon_variant	1136	-	-	-	-	-	MODIFIER	-	1	-	SNV	OIP5-AS1	HGNC	43563	YES	-	-	ENST00000500949.2:n.1136A>G	-	-	-	-	-	-
chr15:41591451	chr15	41591451	41591451	A	G	1	198	182	0	16	0	0.0808080808080808	270	86	0	184	0	0.681481481481481	1.00995498504598e-42	2.13590480005764e-41	significant	ENSG00000247556	ENST00000500949	Transcript	non_coding_transcript_exon_variant	1548	-	-	-	-	rs3210775	MODIFIER	-	1	-	SNV	OIP5-AS1	HGNC	43563	YES	-	-	ENST00000500949.2:n.1548A>G	-	-	-	-	-	-
chr15:41597647	chr15	41597647	41597647	A	G	1	130	68	0	62	0	0.476923076923077	210	93	0	117	0	0.557142857142857	0.179830893060288	0.19963256777926	nonsignificant	ENSG00000104147	ENST00000220514	Transcript	downstream_gene_variant	-	-	-	-	-	rs1350713502	MODIFIER	3819	-1	-	SNV	OIP5	HGNC	20300	YES	CCDS10074.1	-	-	-	-	-	-	-	-
chr15:42859342	chr15	42859342	42859342	A	G	1	137	130	0	7	0	0.0510948905109489	138	119	0	19	0	0.13768115942029	0.0218584670037248	0.0339275088163194	nonsignificant	ENSG00000137814	ENST00000260372	Transcript	3_prime_UTR_variant	1099	-	-	-	-	-	MODIFIER	-	1	-	SNV	HAUS2	HGNC	25530	YES	CCDS10090.1	-	ENST00000260372.3:c.*328A>G	-	-	-	-	-	-
chr15:42859382	chr15	42859382	42859382	A	G	1	150	139	0	11	0	0.0733333333333333	138	119	0	19	0	0.13768115942029	0.0841444517384012	0.104983965486697	nonsignificant	ENSG00000137814	ENST00000260372	Transcript	3_prime_UTR_variant	1139	-	-	-	-	-	MODIFIER	-	1	-	SNV	HAUS2	HGNC	25530	YES	CCDS10090.1	-	ENST00000260372.3:c.*368A>G	-	-	-	-	-	-
chr15:42859505	chr15	42859505	42859505	A	G	1	174	155	0	19	0	0.109195402298851	156	123	0	33	0	0.211538461538462	0.0149390759628387	0.0246980388983154	nonsignificant	ENSG00000137814	ENST00000260372	Transcript	3_prime_UTR_variant	1262	-	-	-	-	rs1050320574	MODIFIER	-	1	-	SNV	HAUS2	HGNC	25530	YES	CCDS10090.1	-	ENST00000260372.3:c.*491A>G	-	-	-	-	-	-
chr15:42859518	chr15	42859518	42859518	A	G	1	181	172	0	9	0	0.0497237569060773	169	147	0	22	0	0.130177514792899	0.00862406092893055	0.015223962102641	nonsignificant	ENSG00000137814	ENST00000260372	Transcript	3_prime_UTR_variant	1275	-	-	-	-	-	MODIFIER	-	1	-	SNV	HAUS2	HGNC	25530	YES	CCDS10090.1	-	ENST00000260372.3:c.*504A>G	-	-	-	-	-	-
chr15:42860080	chr15	42860080	42860080	A	G	1	140	128	0	12	0	0.0857142857142857	123	100	0	23	0	0.186991869918699	0.0182255340874675	0.0289655809604394	nonsignificant	ENSG00000137814	ENST00000260372	Transcript	3_prime_UTR_variant	1837	-	-	-	-	-	MODIFIER	-	1	-	SNV	HAUS2	HGNC	25530	YES	CCDS10090.1	-	ENST00000260372.3:c.*1066A>G	-	-	-	-	-	-
chr15:42860848	chr15	42860848	42860848	A	G	1	198	197	0	1	0	0.00505050505050505	190	176	0	14	0	0.0736842105263158	0.000329323782712504	0.000845475480617679	significant	ENSG00000137814	ENST00000260372	Transcript	3_prime_UTR_variant	2605	-	-	-	-	-	MODIFIER	-	1	-	SNV	HAUS2	HGNC	25530	YES	CCDS10090.1	-	ENST00000260372.3:c.*1834A>G	-	-	-	-	-	-
chr15:42861579	chr15	42861579	42861579	A	G	1	84	83	0	1	0	0.0119047619047619	121	113	0	8	0	0.0661157024793388	0.0850405487175983	0.105732761157725	nonsignificant	ENSG00000137814	ENST00000260372	Transcript	3_prime_UTR_variant	3336	-	-	-	-	-	MODIFIER	-	1	-	SNV	HAUS2	HGNC	25530	YES	CCDS10090.1	-	ENST00000260372.3:c.*2565A>G	-	-	-	-	-	-
chr15:42861617	chr15	42861617	42861617	A	G	1	125	115	0	10	0	0.08	144	120	0	24	0	0.166666666666667	0.0423118946732609	0.0592231901335157	nonsignificant	ENSG00000137814	ENST00000260372	Transcript	3_prime_UTR_variant	3374	-	-	-	-	-	MODIFIER	-	1	-	SNV	HAUS2	HGNC	25530	YES	CCDS10090.1	-	ENST00000260372.3:c.*2603A>G	-	-	-	-	-	-
chr15:42861630	chr15	42861630	42861630	A	G	1	103	101	0	2	0	0.0194174757281553	135	119	0	16	0	0.118518518518519	0.00512327816886511	0.00980584423718269	significant	ENSG00000137814	ENST00000260372	Transcript	3_prime_UTR_variant	3387	-	-	-	-	-	MODIFIER	-	1	-	SNV	HAUS2	HGNC	25530	YES	CCDS10090.1	-	ENST00000260372.3:c.*2616A>G	-	-	-	-	-	-
chr15:42861741	chr15	42861741	42861741	A	G	1	195	193	0	2	0	0.0102564102564103	121	113	0	8	0	0.0661157024793388	0.00816595760033774	0.0145466669256047	nonsignificant	ENSG00000137814	ENST00000260372	Transcript	3_prime_UTR_variant	3498	-	-	-	-	-	MODIFIER	-	1	-	SNV	HAUS2	HGNC	25530	YES	CCDS10090.1	-	ENST00000260372.3:c.*2727A>G	-	-	-	-	-	-
chr15:49419124	chr15	49419124	49419124	A	G	0	139	138	0	1	0	0.00719424460431655	209	177	0	32	0	0.15311004784689	7.44572955392239e-07	2.95066388259336e-06	significant	ENSG00000166200	ENST00000299259	Transcript	downstream_gene_variant	-	-	-	-	-	-	MODIFIER	423	-1	-	SNV	COPS2	HGNC	30747	YES	CCDS45257.1	-	-	-	-	-	-	-	-
chr15:50791413	chr15	50791413	50791413	A	G	1	219	219	0	0	0	0	303	282	0	21	0	0.0693069306930693	1.15443934669287e-05	3.8504043881766e-05	significant	ENSG00000138592	ENST00000433963	Transcript	3_prime_UTR_variant	3985	-	-	-	-	-	MODIFIER	-	1	-	SNV	USP8	HGNC	12631	YES	CCDS10137.1	1	ENST00000433963.1:c.*128A>G	-	-	-	-	-	-
chr15:51057812	chr15	51057812	51057812	A	G	0	156	156	0	0	0	0	149	138	0	11	0	0.0738255033557047	0.000311004466082871	0.00080619604314686	significant	ENSG00000138600	ENST00000261854	Transcript	5_prime_UTR_variant	194	-	-	-	-	-	MODIFIER	-	-1	-	SNV	SPPL2A	HGNC	30227	YES	CCDS10138.1	-	ENST00000261854.5:c.-82A>C	-	-	-	-	-	-
chr15:55609650	chr15	55609650	55609650	A	G	0	83	77	0	6	0	0.072289156626506	97	78	0	19	0	0.195876288659794	0.0181945237298122	0.028937827763871	nonsignificant	ENSG00000069943	ENST00000164305	Transcript	upstream_gene_variant	-	-	-	-	-	-	MODIFIER	1508	1	-	SNV	PIGB	HGNC	8959	YES	CCDS61641.1	1	-	-	-	-	-	-	-
chr15:55609651	chr15	55609651	55609651	A	G	0	83	83	0	0	0	0	105	99	0	6	0	0.0571428571428571	0.0351181551742446	0.0505133868364893	nonsignificant	ENSG00000069943	ENST00000164305	Transcript	upstream_gene_variant	-	-	-	-	-	-	MODIFIER	1507	1	-	SNV	PIGB	HGNC	8959	YES	CCDS61641.1	1	-	-	-	-	-	-	-
chr15:60061252	chr15	60061252	60061252	A	G	1	156	156	0	0	0	0	248	213	0	35	0	0.141129032258065	1.6765687671983e-08	8.02948629312906e-08	significant	ENSG00000234797	ENST00000398981	Transcript	non_coding_transcript_exon_variant	710	-	-	-	-	-	MODIFIER	-	1	-	SNV	RPS3AP6	HGNC	18630	YES	-	-	ENST00000398981.3:n.710A>G	-	-	-	-	-	-
chr15:64449017	chr15	64449017	64449017	A	G	0	4169	4168	0	1	0	0.000239865675221876	3456	2933	0	523	0	0.151331018518519	4.16841548066163e-188	5.56483466668328e-186	significant	ENSG00000166794	ENST00000300026	Transcript	synonymous_variant	654	435	145	N	aaT/aaC	-	LOW	-	-1	-	SNV	PPIB	HGNC	9255	YES	CCDS10191.1	1	ENST00000300026.3:c.435A>C	ENSP00000300026.3:p.Asn145%3D	-	-	-	-	-
chr15:64657290	chr15	64657290	64657290	A	G	0	91	90	0	1	0	0.010989010989011	79	73	0	6	0	0.0759493670886076	0.0505112957913188	0.0685029382922267	nonsignificant	ENSG00000166803	ENST00000300035	Transcript	3_prime_UTR_variant	1414	-	-	-	-	-	MODIFIER	-	-1	-	SNV	KIAA0101	HGNC	28961	YES	CCDS10193.1	-	ENST00000300035.4:c.*939A>C	-	-	-	-	-	-
chr15:65268834	chr15	65268834	65268834	A	G	0	408	408	0	0	0	0	493	450	0	43	0	0.0872210953346856	3.0587762836674e-12	2.10081869514906e-11	significant	ENSG00000090487	ENST00000204566	Transcript	synonymous_variant	581	285	95	F	ttT/ttC	-	LOW	-	-1	-	SNV	SPG21	HGNC	20373	YES	CCDS10198.1	1	ENST00000204566.2:c.285A>C	ENSP00000204566.2:p.Phe95%3D	-	-	-	-	-
chr15:65441566	chr15	65441566	65441566	A	G	0	107	99	0	8	0	0.0747663551401869	112	89	0	23	0	0.205357142857143	0.00640564199299132	0.0118360305337625	nonsignificant	ENSG00000166855	ENST00000300107	Transcript	3_prime_UTR_variant	3686	-	-	-	-	-	MODIFIER	-	-1	-	SNV	CLPX	HGNC	2088	YES	CCDS10202.1	-	ENST00000300107.3:c.*1595A>C	-	-	-	-	-	-
chr15:66626818	chr15	66626818	66626818	A	G	0	135	118	0	17	0	0.125925925925926	157	120	0	37	0	0.235668789808917	0.022756771704958	0.0349198738231252	nonsignificant	ENSG00000166938	ENST00000319212	Transcript	downstream_gene_variant	-	-	-	-	-	-	MODIFIER	736	1	-	SNV	DIS3L	HGNC	28698	YES	CCDS45286.1	-	-	-	-	-	-	-	-
chr15:66626873	chr15	66626873	66626873	A	G	0	149	142	0	7	0	0.0469798657718121	219	195	0	24	0	0.10958904109589	0.0362148661009478	0.0517349650484028	nonsignificant	ENSG00000166938	ENST00000319212	Transcript	downstream_gene_variant	-	-	-	-	-	-	MODIFIER	791	1	-	SNV	DIS3L	HGNC	28698	YES	CCDS45286.1	-	-	-	-	-	-	-	-
chr15:66626889	chr15	66626889	66626889	A	G	0	151	129	0	22	0	0.145695364238411	206	161	0	45	0	0.218446601941748	0.0995448995265319	0.12067418012978	nonsignificant	ENSG00000166938	ENST00000319212	Transcript	downstream_gene_variant	-	-	-	-	-	-	MODIFIER	807	1	-	SNV	DIS3L	HGNC	28698	YES	CCDS45286.1	-	-	-	-	-	-	-	-
chr15:66626948	chr15	66626948	66626948	A	G	0	144	95	0	49	0	0.340277777777778	201	106	0	95	0	0.472636815920398	0.01508996892613	0.0248897093638715	nonsignificant	ENSG00000166938	ENST00000319212	Transcript	downstream_gene_variant	-	-	-	-	-	-	MODIFIER	866	1	-	SNV	DIS3L	HGNC	28698	YES	CCDS45286.1	-	-	-	-	-	-	-	-
chr15:66626953	chr15	66626953	66626953	A	G	0	146	97	0	49	0	0.335616438356164	191	114	0	77	0	0.403141361256544	0.213427108208505	0.231646495494597	nonsignificant	ENSG00000166938	ENST00000319212	Transcript	downstream_gene_variant	-	-	-	-	-	-	MODIFIER	871	1	-	SNV	DIS3L	HGNC	28698	YES	CCDS45286.1	-	-	-	-	-	-	-	-
chr15:66627817	chr15	66627817	66627817	A	G	0	94	83	0	11	0	0.117021276595745	87	72	0	15	0	0.172413793103448	0.299113604439355	0.310903483738425	nonsignificant	ENSG00000166938	ENST00000319212	Transcript	downstream_gene_variant	-	-	-	-	-	-	MODIFIER	1735	1	-	SNV	DIS3L	HGNC	28698	YES	CCDS45286.1	-	-	-	-	-	-	-	-
chr15:66627964	chr15	66627964	66627964	A	G	0	85	65	0	20	0	0.235294117647059	130	90	0	40	0	0.307692307692308	0.278495529400983	0.292174091748772	nonsignificant	ENSG00000166938	ENST00000319212	Transcript	downstream_gene_variant	-	-	-	-	-	-	MODIFIER	1882	1	-	SNV	DIS3L	HGNC	28698	YES	CCDS45286.1	-	-	-	-	-	-	-	-
chr15:66627966	chr15	66627966	66627966	A	G	0	79	58	0	21	0	0.265822784810127	126	75	0	51	0	0.404761904761905	0.0508744613571423	0.0688206773013653	nonsignificant	ENSG00000166938	ENST00000319212	Transcript	downstream_gene_variant	-	-	-	-	-	-	MODIFIER	1884	1	-	SNV	DIS3L	HGNC	28698	YES	CCDS45286.1	-	-	-	-	-	-	-	-
chr15:67995728	chr15	67995728	67995728	A	G	1	169	169	0	0	0	0	307	289	0	18	0	0.0586319218241042	0.00055094258526245	0.00135265903692022	significant	ENSG00000137764	ENST00000178640	Transcript	synonymous_variant	1653	1026	342	L	ttA/ttG	COSV51615396	LOW	-	1	-	SNV	MAP2K5	HGNC	6845	YES	CCDS10224.1	-	ENST00000178640.5:c.1026A>G	ENSP00000178640.5:p.Leu342%3D	-	-	1	1	-
chr15:70340273	chr15	70340273	70340273	A	G	0	163	163	0	0	0	0	256	236	0	20	0	0.078125	5.91262925769792e-05	0.000171129757377273	significant	ENSG00000140332	ENST00000558939	Transcript	3_prime_UTR_variant	5860	-	-	-	-	-	MODIFIER	-	-1	-	SNV	TLE3	HGNC	11839	YES	CCDS45293.1	-	ENST00000558939.1:c.*2163A>C	-	-	-	-	-	-
chr15:72491545	chr15	72491545	72491545	A	G	0	9328	9328	0	0	0	0	11836	10984	3	847	2	0.0715613382899628	2.42399981701983e-220	4.31471967429529e-218	significant	ENSG00000067225	ENST00000319622	Transcript	3_prime_UTR_variant	2499	-	-	-	-	-	MODIFIER	-	-1	-	SNV	PKM	HGNC	9021	YES	CCDS32285.1	-	ENST00000319622.6:c.*446A>C	-	-	-	-	-	-
chr15:72491603	chr15	72491603	72491603	A	G	0	9372	9371	0	1	0	0.000106700810926163	10061	7659	2	2393	7	0.237849120365769	0	0	significant	ENSG00000067225	ENST00000319622	Transcript	3_prime_UTR_variant	2441	-	-	-	-	-	MODIFIER	-	-1	-	SNV	PKM	HGNC	9021	YES	CCDS32285.1	-	ENST00000319622.6:c.*388A>C	-	-	-	-	-	-
chr15:73593711	chr15	73593711	73593711	A	G	1	332	332	0	0	0	0	430	408	0	22	0	0.0511627906976744	2.92646621400977e-06	1.06127874925719e-05	significant	ENSG00000067141	ENST00000339362	Transcript	synonymous_variant	4662	4215	1405	L	ctA/ctG	-	LOW	-	1	-	SNV	NEO1	HGNC	7754	YES	CCDS10247.1	-	ENST00000339362.5:c.4215A>G	ENSP00000341198.5:p.Leu1405%3D	-	-	-	-	-
chr15:73596140	chr15	73596140	73596140	A	G	1	154	154	0	0	0	0	181	166	0	15	0	0.0828729281767956	7.97875674555367e-05	0.000225960695137237	significant	ENSG00000067141	ENST00000339362	Transcript	3_prime_UTR_variant	5936	-	-	-	-	rs1012158187	MODIFIER	-	1	-	SNV	NEO1	HGNC	7754	YES	CCDS10247.1	-	ENST00000339362.5:c.*1103A>G	-	-	-	-	-	-
chr15:74006247	chr15	74006247	74006247	A	G	1	488	488	0	0	0	0	593	523	0	70	0	0.118043844856661	8.43037523443598e-20	9.28210386636869e-19	significant	ENSG00000103855	ENST00000318443	Transcript	3_prime_UTR_variant	2857	-	-	-	-	-	MODIFIER	-	1	-	SNV	CD276	HGNC	19137	YES	CCDS32288.1	-	ENST00000318443.5:c.*950A>G	-	-	-	-	-	-
chr15:74925254	chr15	74925254	74925254	A	G	0	796	796	0	0	0	0	748	663	0	85	0	0.113636363636364	1.30036393019512e-28	1.9982570898538e-27	significant	ENSG00000179151	ENST00000315127	Transcript	missense_variant	1408	1226	409	I/T	aTc/aCc	-	MODERATE	-	-1	-	SNV	EDC3	HGNC	26114	YES	CCDS10267.1	1	ENST00000315127.4:c.1226A>C	ENSP00000320503.4:p.Ile409Thr	-	-	-	-	-
chr15:75131641	chr15	75131641	75131641	A	G	0	632	632	0	0	0	0	723	683	0	40	0	0.0553250345781466	8.71892070330933e-12	5.78373124915178e-11	significant	ENSG00000140474	ENST00000440863	Transcript	missense_variant	1018	926	309	M/T	aTg/aCg	-	MODERATE	-	-1	-	SNV	ULK3	HGNC	19703	YES	CCDS45305.1	-	ENST00000440863.2:c.926A>C	ENSP00000400312.2:p.Met309Thr	-	-	-	-	-
chr15:75137332	chr15	75137332	75137332	A	G	0	487	487	0	0	0	0	609	541	0	68	0	0.111658456486043	1.01010721373393e-18	1.05248244318813e-17	significant	ENSG00000140497	ENST00000268099	Transcript	3_prime_UTR_variant	1192	-	-	-	-	-	MODIFIER	-	-1	-	SNV	SCAMP2	HGNC	10564	YES	CCDS10271.1	-	ENST00000268099.9:c.*92A>C	-	-	-	-	-	-
chr15:75632437	chr15	75632437	75632437	A	G	1	1581	1579	0	2	0	0.00126502213788741	1515	541	0	974	0	0.642904290429043	0	0	significant	ENSG00000140365	ENST00000267935	Transcript	3_prime_UTR_variant	890	-	-	-	-	-	MODIFIER	-	1	-	SNV	COMMD4	HGNC	26027	YES	CCDS10277.1	-	ENST00000267935.8:c.*91A>G	-	-	-	-	-	-
chr15:75663603	chr15	75663603	75663603	A	G	0	251	251	0	0	0	0	533	505	0	28	0	0.0525328330206379	3.14523570975366e-05	9.62496200004846e-05	significant	ENSG00000169375	ENST00000394947	Transcript	3_prime_UTR_variant	4854	-	-	-	-	-	MODIFIER	-	-1	-	SNV	SIN3A	HGNC	19353	YES	CCDS10279.1	1	ENST00000394947.3:c.*717A>C	-	-	-	-	-	-
chr15:79614574	chr15	79614574	79614574	A	G	1	1060	1060	0	0	0	0	1053	922	0	131	0	0.124406457739791	3.1398581009274e-42	6.44878548421244e-41	significant	ENSG00000166557	ENST00000299705	Transcript	3_prime_UTR_variant	860	-	-	-	-	-	MODIFIER	-	1	-	SNV	TMED3	HGNC	28889	YES	CCDS10310.1	-	ENST00000299705.5:c.*18A>G	-	-	-	-	-	-
chr15:79614895	chr15	79614895	79614895	A	G	1	972	971	0	1	0	0.00102880658436214	1293	726	0	567	0	0.438515081206497	1.15400850296272e-166	1.12043734651289e-164	significant	ENSG00000166557	ENST00000299705	Transcript	3_prime_UTR_variant	1181	-	-	-	-	-	MODIFIER	-	1	-	SNV	TMED3	HGNC	28889	YES	CCDS10310.1	-	ENST00000299705.5:c.*339A>G	-	-	-	-	-	-
chr15:83674110	chr15	83674110	83674110	A	G	0	157	139	0	18	0	0.114649681528662	221	157	0	64	0	0.289592760180996	4.30524730907789e-05	0.000128256739918973	significant	ENSG00000169609	ENST00000451195	Transcript	intron_variant	-	-	-	-	-	-	MODIFIER	-	-1	-	SNV	C15orf40	HGNC	28443	YES	CCDS53969.1	-	ENST00000451195.3:c.366+3190A>C	-	-	-	-	-	-
chr15:83674161	chr15	83674161	83674161	A	G	0	210	162	0	48	0	0.228571428571429	302	198	0	103	1	0.341059602649007	0.0058399382500604	0.0109518069377779	nonsignificant	ENSG00000169609	ENST00000451195	Transcript	intron_variant	-	-	-	-	-	-	MODIFIER	-	-1	-	SNV	C15orf40	HGNC	28443	YES	CCDS53969.1	-	ENST00000451195.3:c.366+3139A>C	-	-	-	-	-	-
chr15:83674237	chr15	83674237	83674237	A	G	0	272	256	0	16	0	0.0588235294117647	275	245	0	30	0	0.109090909090909	0.0443609565996161	0.061529222919987	nonsignificant	ENSG00000169609	ENST00000451195	Transcript	intron_variant	-	-	-	-	-	-	MODIFIER	-	-1	-	SNV	C15orf40	HGNC	28443	YES	CCDS53969.1	-	ENST00000451195.3:c.366+3063A>C	-	-	-	-	-	-
chr15:83674325	chr15	83674325	83674325	A	G	0	185	172	0	13	0	0.0702702702702703	182	158	0	24	0	0.131868131868132	0.0571404235656916	0.0759501834077892	nonsignificant	ENSG00000169609	ENST00000451195	Transcript	intron_variant	-	-	-	-	-	-	MODIFIER	-	-1	-	SNV	C15orf40	HGNC	28443	YES	CCDS53969.1	-	ENST00000451195.3:c.366+2975A>C	-	-	-	-	-	-
chr15:85185449	chr15	85185449	85185449	A	G	0	81	49	0	32	0	0.395061728395062	87	38	1	48	0	0.551724137931034	0.0440187652114841	0.0611339938177699	nonsignificant	ENSG00000177082	ENST00000434634	Transcript	downstream_gene_variant	-	-	-	-	-	-	MODIFIER	550	-1	-	SNV	WDR73	HGNC	25928	YES	CCDS45339.1	1	-	-	-	-	-	-	-
chr15:85185899	chr15	85185899	85185899	A	G	0	112	110	0	2	0	0.0178571428571429	88	79	0	9	0	0.102272727272727	0.0118977552684619	0.0202822069061729	nonsignificant	ENSG00000177082	ENST00000434634	Transcript	downstream_gene_variant	-	-	-	-	-	-	MODIFIER	100	-1	-	SNV	WDR73	HGNC	25928	YES	CCDS45339.1	1	-	-	-	-	-	-	-
chr15:89449007	chr15	89449007	89449007	A	G	0	533	533	0	0	0	0	973	909	0	64	0	0.065775950668037	4.90447396407245e-13	3.55117165669788e-12	significant	ENSG00000140545	ENST00000268150	Transcript	synonymous_variant	758	666	222	L	ctT/ctC	-	LOW	-	-1	-	SNV	MFGE8	HGNC	7036	YES	CCDS10347.1	-	ENST00000268150.8:c.666A>C	ENSP00000268150.8:p.Leu222%3D	-	-	-	-	-
chr15:90442492	chr15	90442492	90442492	A	G	0	85	82	0	3	0	0.0352941176470588	123	112	0	11	0	0.0894308943089431	0.163341909203233	0.183341207597534	nonsignificant	ENSG00000250021	ENST00000398333	Transcript	intron_variant	-	-	-	-	-	-	MODIFIER	-	-1	-	SNV	C15orf38-AP3S2	HGNC	38824	YES	CCDS55977.1	-	ENST00000398333.3:c.672+3956A>C	-	-	-	-	-	-
chr15:90444728	chr15	90444728	90444728	A	G	0	117	85	0	32	0	0.273504273504274	161	102	0	59	0	0.366459627329193	0.120608086804275	0.142330869289465	nonsignificant	ENSG00000242498	ENST00000357484	Transcript	3_prime_UTR_variant	1101	-	-	-	-	-	MODIFIER	-	-1	-	SNV	C15orf38	HGNC	28782	YES	CCDS42080.1	-	ENST00000357484.5:c.*299A>C	-	-	-	-	-	-
chr15:90815865	chr15	90815865	90815865	A	G	1	81	79	0	2	0	0.0246913580246914	85	78	0	7	0	0.0823529411764706	0.168818522295817	0.188892804412711	nonsignificant	ENSG00000182768	ENST00000379095	Transcript	downstream_gene_variant	-	-	-	-	-	-	MODIFIER	425	1	-	SNV	NGRN	HGNC	18077	YES	CCDS32329.1	-	-	-	-	-	-	-	-
chr15:90817001	chr15	90817001	90817001	A	G	1	81	77	0	4	0	0.0493827160493827	65	55	0	10	0	0.153846153846154	0.0466255057805232	0.0640875677909894	nonsignificant	ENSG00000182768	ENST00000379095	Transcript	downstream_gene_variant	-	-	-	-	-	-	MODIFIER	1561	1	-	SNV	NGRN	HGNC	18077	YES	CCDS32329.1	-	-	-	-	-	-	-	-
chr15:90817153	chr15	90817153	90817153	A	G	1	87	72	0	15	0	0.172413793103448	70	38	0	32	0	0.457142857142857	0.000192208580710091	0.000514483118291673	significant	ENSG00000182768	ENST00000379095	Transcript	downstream_gene_variant	-	-	-	-	-	-	MODIFIER	1713	1	-	SNV	NGRN	HGNC	18077	YES	CCDS32329.1	-	-	-	-	-	-	-	-
chr15:90817174	chr15	90817174	90817174	A	G	1	89	81	0	8	0	0.0898876404494382	71	60	0	11	0	0.154929577464789	0.227291986194021	0.244582207813818	nonsignificant	ENSG00000182768	ENST00000379095	Transcript	downstream_gene_variant	-	-	-	-	-	-	MODIFIER	1734	1	-	SNV	NGRN	HGNC	18077	YES	CCDS32329.1	-	-	-	-	-	-	-	-
chr15:90817217	chr15	90817217	90817217	A	G	1	87	85	0	2	0	0.0229885057471264	88	80	0	8	0	0.0909090909090909	0.0993351946457693	0.120488345124	nonsignificant	ENSG00000182768	ENST00000379095	Transcript	downstream_gene_variant	-	-	-	-	-	-	MODIFIER	1777	1	-	SNV	NGRN	HGNC	18077	YES	CCDS32329.1	-	-	-	-	-	-	-	-
chr15:90817466	chr15	90817466	90817466	A	G	1	80	55	0	25	0	0.3125	103	59	0	44	0	0.427184466019417	0.125927586974037	0.147648104996887	nonsignificant	ENSG00000182768	ENST00000379095	Transcript	downstream_gene_variant	-	-	-	-	-	-	MODIFIER	2026	1	-	SNV	NGRN	HGNC	18077	YES	CCDS32329.1	-	-	-	-	-	-	-	-
chr15:90820073	chr15	90820073	90820073	A	G	1	115	108	0	7	0	0.0608695652173913	90	78	0	12	0	0.133333333333333	0.0915003299820194	0.112260025756228	nonsignificant	ENSG00000182768	ENST00000379095	Transcript	downstream_gene_variant	-	-	-	-	-	-	MODIFIER	4633	1	-	SNV	NGRN	HGNC	18077	YES	CCDS32329.1	-	-	-	-	-	-	-	-
chr15:90820083	chr15	90820083	90820083	A	G	1	111	107	0	4	0	0.036036036036036	83	73	0	10	0	0.120481927710843	0.0460166919549648	0.0634549089837345	nonsignificant	ENSG00000182768	ENST00000379095	Transcript	downstream_gene_variant	-	-	-	-	-	-	MODIFIER	4643	1	-	SNV	NGRN	HGNC	18077	YES	CCDS32329.1	-	-	-	-	-	-	-	-
chr15:90820887	chr15	90820887	90820887	A	G	1	85	73	0	12	0	0.141176470588235	101	78	0	23	0	0.227722772277228	0.186971834762502	0.206180608700415	nonsignificant	ENSG00000228998	ENST00000411845	Transcript	downstream_gene_variant	-	-	-	-	-	rs1132418	MODIFIER	46	1	-	SNV	RP11-697E2.7	Clone_based_vega_gene	-	YES	-	-	-	-	-	-	-	-	-
chr16:11928846	chr16	11928846	11928846	A	G	0	80	50	0	30	0	0.375	139	79	0	60	0	0.431654676258993	0.476284926750272	0.476954807097318	nonsignificant	ENSG00000171490	ENST00000571133	Transcript	downstream_gene_variant	-	-	-	-	-	-	MODIFIER	210	-1	-	SNV	RSL1D1	HGNC	24534	YES	CCDS10551.1	-	-	-	-	-	-	-	-
chr16:11928951	chr16	11928951	11928951	A	G	0	76	68	0	8	0	0.105263157894737	100	69	0	31	0	0.31	0.00161189093758445	0.0034848168448182	significant	ENSG00000171490	ENST00000571133	Transcript	downstream_gene_variant	-	-	-	-	-	-	MODIFIER	105	-1	-	SNV	RSL1D1	HGNC	24534	YES	CCDS10551.1	-	-	-	-	-	-	-	-
chr16:11929150	chr16	11929150	11929150	A	G	0	92	92	0	0	0	0	92	87	0	5	0	0.0543478260869565	0.0591130030492407	0.0782169133215461	nonsignificant	ENSG00000171490	ENST00000571133	Transcript	3_prime_UTR_variant	4040	-	-	-	-	-	MODIFIER	-	-1	-	SNV	RSL1D1	HGNC	24534	YES	CCDS10551.1	-	ENST00000571133.1:c.*2494A>C	-	-	-	-	-	-
chr16:11929176	chr16	11929176	11929176	A	G	0	82	48	0	34	0	0.414634146341463	76	37	0	39	0	0.513157894736842	0.263905215472376	0.278508666130927	nonsignificant	ENSG00000171490	ENST00000571133	Transcript	3_prime_UTR_variant	4014	-	-	-	-	-	MODIFIER	-	-1	-	SNV	RSL1D1	HGNC	24534	YES	CCDS10551.1	-	ENST00000571133.1:c.*2468A>C	-	-	-	-	-	-
chr16:11929203	chr16	11929203	11929203	A	G	0	104	86	0	18	0	0.173076923076923	87	42	0	45	0	0.517241379310345	5.57369747842643e-07	2.25481397990887e-06	significant	ENSG00000171490	ENST00000571133	Transcript	3_prime_UTR_variant	3987	-	-	-	-	-	MODIFIER	-	-1	-	SNV	RSL1D1	HGNC	24534	YES	CCDS10551.1	-	ENST00000571133.1:c.*2441A>C	-	-	-	-	-	-
chr16:11929782	chr16	11929782	11929782	A	G	0	95	95	0	0	0	0	112	103	0	9	0	0.0803571428571429	0.0041372504108656	0.00812239602721408	significant	ENSG00000171490	ENST00000571133	Transcript	3_prime_UTR_variant	3408	-	-	-	-	-	MODIFIER	-	-1	-	SNV	RSL1D1	HGNC	24534	YES	CCDS10551.1	-	ENST00000571133.1:c.*1862A>C	-	-	-	-	-	-
chr16:129463	chr16	129463	129463	A	G	1	458	458	0	0	0	0	742	703	0	39	0	0.0525606469002695	6.65219890558561e-09	3.32765734480816e-08	significant	ENSG00000103152	ENST00000219431	Transcript	missense_variant	310	79	27	R/G	Aga/Gga	-	MODERATE	-	1	-	SNV	MPG	HGNC	7211	YES	CCDS32346.1	-	ENST00000219431.4:c.79A>G	ENSP00000219431.4:p.Arg27Gly	-	-	-	-	-
chr16:1495657	chr16	1495657	1495657	A	G	0	270	269	0	0	1	0	202	191	0	11	0	0.0544554455445545	7.69799779226812e-05	0.000218947047726827	significant	ENSG00000103249	ENST00000382745	Transcript	3_prime_UTR_variant	3999	-	-	-	-	-	MODIFIER	-	-1	-	SNV	CLCN7	HGNC	2025	YES	CCDS32361.1	1	ENST00000382745.4:c.*975A>C	-	-	-	-	-	-
chr16:15794023	chr16	15794023	15794023	A	G	1	93	88	0	5	0	0.0537634408602151	161	143	0	18	0	0.111801242236025	0.172449738298425	0.192351248566808	nonsignificant	ENSG00000072864	ENST00000396355	Transcript	intron_variant	-	-	-	-	-	rs979311884	MODIFIER	-	1	-	SNV	NDE1	HGNC	17619	YES	CCDS10564.1	1	ENST00000396355.1:c.947+3306A>G	-	-	-	-	-	-
chr16:15960723	chr16	15960723	15960723	A	G	0	356	356	0	0	0	0	391	365	0	26	0	0.0664961636828645	3.51383766507033e-08	1.62810352550764e-07	significant	ENSG00000133393	ENST00000255759	Transcript	3_prime_UTR_variant	1129	-	-	-	-	-	MODIFIER	-	-1	-	SNV	FOPNL	HGNC	26435	YES	CCDS10567.1	-	ENST00000255759.6:c.*574A>C	-	-	-	-	-	-
chr16:18817436	chr16	18817436	18817436	A	G	0	149	149	0	0	0	0	263	242	0	21	0	0.0798479087452472	8.15508459781287e-05	0.00023041350133503	significant	ENSG00000157106	ENST00000446231	Transcript	3_prime_UTR_variant	14854	-	-	-	-	-	MODIFIER	-	-1	-	SNV	SMG1	HGNC	30045	YES	CCDS45430.1	-	ENST00000446231.2:c.*3455A>C	-	-	-	-	-	-
chr16:19714058	chr16	19714058	19714058	A	G	0	110	88	0	22	0	0.2	141	102	0	39	0	0.276595744680851	0.183203152676895	0.202862588967262	nonsignificant	ENSG00000103544	ENST00000438132	Transcript	downstream_gene_variant	-	-	-	-	-	-	MODIFIER	1612	1	-	SNV	C16orf62	HGNC	24641	YES	CCDS32397.2	-	-	-	-	-	-	-	-
chr16:19714096	chr16	19714096	19714096	A	G	0	70	70	0	0	0	0	110	100	0	10	0	0.0909090909090909	0.0071376585478781	0.0130085654080782	nonsignificant	ENSG00000103544	ENST00000438132	Transcript	downstream_gene_variant	-	-	-	-	-	-	MODIFIER	1650	1	-	SNV	C16orf62	HGNC	24641	YES	CCDS32397.2	-	-	-	-	-	-	-	-
chr16:19715610	chr16	19715610	19715610	A	G	0	110	105	0	5	0	0.0454545454545455	121	106	0	15	0	0.12396694214876	0.0372609458930611	0.052953679592534	nonsignificant	ENSG00000103550	ENST00000219837	Transcript	3_prime_UTR_variant	4078	-	-	-	-	-	MODIFIER	-	-1	-	SNV	KNOP1	HGNC	34404	YES	CCDS42127.1	-	ENST00000219837.7:c.*2622A>C	-	-	-	-	-	-
chr16:19717029	chr16	19717029	19717029	A	G	0	77	64	0	13	0	0.168831168831169	92	68	0	24	0	0.260869565217391	0.191407266396251	0.210528280650047	nonsignificant	ENSG00000103550	ENST00000219837	Transcript	3_prime_UTR_variant	2659	-	-	-	-	-	MODIFIER	-	-1	-	SNV	KNOP1	HGNC	34404	YES	CCDS42127.1	-	ENST00000219837.7:c.*1203A>C	-	-	-	-	-	-
chr16:2012503	chr16	2012503	2012503	A	G	0	26741	26735	0	6	0	0.000224374555925358	25099	22675	2	2422	0	0.0964978684409737	0	0	significant	ENSG00000140988	ENST00000343262	Transcript	missense_variant	761	704	235	I/T	aTc/aCc	-	MODERATE	-	-1	-	SNV	RPS2	HGNC	10404	YES	CCDS10452.1	-	ENST00000343262.4:c.704A>C	ENSP00000341885.4:p.Ile235Thr	-	-	-	-	-
chr16:20860857	chr16	20860857	20860857	A	G	1	121	121	0	0	0	0	269	245	0	24	0	0.0892193308550186	0.000136607076689218	0.000373614232788948	significant	ENSG00000005189	ENST00000261377	Transcript	3_prime_UTR_variant	2589	-	-	-	-	-	MODIFIER	-	1	-	SNV	AC004381.6	Clone_based_vega_gene	-	YES	CCDS10591.1	-	ENST00000261377.6:c.*55A>G	-	-	-	-	-	-
chr16:22297295	chr16	22297295	22297295	A	G	1	123	119	0	4	0	0.032520325203252	204	171	0	33	0	0.161764705882353	0.000226712708798677	0.000602311375614395	significant	ENSG00000103319	ENST00000263026	Transcript	3_prime_UTR_variant	4630	-	-	-	-	-	MODIFIER	-	1	-	SNV	EEF2K	HGNC	24615	YES	CCDS10604.1	-	ENST00000263026.5:c.*1978A>G	-	-	-	-	-	-
chr16:2303454	chr16	2303454	2303454	A	G	0	3778	3775	0	3	0	0.000794070937003706	4103	3530	0	573	0	0.139653911771874	2.0858642416383e-165	1.93713305223452e-163	significant	ENSG00000205937	ENST00000565678	Transcript	3_prime_UTR_variant	1975	-	-	-	-	-	MODIFIER	-	-1	-	SNV	RNPS1	HGNC	10080	YES	CCDS10465.1	-	ENST00000565678.1:c.*511A>C	-	-	-	-	-	-
chr16:23436225	chr16	23436225	23436225	A	G	0	93	93	0	0	0	0	122	115	0	7	0	0.0573770491803279	0.0200278133150836	0.0313862136764626	nonsignificant	ENSG00000168434	ENST00000307149	Transcript	missense_variant	1040	854	285	L/P	cTg/cCg	-	MODERATE	-	-1	-	SNV	COG7	HGNC	18622	YES	CCDS10610.1	1	ENST00000307149.5:c.854A>C	ENSP00000305442.5:p.Leu285Pro	-	-	-	-	-
chr16:23476581	chr16	23476581	23476581	A	G	0	152	144	0	8	0	0.0526315789473684	211	170	0	41	0	0.194312796208531	7.38204839736571e-05	0.000211085078671662	significant	ENSG00000103365	ENST00000309859	Transcript	3_prime_UTR_variant	4255	-	-	-	-	-	MODIFIER	-	-1	-	SNV	GGA2	HGNC	16064	YES	CCDS10611.1	-	ENST00000309859.4:c.*2330A>C	-	-	-	-	-	-
chr16:23546307	chr16	23546307	23546307	A	G	0	281	281	0	0	0	0	354	326	0	28	0	0.0790960451977401	9.06082306446043e-08	4.01533569827541e-07	significant	ENSG00000103356	ENST00000449606	Transcript	missense_variant	892	860	287	M/T	aTg/aCg	-	MODERATE	-	-1	-	SNV	EARS2	HGNC	29419	YES	CCDS42132.1	1	ENST00000449606.1:c.860A>C	ENSP00000395196.1:p.Met287Thr	-	-	-	-	-
chr16:2514111	chr16	2514111	2514111	A	G	1	241	241	0	0	0	0	235	219	0	16	0	0.0680851063829787	9.53362946818545e-06	3.2323543720705e-05	significant	ENSG00000162062	ENST00000361837	Transcript	missense_variant	1101	1036	346	R/G	Aga/Gga	rs765797107	MODERATE	-	1	-	SNV	C16orf59	HGNC	25849	YES	CCDS10468.2	-	ENST00000361837.4:c.1036A>G	ENSP00000355022.4:p.Arg346Gly	-	-	-	-	-
chr16:2816341	chr16	2816341	2816341	A	G	1	1551	1551	0	0	0	0	1675	1403	0	272	0	0.162388059701493	3.93177866227605e-83	1.61505369665801e-81	significant	ENSG00000167978	ENST00000301740	Transcript	missense_variant	6361	5812	1938	R/G	Aga/Gga	rs998402934	MODERATE	-	1	-	SNV	SRRM2	HGNC	16639	YES	CCDS32373.1	1	ENST00000301740.8:c.5812A>G	ENSP00000301740.8:p.Arg1938Gly	-	-	-	-	-
chr16:28847992	chr16	28847992	28847992	A	G	1	314	314	0	0	0	0	447	421	0	26	0	0.058165548098434	1.27157163172663e-06	4.90266607467161e-06	significant	ENSG00000168488	ENST00000395547	Transcript	intron_variant	-	-	-	-	-	rs931362267	MODIFIER	-	1	-	SNV	ATXN2L	HGNC	31326	YES	CCDS10640.1	-	ENST00000395547.2:c.*11-57A>G	-	-	-	-	-	-
chr16:28855636	chr16	28855636	28855636	A	G	0	3914	3913	0	1	0	0.000255493101686254	3935	3668	0	267	0	0.0678526048284625	1.39152939384741e-80	5.50427182455199e-79	significant	ENSG00000178952	ENST00000313511	Transcript	synonymous_variant	976	837	279	T	acT/acC	-	LOW	-	-1	-	SNV	TUFM	HGNC	12420	YES	CCDS10642.1	1	ENST00000313511.3:c.837A>C	ENSP00000322439.3:p.Thr279%3D	-	-	-	-	-
chr16:28986672	chr16	28986672	28986672	A	G	1	451	451	0	0	0	0	457	329	0	128	0	0.280087527352298	2.57251088558263e-43	5.60702372612705e-42	significant	ENSG00000169682	ENST00000311008	Transcript	missense_variant	577	200	67	Y/C	tAc/tGc	rs748983021	MODERATE	-	1	-	SNV	SPNS1	HGNC	30621	YES	CCDS10646.1	-	ENST00000311008.11:c.200A>G	ENSP00000309945.11:p.Tyr67Cys	-	-	-	-	-
chr16:29822266	chr16	29822266	29822266	A	G	1	3060	3060	0	0	0	0	5060	4700	0	360	0	0.0711462450592885	1.19081188271737e-76	4.31114268048185e-75	significant	ENSG00000103495	ENST00000219782	Transcript	3_prime_UTR_variant	2479	-	-	-	-	-	MODIFIER	-	1	-	SNV	MAZ	HGNC	6914	YES	CCDS42144.1	-	ENST00000219782.6:c.*891A>G	-	-	-	-	-	-
chr16:29979396	chr16	29979396	29979396	A	G	1	401	401	0	0	0	0	667	447	0	220	0	0.329835082458771	9.44537636720667e-53	2.43076191811487e-51	significant	ENSG00000149932	ENST00000566848	Transcript	missense_variant	873	406	136	R/G	Agg/Ggg	-	MODERATE	-	1	-	SNV	TMEM219	HGNC	25201	YES	CCDS42145.1	-	ENST00000566848.1:c.406A>G	ENSP00000457492.1:p.Arg136Gly	-	-	-	-	-
chr16:30007592	chr16	30007592	30007592	A	G	1	376	376	0	0	0	0	413	388	0	25	0	0.0605326876513317	7.14092889564457e-08	3.18434741567783e-07	significant	ENSG00000149929	ENST00000279392	Transcript	5_prime_UTR_variant	166	-	-	-	-	rs745862884	MODIFIER	-	-1	-	SNV	HIRIP3	HGNC	4917	YES	CCDS10664.1	-	ENST00000279392.3:c.-666T>C	-	-	-	-	-	-
chr16:30749275	chr16	30749275	30749275	A	G	1	387	387	0	0	0	0	460	430	0	30	0	0.0652173913043478	8.42243781393015e-09	4.15480997010503e-08	significant	ENSG00000080603	ENST00000262518	Transcript	synonymous_variant	8299	7914	2638	E	gaA/gaG	-	LOW	-	1	-	SNV	SRCAP	HGNC	16974	YES	CCDS10689.2	1	ENST00000262518.4:c.7914A>G	ENSP00000262518.4:p.Glu2638%3D	-	-	-	-	-
chr16:30768874	chr16	30768874	30768874	A	G	0	134	134	0	0	0	0	169	160	0	9	0	0.0532544378698225	0.00529662302547575	0.0100654686676301	nonsignificant	ENSG00000196118	ENST00000543610	Transcript	missense_variant	1881	919	307	W/R	Tgg/Cgg	-	MODERATE	-	-1	-	SNV	C16orf93	HGNC	28078	YES	CCDS32434.2	-	ENST00000543610.1:c.919A>C	ENSP00000437532.1:p.Trp307Arg	-	-	-	-	-
chr16:30980952	chr16	30980952	30980952	A	G	1	295	295	0	0	0	0	295	273	0	22	0	0.0745762711864407	3.1758517268234e-07	1.31465490087108e-06	significant	ENSG00000099381	ENST00000262519	Transcript	synonymous_variant	3644	2958	986	E	gaA/gaG	rs1251287652	LOW	-	1	-	SNV	SETD1A	HGNC	29010	YES	CCDS32435.1	1	ENST00000262519.8:c.2958A>G	ENSP00000262519.8:p.Glu986%3D	-	-	-	-	-
chr16:31133173	chr16	31133173	31133173	A	G	1	64	59	0	5	0	0.078125	85	73	0	12	0	0.141176470588235	0.301265750328444	0.312988153064959	nonsignificant	ENSG00000103510	ENST00000448516	Transcript	intron_variant	-	-	-	-	-	-	MODIFIER	-	1	-	SNV	KAT8	HGNC	17933	YES	CCDS45468.1	-	ENST00000448516.2:c.462+1338A>G	-	-	-	-	-	-
chr16:31134631	chr16	31134631	31134631	A	G	1	84	79	0	5	0	0.0595238095238095	86	72	0	14	0	0.162790697674419	0.0495139323899	0.0675362449456108	nonsignificant	ENSG00000103510	ENST00000448516	Transcript	intron_variant	-	-	-	-	-	rs1454445183	MODIFIER	-	1	-	SNV	KAT8	HGNC	17933	YES	CCDS45468.1	-	ENST00000448516.2:c.462+2796A>G	-	-	-	-	-	-
chr16:31134663	chr16	31134663	31134663	A	G	1	93	92	0	1	0	0.010752688172043	103	95	0	8	0	0.0776699029126214	0.0369478112171376	0.0526136831732039	nonsignificant	ENSG00000103510	ENST00000448516	Transcript	intron_variant	-	-	-	-	-	-	MODIFIER	-	1	-	SNV	KAT8	HGNC	17933	YES	CCDS45468.1	-	ENST00000448516.2:c.462+2828A>G	-	-	-	-	-	-
chr16:31134664	chr16	31134664	31134664	A	G	1	86	76	0	10	0	0.116279069767442	97	77	0	20	0	0.206185567010309	0.113153117600074	0.135100647956265	nonsignificant	ENSG00000103510	ENST00000448516	Transcript	intron_variant	-	-	-	-	-	rs1403994224	MODIFIER	-	1	-	SNV	KAT8	HGNC	17933	YES	CCDS45468.1	-	ENST00000448516.2:c.462+2829A>G	-	-	-	-	-	-
chr16:31134667	chr16	31134667	31134667	A	G	1	87	85	0	2	0	0.0229885057471264	105	97	0	8	0	0.0761904761904762	0.115696551009192	0.137906156783278	nonsignificant	ENSG00000103510	ENST00000448516	Transcript	intron_variant	-	-	-	-	-	-	MODIFIER	-	1	-	SNV	KAT8	HGNC	17933	YES	CCDS45468.1	-	ENST00000448516.2:c.462+2832A>G	-	-	-	-	-	-
chr16:31134704	chr16	31134704	31134704	A	G	1	107	93	0	14	0	0.130841121495327	109	73	0	36	0	0.330275229357798	0.000633838687937868	0.00152635787760461	significant	ENSG00000103510	ENST00000448516	Transcript	intron_variant	-	-	-	-	-	-	MODIFIER	-	1	-	SNV	KAT8	HGNC	17933	YES	CCDS45468.1	-	ENST00000448516.2:c.462+2869A>G	-	-	-	-	-	-
chr16:31134727	chr16	31134727	31134727	A	G	1	98	81	0	17	0	0.173469387755102	95	50	0	45	0	0.473684210526316	1.22759991755274e-05	4.07166680728673e-05	significant	ENSG00000103510	ENST00000448516	Transcript	intron_variant	-	-	-	-	-	-	MODIFIER	-	1	-	SNV	KAT8	HGNC	17933	YES	CCDS45468.1	-	ENST00000448516.2:c.462+2892A>G	-	-	-	-	-	-
chr16:31134764	chr16	31134764	31134764	A	G	1	99	94	0	5	0	0.0505050505050505	70	61	0	9	0	0.128571428571429	0.0904054422316024	0.111108184468759	nonsignificant	ENSG00000103510	ENST00000448516	Transcript	intron_variant	-	-	-	-	-	-	MODIFIER	-	1	-	SNV	KAT8	HGNC	17933	YES	CCDS45468.1	-	ENST00000448516.2:c.462+2929A>G	-	-	-	-	-	-
chr16:31134804	chr16	31134804	31134804	A	G	1	88	76	0	12	0	0.136363636363636	68	54	0	14	0	0.205882352941176	0.282788552973441	0.295951175478329	nonsignificant	ENSG00000103510	ENST00000448516	Transcript	intron_variant	-	-	-	-	-	-	MODIFIER	-	1	-	SNV	KAT8	HGNC	17933	YES	CCDS45468.1	-	ENST00000448516.2:c.462+2969A>G	-	-	-	-	-	-
chr16:31134928	chr16	31134928	31134928	A	G	1	98	97	0	1	0	0.0102040816326531	88	82	0	6	0	0.0681818181818182	0.0537664205752282	0.0720935808842984	nonsignificant	ENSG00000103510	ENST00000448516	Transcript	intron_variant	-	-	-	-	-	-	MODIFIER	-	1	-	SNV	KAT8	HGNC	17933	YES	CCDS45468.1	-	ENST00000448516.2:c.462+3093A>G	-	-	-	-	-	-
chr16:31135095	chr16	31135095	31135095	A	G	1	105	79	0	26	0	0.247619047619048	122	84	0	38	0	0.311475409836066	0.303913384035106	0.315431967103492	nonsignificant	ENSG00000103510	ENST00000448516	Transcript	intron_variant	-	-	-	-	-	rs1137603	MODIFIER	-	1	-	SNV	KAT8	HGNC	17933	YES	CCDS45468.1	-	ENST00000448516.2:c.462+3260A>G	-	-	-	-	-	-
chr16:422252	chr16	422252	422252	A	G	0	356	356	0	0	0	0	412	388	0	24	0	0.058252427184466	4.2780533526478e-07	1.74387823688086e-06	significant	ENSG00000129925	ENST00000431232	Transcript	missense_variant	2212	2051	684	F/S	tTc/tCc	-	MODERATE	-	-1	-	SNV	TMEM8A	HGNC	17205	YES	CCDS10407.1	-	ENST00000431232.2:c.2051A>C	ENSP00000401338.2:p.Phe684Ser	-	-	-	-	-
chr16:4562185	chr16	4562185	4562185	A	G	0	452	452	0	0	0	0	638	591	0	47	0	0.0736677115987461	9.39453040706146e-12	6.21260586671309e-11	significant	ENSG00000089486	ENST00000399599	Transcript	3_prime_UTR_variant	1564	-	-	-	-	-	MODIFIER	-	-1	-	SNV	CDIP1	HGNC	13234	YES	CCDS42114.1	-	ENST00000399599.3:c.*388A>C	-	-	-	-	-	-
chr16:46614869	chr16	46614869	46614869	A	G	0	143	142	0	1	0	0.00699300699300699	153	143	0	10	0	0.065359477124183	0.0107704229835743	0.0185379721941295	nonsignificant	ENSG00000171241	ENST00000303383	Transcript	3_prime_UTR_variant	3058	-	-	-	-	-	MODIFIER	-	-1	-	SNV	SHCBP1	HGNC	29547	YES	CCDS10720.1	-	ENST00000303383.3:c.*772A>C	-	-	-	-	-	-
chr16:47294526	chr16	47294526	47294526	A	G	0	215	215	0	0	0	0	307	290	0	17	0	0.0553745928338762	0.000166732163911903	0.000451626170324317	significant	ENSG00000129636	ENST00000320640	Transcript	missense_variant	1380	1151	384	F/S	tTc/tCc	-	MODERATE	-	-1	-	SNV	ITFG1	HGNC	30697	YES	CCDS10728.1	-	ENST00000320640.6:c.1151A>C	ENSP00000319918.6:p.Phe384Ser	-	-	-	-	-
chr16:47614233	chr16	47614233	47614233	A	G	1	118	118	0	0	0	0	165	154	0	11	0	0.0666666666666667	0.00317983501467146	0.00643293754749469	significant	ENSG00000102893	ENST00000323584	Transcript	synonymous_variant	762	738	246	L	ctA/ctG	-	LOW	-	1	-	SNV	PHKB	HGNC	8927	YES	CCDS10729.1	1	ENST00000323584.5:c.738A>G	ENSP00000313504.5:p.Leu246%3D	-	-	-	-	-
chr16:48386424	chr16	48386424	48386424	A	G	1	97	77	0	20	0	0.206185567010309	101	70	0	31	0	0.306930693069307	0.143077686025459	0.165018324703229	nonsignificant	ENSG00000102910	ENST00000285737	Transcript	3_prime_UTR_variant	3363	-	-	-	-	rs1129702	MODIFIER	-	1	-	SNV	LONP2	HGNC	20598	YES	CCDS10734.1	-	ENST00000285737.4:c.*711A>G	-	-	-	-	-	-
chr16:48386425	chr16	48386425	48386425	A	G	1	95	86	0	9	0	0.0947368421052632	97	78	0	19	0	0.195876288659794	0.0647764429024997	0.0841109313311486	nonsignificant	ENSG00000102910	ENST00000285737	Transcript	3_prime_UTR_variant	3364	-	-	-	-	-	MODIFIER	-	1	-	SNV	LONP2	HGNC	20598	YES	CCDS10734.1	-	ENST00000285737.4:c.*712A>G	-	-	-	-	-	-
chr16:48386442	chr16	48386442	48386442	A	G	1	119	112	0	7	0	0.0588235294117647	92	75	0	17	0	0.184782608695652	0.00756111928741128	0.0136176535880209	nonsignificant	ENSG00000102910	ENST00000285737	Transcript	3_prime_UTR_variant	3381	-	-	-	-	-	MODIFIER	-	1	-	SNV	LONP2	HGNC	20598	YES	CCDS10734.1	-	ENST00000285737.4:c.*729A>G	-	-	-	-	-	-
chr16:48387201	chr16	48387201	48387201	A	G	1	106	76	0	30	0	0.283018867924528	176	109	0	67	0	0.380681818181818	0.120197561897079	0.142081899397986	nonsignificant	ENSG00000102910	ENST00000285737	Transcript	3_prime_UTR_variant	4140	-	-	-	-	-	MODIFIER	-	1	-	SNV	LONP2	HGNC	20598	YES	CCDS10734.1	-	ENST00000285737.4:c.*1488A>G	-	-	-	-	-	-
chr16:48388354	chr16	48388354	48388354	A	G	1	110	105	0	5	0	0.0454545454545455	150	135	0	15	0	0.1	0.156160938482605	0.176580076547827	nonsignificant	ENSG00000102910	ENST00000285737	Transcript	3_prime_UTR_variant	5293	-	-	-	-	-	MODIFIER	-	1	-	SNV	LONP2	HGNC	20598	YES	CCDS10734.1	-	ENST00000285737.4:c.*2641A>G	-	-	-	-	-	-
chr16:48388355	chr16	48388355	48388355	A	G	1	110	106	0	4	0	0.0363636363636364	146	132	0	14	0	0.0958904109589041	0.084047996657337	0.104924909912374	nonsignificant	ENSG00000102910	ENST00000285737	Transcript	3_prime_UTR_variant	5294	-	-	-	-	rs1597010301	MODIFIER	-	1	-	SNV	LONP2	HGNC	20598	YES	CCDS10734.1	-	ENST00000285737.4:c.*2642A>G	-	-	-	-	-	-
chr16:48388381	chr16	48388381	48388381	A	G	1	118	109	0	9	0	0.076271186440678	170	143	0	27	0	0.158823529411765	0.045784202225331	0.0631751007450304	nonsignificant	ENSG00000102910	ENST00000285737	Transcript	3_prime_UTR_variant	5320	-	-	-	-	-	MODIFIER	-	1	-	SNV	LONP2	HGNC	20598	YES	CCDS10734.1	-	ENST00000285737.4:c.*2668A>G	-	-	-	-	-	-
chr16:48388382	chr16	48388382	48388382	A	G	1	114	100	0	14	0	0.12280701754386	167	130	0	37	0	0.221556886227545	0.0405099426035509	0.0570021326753523	nonsignificant	ENSG00000102910	ENST00000285737	Transcript	3_prime_UTR_variant	5321	-	-	-	-	-	MODIFIER	-	1	-	SNV	LONP2	HGNC	20598	YES	CCDS10734.1	-	ENST00000285737.4:c.*2669A>G	-	-	-	-	-	-
chr16:48388383	chr16	48388383	48388383	A	G	1	115	100	0	15	0	0.130434782608696	169	122	0	47	0	0.27810650887574	0.00332252026421834	0.00668888151213043	significant	ENSG00000102910	ENST00000285737	Transcript	3_prime_UTR_variant	5322	-	-	-	-	rs1597010326	MODIFIER	-	1	-	SNV	LONP2	HGNC	20598	YES	CCDS10734.1	-	ENST00000285737.4:c.*2670A>G	-	-	-	-	-	-
chr16:48388394	chr16	48388394	48388394	A	G	1	120	105	0	15	0	0.125	171	135	0	36	0	0.210526315789474	0.0620780404012596	0.0814988901641613	nonsignificant	ENSG00000102910	ENST00000285737	Transcript	3_prime_UTR_variant	5333	-	-	-	-	-	MODIFIER	-	1	-	SNV	LONP2	HGNC	20598	YES	CCDS10734.1	-	ENST00000285737.4:c.*2681A>G	-	-	-	-	-	-
chr16:4847483	chr16	4847483	4847483	A	G	0	155	155	0	0	0	0	290	255	0	35	0	0.120689655172414	2.65832449648966e-07	1.10470449893033e-06	significant	ENSG00000067836	ENST00000322048	Transcript	missense_variant	1221	842	281	F/S	tTc/tCc	-	MODERATE	-	-1	-	SNV	ROGDI	HGNC	29478	YES	CCDS10523.1	1	ENST00000322048.7:c.842A>C	ENSP00000322832.5:p.Phe281Ser	-	-	-	-	-
chr16:50139515	chr16	50139515	50139515	A	G	1	92	69	0	23	0	0.25	162	108	0	54	0	0.333333333333333	0.201302189859113	0.219762903402649	nonsignificant	ENSG00000155393	ENST00000299192	Transcript	3_prime_UTR_variant	2777	-	-	-	-	-	MODIFIER	-	1	-	SNV	HEATR3	HGNC	26087	YES	CCDS10739.1	-	ENST00000299192.7:c.*543A>G	-	-	-	-	-	-
chr16:50139562	chr16	50139562	50139562	A	G	1	92	86	0	6	0	0.0652173913043478	187	164	0	23	0	0.122994652406417	0.150588077947305	0.172192791485783	nonsignificant	ENSG00000155393	ENST00000299192	Transcript	3_prime_UTR_variant	2824	-	-	-	-	-	MODIFIER	-	1	-	SNV	HEATR3	HGNC	26087	YES	CCDS10739.1	-	ENST00000299192.7:c.*590A>G	-	-	-	-	-	-
chr16:50139563	chr16	50139563	50139563	A	G	1	89	79	0	10	0	0.112359550561798	189	152	0	37	0	0.195767195767196	0.0891317990745834	0.109732289811706	nonsignificant	ENSG00000155393	ENST00000299192	Transcript	3_prime_UTR_variant	2825	-	-	-	-	-	MODIFIER	-	1	-	SNV	HEATR3	HGNC	26087	YES	CCDS10739.1	-	ENST00000299192.7:c.*591A>G	-	-	-	-	-	-
chr16:56396501	chr16	56396501	56396501	A	G	0	411	411	0	0	0	0	540	497	0	43	0	0.0796296296296296	1.50254629088671e-11	9.72557235555763e-11	significant	ENSG00000159461	ENST00000290649	Transcript	3_prime_UTR_variant	2463	-	-	-	-	-	MODIFIER	-	-1	-	SNV	AMFR	HGNC	463	YES	CCDS10758.1	-	ENST00000290649.5:c.*320A>C	-	-	-	-	-	-
chr16:572045	chr16	572045	572045	A	G	1	147	102	0	45	0	0.306122448979592	157	99	0	58	0	0.369426751592357	0.275708748745965	0.289534851190452	nonsignificant	ENSG00000090565	ENST00000262305	Transcript	3_prime_UTR_variant	3865	-	-	-	-	rs878918631	MODIFIER	-	1	-	SNV	RAB11FIP3	HGNC	17224	YES	CCDS32351.1	-	ENST00000262305.4:c.*1206A>G	-	-	-	-	-	-
chr16:57505169	chr16	57505169	57505169	A	G	1	787	787	0	0	0	0	783	601	0	182	0	0.232439335887612	6.55698644071181e-61	1.91859219689869e-59	significant	ENSG00000102978	ENST00000219252	Transcript	3_prime_UTR_variant	1304	-	-	-	-	-	MODIFIER	-	1	-	SNV	POLR2C	HGNC	9189	YES	CCDS10782.1	-	ENST00000219252.5:c.*138A>G	-	-	-	-	-	-
chr16:57793679	chr16	57793679	57793679	A	G	0	92	92	0	0	0	0	122	98	0	24	0	0.19672131147541	6.69544859023917e-07	2.68320416299266e-06	significant	ENSG00000140859	ENST00000379655	Transcript	missense_variant	2695	2437	813	C/R	Tgc/Cgc	COSV65553561	MODERATE	-	-1	-	SNV	KIFC3	HGNC	6326	YES	CCDS10789.2	-	ENST00000379655.4:c.2437A>C	ENSP00000368976.4:p.Cys813Arg	-	-	1	1	-
chr16:58554549	chr16	58554549	58554549	A	G	0	346	346	0	0	0	0	317	284	0	33	0	0.10410094637224	1.06470167676244e-11	7.01914438754497e-11	significant	ENSG00000125107	ENST00000317147	Transcript	3_prime_UTR_variant	7777	-	-	-	-	-	MODIFIER	-	-1	-	SNV	CNOT1	HGNC	7877	YES	CCDS10799.1	1	ENST00000317147.5:c.*313A>C	-	-	-	-	-	-
chr16:66923297	chr16	66923297	66923297	A	G	1	89	74	0	15	0	0.168539325842697	95	65	0	30	0	0.315789473684211	0.0254979688328407	0.0385174408960027	nonsignificant	ENSG00000172840	ENST00000311765	Transcript	downstream_gene_variant	-	-	-	-	-	-	MODIFIER	1442	1	-	SNV	PDP2	HGNC	30263	YES	CCDS10822.1	-	-	-	-	-	-	-	-
chr16:66923332	chr16	66923332	66923332	A	G	1	108	42	0	66	0	0.611111111111111	90	26	0	64	0	0.711111111111111	0.176167986534245	0.196089014714511	nonsignificant	ENSG00000172840	ENST00000311765	Transcript	downstream_gene_variant	-	-	-	-	-	-	MODIFIER	1477	1	-	SNV	PDP2	HGNC	30263	YES	CCDS10822.1	-	-	-	-	-	-	-	-
chr16:66923393	chr16	66923393	66923393	A	G	1	82	43	0	39	0	0.475609756097561	73	30	0	43	0	0.589041095890411	0.197407936055615	0.216016061175611	nonsignificant	ENSG00000172840	ENST00000311765	Transcript	downstream_gene_variant	-	-	-	-	-	-	MODIFIER	1538	1	-	SNV	PDP2	HGNC	30263	YES	CCDS10822.1	-	-	-	-	-	-	-	-
chr16:66923401	chr16	66923401	66923401	A	G	1	96	88	0	8	0	0.0833333333333333	75	64	0	11	0	0.146666666666667	0.224673520407918	0.242487659345645	nonsignificant	ENSG00000172840	ENST00000311765	Transcript	downstream_gene_variant	-	-	-	-	-	-	MODIFIER	1546	1	-	SNV	PDP2	HGNC	30263	YES	CCDS10822.1	-	-	-	-	-	-	-	-
chr16:66923413	chr16	66923413	66923413	A	G	1	88	88	0	0	0	0	69	65	0	4	0	0.0579710144927536	0.0354895156210135	0.0509446272624226	nonsignificant	ENSG00000172840	ENST00000311765	Transcript	downstream_gene_variant	-	-	-	-	-	-	MODIFIER	1558	1	-	SNV	PDP2	HGNC	30263	YES	CCDS10822.1	-	-	-	-	-	-	-	-
chr16:66923435	chr16	66923435	66923435	A	G	1	87	80	0	7	0	0.0804597701149425	83	72	0	11	0	0.132530120481928	0.323480051955252	0.332668941250081	nonsignificant	ENSG00000172840	ENST00000311765	Transcript	downstream_gene_variant	-	-	-	-	-	-	MODIFIER	1580	1	-	SNV	PDP2	HGNC	30263	YES	CCDS10822.1	-	-	-	-	-	-	-	-
chr16:66923468	chr16	66923468	66923468	A	G	1	92	79	0	13	0	0.141304347826087	93	45	0	48	0	0.516129032258065	5.88995434778368e-08	2.65420727571012e-07	significant	ENSG00000172840	ENST00000311765	Transcript	downstream_gene_variant	-	-	-	-	-	-	MODIFIER	1613	1	-	SNV	PDP2	HGNC	30263	YES	CCDS10822.1	-	-	-	-	-	-	-	-
chr16:66967639	chr16	66967639	66967639	A	G	0	1085	1085	0	0	0	0	1162	1098	0	64	0	0.0550774526678141	3.57447413464965e-19	3.79854564756799e-18	significant	ENSG00000166595	ENST00000422424	Transcript	missense_variant	262	226	76	C/R	Tgc/Cgc	-	MODERATE	-	-1	-	SNV	FAM96B	HGNC	24261	YES	CCDS45506.1	-	ENST00000422424.2:c.226A>C	ENSP00000387471.2:p.Cys76Arg	-	-	-	-	-
chr16:66973150	chr16	66973150	66973150	A	G	1	173	173	0	0	0	0	185	175	0	10	0	0.0540540540540541	0.00180837716594416	0.00388600968456412	significant	ENSG00000172831	ENST00000317091	Transcript	synonymous_variant	1488	504	168	S	tcA/tcG	-	LOW	-	1	-	SNV	CES2	HGNC	1864	YES	CCDS10825.1	-	ENST00000317091.4:c.504A>G	ENSP00000317842.4:p.Ser168%3D	-	-	-	-	-
chr16:67914080	chr16	67914080	67914080	A	G	1	420	420	0	0	0	0	310	293	0	17	0	0.0548387096774194	3.66592859353702e-07	1.50875211479674e-06	significant	ENSG00000038358	ENST00000358933	Transcript	synonymous_variant	2297	2058	686	P	ccA/ccG	-	LOW	-	1	-	SNV	EDC4	HGNC	17157	YES	CCDS10849.1	-	ENST00000358933.5:c.2058A>G	ENSP00000351811.5:p.Pro686%3D	-	-	-	-	-
chr16:69356779	chr16	69356779	69356779	A	G	0	102	102	0	0	0	0	98	93	0	5	0	0.0510204081632653	0.0267824277517413	0.039977124862138	nonsignificant	ENSG00000132612	ENST00000254950	Transcript	intron_variant	-	-	-	-	-	-	MODIFIER	-	1	-	SNV	VPS4A	HGNC	13488	YES	CCDS45517.1	1	ENST00000254950.11:c.1212+176T>G	-	-	-	-	-	-
chr16:69356831	chr16	69356831	69356831	A	G	0	102	101	0	1	0	0.00980392156862745	76	70	0	6	0	0.0789473684210526	0.0430872640717748	0.060074671055686	nonsignificant	ENSG00000132612	ENST00000254950	Transcript	intron_variant	-	-	-	-	-	-	MODIFIER	-	1	-	SNV	VPS4A	HGNC	13488	YES	CCDS45517.1	1	ENST00000254950.11:c.1212+228T>G	-	-	-	-	-	-
chr16:69356839	chr16	69356839	69356839	A	G	0	101	101	0	0	0	0	75	70	0	5	0	0.0666666666666667	0.0129876977623708	0.0219475652060317	nonsignificant	ENSG00000132612	ENST00000254950	Transcript	intron_variant	-	-	-	-	-	-	MODIFIER	-	1	-	SNV	VPS4A	HGNC	13488	YES	CCDS45517.1	1	ENST00000254950.11:c.1212+236T>G	-	-	-	-	-	-
chr16:69356846	chr16	69356846	69356846	A	G	0	97	91	0	6	0	0.0618556701030928	73	56	0	17	0	0.232876712328767	0.00255069399164001	0.00531539743038348	significant	ENSG00000132612	ENST00000254950	Transcript	intron_variant	-	-	-	-	-	-	MODIFIER	-	1	-	SNV	VPS4A	HGNC	13488	YES	CCDS45517.1	1	ENST00000254950.11:c.1212+243T>G	-	-	-	-	-	-
chr16:69356888	chr16	69356888	69356888	A	G	0	114	80	0	34	0	0.298245614035088	103	61	0	42	0	0.407766990291262	0.116828121613868	0.139168875990764	nonsignificant	ENSG00000132612	ENST00000254950	Transcript	intron_variant	-	-	-	-	-	-	MODIFIER	-	1	-	SNV	VPS4A	HGNC	13488	YES	CCDS45517.1	1	ENST00000254950.11:c.1212+285T>G	-	-	-	-	-	-
chr16:69356889	chr16	69356889	69356889	A	G	0	117	97	0	20	0	0.170940170940171	102	68	0	34	0	0.333333333333333	0.00730051698047417	0.0132151731104177	nonsignificant	ENSG00000132612	ENST00000254950	Transcript	intron_variant	-	-	-	-	-	-	MODIFIER	-	1	-	SNV	VPS4A	HGNC	13488	YES	CCDS45517.1	1	ENST00000254950.11:c.1212+286T>G	-	-	-	-	-	-
chr16:69358363	chr16	69358363	69358363	A	G	1	1074	1073	0	1	0	0.000931098696461825	1282	1087	0	195	0	0.15210608424337	2.16326146648768e-53	5.70460060792307e-52	significant	ENSG00000132612	ENST00000254950	Transcript	3_prime_UTR_variant	1621	-	-	-	-	-	MODIFIER	-	1	-	SNV	VPS4A	HGNC	13488	YES	CCDS45517.1	1	ENST00000254950.11:c.*151A>G	-	-	-	-	-	-
chr16:70282577	chr16	70282577	70282577	A	G	0	151	126	0	25	0	0.165562913907285	217	125	0	92	0	0.423963133640553	1.24341634820278e-07	5.42028024441048e-07	significant	ENSG00000090861	ENST00000261772	Transcript	downstream_gene_variant	-	-	-	-	-	-	MODIFIER	3621	-1	-	SNV	AARS	HGNC	20	YES	CCDS32474.1	1	-	-	-	-	-	-	-
chr16:70283084	chr16	70283084	70283084	A	G	0	225	209	0	16	0	0.0711111111111111	192	166	0	26	0	0.135416666666667	0.0340153121711842	0.0491588002690456	nonsignificant	ENSG00000090861	ENST00000261772	Transcript	downstream_gene_variant	-	-	-	-	-	-	MODIFIER	3114	-1	-	SNV	AARS	HGNC	20	YES	CCDS32474.1	1	-	-	-	-	-	-	-
chr16:70283780	chr16	70283780	70283780	A	G	0	136	131	0	4	1	0.0294117647058824	142	129	0	13	0	0.0915492957746479	0.0434871213284683	0.0604742780974013	nonsignificant	ENSG00000090861	ENST00000261772	Transcript	downstream_gene_variant	-	-	-	-	-	-	MODIFIER	2418	-1	-	SNV	AARS	HGNC	20	YES	CCDS32474.1	1	-	-	-	-	-	-	-
chr16:70406164	chr16	70406164	70406164	A	G	1	358	358	0	0	0	0	350	332	0	18	0	0.0514285714285714	2.47837215664779e-06	9.08849575065436e-06	significant	ENSG00000168872	ENST00000302243	Transcript	3_prime_UTR_variant	1875	-	-	-	-	-	MODIFIER	-	1	-	SNV	DDX19A	HGNC	25628	YES	CCDS10889.1	-	ENST00000302243.7:c.*275A>G	-	-	-	-	-	-
chr16:70406878	chr16	70406878	70406878	A	G	1	217	209	0	8	0	0.0368663594470046	212	189	0	23	0	0.108490566037736	0.00476458350332082	0.00919345109583855	significant	ENSG00000168872	ENST00000302243	Transcript	3_prime_UTR_variant	2589	-	-	-	-	-	MODIFIER	-	1	-	SNV	DDX19A	HGNC	25628	YES	CCDS10889.1	-	ENST00000302243.7:c.*989A>G	-	-	-	-	-	-
chr16:70514543	chr16	70514543	70514543	A	G	0	142	142	0	0	0	0	203	192	0	11	0	0.0541871921182266	0.00342258191112105	0.00687089752082195	significant	ENSG00000103051	ENST00000323786	Transcript	3_prime_UTR_variant	2762	-	-	-	-	-	MODIFIER	-	-1	-	SNV	COG4	HGNC	18620	YES	CCDS10892.2	1	ENST00000323786.5:c.*370A>C	-	-	-	-	-	-
chr16:70515720	chr16	70515720	70515720	A	G	0	425	425	0	0	0	0	403	343	0	60	0	0.148883374689826	1.51010503899075e-20	1.73418514155067e-19	significant	ENSG00000103051	ENST00000323786	Transcript	missense_variant	2075	2053	685	C/R	Tgc/Cgc	-	MODERATE	-	-1	-	SNV	COG4	HGNC	18620	YES	CCDS10892.2	1	ENST00000323786.5:c.2053A>C	ENSP00000315775.5:p.Cys685Arg	-	-	-	-	-
chr16:70607449	chr16	70607449	70607449	A	G	1	110	109	0	1	0	0.00909090909090909	150	126	0	24	0	0.16	1.88459447721719e-05	6.05337414035478e-05	significant	ENSG00000189091	ENST00000302516	Transcript	3_prime_UTR_variant	5598	-	-	-	-	-	MODIFIER	-	1	-	SNV	SF3B3	HGNC	10770	YES	CCDS10894.1	-	ENST00000302516.5:c.*1733A>G	-	-	-	-	-	-
chr16:70608244	chr16	70608244	70608244	A	G	1	98	97	0	1	0	0.0102040816326531	127	118	0	9	0	0.0708661417322835	0.045701190854869	0.0631421369120311	nonsignificant	ENSG00000189091	ENST00000302516	Transcript	3_prime_UTR_variant	6393	-	-	-	-	-	MODIFIER	-	1	-	SNV	SF3B3	HGNC	10770	YES	CCDS10894.1	-	ENST00000302516.5:c.*2528A>G	-	-	-	-	-	-
chr16:70608248	chr16	70608248	70608248	A	G	1	101	98	0	3	0	0.0297029702970297	127	112	0	15	0	0.118110236220472	0.0140614255762843	0.0234833502978447	nonsignificant	ENSG00000189091	ENST00000302516	Transcript	3_prime_UTR_variant	6397	-	-	-	-	-	MODIFIER	-	1	-	SNV	SF3B3	HGNC	10770	YES	CCDS10894.1	-	ENST00000302516.5:c.*2532A>G	-	-	-	-	-	-
chr16:71679195	chr16	71679195	71679195	A	G	0	85	85	0	0	0	0	86	76	0	10	0	0.116279069767442	0.00148045976054151	0.0032400225906933	significant	ENSG00000040199	ENST00000568954	Transcript	3_prime_UTR_variant	7949	-	-	-	-	-	MODIFIER	-	-1	-	SNV	PHLPP2	HGNC	29149	YES	CCDS32479.1	-	ENST00000568954.1:c.*3598A>C	-	-	-	-	-	-
chr16:72119221	chr16	72119221	72119221	A	G	0	128	127	0	1	0	0.0078125	108	73	0	35	0	0.324074074074074	8.70107159284045e-13	6.21588258271144e-12	significant	ENSG00000140830	ENST00000268483	Transcript	3_prime_UTR_variant	2087	-	-	-	-	-	MODIFIER	-	-1	-	SNV	TXNL4B	HGNC	26041	YES	CCDS10906.1	-	ENST00000268483.3:c.*1315A>C	-	-	-	-	-	-
chr16:72141334	chr16	72141334	72141334	A	G	1	336	336	0	0	0	0	279	258	0	21	0	0.0752688172043011	4.03719872196423e-08	1.85850354959388e-07	significant	ENSG00000140829	ENST00000268482	Transcript	missense_variant	3205	2696	899	K/R	aAg/aGg	-	MODERATE	-	1	-	SNV	DHX38	HGNC	17211	YES	CCDS10907.1	1	ENST00000268482.3:c.2696A>G	ENSP00000268482.3:p.Lys899Arg	-	-	-	-	-
chr16:72141349	chr16	72141349	72141349	A	G	1	349	349	0	0	0	0	293	273	0	20	0	0.068259385665529	1.06761411666813e-07	4.68259497577644e-07	significant	ENSG00000140829	ENST00000268482	Transcript	missense_variant	3220	2711	904	Q/R	cAg/cGg	-	MODERATE	-	1	-	SNV	DHX38	HGNC	17211	YES	CCDS10907.1	1	ENST00000268482.3:c.2711A>G	ENSP00000268482.3:p.Gln904Arg	-	-	-	-	-
chr16:75479310	chr16	75479310	75479310	A	G	0	71	69	0	2	0	0.028169014084507	84	74	0	10	0	0.119047619047619	0.0390534978532889	0.0552438883540563	nonsignificant	ENSG00000166822	ENST00000561878	Transcript	downstream_gene_variant	-	-	-	-	-	-	MODIFIER	1607	-1	-	SNV	TMEM170A	HGNC	29577	YES	CCDS10917.1	-	-	-	-	-	-	-	-
chr16:75479891	chr16	75479891	75479891	A	G	0	83	80	0	3	0	0.036144578313253	104	93	0	11	0	0.105769230769231	0.0946798292758231	0.115338847109262	nonsignificant	ENSG00000166822	ENST00000561878	Transcript	downstream_gene_variant	-	-	-	-	-	-	MODIFIER	1026	-1	-	SNV	TMEM170A	HGNC	29577	YES	CCDS10917.1	-	-	-	-	-	-	-	-
chr16:75633183	chr16	75633183	75633183	A	G	0	80	79	0	1	0	0.0125	90	84	0	6	0	0.0666666666666667	0.121801503280055	0.143422277291179	nonsignificant	ENSG00000065457	ENST00000307921	Transcript	downstream_gene_variant	-	-	-	-	-	-	MODIFIER	717	-1	-	SNV	ADAT1	HGNC	228	YES	CCDS10922.1	-	-	-	-	-	-	-	-
chr16:81014384	chr16	81014384	81014384	A	G	0	245	207	0	38	0	0.155102040816327	291	221	0	69	1	0.237113402061856	0.0173445359561262	0.0278137603620762	nonsignificant	ENSG00000103121	ENST00000219400	Transcript	intron_variant	-	-	-	-	-	-	MODIFIER	-	-1	-	SNV	CMC2	HGNC	24447	YES	CCDS10930.1	-	ENST00000219400.3:c.153+1027A>C	-	-	-	-	-	-
chr16:81063144	chr16	81063144	81063144	A	G	1	77	58	0	19	0	0.246753246753247	93	60	0	33	0	0.354838709677419	0.136406871720808	0.158693580861128	nonsignificant	ENSG00000166451	ENST00000393335	Transcript	intron_variant	-	-	-	-	-	-	MODIFIER	-	1	-	SNV	CENPN	HGNC	30873	YES	CCDS42199.1	-	ENST00000393335.3:c.937+1242A>G	-	-	-	-	-	-
chr16:81063319	chr16	81063319	81063319	A	G	1	100	95	0	5	0	0.05	152	116	0	36	0	0.236842105263158	4.53317984554633e-05	0.000134211771500501	significant	ENSG00000166451	ENST00000393335	Transcript	intron_variant	-	-	-	-	-	-	MODIFIER	-	1	-	SNV	CENPN	HGNC	30873	YES	CCDS42199.1	-	ENST00000393335.3:c.937+1417A>G	-	-	-	-	-	-
chr16:81063360	chr16	81063360	81063360	A	G	1	107	105	0	2	0	0.0186915887850467	146	132	0	14	0	0.0958904109589041	0.0164132229207678	0.0265985506367708	nonsignificant	ENSG00000166451	ENST00000393335	Transcript	intron_variant	-	-	-	-	-	-	MODIFIER	-	1	-	SNV	CENPN	HGNC	30873	YES	CCDS42199.1	-	ENST00000393335.3:c.937+1458A>G	-	-	-	-	-	-
chr16:81063443	chr16	81063443	81063443	A	G	1	169	168	0	1	0	0.00591715976331361	123	113	0	10	0	0.0813008130081301	0.000987195433657629	0.00224563306314451	significant	ENSG00000166451	ENST00000393335	Transcript	intron_variant	-	-	-	-	-	-	MODIFIER	-	1	-	SNV	CENPN	HGNC	30873	YES	CCDS42199.1	-	ENST00000393335.3:c.937+1541A>G	-	-	-	-	-	-
chr16:81064163	chr16	81064163	81064163	A	G	1	115	63	0	52	0	0.452173913043478	123	61	0	62	0	0.504065040650406	0.438738385043498	0.44059482390828	nonsignificant	ENSG00000166451	ENST00000393335	Transcript	intron_variant	-	-	-	-	-	rs1023650404	MODIFIER	-	1	-	SNV	CENPN	HGNC	30873	YES	CCDS42199.1	-	ENST00000393335.3:c.938-2012A>G	-	-	-	-	-	-
chr16:81064217	chr16	81064217	81064217	A	G	1	116	113	0	3	0	0.0258620689655172	113	104	0	9	0	0.079646017699115	0.0806363829937375	0.101436580727104	nonsignificant	ENSG00000166451	ENST00000393335	Transcript	intron_variant	-	-	-	-	-	-	MODIFIER	-	1	-	SNV	CENPN	HGNC	30873	YES	CCDS42199.1	-	ENST00000393335.3:c.938-1958A>G	-	-	-	-	-	-
chr16:81064233	chr16	81064233	81064233	A	G	1	121	111	0	10	0	0.0826446280991736	127	101	0	26	0	0.204724409448819	0.00687381449845407	0.0125813776938285	nonsignificant	ENSG00000166451	ENST00000393335	Transcript	intron_variant	-	-	-	-	-	-	MODIFIER	-	1	-	SNV	CENPN	HGNC	30873	YES	CCDS42199.1	-	ENST00000393335.3:c.938-1942A>G	-	-	-	-	-	-
chr16:81064494	chr16	81064494	81064494	A	G	1	163	158	0	5	0	0.0306748466257669	151	136	0	15	0	0.0993377483443709	0.0188809154303491	0.0298296119520901	nonsignificant	ENSG00000166451	ENST00000393335	Transcript	intron_variant	-	-	-	-	-	-	MODIFIER	-	1	-	SNV	CENPN	HGNC	30873	YES	CCDS42199.1	-	ENST00000393335.3:c.938-1681A>G	-	-	-	-	-	-
chr16:81064507	chr16	81064507	81064507	A	G	1	161	126	0	35	0	0.217391304347826	146	100	0	46	0	0.315068493150685	0.0691257379851726	0.0887335194328898	nonsignificant	ENSG00000166451	ENST00000393335	Transcript	intron_variant	-	-	-	-	-	-	MODIFIER	-	1	-	SNV	CENPN	HGNC	30873	YES	CCDS42199.1	-	ENST00000393335.3:c.938-1668A>G	-	-	-	-	-	-
chr16:81064574	chr16	81064574	81064574	A	G	1	117	73	0	44	0	0.376068376068376	128	67	0	61	0	0.4765625	0.122360928060218	0.144001621122108	nonsignificant	ENSG00000166451	ENST00000393335	Transcript	intron_variant	-	-	-	-	-	-	MODIFIER	-	1	-	SNV	CENPN	HGNC	30873	YES	CCDS42199.1	-	ENST00000393335.3:c.938-1601A>G	-	-	-	-	-	-
chr16:81064629	chr16	81064629	81064629	A	G	1	81	68	0	13	0	0.160493827160494	144	109	0	35	0	0.243055555555556	0.176071490662467	0.196083787307106	nonsignificant	ENSG00000166451	ENST00000393335	Transcript	intron_variant	-	-	-	-	-	-	MODIFIER	-	1	-	SNV	CENPN	HGNC	30873	YES	CCDS42199.1	-	ENST00000393335.3:c.938-1546A>G	-	-	-	-	-	-
chr16:87445499	chr16	87445499	87445499	A	G	0	139	139	0	0	0	0	127	116	0	11	0	0.0866141732283465	0.000232090552253899	0.00061506875882671	significant	ENSG00000140948	ENST00000268616	Transcript	missense_variant	2635	2417	806	F/S	tTc/tCc	-	MODERATE	-	-1	-	SNV	ZCCHC14	HGNC	24134	YES	CCDS10961.1	-	ENST00000268616.4:c.2417A>C	ENSP00000268616.4:p.Phe806Ser	-	-	-	-	-
chr16:89627945	chr16	89627945	89627945	A	G	1	681	681	0	0	0	0	407	383	0	24	0	0.058968058968059	3.64583895674253e-11	2.26381163127966e-10	significant	ENSG00000167526	ENST00000393099	Transcript	intron_variant	-	-	-	-	-	-	MODIFIER	-	1	-	SNV	RPL13	HGNC	10303	YES	CCDS10979.1	1	ENST00000393099.3:c.247-41A>G	-	-	-	-	-	-
chr16:89630026	chr16	89630026	89630026	A	G	1	90	87	0	3	0	0.0333333333333333	134	63	0	71	0	0.529850746268657	6.11605824602032e-17	5.72978088311378e-16	significant	ENSG00000167526	ENST00000393099	Transcript	3_prime_UTR_variant	1461	-	-	-	-	-	MODIFIER	-	1	-	SNV	RPL13	HGNC	10303	YES	CCDS10979.1	1	ENST00000393099.3:c.*576A>G	-	-	-	-	-	-
chr16:89630462	chr16	89630462	89630462	A	G	1	231	231	0	0	0	0	190	148	1	41	0	0.215789473684211	4.19620792734503e-16	3.67340169377418e-15	significant	ENSG00000167526	ENST00000393099	Transcript	3_prime_UTR_variant	1897	-	-	-	-	-	MODIFIER	-	1	-	SNV	RPL13	HGNC	10303	YES	CCDS10979.1	1	ENST00000393099.3:c.*1012A>G	-	-	-	-	-	-
chr16:9198110	chr16	9198110	9198110	A	G	1	101	99	0	2	0	0.0198019801980198	122	107	0	15	0	0.122950819672131	0.00422897168354189	0.00827963658665947	significant	ENSG00000182831	ENST00000327827	Transcript	intron_variant	-	-	-	-	-	-	MODIFIER	-	1	-	SNV	C16orf72	HGNC	30103	YES	CCDS10538.1	-	ENST00000327827.7:c.583+994A>G	-	-	-	-	-	-
chr16:9204748	chr16	9204748	9204748	A	G	1	104	93	0	11	0	0.105769230769231	127	105	0	22	0	0.173228346456693	0.186086545190336	0.20531036184223	nonsignificant	ENSG00000182831	ENST00000327827	Transcript	intron_variant	-	-	-	-	-	-	MODIFIER	-	1	-	SNV	C16orf72	HGNC	30103	YES	CCDS10538.1	-	ENST00000327827.7:c.584-5777A>G	-	-	-	-	-	-
chr16:9204788	chr16	9204788	9204788	A	G	1	103	78	0	25	0	0.242718446601942	130	79	0	51	0	0.392307692307692	0.0171160249813511	0.0274885935038842	nonsignificant	ENSG00000182831	ENST00000327827	Transcript	intron_variant	-	-	-	-	-	rs1000979867	MODIFIER	-	1	-	SNV	C16orf72	HGNC	30103	YES	CCDS10538.1	-	ENST00000327827.7:c.584-5737A>G	-	-	-	-	-	-
chr16:9204801	chr16	9204801	9204801	A	G	1	105	105	0	0	0	0	123	111	0	12	0	0.0975609756097561	0.000532266114047564	0.00131435886659607	significant	ENSG00000182831	ENST00000327827	Transcript	intron_variant	-	-	-	-	-	-	MODIFIER	-	1	-	SNV	C16orf72	HGNC	30103	YES	CCDS10538.1	-	ENST00000327827.7:c.584-5724A>G	-	-	-	-	-	-
chr17:15878834	chr17	15878834	15878834	A	G	1	80	80	0	0	0	0	170	160	0	10	0	0.0588235294117647	0.0331264820508779	0.0481287476358105	nonsignificant	ENSG00000170425	ENST00000304222	Transcript	3_prime_UTR_variant	1509	-	-	-	-	-	MODIFIER	-	1	-	SNV	ADORA2B	HGNC	264	YES	CCDS11173.1	-	ENST00000304222.2:c.*178A>G	-	-	-	-	-	-
chr17:15890637	chr17	15890637	15890637	A	G	0	220	220	0	0	0	0	363	340	0	23	0	0.0633608815426997	2.33988163646385e-05	7.37166250071798e-05	significant	ENSG00000214941	ENST00000399277	Transcript	synonymous_variant	242	144	48	L	ctT/ctC	-	LOW	-	-1	-	SNV	ZSWIM7	HGNC	26993	YES	CCDS42266.1	-	ENST00000399277.1:c.144A>C	ENSP00000382218.1:p.Leu48%3D	-	-	-	-	-
chr17:16251500	chr17	16251500	16251500	A	G	0	92	92	0	0	0	0	98	93	0	5	0	0.0510204081632653	0.0598364471627103	0.0789909035139875	nonsignificant	ENSG00000166582	ENST00000299736	Transcript	intron_variant	-	-	-	-	-	-	MODIFIER	-	-1	-	SNV	CENPV	HGNC	29920	YES	CCDS32575.1	-	ENST00000299736.4:c.579+430A>C	-	-	-	-	-	-
chr17:17092176	chr17	17092176	17092176	A	G	1	75	75	0	0	0	0	97	85	0	12	0	0.123711340206186	0.00128453055107151	0.00286404724121999	significant	ENSG00000133030	ENST00000395811	Transcript	3_prime_UTR_variant	7174	-	-	-	-	-	MODIFIER	-	1	-	SNV	MPRIP	HGNC	30321	YES	CCDS42268.1	-	ENST00000395811.5:c.*3968A>G	-	-	-	-	-	-
chr17:17395439	chr17	17395439	17395439	A	G	1	169	169	0	0	0	0	231	210	0	21	0	0.0909090909090909	1.00212437898865e-05	3.38692669860723e-05	significant	ENSG00000141026	ENST00000268711	Transcript	3_prime_UTR_variant	1127	-	-	-	-	rs1352093396	MODIFIER	-	1	-	SNV	MED9	HGNC	25487	YES	CCDS11184.1	-	ENST00000268711.3:c.*630A>G	-	-	-	-	-	-
chr17:18158515	chr17	18158515	18158515	A	G	0	574	574	0	0	0	0	666	564	1	101	0	0.151651651651652	1.16082477225919e-29	1.86430204025987e-28	significant	ENSG00000177731	ENST00000327031	Transcript	synonymous_variant	535	309	103	L	ctT/ctC	-	LOW	-	-1	-	SNV	FLII	HGNC	3750	YES	CCDS11192.1	1	ENST00000327031.4:c.309A>C	ENSP00000324573.4:p.Leu103%3D	-	-	-	-	-
chr17:18176090	chr17	18176090	18176090	A	G	0	97	93	0	4	0	0.0412371134020619	126	112	0	14	0	0.111111111111111	0.0812027998855476	0.101968948004427	nonsignificant	ENSG00000177302	ENST00000321105	Transcript	downstream_gene_variant	-	-	-	-	-	-	MODIFIER	1191	-1	-	SNV	TOP3A	HGNC	11992	YES	CCDS11194.1	1	-	-	-	-	-	-	-
chr17:18176134	chr17	18176134	18176134	A	G	0	103	91	0	12	0	0.116504854368932	146	119	0	27	0	0.184931506849315	0.159928858058437	0.179983161650591	nonsignificant	ENSG00000177302	ENST00000321105	Transcript	downstream_gene_variant	-	-	-	-	-	-	MODIFIER	1147	-1	-	SNV	TOP3A	HGNC	11992	YES	CCDS11194.1	1	-	-	-	-	-	-	-
chr17:20217873	chr17	20217873	20217873	A	G	1	83	79	0	4	0	0.0481927710843374	125	111	0	14	0	0.112	0.134358705225782	0.156654036223946	nonsignificant	ENSG00000128487	ENST00000261503	Transcript	3_prime_UTR_variant	3753	-	-	-	-	-	MODIFIER	-	1	-	SNV	SPECC1	HGNC	30615	YES	CCDS32590.1	1	ENST00000261503.5:c.*495A>G	-	-	-	-	-	-
chr17:20217878	chr17	20217878	20217878	A	G	1	78	77	0	1	0	0.0128205128205128	130	116	0	14	0	0.107692307692308	0.0108991230704474	0.0187293056142201	nonsignificant	ENSG00000128487	ENST00000261503	Transcript	3_prime_UTR_variant	3758	-	-	-	-	rs1598189050	MODIFIER	-	1	-	SNV	SPECC1	HGNC	30615	YES	CCDS32590.1	1	ENST00000261503.5:c.*500A>G	-	-	-	-	-	-
chr17:20217935	chr17	20217935	20217935	A	G	1	90	88	0	2	0	0.0222222222222222	149	136	0	13	0	0.087248322147651	0.0542471449840543	0.0726025705481124	nonsignificant	ENSG00000128487	ENST00000261503	Transcript	3_prime_UTR_variant	3815	-	-	-	-	-	MODIFIER	-	1	-	SNV	SPECC1	HGNC	30615	YES	CCDS32590.1	1	ENST00000261503.5:c.*557A>G	-	-	-	-	-	-
chr17:2321606	chr17	2321606	2321606	A	G	0	128	104	0	24	0	0.1875	141	84	0	57	0	0.404255319148936	0.000110987987832715	0.000307484230882851	significant	ENSG00000127804	ENST00000263092	Transcript	3_prime_UTR_variant	3475	-	-	-	-	-	MODIFIER	-	-1	-	SNV	METTL16	HGNC	28484	YES	CCDS42232.1	-	ENST00000263092.6:c.*1658A>C	-	-	-	-	-	-
chr17:25950984	chr17	25950984	25950984	A	G	1	80	80	0	0	0	0	93	61	0	32	0	0.344086021505376	1.35438585324424e-10	7.90428465172047e-10	significant	ENSG00000141068	ENST00000398988	Transcript	3_prime_UTR_variant	4757	-	-	-	-	-	MODIFIER	-	1	-	SNV	KSR1	HGNC	6465	YES	CCDS58532.1	-	ENST00000398988.3:c.*2023A>G	-	-	-	-	-	-
chr17:26449747	chr17	26449747	26449747	A	G	1	108	108	0	0	0	0	178	168	0	10	0	0.0561797752808989	0.0152017243399237	0.0250160887442812	nonsignificant	ENSG00000087095	ENST00000407008	Transcript	missense_variant	1295	577	193	K/E	Aag/Gag	-	MODERATE	-	1	-	SNV	NLK	HGNC	29858	YES	CCDS11224.2	-	ENST00000407008.3:c.577A>G	ENSP00000384625.3:p.Lys193Glu	-	-	-	-	-
chr17:26672488	chr17	26672488	26672488	A	G	1	171	171	0	0	0	0	250	227	0	23	0	0.092	7.51055412321444e-06	2.58334035542448e-05	significant	ENSG00000109079	ENST00000226225	Transcript	3_prime_UTR_variant	2080	-	-	-	-	-	MODIFIER	-	1	-	SNV	TNFAIP1	HGNC	11894	YES	CCDS11227.1	-	ENST00000226225.2:c.*862A>G	-	-	-	-	-	-
chr17:26673576	chr17	26673576	26673576	A	G	1	279	279	0	0	0	0	271	257	0	14	0	0.0516605166051661	4.17471432347017e-05	0.000124715941187864	significant	ENSG00000109079	ENST00000226225	Transcript	3_prime_UTR_variant	3168	-	-	-	-	-	MODIFIER	-	1	-	SNV	TNFAIP1	HGNC	11894	YES	CCDS11227.1	-	ENST00000226225.2:c.*1950A>G	-	-	-	-	-	-
chr17:26955352	chr17	26955352	26955352	A	G	0	709	708	1	0	0	0	907	826	1	80	0	0.0882028665931643	1.99580528177519e-21	2.35527076346508e-20	significant	ENSG00000007202	ENST00000528896	Transcript	missense_variant	4600	4525	1509	C/R	Tgt/Cgt	-	MODERATE	-	-1	-	SNV	KIAA0100	HGNC	28960	YES	CCDS32595.1	-	ENST00000528896.2:c.4525A>C	ENSP00000436773.2:p.Cys1509Arg	-	-	-	-	-
chr17:27185484	chr17	27185484	27185484	A	G	1	1205	1205	0	0	0	0	1215	1116	0	99	0	0.0814814814814815	4.2585887668472e-31	6.94377527174474e-30	significant	ENSG00000132591	ENST00000254928	Transcript	missense_variant	788	691	231	S/G	Agt/Ggt	rs943243787	MODERATE	-	1	-	SNV	ERAL1	HGNC	3424	YES	CCDS11244.1	1	ENST00000254928.5:c.691A>G	ENSP00000254928.5:p.Ser231Gly	-	-	-	-	-
chr17:27206966	chr17	27206966	27206966	A	G	0	990	990	0	0	0	0	1261	1167	0	94	0	0.0745440126883426	5.92581800754463e-25	8.27290670857211e-24	significant	ENSG00000132589	ENST00000394908	Transcript	3_prime_UTR_variant	2005	-	-	-	-	-	MODIFIER	-	-1	-	SNV	FLOT2	HGNC	3758	YES	CCDS11245.2	-	ENST00000394908.4:c.*613A>C	-	-	-	-	-	-
chr17:27207137	chr17	27207137	27207137	A	G	0	693	693	0	0	0	0	900	678	0	222	0	0.246666666666667	1.10857486811687e-61	3.33509284267272e-60	significant	ENSG00000132589	ENST00000394908	Transcript	3_prime_UTR_variant	1834	-	-	-	-	-	MODIFIER	-	-1	-	SNV	FLOT2	HGNC	3758	YES	CCDS11245.2	-	ENST00000394908.4:c.*442A>C	-	-	-	-	-	-
chr17:28850853	chr17	28850853	28850853	A	G	1	206	206	0	0	0	0	222	195	0	27	0	0.121621621621622	9.95983352269311e-09	4.87940467992488e-08	significant	ENSG00000108587	ENST00000225724	Transcript	3_prime_UTR_variant	2282	-	-	-	-	-	MODIFIER	-	1	-	SNV	GOSR1	HGNC	4430	YES	CCDS11258.1	-	ENST00000225724.5:c.*1457A>G	-	-	-	-	-	-
chr17:28962338	chr17	28962338	28962338	A	G	1	73	72	0	1	0	0.0136986301369863	92	86	0	6	0	0.0652173913043478	0.134504403605107	0.156738355755869	nonsignificant	ENSG00000250462	ENST00000417404	Transcript	non_coding_transcript_exon_variant	2596	-	-	-	-	-	MODIFIER	-	1	-	SNV	LRRC37BP1	HGNC	25390	YES	-	-	ENST00000417404.1:n.2596A>G	-	-	-	-	-	-
chr17:291773	chr17	291773	291773	A	G	0	398	395	0	3	0	0.00753768844221105	755	686	0	69	0	0.0913907284768212	3.02179562456191e-10	1.70755435292705e-09	significant	ENSG00000183688	ENST00000329099	Transcript	3_prime_UTR_variant	1617	-	-	-	-	-	MODIFIER	-	-1	cds_start_NF	SNV	FAM101B	HGNC	28705	YES	-	-	ENST00000329099.4:c.*1182A>C	-	-	-	-	-	-
chr17:2938953	chr17	2938953	2938953	A	G	1	103	103	0	0	0	0	170	139	0	31	0	0.182352941176471	1.63524098413404e-07	7.01380470303275e-07	significant	ENSG00000132359	ENST00000254695	Transcript	3_prime_UTR_variant	4581	-	-	-	-	-	MODIFIER	-	1	-	SNV	RAP1GAP2	HGNC	29176	YES	CCDS45573.1	-	ENST00000254695.8:c.*2298A>G	-	-	-	-	-	-
chr17:2939207	chr17	2939207	2939207	A	G	1	113	113	0	0	0	0	163	149	0	14	0	0.0858895705521472	0.000547853756912457	0.00134662327360761	significant	ENSG00000132359	ENST00000254695	Transcript	3_prime_UTR_variant	4835	-	-	-	-	-	MODIFIER	-	1	-	SNV	RAP1GAP2	HGNC	29176	YES	CCDS45573.1	-	ENST00000254695.8:c.*2552A>G	-	-	-	-	-	-
chr17:33954738	chr17	33954738	33954738	A	G	1	763	763	0	0	0	0	1104	1030	0	74	0	0.0670289855072464	5.89812152276915e-18	5.83258683918282e-17	significant	ENSG00000006125	ENST00000312678	Transcript	missense_variant	1278	1148	383	K/R	aAg/aGg	-	MODERATE	-	1	-	SNV	AP2B1	HGNC	563	YES	CCDS32621.1	-	ENST00000312678.8:c.1148A>G	ENSP00000314414.7:p.Lys383Arg	-	-	-	-	-
chr17:34050792	chr17	34050792	34050792	A	G	1	944	944	0	0	0	0	1284	1217	0	65	2	0.0506230529595016	2.65712322380641e-16	2.37473439583703e-15	significant	ENSG00000006125	ENST00000312678	Transcript	3_prime_UTR_variant	3060	-	-	-	-	-	MODIFIER	-	1	-	SNV	AP2B1	HGNC	563	YES	CCDS32621.1	-	ENST00000312678.8:c.*74A>G	-	-	-	-	-	-
chr17:3512724	chr17	3512724	3512724	A	G	0	109	109	0	0	0	0	138	125	0	13	0	0.0942028985507246	0.000705065949629778	0.00167708337239333	significant	ENSG00000197417	ENST00000225519	Transcript	3_prime_UTR_variant	2670	-	-	-	-	-	MODIFIER	-	-1	-	SNV	SHPK	HGNC	1492	YES	CCDS11030.1	1	ENST00000225519.3:c.*1130A>C	-	-	-	-	-	-
chr17:35837647	chr17	35837647	35837647	A	G	1	98	95	0	3	0	0.0306122448979592	161	124	0	37	0	0.229813664596273	4.97547784890822e-06	1.75084360548072e-05	significant	ENSG00000108264	ENST00000394395	Transcript	3_prime_UTR_variant	2065	-	-	-	-	rs1432083860	MODIFIER	-	1	-	SNV	TADA2A	HGNC	11531	YES	CCDS11319.1	-	ENST00000394395.2:c.*560A>G	-	-	-	-	-	-
chr17:35837834	chr17	35837834	35837834	A	G	1	127	120	0	7	0	0.0551181102362205	146	106	0	40	0	0.273972602739726	8.65860511984459e-07	3.37495995182264e-06	significant	ENSG00000108264	ENST00000394395	Transcript	3_prime_UTR_variant	2252	-	-	-	-	rs1233763443	MODIFIER	-	1	-	SNV	TADA2A	HGNC	11531	YES	CCDS11319.1	-	ENST00000394395.2:c.*747A>G	-	-	-	-	-	-
chr17:35837837	chr17	35837837	35837837	A	G	1	127	108	0	19	0	0.149606299212598	144	65	0	79	0	0.548611111111111	3.7895387674891e-12	2.56966819281165e-11	significant	ENSG00000108264	ENST00000394395	Transcript	3_prime_UTR_variant	2255	-	-	-	-	-	MODIFIER	-	1	-	SNV	TADA2A	HGNC	11531	YES	CCDS11319.1	-	ENST00000394395.2:c.*750A>G	-	-	-	-	-	-
chr17:35837993	chr17	35837993	35837993	A	G	1	113	109	0	4	0	0.0353982300884956	173	152	0	21	0	0.121387283236994	0.016848373719416	0.0271813642482421	nonsignificant	ENSG00000108264	ENST00000394395	Transcript	3_prime_UTR_variant	2411	-	-	-	-	rs777689775	MODIFIER	-	1	-	SNV	TADA2A	HGNC	11531	YES	CCDS11319.1	-	ENST00000394395.2:c.*906A>G	-	-	-	-	-	-
chr17:35838103	chr17	35838103	35838103	A	G	1	95	80	0	15	0	0.157894736842105	145	113	0	32	0	0.220689655172414	0.248934840986788	0.264145464653641	nonsignificant	ENSG00000108264	ENST00000394395	Transcript	3_prime_UTR_variant	2521	-	-	-	-	-	MODIFIER	-	1	-	SNV	TADA2A	HGNC	11531	YES	CCDS11319.1	-	ENST00000394395.2:c.*1016A>G	-	-	-	-	-	-
chr17:35838116	chr17	35838116	35838116	A	G	1	87	37	0	50	0	0.574712643678161	154	34	0	120	0	0.779220779220779	0.00115559920895551	0.00259827358981998	significant	ENSG00000108264	ENST00000394395	Transcript	3_prime_UTR_variant	2534	-	-	-	-	rs1597957613	MODIFIER	-	1	-	SNV	TADA2A	HGNC	11531	YES	CCDS11319.1	-	ENST00000394395.2:c.*1029A>G	-	-	-	-	-	-
chr17:36828766	chr17	36828766	36828766	A	G	0	252	252	0	0	0	0	346	317	0	29	0	0.0838150289017341	1.4579142585782e-07	6.2911209218647e-07	significant	ENSG00000179294	ENST00000325814	Transcript	3_prime_UTR_variant	2422	-	-	-	-	-	MODIFIER	-	-1	-	SNV	C17orf96	HGNC	34493	YES	CCDS45661.1	-	ENST00000325814.5:c.*843A>C	-	-	-	-	-	-
chr17:36891024	chr17	36891024	36891024	A	G	0	204	204	0	0	0	0	308	246	0	62	0	0.201298701298701	1.64106937003803e-15	1.39100165650843e-14	significant	ENSG00000056661	ENST00000580830	Transcript	3_prime_UTR_variant	2189	-	-	-	-	-	MODIFIER	-	-1	-	SNV	PCGF2	HGNC	12929	YES	CCDS32638.1	1	ENST00000580830.1:c.*452A>C	-	-	-	-	-	-
chr17:3711413	chr17	3711413	3711413	A	G	0	102	102	0	0	0	0	163	122	0	41	0	0.251533742331288	2.61032106724748e-10	1.48288452118101e-09	significant	ENSG00000074356	ENST00000389005	Transcript	downstream_gene_variant	-	-	-	-	-	-	MODIFIER	4028	-1	-	SNV	C17orf85	HGNC	24612	YES	CCDS45578.1	-	-	-	-	-	-	-	-
chr17:38146020	chr17	38146020	38146020	A	G	1	1859	1859	0	0	0	0	1661	1566	0	95	0	0.0571944611679711	2.39447625979983e-32	3.99578225854097e-31	significant	ENSG00000108344	ENST00000264639	Transcript	missense_variant	889	715	239	T/A	Acg/Gcg	rs1409626717	MODERATE	-	1	-	SNV	PSMD3	HGNC	9560	YES	CCDS11356.1	-	ENST00000264639.4:c.715A>G	ENSP00000264639.4:p.Thr239Ala	-	-	-	-	-
chr17:38248236	chr17	38248236	38248236	A	G	1	103	103	0	0	0	0	117	111	0	6	0	0.0512820512820513	0.0310011481814094	0.0454173199694722	nonsignificant	ENSG00000126351	ENST00000264637	Transcript	intron_variant	-	-	-	-	-	-	MODIFIER	-	1	-	SNV	THRA	HGNC	11796	YES	CCDS11360.1	1	ENST00000264637.4:c.1111-1037A>G	-	-	-	-	-	-
chr17:38435252	chr17	38435252	38435252	A	G	1	109	109	0	0	0	0	150	136	0	14	0	0.0933333333333333	0.00044009331222497	0.00110333252924006	significant	ENSG00000171475	ENST00000323571	Transcript	3_prime_UTR_variant	2338	-	-	-	-	rs1598505654	MODIFIER	-	1	-	SNV	WIPF2	HGNC	30923	YES	CCDS11364.1	-	ENST00000323571.4:c.*775A>G	-	-	-	-	-	-
chr17:40277341	chr17	40277341	40277341	A	G	0	765	764	0	1	0	0.00130718954248366	718	590	0	128	0	0.178272980501393	5.72808416939022e-42	1.15426299866203e-40	significant	ENSG00000108773	ENST00000225916	Transcript	upstream_gene_variant	-	-	-	-	-	-	MODIFIER	3965	-1	-	SNV	KAT2A	HGNC	4201	YES	CCDS11417.1	-	-	-	-	-	-	-	-
chr17:40344601	chr17	40344601	40344601	A	G	0	160	160	0	0	0	0	160	145	0	15	0	0.09375	4.32770768276597e-05	0.000128746289838275	significant	ENSG00000167925	ENST00000301671	Transcript	missense_variant	989	547	183	W/R	Tgg/Cgg	-	MODERATE	-	-1	-	SNV	GHDC	HGNC	24438	YES	CCDS11422.1	-	ENST00000301671.8:c.547A>C	ENSP00000301671.7:p.Trp183Arg	-	-	-	-	-
chr17:40715039	chr17	40715039	40715039	A	G	1	672	672	0	0	0	0	866	820	0	46	0	0.0531177829099307	2.45126685493219e-12	1.69996948121271e-11	significant	ENSG00000068120	ENST00000590958	Transcript	synonymous_variant	611	486	162	L	ctA/ctG	-	LOW	-	1	-	SNV	COASY	HGNC	29932	YES	CCDS45685.1	1	ENST00000590958.1:c.486A>G	ENSP00000464814.1:p.Leu162%3D	-	-	-	-	-
chr17:40724144	chr17	40724144	40724144	A	G	1	558	557	0	0	1	0	640	577	0	62	1	0.096875	4.3536614740222e-18	4.34552378902402e-17	significant	ENSG00000108788	ENST00000246912	Transcript	3_prime_UTR_variant	1473	-	-	-	-	-	MODIFIER	-	1	-	SNV	MLX	HGNC	11645	YES	CCDS11430.1	1	ENST00000246912.4:c.*523A>G	-	-	-	-	-	-
chr17:40949692	chr17	40949692	40949692	A	G	0	235	235	0	0	0	0	281	264	0	17	0	0.0604982206405694	5.16337172933734e-05	0.000151288916513917	significant	ENSG00000183978	ENST00000328434	Transcript	3_prime_UTR_variant	731	-	-	-	-	-	MODIFIER	-	-1	-	SNV	COA3	HGNC	24990	YES	CCDS32660.1	1	ENST00000328434.7:c.*387A>C	-	-	-	-	-	-
chr17:41106898	chr17	41106898	41106898	A	G	0	437	437	0	0	0	0	385	353	0	32	0	0.0831168831168831	1.40893796344731e-11	9.14739054687981e-11	significant	ENSG00000108825	ENST00000421990	Transcript	synonymous_variant	1816	1470	490	F	ttT/ttC	-	LOW	-	-1	-	SNV	PTGES3L-AARSD1	HGNC	43946	YES	CCDS45691.1	-	ENST00000421990.2:c.1470A>C	ENSP00000409924.1:p.Phe490%3D	-	-	-	-	-
chr17:41602887	chr17	41602887	41602887	A	G	1	107	107	0	0	0	0	118	95	0	23	0	0.194915254237288	1.24715769362906e-07	5.42551697269182e-07	significant	ENSG00000067596	ENST00000262415	Transcript	3_prime_UTR_variant	5407	-	-	-	-	-	MODIFIER	-	1	-	SNV	DHX8	HGNC	2749	YES	CCDS11464.1	-	ENST00000262415.3:c.*1672A>G	-	-	-	-	-	-
chr17:41606558	chr17	41606558	41606558	A	G	0	148	148	0	0	0	0	374	307	0	67	0	0.179144385026738	3.87056944586176e-11	2.39638734387267e-10	significant	ENSG00000175832	ENST00000319349	Transcript	missense_variant	1474	1175	392	F/S	tTc/tCc	-	MODERATE	-	-1	-	SNV	ETV4	HGNC	3493	YES	CCDS11465.1	1	ENST00000319349.5:c.1175A>C	ENSP00000321835.4:p.Phe392Ser	-	-	-	-	-
chr17:42089284	chr17	42089284	42089284	A	G	0	206	206	0	0	0	0	360	312	0	48	0	0.133333333333333	1.44450748094066e-10	8.40726969833585e-10	significant	ENSG00000091947	ENST00000589334	Transcript	3_prime_UTR_variant	1102	-	-	-	-	-	MODIFIER	-	-1	-	SNV	TMEM101	HGNC	28653	YES	CCDS11474.1	-	ENST00000589334.1:c.*12A>C	-	-	-	-	-	-
chr17:42153179	chr17	42153179	42153179	A	G	1	752	752	0	0	0	0	746	668	0	78	0	0.10455764075067	2.86817784467871e-25	4.03054465541692e-24	significant	ENSG00000141349	ENST00000269097	Transcript	missense_variant	1040	809	270	Y/C	tAt/tGt	rs749505455	MODERATE	-	1	-	SNV	G6PC3	HGNC	24861	YES	CCDS11476.1	1	ENST00000269097.4:c.809A>G	ENSP00000269097.3:p.Tyr270Cys	-	-	-	-	-
chr17:42827160	chr17	42827160	42827160	A	G	1	142	142	0	0	0	0	136	124	0	12	0	0.0882352941176471	0.00014505136136722	0.000396201672481308	significant	ENSG00000161692	ENST00000315005	Transcript	intron_variant	-	-	-	-	-	-	MODIFIER	-	1	-	SNV	DBF4B	HGNC	17883	YES	CCDS11485.1	-	ENST00000315005.3:c.1190-803A>G	-	-	-	-	-	-
chr17:42876325	chr17	42876325	42876325	A	G	0	102	98	0	4	0	0.0392156862745098	127	102	0	25	0	0.196850393700787	0.000261594099417176	0.000688134231964393	significant	ENSG00000182963	ENST00000426548	Transcript	3_prime_UTR_variant	7131	-	-	-	-	-	MODIFIER	-	-1	-	SNV	GJC1	HGNC	4280	YES	CCDS11487.1	-	ENST00000426548.1:c.*5670A>C	-	-	-	-	-	-
chr17:42876329	chr17	42876329	42876329	A	G	0	103	87	0	16	0	0.155339805825243	125	92	0	33	0	0.264	0.052781833925942	0.0709069165193787	nonsignificant	ENSG00000182963	ENST00000426548	Transcript	3_prime_UTR_variant	7127	-	-	-	-	-	MODIFIER	-	-1	-	SNV	GJC1	HGNC	4280	YES	CCDS11487.1	-	ENST00000426548.1:c.*5666A>C	-	-	-	-	-	-
chr17:42876394	chr17	42876394	42876394	A	G	0	124	107	0	17	0	0.137096774193548	144	113	0	31	0	0.215277777777778	0.111076116763109	0.132992480608745	nonsignificant	ENSG00000182963	ENST00000426548	Transcript	3_prime_UTR_variant	7062	-	-	-	-	-	MODIFIER	-	-1	-	SNV	GJC1	HGNC	4280	YES	CCDS11487.1	-	ENST00000426548.1:c.*5601A>C	-	-	-	-	-	-
chr17:42876464	chr17	42876464	42876464	A	G	0	110	105	0	5	0	0.0454545454545455	191	170	0	21	0	0.109947643979058	0.0581695464957238	0.0771663672381751	nonsignificant	ENSG00000182963	ENST00000426548	Transcript	3_prime_UTR_variant	6992	-	-	-	-	-	MODIFIER	-	-1	-	SNV	GJC1	HGNC	4280	YES	CCDS11487.1	-	ENST00000426548.1:c.*5531A>C	-	-	-	-	-	-
chr17:42876711	chr17	42876711	42876711	A	G	0	133	125	0	8	0	0.0601503759398496	185	144	0	41	0	0.221621621621622	6.21698299612106e-05	0.000179695205408858	significant	ENSG00000182963	ENST00000426548	Transcript	3_prime_UTR_variant	6745	-	-	-	-	-	MODIFIER	-	-1	-	SNV	GJC1	HGNC	4280	YES	CCDS11487.1	-	ENST00000426548.1:c.*5284A>C	-	-	-	-	-	-
chr17:42876712	chr17	42876712	42876712	A	G	0	134	124	0	10	0	0.0746268656716418	184	153	0	31	0	0.168478260869565	0.017002505557729	0.0273268260882687	nonsignificant	ENSG00000182963	ENST00000426548	Transcript	3_prime_UTR_variant	6744	-	-	-	-	-	MODIFIER	-	-1	-	SNV	GJC1	HGNC	4280	YES	CCDS11487.1	-	ENST00000426548.1:c.*5283A>C	-	-	-	-	-	-
chr17:42876753	chr17	42876753	42876753	A	G	0	131	118	0	13	0	0.099236641221374	173	141	0	32	0	0.184971098265896	0.0495487016208403	0.0675405403076675	nonsignificant	ENSG00000182963	ENST00000426548	Transcript	3_prime_UTR_variant	6703	-	-	-	-	-	MODIFIER	-	-1	-	SNV	GJC1	HGNC	4280	YES	CCDS11487.1	-	ENST00000426548.1:c.*5242A>C	-	-	-	-	-	-
chr17:42876770	chr17	42876770	42876770	A	G	0	124	121	0	3	0	0.0241935483870968	164	150	0	14	0	0.0853658536585366	0.0410519480513689	0.0576887901563973	nonsignificant	ENSG00000182963	ENST00000426548	Transcript	3_prime_UTR_variant	6686	-	-	-	-	-	MODIFIER	-	-1	-	SNV	GJC1	HGNC	4280	YES	CCDS11487.1	-	ENST00000426548.1:c.*5225A>C	-	-	-	-	-	-
chr17:42877116	chr17	42877116	42877116	A	G	0	130	99	0	31	0	0.238461538461538	151	99	0	52	0	0.344370860927152	0.0661299687499415	0.085504608504767	nonsignificant	ENSG00000182963	ENST00000426548	Transcript	3_prime_UTR_variant	6340	-	-	-	-	-	MODIFIER	-	-1	-	SNV	GJC1	HGNC	4280	YES	CCDS11487.1	-	ENST00000426548.1:c.*4879A>C	-	-	-	-	-	-
chr17:42877139	chr17	42877139	42877139	A	G	0	127	124	0	3	0	0.0236220472440945	152	139	0	13	0	0.0855263157894737	0.0365609806326276	0.0521671707623865	nonsignificant	ENSG00000182963	ENST00000426548	Transcript	3_prime_UTR_variant	6317	-	-	-	-	-	MODIFIER	-	-1	-	SNV	GJC1	HGNC	4280	YES	CCDS11487.1	-	ENST00000426548.1:c.*4856A>C	-	-	-	-	-	-
chr17:42877148	chr17	42877148	42877148	A	G	0	144	130	0	14	0	0.0972222222222222	170	128	0	42	0	0.247058823529412	0.000597318900487086	0.00144803539286716	significant	ENSG00000182963	ENST00000426548	Transcript	3_prime_UTR_variant	6308	-	-	-	-	-	MODIFIER	-	-1	-	SNV	GJC1	HGNC	4280	YES	CCDS11487.1	-	ENST00000426548.1:c.*4847A>C	-	-	-	-	-	-
chr17:42877163	chr17	42877163	42877163	A	G	0	147	80	0	67	0	0.45578231292517	168	66	0	102	0	0.607142857142857	0.00912209383751907	0.0159842431804272	nonsignificant	ENSG00000182963	ENST00000426548	Transcript	3_prime_UTR_variant	6293	-	-	-	-	-	MODIFIER	-	-1	-	SNV	GJC1	HGNC	4280	YES	CCDS11487.1	-	ENST00000426548.1:c.*4832A>C	-	-	-	-	-	-
chr17:42877227	chr17	42877227	42877227	A	G	0	158	117	0	41	0	0.259493670886076	172	98	0	74	0	0.430232558139535	0.00122367469630723	0.00273693104849449	significant	ENSG00000182963	ENST00000426548	Transcript	3_prime_UTR_variant	6229	-	-	-	-	-	MODIFIER	-	-1	-	SNV	GJC1	HGNC	4280	YES	CCDS11487.1	-	ENST00000426548.1:c.*4768A>C	-	-	-	-	-	-
chr17:42877230	chr17	42877230	42877230	A	G	0	162	156	0	6	0	0.037037037037037	184	158	0	26	0	0.141304347826087	0.00072282279878365	0.00171169567428146	significant	ENSG00000182963	ENST00000426548	Transcript	3_prime_UTR_variant	6226	-	-	-	-	-	MODIFIER	-	-1	-	SNV	GJC1	HGNC	4280	YES	CCDS11487.1	-	ENST00000426548.1:c.*4765A>C	-	-	-	-	-	-
chr17:42877235	chr17	42877235	42877235	A	G	0	158	117	0	41	0	0.259493670886076	181	111	0	70	0	0.386740331491713	0.0148310222325664	0.0245383915482276	nonsignificant	ENSG00000182963	ENST00000426548	Transcript	3_prime_UTR_variant	6221	-	-	-	-	-	MODIFIER	-	-1	-	SNV	GJC1	HGNC	4280	YES	CCDS11487.1	-	ENST00000426548.1:c.*4760A>C	-	-	-	-	-	-
chr17:42877256	chr17	42877256	42877256	A	G	0	122	67	0	55	0	0.450819672131148	145	46	0	99	0	0.682758620689655	0.000180938566673664	0.000486955940694125	significant	ENSG00000182963	ENST00000426548	Transcript	3_prime_UTR_variant	6200	-	-	-	-	-	MODIFIER	-	-1	-	SNV	GJC1	HGNC	4280	YES	CCDS11487.1	-	ENST00000426548.1:c.*4739A>C	-	-	-	-	-	-
chr17:42877571	chr17	42877571	42877571	A	G	0	84	83	0	1	0	0.0119047619047619	122	113	0	9	0	0.0737704918032787	0.0504256940193141	0.0684703262514011	nonsignificant	ENSG00000182963	ENST00000426548	Transcript	3_prime_UTR_variant	5885	-	-	-	-	-	MODIFIER	-	-1	-	SNV	GJC1	HGNC	4280	YES	CCDS11487.1	-	ENST00000426548.1:c.*4424A>C	-	-	-	-	-	-
chr17:42877645	chr17	42877645	42877645	A	G	0	105	104	0	1	0	0.00952380952380952	112	105	0	7	0	0.0625	0.0664126426140723	0.0858181516174582	nonsignificant	ENSG00000182963	ENST00000426548	Transcript	3_prime_UTR_variant	5811	-	-	-	-	-	MODIFIER	-	-1	-	SNV	GJC1	HGNC	4280	YES	CCDS11487.1	-	ENST00000426548.1:c.*4350A>C	-	-	-	-	-	-
chr17:42877711	chr17	42877711	42877711	A	G	0	111	103	0	8	0	0.0720720720720721	131	110	0	21	0	0.16030534351145	0.0461501232970723	0.0635568429158907	nonsignificant	ENSG00000182963	ENST00000426548	Transcript	3_prime_UTR_variant	5745	-	-	-	-	-	MODIFIER	-	-1	-	SNV	GJC1	HGNC	4280	YES	CCDS11487.1	-	ENST00000426548.1:c.*4284A>C	-	-	-	-	-	-
chr17:42877726	chr17	42877726	42877726	A	G	0	107	100	0	7	0	0.0654205607476635	129	93	0	36	0	0.27906976744186	1.61254957374236e-05	5.2586349458224e-05	significant	ENSG00000182963	ENST00000426548	Transcript	3_prime_UTR_variant	5730	-	-	-	-	-	MODIFIER	-	-1	-	SNV	GJC1	HGNC	4280	YES	CCDS11487.1	-	ENST00000426548.1:c.*4269A>C	-	-	-	-	-	-
chr17:42877743	chr17	42877743	42877743	A	G	0	104	104	0	0	0	0	131	123	0	8	0	0.0610687022900763	0.00971775762385063	0.016958439774955	nonsignificant	ENSG00000182963	ENST00000426548	Transcript	3_prime_UTR_variant	5713	-	-	-	-	-	MODIFIER	-	-1	-	SNV	GJC1	HGNC	4280	YES	CCDS11487.1	-	ENST00000426548.1:c.*4252A>C	-	-	-	-	-	-
chr17:42928391	chr17	42928391	42928391	A	G	0	675	675	0	0	0	0	1066	990	0	76	0	0.0712945590994371	3.25485735280424e-17	3.10373897570976e-16	significant	ENSG00000108883	ENST00000426333	Transcript	3_prime_UTR_variant	3468	-	-	-	-	-	MODIFIER	-	-1	-	SNV	EFTUD2	HGNC	30858	YES	CCDS11489.1	1	ENST00000426333.2:c.*251A>C	-	-	-	-	-	-
chr17:44834482	chr17	44834482	44834482	A	G	1	208	208	0	0	0	0	259	234	0	25	0	0.0965250965250965	2.56766447385907e-07	1.06910941835535e-06	significant	ENSG00000073969	ENST00000398238	Transcript	3_prime_UTR_variant	3635	-	-	-	-	-	MODIFIER	-	1	-	SNV	NSF	HGNC	8016	YES	CCDS42354.1	-	ENST00000398238.4:c.*1293A>G	-	-	-	-	-	-
chr17:45968869	chr17	45968869	45968869	A	G	0	72	72	0	0	0	0	114	92	0	22	0	0.192982456140351	1.02321845001018e-05	3.44731010918256e-05	significant	ENSG00000167182	ENST00000376741	Transcript	upstream_gene_variant	-	-	-	-	-	-	MODIFIER	4647	1	-	SNV	SP2	HGNC	11207	YES	CCDS11521.2	-	-	-	-	-	-	-	-
chr17:46198763	chr17	46198763	46198763	A	G	1	199	199	0	0	0	0	172	140	0	32	0	0.186046511627907	3.78459412262018e-12	2.56966819281165e-11	significant	ENSG00000002919	ENST00000393405	Transcript	missense_variant	1060	706	236	R/G	Aga/Gga	-	MODERATE	-	1	-	SNV	SNX11	HGNC	14975	YES	CCDS11526.1	-	ENST00000393405.2:c.706A>G	ENSP00000377059.2:p.Arg236Gly	-	-	-	-	-
chr17:46684734	chr17	46684734	46684734	A	G	0	256	256	0	0	0	0	345	313	0	32	0	0.0927536231884058	1.80664565367529e-08	8.61382838448756e-08	significant	ENSG00000260027	ENST00000239165	Transcript	3_prime_UTR_variant	1223	-	-	-	-	-	MODIFIER	-	-1	-	SNV	HOXB7	HGNC	5118	YES	CCDS11532.1	-	ENST00000239165.7:c.*470A>C	-	-	-	-	-	-
chr17:47481631	chr17	47481631	47481631	A	G	0	787	787	0	0	0	0	705	545	0	160	0	0.226950354609929	1.7580407953195e-57	4.94101991947692e-56	significant	ENSG00000167085	ENST00000300408	Transcript	3_prime_UTR_variant	1615	-	-	-	-	-	MODIFIER	-	-1	-	SNV	PHB	HGNC	8912	YES	CCDS11548.1	-	ENST00000300408.3:c.*723A>C	-	-	-	-	-	-
chr17:48438272	chr17	48438272	48438272	A	G	1	106	106	0	0	0	0	158	149	0	9	0	0.0569620253164557	0.0123710380735809	0.021005196601883	nonsignificant	ENSG00000015532	ENST00000017003	Transcript	3_prime_UTR_variant	3267	-	-	-	-	-	MODIFIER	-	1	-	SNV	XYLT2	HGNC	15517	YES	CCDS11563.1	1	ENST00000017003.2:c.*620A>G	-	-	-	-	-	-
chr17:4849934	chr17	4849934	4849934	A	G	0	8980	8974	1	5	0	0.000556792873051225	9942	9351	0	590	1	0.0593441963387648	5.79326315699971e-159	4.75938850128899e-157	significant	ENSG00000108518	ENST00000225655	Transcript	missense_variant	934	314	105	M/T	aTg/aCg	-	MODERATE	-	-1	-	SNV	PFN1	HGNC	8881	YES	CCDS11061.1	1	ENST00000225655.5:c.314A>C	ENSP00000225655.5:p.Met105Thr	-	-	-	-	-
chr17:55759954	chr17	55759954	55759954	A	G	1	284	284	0	0	0	0	390	368	0	22	0	0.0564102564102564	6.41016232237181e-06	2.21555124928579e-05	significant	ENSG00000153944	ENST00000284073	Transcript	3_prime_UTR_variant	4272	-	-	-	-	-	MODIFIER	-	1	-	SNV	MSI2	HGNC	18585	YES	CCDS11596.1	1	ENST00000284073.2:c.*3076A>G	-	-	-	-	-	-
chr17:56424600	chr17	56424600	56424600	A	G	0	1381	1381	0	0	0	0	1435	1281	0	154	0	0.107317073170732	1.55776768444522e-47	3.73864244266853e-46	significant	ENSG00000213246	ENST00000225504	Transcript	missense_variant,splice_region_variant	302	235	79	Y/H	Tac/Cac	-	MODERATE	-	-1	-	SNV	SUPT4H1	HGNC	11467	YES	CCDS11606.1	-	ENST00000225504.3:c.235A>C	ENSP00000225504.3:p.Tyr79His	-	-	-	-	-
chr17:56492941	chr17	56492941	56492941	A	G	0	65	65	0	0	0	0	78	74	0	4	0	0.0512820512820513	0.125943280573188	0.147648104996887	nonsignificant	ENSG00000108375	ENST00000584437	Transcript	5_prime_UTR_variant	1954	-	-	-	-	-	MODIFIER	-	-1	-	SNV	RNF43	HGNC	18505	YES	CCDS11607.1	1	ENST00000584437.1:c.-3A>C	-	-	-	-	-	-
chr17:56572378	chr17	56572378	56572378	A	G	0	226	226	0	0	0	0	263	249	0	14	0	0.0532319391634981	0.000160017342930453	0.000434303741422423	significant	ENSG00000108389	ENST00000323456	Transcript	missense_variant	3250	3125	1042	L/P	cTg/cCg	-	MODERATE	-	-1	-	SNV	MTMR4	HGNC	7452	YES	CCDS11608.1	-	ENST00000323456.5:c.3125A>C	ENSP00000325285.5:p.Leu1042Pro	-	-	-	-	-
chr17:57279264	chr17	57279264	57279264	A	G	1	185	59	0	125	1	0.675675675675676	404	86	0	318	0	0.787128712871287	0.00713567132267221	0.0130085654080782	nonsignificant	ENSG00000068489	ENST00000262293	Transcript	3_prime_UTR_variant	1667	-	-	-	-	-	MODIFIER	-	1	-	SNV	PRR11	HGNC	25619	YES	CCDS11614.1	-	ENST00000262293.4:c.*272A>G	-	-	-	-	-	-
chr17:57279273	chr17	57279273	57279273	A	G	1	186	174	0	12	0	0.0645161290322581	407	360	0	47	0	0.115479115479115	0.0558064046867284	0.0744526342125962	nonsignificant	ENSG00000068489	ENST00000262293	Transcript	3_prime_UTR_variant	1676	-	-	-	-	-	MODIFIER	-	1	-	SNV	PRR11	HGNC	25619	YES	CCDS11614.1	-	ENST00000262293.4:c.*281A>G	-	-	-	-	-	-
chr17:57279281	chr17	57279281	57279281	A	G	1	180	160	0	20	0	0.111111111111111	387	313	0	74	0	0.191214470284238	0.0207256079185309	0.0323847099590212	nonsignificant	ENSG00000068489	ENST00000262293	Transcript	3_prime_UTR_variant	1684	-	-	-	-	rs940084227	MODIFIER	-	1	-	SNV	PRR11	HGNC	25619	YES	CCDS11614.1	-	ENST00000262293.4:c.*289A>G	-	-	-	-	-	-
chr17:57279282	chr17	57279282	57279282	A	G	1	175	97	0	78	0	0.445714285714286	407	151	0	256	0	0.628992628992629	5.4522769507634e-05	0.000158882176900827	significant	ENSG00000068489	ENST00000262293	Transcript	3_prime_UTR_variant	1685	-	-	-	-	-	MODIFIER	-	1	-	SNV	PRR11	HGNC	25619	YES	CCDS11614.1	-	ENST00000262293.4:c.*290A>G	-	-	-	-	-	-
chr17:57280649	chr17	57280649	57280649	A	G	1	83	37	0	46	0	0.55421686746988	131	43	0	88	0	0.67175572519084	0.110436238825912	0.132300508206476	nonsignificant	ENSG00000068489	ENST00000262293	Transcript	downstream_gene_variant	-	-	-	-	-	-	MODIFIER	720	1	-	SNV	PRR11	HGNC	25619	YES	CCDS11614.1	-	-	-	-	-	-	-	-
chr17:57280672	chr17	57280672	57280672	A	G	1	84	53	0	31	0	0.369047619047619	134	75	0	59	0	0.440298507462687	0.324676931253572	0.333578607579428	nonsignificant	ENSG00000068489	ENST00000262293	Transcript	downstream_gene_variant	-	-	-	-	-	-	MODIFIER	743	1	-	SNV	PRR11	HGNC	25619	YES	CCDS11614.1	-	-	-	-	-	-	-	-
chr17:57280679	chr17	57280679	57280679	A	G	1	96	84	0	12	0	0.125	149	119	0	30	0	0.201342281879195	0.164287069004963	0.184208493120526	nonsignificant	ENSG00000068489	ENST00000262293	Transcript	downstream_gene_variant	-	-	-	-	-	rs1269591355	MODIFIER	750	1	-	SNV	PRR11	HGNC	25619	YES	CCDS11614.1	-	-	-	-	-	-	-	-
chr17:57280703	chr17	57280703	57280703	A	G	1	90	65	0	25	0	0.277777777777778	161	106	0	55	0	0.341614906832298	0.325211719277351	0.333967419411741	nonsignificant	ENSG00000068489	ENST00000262293	Transcript	downstream_gene_variant	-	-	-	-	-	-	MODIFIER	774	1	-	SNV	PRR11	HGNC	25619	YES	CCDS11614.1	-	-	-	-	-	-	-	-
chr17:57280766	chr17	57280766	57280766	A	G	1	89	81	0	6	2	0.0674157303370786	154	129	0	25	0	0.162337662337662	0.0448556299985987	0.0620943782741457	nonsignificant	ENSG00000068489	ENST00000262293	Transcript	downstream_gene_variant	-	-	-	-	-	-	MODIFIER	837	1	-	SNV	PRR11	HGNC	25619	YES	CCDS11614.1	-	-	-	-	-	-	-	-
chr17:57280769	chr17	57280769	57280769	A	G	1	85	36	0	49	0	0.576470588235294	154	49	0	105	0	0.681818181818182	0.120945571988344	0.142650326762619	nonsignificant	ENSG00000068489	ENST00000262293	Transcript	downstream_gene_variant	-	-	-	-	-	-	MODIFIER	840	1	-	SNV	PRR11	HGNC	25619	YES	CCDS11614.1	-	-	-	-	-	-	-	-
chr17:57280838	chr17	57280838	57280838	A	G	1	101	79	0	22	0	0.217821782178218	130	92	0	38	0	0.292307692307692	0.227802067269565	0.245007661474215	nonsignificant	ENSG00000068489	ENST00000262293	Transcript	downstream_gene_variant	-	-	-	-	-	-	MODIFIER	909	1	-	SNV	PRR11	HGNC	25619	YES	CCDS11614.1	-	-	-	-	-	-	-	-
chr17:57280876	chr17	57280876	57280876	A	G	1	114	114	0	0	0	0	162	148	0	14	0	0.0864197530864197	0.000511949959681391	0.00127302108717049	significant	ENSG00000068489	ENST00000262293	Transcript	downstream_gene_variant	-	-	-	-	-	-	MODIFIER	947	1	-	SNV	PRR11	HGNC	25619	YES	CCDS11614.1	-	-	-	-	-	-	-	-
chr17:57281020	chr17	57281020	57281020	A	G	1	150	147	0	3	0	0.02	263	242	0	21	0	0.0798479087452472	0.0145468496057797	0.0241994320544746	nonsignificant	ENSG00000068489	ENST00000262293	Transcript	downstream_gene_variant	-	-	-	-	-	-	MODIFIER	1091	1	-	SNV	PRR11	HGNC	25619	YES	CCDS11614.1	-	-	-	-	-	-	-	-
chr17:57281021	chr17	57281021	57281021	A	G	1	149	125	0	24	0	0.161073825503356	258	201	0	57	0	0.22093023255814	0.157901964894733	0.178077400747175	nonsignificant	ENSG00000068489	ENST00000262293	Transcript	downstream_gene_variant	-	-	-	-	-	-	MODIFIER	1092	1	-	SNV	PRR11	HGNC	25619	YES	CCDS11614.1	-	-	-	-	-	-	-	-
chr17:57281058	chr17	57281058	57281058	A	G	1	137	110	0	27	0	0.197080291970803	218	146	0	72	0	0.330275229357798	0.00737954512047674	0.0133243519673189	nonsignificant	ENSG00000068489	ENST00000262293	Transcript	downstream_gene_variant	-	-	-	-	-	rs3206830	MODIFIER	1129	1	-	SNV	PRR11	HGNC	25619	YES	CCDS11614.1	-	-	-	-	-	-	-	-
chr17:57281076	chr17	57281076	57281076	A	G	1	102	87	0	15	0	0.147058823529412	182	145	0	36	1	0.197802197802198	0.334597689836366	0.342453601097498	nonsignificant	ENSG00000068489	ENST00000262293	Transcript	downstream_gene_variant	-	-	-	-	-	rs3206831	MODIFIER	1147	1	-	SNV	PRR11	HGNC	25619	YES	CCDS11614.1	-	-	-	-	-	-	-	-
chr17:57281125	chr17	57281125	57281125	A	G	1	103	90	0	13	0	0.12621359223301	234	172	0	62	0	0.264957264957265	0.00443892086766793	0.0086431494743288	significant	ENSG00000068489	ENST00000262293	Transcript	downstream_gene_variant	-	-	-	-	-	rs3206832	MODIFIER	1196	1	-	SNV	PRR11	HGNC	25619	YES	CCDS11614.1	-	-	-	-	-	-	-	-
chr17:57288672	chr17	57288672	57288672	A	G	1	253	253	0	0	0	0	224	212	0	12	0	0.0535714285714286	9.79774337115248e-05	0.000273211225075479	significant	ENSG00000167447	ENST00000543872	Transcript	synonymous_variant	1524	1260	420	L	ctA/ctG	rs1480855190,COSV56285449	LOW	-	1	-	SNV	SMG8	HGNC	25551	YES	CCDS11615.1	1	ENST00000543872.2:c.1260A>G	ENSP00000438748.2:p.Leu420%3D	-	-	0,1	0,1	-
chr17:57351671	chr17	57351671	57351671	A	G	1	79	76	0	3	0	0.0379746835443038	149	135	0	14	0	0.0939597315436242	0.184835841018281	0.204141342510366	nonsignificant	ENSG00000153982	ENST00000284116	Transcript	3_prime_UTR_variant	1619	-	-	-	-	-	MODIFIER	-	1	-	SNV	GDPD1	HGNC	20883	YES	CCDS11616.1	-	ENST00000284116.4:c.*537A>G	-	-	-	-	-	-
chr17:57351672	chr17	57351672	57351672	A	G	1	80	71	0	9	0	0.1125	151	126	0	25	0	0.165562913907285	0.332257914252248	0.340548418830519	nonsignificant	ENSG00000153982	ENST00000284116	Transcript	3_prime_UTR_variant	1620	-	-	-	-	rs999066121	MODIFIER	-	1	-	SNV	GDPD1	HGNC	20883	YES	CCDS11616.1	-	ENST00000284116.4:c.*538A>G	-	-	-	-	-	-
chr17:57351690	chr17	57351690	57351690	A	G	1	85	73	0	12	0	0.141176470588235	142	114	0	28	0	0.197183098591549	0.36842703993878	0.373675288370956	nonsignificant	ENSG00000153982	ENST00000284116	Transcript	3_prime_UTR_variant	1638	-	-	-	-	-	MODIFIER	-	1	-	SNV	GDPD1	HGNC	20883	YES	CCDS11616.1	-	ENST00000284116.4:c.*556A>G	-	-	-	-	-	-
chr17:57656842	chr17	57656842	57656842	A	G	1	382	382	0	0	0	0	537	498	0	39	0	0.0726256983240224	6.47301083929003e-10	3.52713039610294e-09	significant	ENSG00000108406	ENST00000251241	Transcript	synonymous_variant	1230	1083	361	V	gtA/gtG	rs767404014,COSV99232964	LOW	-	1	-	SNV	DHX40	HGNC	18018	YES	CCDS11617.1	-	ENST00000251241.4:c.1083A>G	ENSP00000251241.4:p.Val361%3D	-	-	0,1	0,1	-
chr17:59763486	chr17	59763486	59763486	A	G	0	104	77	0	27	0	0.259615384615385	168	113	0	55	0	0.327380952380952	0.277255761543009	0.29101636690706	nonsignificant	ENSG00000136492	ENST00000259008	Transcript	synonymous_variant	2884	2616	872	S	tcT/tcC	-	LOW	-	-1	-	SNV	BRIP1	HGNC	20473	YES	CCDS11631.1	1	ENST00000259008.2:c.2616A>C	ENSP00000259008.2:p.Ser872%3D	-	-	-	-	-
chr17:60529066	chr17	60529066	60529066	A	G	1	84	84	0	0	0	0	115	108	0	7	0	0.0608695652173913	0.0219346790277744	0.0339376438758381	nonsignificant	ENSG00000087995	ENST00000311506	Transcript	downstream_gene_variant	-	-	-	-	-	-	MODIFIER	1612	1	-	SNV	METTL2A	HGNC	25755	YES	CCDS45752.1	-	-	-	-	-	-	-	-
chr17:60529067	chr17	60529067	60529067	A	G	1	81	73	0	8	0	0.0987654320987654	115	95	0	20	0	0.173913043478261	0.152748189035423	0.173825323270999	nonsignificant	ENSG00000087995	ENST00000311506	Transcript	downstream_gene_variant	-	-	-	-	-	-	MODIFIER	1613	1	-	SNV	METTL2A	HGNC	25755	YES	CCDS45752.1	-	-	-	-	-	-	-	-
chr17:60529104	chr17	60529104	60529104	A	G	1	86	83	0	3	0	0.0348837209302326	123	112	0	11	0	0.0894308943089431	0.162313234929891	0.182551957838738	nonsignificant	ENSG00000087995	ENST00000311506	Transcript	downstream_gene_variant	-	-	-	-	-	-	MODIFIER	1650	1	-	SNV	METTL2A	HGNC	25755	YES	CCDS45752.1	-	-	-	-	-	-	-	-
chr17:60529108	chr17	60529108	60529108	A	G	1	80	70	0	10	0	0.125	134	107	0	27	0	0.201492537313433	0.191609621664779	0.210642383878521	nonsignificant	ENSG00000087995	ENST00000311506	Transcript	downstream_gene_variant	-	-	-	-	-	-	MODIFIER	1654	1	-	SNV	METTL2A	HGNC	25755	YES	CCDS45752.1	-	-	-	-	-	-	-	-
chr17:61666674	chr17	61666674	61666674	A	G	1	385	385	0	0	0	0	530	472	0	58	0	0.109433962264151	4.92042891010233e-15	4.12158280469748e-14	significant	ENSG00000136485	ENST00000415273	Transcript	3_prime_UTR_variant	747	-	-	-	-	-	MODIFIER	-	1	-	SNV	DCAF7	HGNC	30915	YES	-	-	ENST00000415273.2:c.*140A>G	-	-	-	-	-	-
chr17:61668351	chr17	61668351	61668351	A	G	1	253	253	0	0	0	0	384	360	0	24	0	0.0625	5.14568138719127e-06	1.80479071314295e-05	significant	ENSG00000136485	ENST00000415273	Transcript	downstream_gene_variant	-	-	-	-	-	-	MODIFIER	1204	1	-	SNV	DCAF7	HGNC	30915	YES	-	-	-	-	-	-	-	-	-
chr17:61909613	chr17	61909613	61909613	A	G	0	886	886	0	0	0	0	1254	1086	0	168	0	0.133971291866029	8.30724799713527e-42	1.6583440861571e-40	significant	ENSG00000108604	ENST00000448276	Transcript	3_prime_UTR_variant	2547	-	-	-	-	-	MODIFIER	-	-1	-	SNV	SMARCD2	HGNC	11107	YES	CCDS45756.1	1	ENST00000448276.2:c.*685A>C	-	-	-	-	-	-
chr17:65334753	chr17	65334753	65334753	A	G	0	189	157	0	32	0	0.169312169312169	179	137	0	42	0	0.23463687150838	0.121114415604224	0.142770635612926	nonsignificant	ENSG00000197170	ENST00000356126	Transcript	3_prime_UTR_variant	3685	-	-	-	-	-	MODIFIER	-	-1	-	SNV	PSMD12	HGNC	9557	YES	CCDS11669.1	1	ENST00000356126.3:c.*2206A>C	-	-	-	-	-	-
chr17:65334802	chr17	65334802	65334802	A	G	0	143	53	0	89	1	0.622377622377622	122	31	0	91	0	0.745901639344262	0.0467450651688357	0.0641281048173623	nonsignificant	ENSG00000197170	ENST00000356126	Transcript	3_prime_UTR_variant	3636	-	-	-	-	-	MODIFIER	-	-1	-	SNV	PSMD12	HGNC	9557	YES	CCDS11669.1	1	ENST00000356126.3:c.*2157A>C	-	-	-	-	-	-
chr17:65334828	chr17	65334828	65334828	A	G	0	148	126	0	22	0	0.148648648648649	128	99	0	29	0	0.2265625	0.119762973428074	0.141765302123607	nonsignificant	ENSG00000197170	ENST00000356126	Transcript	3_prime_UTR_variant	3610	-	-	-	-	-	MODIFIER	-	-1	-	SNV	PSMD12	HGNC	9557	YES	CCDS11669.1	1	ENST00000356126.3:c.*2131A>C	-	-	-	-	-	-
chr17:65334856	chr17	65334856	65334856	A	G	0	182	157	0	25	0	0.137362637362637	161	128	0	33	0	0.204968944099379	0.112579958486721	0.134491494031116	nonsignificant	ENSG00000197170	ENST00000356126	Transcript	3_prime_UTR_variant	3582	-	-	-	-	-	MODIFIER	-	-1	-	SNV	PSMD12	HGNC	9557	YES	CCDS11669.1	1	ENST00000356126.3:c.*2103A>C	-	-	-	-	-	-
chr17:65335292	chr17	65335292	65335292	A	G	0	145	144	0	1	0	0.00689655172413793	184	169	0	15	0	0.0815217391304348	0.00132337578053422	0.00293229322325839	significant	ENSG00000197170	ENST00000356126	Transcript	3_prime_UTR_variant	3146	-	-	-	-	-	MODIFIER	-	-1	-	SNV	PSMD12	HGNC	9557	YES	CCDS11669.1	1	ENST00000356126.3:c.*1667A>C	-	-	-	-	-	-
chr17:7125508	chr17	7125508	7125508	A	G	1	703	702	0	1	0	0.00142247510668563	1036	966	0	70	0	0.0675675675675676	2.87694459771177e-15	2.42891449040014e-14	significant	ENSG00000072778	ENST00000543245	Transcript	synonymous_variant	855	834	278	L	ctA/ctG	rs750526803	LOW	-	1	-	SNV	ACADVL	HGNC	92	YES	CCDS58509.1	1	ENST00000543245.2:c.834A>G	ENSP00000438689.2:p.Leu278%3D	-	-	-	-	-
chr17:71280212	chr17	71280212	71280212	A	G	0	175	175	0	0	0	0	198	169	0	29	0	0.146464646464646	6.82094907640654e-09	3.40409981944027e-08	significant	ENSG00000179604	ENST00000335793	Transcript	3_prime_UTR_variant	2823	-	-	-	-	-	MODIFIER	-	-1	-	SNV	CDC42EP4	HGNC	17147	YES	CCDS11695.1	-	ENST00000335793.3:c.*1357A>C	-	-	-	-	-	-
chr17:7149375	chr17	7149375	7149375	A	G	0	1385	1385	0	0	0	0	1982	1881	0	101	0	0.0509586276488396	2.11600170180269e-24	2.86062002218388e-23	significant	ENSG00000175826	ENST00000573600	Transcript	missense_variant	981	559	187	Y/H	Tac/Cac	-	MODERATE	-	-1	-	SNV	CTDNEP1	HGNC	19085	YES	CCDS11093.1	-	ENST00000573600.1:c.559A>C	ENSP00000461749.1:p.Tyr187His	-	-	-	-	-
chr17:72858907	chr17	72858907	72858907	A	G	0	288	288	0	0	0	0	336	314	0	22	0	0.0654761904761905	1.62761765025518e-06	6.19713244375235e-06	significant	ENSG00000161513	ENST00000442102	Transcript	3_prime_UTR_variant	1724	-	-	-	-	-	MODIFIER	-	-1	-	SNV	FDXR	HGNC	3642	YES	CCDS58595.1	1	ENST00000442102.2:c.*32A>C	-	-	-	-	-	-
chr17:73467997	chr17	73467997	73467997	A	G	1	122	122	0	0	0	0	161	150	0	11	0	0.0683229813664596	0.00296417531235142	0.00606463454710979	significant	ENSG00000177728	ENST00000314256	Transcript	missense_variant	405	11	4	K/R	aAg/aGg	-	MODERATE	-	1	-	SNV	KIAA0195	HGNC	28983	YES	CCDS32732.1	1	ENST00000314256.7:c.11A>G	ENSP00000313885.7:p.Lys4Arg	-	-	-	-	-
chr17:73885939	chr17	73885939	73885939	A	G	0	360	314	0	46	0	0.127777777777778	619	507	0	112	0	0.180936995153473	0.0306776947568598	0.0450670949110402	nonsignificant	ENSG00000141569	ENST00000269383	Transcript	3_prime_UTR_variant	2541	-	-	-	-	-	MODIFIER	-	-1	-	SNV	TRIM65	HGNC	27316	YES	CCDS11732.1	-	ENST00000269383.3:c.*921A>C	-	-	-	-	-	-
chr17:73914338	chr17	73914338	73914338	A	G	0	103	103	0	0	0	0	98	93	0	5	0	0.0510204081632653	0.0261161982056781	0.0392293947730861	nonsignificant	ENSG00000188878	ENST00000319129	Transcript	synonymous_variant	2380	2106	702	L	ctT/ctC	-	LOW	-	-1	-	SNV	FBF1	HGNC	24674	YES	CCDS45779.1	-	ENST00000319129.5:c.2106A>C	ENSP00000324292.5:p.Leu702%3D	-	-	-	-	-
chr17:74672594	chr17	74672594	74672594	A	G	0	115	114	0	1	0	0.00869565217391304	233	219	0	14	0	0.0600858369098712	0.0253151003656037	0.0382682621238001	nonsignificant	ENSG00000182534	ENST00000355797	Transcript	3_prime_UTR_variant	1700	-	-	-	-	-	MODIFIER	-	-1	-	SNV	MXRA7	HGNC	7541	YES	CCDS32745.1	-	ENST00000355797.3:c.*1076A>C	-	-	-	-	-	-
chr17:74673246	chr17	74673246	74673246	A	G	0	147	144	0	3	0	0.0204081632653061	345	320	0	25	0	0.072463768115942	0.0199682446472932	0.0313158374204245	nonsignificant	ENSG00000182534	ENST00000355797	Transcript	3_prime_UTR_variant	1048	-	-	-	-	-	MODIFIER	-	-1	-	SNV	MXRA7	HGNC	7541	YES	CCDS32745.1	-	ENST00000355797.3:c.*424A>C	-	-	-	-	-	-
chr17:7484060	chr17	7484060	7484060	A	G	1	91	91	0	0	0	0	215	179	0	36	0	0.167441860465116	2.24798204546341e-06	8.30742153825231e-06	significant	ENSG00000129226	ENST00000250092	Transcript	missense_variant	930	719	240	Y/C	tAc/tGc	-	MODERATE	-	1	-	SNV	CD68	HGNC	1693	YES	CCDS11114.1	-	ENST00000250092.6:c.719A>G	ENSP00000250092.6:p.Tyr240Cys	-	-	-	-	-
chr17:7588820	chr17	7588820	7588820	A	G	0	73	73	0	0	0	0	100	94	0	6	0	0.06	0.0399378073915451	0.0563455459632366	nonsignificant	ENSG00000141510	ENST00000269305	Transcript	intron_variant	-	-	-	-	-	-	MODIFIER	-	-1	-	SNV	TP53	HGNC	11998	YES	CCDS11118.1	1	ENST00000269305.4:c.-29+1875A>C	-	-	-	-	-	-
chr17:76798552	chr17	76798552	76798552	A	G	0	164	154	0	10	0	0.0609756097560976	147	130	0	17	0	0.115646258503401	0.107104001011842	0.128669373544035	nonsignificant	ENSG00000055483	ENST00000542802	Transcript	missense_variant	3320	2876	959	I/T	aTa/aCa	-	MODERATE	-	-1	-	SNV	USP36	HGNC	20062	YES	CCDS32755.1	-	ENST00000542802.3:c.2876A>C	ENSP00000441214.1:p.Ile959Thr	-	-	-	-	-
chr17:77912810	chr17	77912810	77912810	A	G	0	77	77	0	0	0	0	199	189	0	10	0	0.050251256281407	0.0665986398556873	0.0860064659805006	nonsignificant	ENSG00000167291	ENST00000310924	Transcript	3_prime_UTR_variant	4268	-	-	-	-	-	MODIFIER	-	-1	-	SNV	TBC1D16	HGNC	28356	YES	CCDS11766.1	-	ENST00000310924.2:c.*1848A>C	-	-	-	-	-	-
chr17:7798818	chr17	7798818	7798818	A	G	1	120	120	0	0	0	0	188	152	0	36	0	0.191489361702128	5.2613728043735e-09	2.66310244316156e-08	significant	ENSG00000170004	ENST00000380358	Transcript	synonymous_variant	1843	1842	614	V	gtA/gtG	rs746307733	LOW	-	1	-	SNV	CHD3	HGNC	1918	YES	CCDS32553.2	1	ENST00000380358.4:c.1842A>G	ENSP00000369716.4:p.Val614%3D	-	-	-	-	-
chr17:7815229	chr17	7815229	7815229	A	G	1	345	345	0	0	0	0	494	440	0	54	0	0.109311740890688	1.69055227742856e-13	1.26702444371488e-12	significant	ENSG00000170004	ENST00000380358	Transcript	3_prime_UTR_variant	6507	-	-	-	-	-	MODIFIER	-	1	-	SNV	CHD3	HGNC	1918	YES	CCDS32553.2	1	ENST00000380358.4:c.*326A>G	-	-	-	-	-	-
chr17:79478136	chr17	79478136	79478136	A	G	0	139	122	0	17	0	0.122302158273381	73	53	0	20	0	0.273972602739726	0.00761492449731472	0.0136905786363422	nonsignificant	ENSG00000184009	ENST00000575842	Transcript	splice_acceptor_variant	-	-	-	-	-	-	HIGH	-	-1	-	SNV	ACTG1	HGNC	144	YES	CCDS11782.1	1	ENST00000575842.1:c.803-2A>C	-	-	-	-	-	-
chr17:79524547	chr17	79524547	79524547	A	G	0	710	710	0	0	0	0	720	666	0	54	0	0.075	4.22467550127594e-17	4.01062527587796e-16	significant	ENSG00000182446	ENST00000331134	Transcript	3_prime_UTR_variant	3781	-	-	-	-	-	MODIFIER	-	-1	-	SNV	NPLOC4	HGNC	18261	YES	CCDS45812.1	-	ENST00000331134.6:c.*1738A>C	-	-	-	-	-	-
chr17:79633180	chr17	79633180	79633180	A	G	0	279	279	0	0	0	0	407	370	0	37	0	0.0909090909090909	2.44437958036818e-09	1.28284884119568e-08	significant	ENSG00000204237	ENST00000374741	Transcript	intron_variant	-	-	-	-	-	-	MODIFIER	-	-1	-	SNV	OXLD1	HGNC	27901	YES	CCDS32766.1	-	ENST00000374741.3:c.60+368A>C	-	-	-	-	-	-
chr17:79633181	chr17	79633181	79633181	A	G	0	282	282	0	0	0	0	421	383	0	38	0	0.0902612826603325	3.0296586817223e-09	1.56967482986592e-08	significant	ENSG00000204237	ENST00000374741	Transcript	intron_variant	-	-	-	-	-	-	MODIFIER	-	-1	-	SNV	OXLD1	HGNC	27901	YES	CCDS32766.1	-	ENST00000374741.3:c.60+367A>C	-	-	-	-	-	-
chr17:79669417	chr17	79669417	79669417	A	G	0	180	174	0	6	0	0.0333333333333333	114	102	0	12	0	0.105263157894737	0.0219385057374927	0.0339376438758381	nonsignificant	ENSG00000262814	ENST00000333676	Transcript	upstream_gene_variant	-	-	-	-	-	-	MODIFIER	970	1	-	SNV	MRPL12	HGNC	10378	YES	CCDS11785.1	-	-	-	-	-	-	-	-
chr17:79687148	chr17	79687148	79687148	A	G	1	720	720	0	0	0	0	780	652	0	128	0	0.164102564102564	2.24901142769221e-39	4.28918607995587e-38	significant	ENSG00000183048	ENST00000331531	Transcript	3_prime_UTR_variant	1052	-	-	-	-	rs1383098242	MODIFIER	-	1	-	SNV	SLC25A10	HGNC	10980	YES	CCDS59301.1	-	ENST00000331531.5:c.*41A>G	-	-	-	-	-	-
chr17:79826098	chr17	79826098	79826098	A	G	0	3390	3390	0	0	0	0	2801	2575	0	226	0	0.0806854694751874	8.09130234714133e-81	3.26094751197998e-79	significant	ENSG00000141522	ENST00000269321	Transcript	3_prime_UTR_variant	1405	-	-	-	-	-	MODIFIER	-	-1	-	SNV	ARHGDIA	HGNC	678	YES	CCDS11788.1	1	ENST00000269321.7:c.*654A>C	-	-	-	-	-	-
chr17:80008538	chr17	80008538	80008538	A	G	0	338	338	0	0	0	0	456	426	0	30	0	0.0657894736842105	4.24676529211241e-08	1.94658597938886e-07	significant	ENSG00000169733	ENST00000310496	Transcript	missense_variant,splice_region_variant	427	419	140	M/T	aTg/aCg	-	MODERATE	-	-1	-	SNV	RFNG	HGNC	9974	YES	CCDS32773.1	-	ENST00000310496.4:c.419A>C	ENSP00000307971.4:p.Met140Thr	-	-	-	-	-
chr17:80573819	chr17	80573819	80573819	A	G	0	896	896	0	0	0	0	873	829	0	44	0	0.0504009163802978	1.820320264552e-14	1.46173085905378e-13	significant	ENSG00000141580	ENST00000392325	Transcript	synonymous_variant	1206	1011	337	L	ctT/ctC	-	LOW	-	-1	-	SNV	WDR45B	HGNC	25072	YES	CCDS11815.2	1	ENST00000392325.4:c.1011A>C	ENSP00000376139.4:p.Leu337%3D	-	-	-	-	-
chr17:8173555	chr17	8173555	8173555	A	G	1	444	444	0	0	0	0	540	504	0	36	0	0.0666666666666667	4.24348177317711e-10	2.36043673632977e-09	significant	ENSG00000178921	ENST00000314666	Transcript	3_prime_UTR_variant	5123	-	-	-	-	-	MODIFIER	-	1	-	SNV	PFAS	HGNC	8863	YES	CCDS11136.1	-	ENST00000314666.6:c.*973A>G	-	-	-	-	-	-
chr18:11853801	chr18	11853801	11853801	A	G	1	145	145	0	0	0	0	137	129	0	8	0	0.0583941605839416	0.00278518635475397	0.00575910750605468	significant	ENSG00000255112	ENST00000526991	Transcript	3_prime_UTR_variant	2407	-	-	-	-	-	MODIFIER	-	1	-	SNV	CHMP1B	HGNC	24287	YES	CCDS54180.1	-	ENST00000526991.2:c.*1691A>G	-	-	-	-	-	-
chr18:11853865	chr18	11853865	11853865	A	G	1	140	140	0	0	0	0	102	93	0	9	0	0.0882352941176471	0.000339402209389113	0.000870303864652036	significant	ENSG00000255112	ENST00000526991	Transcript	3_prime_UTR_variant	2471	-	-	-	-	-	MODIFIER	-	1	-	SNV	CHMP1B	HGNC	24287	YES	CCDS54180.1	-	ENST00000526991.2:c.*1755A>G	-	-	-	-	-	-
chr18:23749159	chr18	23749159	23749159	A	G	0	78	48	0	30	0	0.384615384615385	256	138	0	118	0	0.4609375	0.244518285428556	0.260105108404082	nonsignificant	ENSG00000154611	ENST00000308268	Transcript	intron_variant	-	-	-	-	-	-	MODIFIER	-	1	-	SNV	PSMA8	HGNC	22985	YES	CCDS32808.1	-	ENST00000308268.6:c.496-9635T>G	-	-	-	-	-	-
chr18:23749183	chr18	23749183	23749183	A	G	0	68	63	0	5	0	0.0735294117647059	237	107	0	130	0	0.548523206751055	1.42029007956313e-13	1.07199279503422e-12	significant	ENSG00000154611	ENST00000308268	Transcript	intron_variant	-	-	-	-	-	-	MODIFIER	-	1	-	SNV	PSMA8	HGNC	22985	YES	CCDS32808.1	-	ENST00000308268.6:c.496-9611T>G	-	-	-	-	-	-
chr18:29992705	chr18	29992705	29992705	A	G	0	76	76	0	0	0	0	62	55	0	7	0	0.112903225806452	0.00303537925609211	0.00617482865810738	significant	ENSG00000141441	ENST00000269209	Transcript	intron_variant	-	-	-	-	-	-	MODIFIER	-	-1	-	SNV	GAREM	HGNC	26136	YES	CCDS56057.1	-	ENST00000269209.6:c.122-19707A>C	-	-	-	-	-	-
chr18:29993005	chr18	29993005	29993005	A	G	0	123	121	1	0	1	0	279	159	0	120	0	0.43010752688172	8.12517666421382e-24	1.07131958980004e-22	significant	ENSG00000141441	ENST00000269209	Transcript	intron_variant	-	-	-	-	-	-	MODIFIER	-	-1	-	SNV	GAREM	HGNC	26136	YES	CCDS56057.1	-	ENST00000269209.6:c.122-20007A>C	-	-	-	-	-	-
chr18:56997151	chr18	56997151	56997151	A	G	0	136	136	0	0	0	0	147	134	0	13	0	0.0884353741496599	0.000206868533316085	0.000552338983953947	significant	ENSG00000074695	ENST00000251047	Transcript	3_prime_UTR_variant	3425	-	-	-	-	-	MODIFIER	-	-1	-	SNV	LMAN1	HGNC	6631	YES	CCDS11974.1	1	ENST00000251047.5:c.*1174A>C	-	-	-	-	-	-
chr19:10421104	chr19	10421104	10421104	A	G	0	609	609	0	0	0	0	496	453	0	43	0	0.0866935483870968	3.85844979958939e-16	3.40563998839791e-15	significant	ENSG00000267673	ENST00000393708	Transcript	3_prime_UTR_variant	629	-	-	-	-	-	MODIFIER	-	-1	-	SNV	FDX1L	HGNC	30546	YES	CCDS32905.1	-	ENST00000393708.3:c.*58A>C	-	-	-	-	-	-
chr19:10942393	chr19	10942393	10942393	A	G	1	168	168	0	0	0	0	105	99	0	6	0	0.0571428571428571	0.00295821495639359	0.00605824271031323	significant	ENSG00000079805	ENST00000389253	Transcript	3_prime_UTR_variant	3395	-	-	-	-	-	MODIFIER	-	1	-	SNV	DNM2	HGNC	2974	YES	CCDS45969.1	1	ENST00000389253.4:c.*670A>G	-	-	-	-	-	-
chr19:11256672	chr19	11256672	11256672	A	G	0	217	206	0	11	0	0.0506912442396313	321	282	0	39	0	0.121495327102804	0.00604666118083767	0.0112702166511948	nonsignificant	ENSG00000161888	ENST00000592540	Transcript	3_prime_UTR_variant	1813	-	-	-	-	-	MODIFIER	-	-1	-	SNV	SPC24	HGNC	26913	YES	CCDS45974.1	-	ENST00000592540.1:c.*1187A>C	-	-	-	-	-	-
chr19:11256689	chr19	11256689	11256689	A	G	0	236	190	0	46	0	0.194915254237288	363	229	0	134	0	0.369146005509642	4.71188105106981e-06	1.66632084852402e-05	significant	ENSG00000161888	ENST00000592540	Transcript	3_prime_UTR_variant	1796	-	-	-	-	-	MODIFIER	-	-1	-	SNV	SPC24	HGNC	26913	YES	CCDS45974.1	-	ENST00000592540.1:c.*1170A>C	-	-	-	-	-	-
chr19:11256725	chr19	11256725	11256725	A	G	0	259	218	0	41	0	0.158301158301158	390	274	0	116	0	0.297435897435897	5.2279745756441e-05	0.000152971968405148	significant	ENSG00000161888	ENST00000592540	Transcript	3_prime_UTR_variant	1760	-	-	-	-	-	MODIFIER	-	-1	-	SNV	SPC24	HGNC	26913	YES	CCDS45974.1	-	ENST00000592540.1:c.*1134A>C	-	-	-	-	-	-
chr19:11560427	chr19	11560427	11560427	A	G	1	361	244	0	117	0	0.32409972299169	346	199	0	147	0	0.42485549132948	0.00646601859093011	0.0119166658414381	nonsignificant	ENSG00000130175	ENST00000252455	Transcript	intron_variant	-	-	-	-	-	rs1325861026	MODIFIER	-	1	-	SNV	PRKCSH	HGNC	9411	YES	CCDS32911.1	1	ENST00000252455.2:c.*16+184A>G	-	-	-	-	-	-
chr19:11560763	chr19	11560763	11560763	A	G	1	320	249	0	71	0	0.221875	470	321	1	148	0	0.314893617021277	0.00454307035334424	0.00881380406425368	significant	ENSG00000130175	ENST00000252455	Transcript	intron_variant	-	-	-	-	-	-	MODIFIER	-	1	-	SNV	PRKCSH	HGNC	9411	YES	CCDS32911.1	1	ENST00000252455.2:c.*16+520A>G	-	-	-	-	-	-
chr19:11560764	chr19	11560764	11560764	A	G	1	312	292	0	20	0	0.0641025641025641	439	384	0	55	0	0.125284738041002	0.00635833512075917	0.0117791880467837	nonsignificant	ENSG00000130175	ENST00000252455	Transcript	intron_variant	-	-	-	-	-	-	MODIFIER	-	1	-	SNV	PRKCSH	HGNC	9411	YES	CCDS32911.1	1	ENST00000252455.2:c.*16+521A>G	-	-	-	-	-	-
chr19:11561161	chr19	11561161	11561161	A	G	1	103	95	0	8	0	0.0776699029126214	139	119	0	20	0	0.143884892086331	0.15414845992428	0.175138888509713	nonsignificant	ENSG00000130175	ENST00000252455	Transcript	intron_variant	-	-	-	-	-	-	MODIFIER	-	1	-	SNV	PRKCSH	HGNC	9411	YES	CCDS32911.1	1	ENST00000252455.2:c.*17-300A>G	-	-	-	-	-	-
chr19:11561177	chr19	11561177	11561177	A	G	1	136	133	0	3	0	0.0220588235294118	174	151	0	23	0	0.132183908045977	0.000342710795614078	0.00087773412401879	significant	ENSG00000130175	ENST00000252455	Transcript	intron_variant	-	-	-	-	-	-	MODIFIER	-	1	-	SNV	PRKCSH	HGNC	9411	YES	CCDS32911.1	1	ENST00000252455.2:c.*17-284A>G	-	-	-	-	-	-
chr19:11561186	chr19	11561186	11561186	A	G	1	135	122	0	13	0	0.0962962962962963	177	138	0	39	0	0.220338983050847	0.00355625333898735	0.00710585325732179	significant	ENSG00000130175	ENST00000252455	Transcript	intron_variant	-	-	-	-	-	-	MODIFIER	-	1	-	SNV	PRKCSH	HGNC	9411	YES	CCDS32911.1	1	ENST00000252455.2:c.*17-275A>G	-	-	-	-	-	-
chr19:11561195	chr19	11561195	11561195	A	G	1	145	138	0	7	0	0.0482758620689655	180	145	0	35	0	0.194444444444444	9.06246765270825e-05	0.000254034526327885	significant	ENSG00000130175	ENST00000252455	Transcript	intron_variant	-	-	-	-	-	-	MODIFIER	-	1	-	SNV	PRKCSH	HGNC	9411	YES	CCDS32911.1	1	ENST00000252455.2:c.*17-266A>G	-	-	-	-	-	-
chr19:11561207	chr19	11561207	11561207	A	G	1	152	114	0	38	0	0.25	226	133	0	93	0	0.411504424778761	0.00136501653238957	0.00301206127395053	significant	ENSG00000130175	ENST00000252455	Transcript	intron_variant	-	-	-	-	-	-	MODIFIER	-	1	-	SNV	PRKCSH	HGNC	9411	YES	CCDS32911.1	1	ENST00000252455.2:c.*17-254A>G	-	-	-	-	-	-
chr19:11561224	chr19	11561224	11561224	A	G	1	158	41	0	117	0	0.740506329113924	295	18	0	277	0	0.938983050847458	7.11495449832049e-09	3.54255077119174e-08	significant	ENSG00000130175	ENST00000252455	Transcript	intron_variant	-	-	-	-	-	-	MODIFIER	-	1	-	SNV	PRKCSH	HGNC	9411	YES	CCDS32911.1	1	ENST00000252455.2:c.*17-237A>G	-	-	-	-	-	-
chr19:11561241	chr19	11561241	11561241	A	G	1	236	216	1	19	0	0.0805084745762712	364	313	0	51	0	0.14010989010989	0.0274311785609935	0.0408231828443312	nonsignificant	ENSG00000130175	ENST00000252455	Transcript	intron_variant	-	-	-	-	-	rs1014752036	MODIFIER	-	1	-	SNV	PRKCSH	HGNC	9411	YES	CCDS32911.1	1	ENST00000252455.2:c.*17-220A>G	-	-	-	-	-	-
chr19:11616876	chr19	11616876	11616876	A	G	0	286	286	0	0	0	0	314	280	0	34	0	0.10828025477707	1.15339450868951e-10	6.78691644782589e-10	significant	ENSG00000130159	ENST00000270517	Transcript	3_prime_UTR_variant	1555	-	-	-	-	-	MODIFIER	-	-1	-	SNV	ECSIT	HGNC	29548	YES	CCDS12262.1	-	ENST00000270517.7:c.*123A>C	-	-	-	-	-	-
chr19:12742426	chr19	12742426	12742426	A	G	1	77	71	0	6	0	0.0779220779220779	73	63	0	10	0	0.136986301369863	0.295053806942406	0.307731900209462	nonsignificant	ENSG00000173875	ENST00000343325	Transcript	3_prime_UTR_variant	4245	-	-	-	-	-	MODIFIER	-	1	-	SNV	ZNF791	HGNC	26895	YES	CCDS12273.1	-	ENST00000343325.4:c.*2352A>G	-	-	-	-	-	-
chr19:12774156	chr19	12774156	12774156	A	G	0	375	375	0	0	0	0	500	428	0	72	0	0.144	4.2886696531384e-19	4.5126100389673e-18	significant	ENSG00000104774	ENST00000456935	Transcript	missense_variant	925	884	295	F/S	tTc/tCc	-	MODERATE	-	-1	-	SNV	MAN2B1	HGNC	6826	YES	CCDS32919.1	1	ENST00000456935.2:c.884A>C	ENSP00000395473.2:p.Phe295Ser	-	-	-	-	-
chr19:13883381	chr19	13883381	13883381	A	G	1	188	58	0	130	0	0.691489361702128	224	53	0	171	0	0.763392857142857	0.118583859374188	0.141092009400364	nonsignificant	ENSG00000037757	ENST00000040663	Transcript	3_prime_UTR_variant	1436	-	-	-	-	rs1376233591,COSV50003615	MODIFIER	-	1	-	SNV	MRI1	HGNC	28469	YES	CCDS32923.1	-	ENST00000040663.6:c.*286A>G	-	-	-	0,1	0,1	-
chr19:13883388	chr19	13883388	13883388	A	G	1	187	119	0	68	0	0.363636363636364	219	120	0	99	0	0.452054794520548	0.0853451394661797	0.105925170191609	nonsignificant	ENSG00000037757	ENST00000040663	Transcript	3_prime_UTR_variant	1443	-	-	-	-	rs911844605,COSV50003618	MODIFIER	-	1	-	SNV	MRI1	HGNC	28469	YES	CCDS32923.1	-	ENST00000040663.6:c.*293A>G	-	-	-	0,1	0,1	-
chr19:13883495	chr19	13883495	13883495	A	G	1	95	93	0	2	0	0.0210526315789474	118	106	0	12	0	0.101694915254237	0.0239589577178954	0.0365806530989454	nonsignificant	ENSG00000037757	ENST00000040663	Transcript	3_prime_UTR_variant	1550	-	-	-	-	-	MODIFIER	-	1	-	SNV	MRI1	HGNC	28469	YES	CCDS32923.1	-	ENST00000040663.6:c.*400A>G	-	-	-	-	-	-
chr19:13883874	chr19	13883874	13883874	A	G	1	86	80	0	6	0	0.0697674418604651	271	232	0	39	0	0.143911439114391	0.0921113324044186	0.112815255743027	nonsignificant	ENSG00000104979	ENST00000588234	Transcript	upstream_gene_variant	-	-	-	-	-	-	MODIFIER	1108	1	-	SNV	C19orf53	HGNC	24991	YES	CCDS12298.1	-	-	-	-	-	-	-	-
chr19:13883892	chr19	13883892	13883892	A	G	1	126	74	0	52	0	0.412698412698413	306	126	0	180	0	0.588235294117647	0.000995467199843393	0.00225963649188681	significant	ENSG00000104979	ENST00000588234	Transcript	upstream_gene_variant	-	-	-	-	-	rs1293056844	MODIFIER	1090	1	-	SNV	C19orf53	HGNC	24991	YES	CCDS12298.1	-	-	-	-	-	-	-	-
chr19:13883962	chr19	13883962	13883962	A	G	1	219	212	0	7	0	0.0319634703196347	360	314	0	46	0	0.127777777777778	4.84097479480301e-05	0.000142240791015586	significant	ENSG00000104979	ENST00000588234	Transcript	upstream_gene_variant	-	-	-	-	-	-	MODIFIER	1020	1	-	SNV	C19orf53	HGNC	24991	YES	CCDS12298.1	-	-	-	-	-	-	-	-
chr19:13883984	chr19	13883984	13883984	A	G	1	229	225	0	4	0	0.0174672489082969	370	341	0	29	0	0.0783783783783784	0.00135021084529109	0.00298247193954681	significant	ENSG00000104979	ENST00000588234	Transcript	upstream_gene_variant	-	-	-	-	-	-	MODIFIER	998	1	-	SNV	C19orf53	HGNC	24991	YES	CCDS12298.1	-	-	-	-	-	-	-	-
chr19:13884083	chr19	13884083	13884083	A	G	1	154	142	0	12	0	0.0779220779220779	155	132	0	23	0	0.148387096774194	0.0715102422390792	0.0913005842335166	nonsignificant	ENSG00000104979	ENST00000588234	Transcript	upstream_gene_variant	-	-	-	-	-	-	MODIFIER	899	1	-	SNV	C19orf53	HGNC	24991	YES	CCDS12298.1	-	-	-	-	-	-	-	-
chr19:13884084	chr19	13884084	13884084	A	G	1	148	91	0	57	0	0.385135135135135	146	79	0	67	0	0.458904109589041	0.237629573064629	0.254169638490759	nonsignificant	ENSG00000104979	ENST00000588234	Transcript	upstream_gene_variant	-	-	-	-	-	rs1219590880	MODIFIER	898	1	-	SNV	C19orf53	HGNC	24991	YES	CCDS12298.1	-	-	-	-	-	-	-	-
chr19:13884096	chr19	13884096	13884096	A	G	1	148	135	0	13	0	0.0878378378378378	155	133	0	22	0	0.141935483870968	0.153966318638353	0.175025043433487	nonsignificant	ENSG00000104979	ENST00000588234	Transcript	upstream_gene_variant	-	-	-	-	-	-	MODIFIER	886	1	-	SNV	C19orf53	HGNC	24991	YES	CCDS12298.1	-	-	-	-	-	-	-	-
chr19:13884102	chr19	13884102	13884102	A	G	1	147	143	0	4	0	0.0272108843537415	151	137	0	14	0	0.0927152317880795	0.0263216526760162	0.0394379088156488	nonsignificant	ENSG00000104979	ENST00000588234	Transcript	upstream_gene_variant	-	-	-	-	-	-	MODIFIER	880	1	-	SNV	C19orf53	HGNC	24991	YES	CCDS12298.1	-	-	-	-	-	-	-	-
chr19:13884259	chr19	13884259	13884259	A	G	1	259	228	0	31	0	0.11969111969112	353	264	0	89	0	0.252124645892351	3.58514700413173e-05	0.000108931351363092	significant	ENSG00000104979	ENST00000588234	Transcript	upstream_gene_variant	-	-	-	-	-	rs3179532	MODIFIER	723	1	-	SNV	C19orf53	HGNC	24991	YES	CCDS12298.1	-	-	-	-	-	-	-	-
chr19:13884346	chr19	13884346	13884346	A	G	1	211	90	0	121	0	0.57345971563981	319	95	0	224	0	0.702194357366771	0.00286245804631386	0.00590095426586203	significant	ENSG00000104979	ENST00000588234	Transcript	upstream_gene_variant	-	-	-	-	-	rs1328341396,COSV50005621	MODIFIER	636	1	-	SNV	C19orf53	HGNC	24991	YES	CCDS12298.1	-	-	-	-	-	0,1	0,1	-
chr19:13884408	chr19	13884408	13884408	A	G	1	165	89	0	76	0	0.460606060606061	375	182	0	193	0	0.514666666666667	0.26301682973322	0.277845671765657	nonsignificant	ENSG00000104979	ENST00000588234	Transcript	upstream_gene_variant	-	-	-	-	-	rs1374307800,COSV50003623	MODIFIER	574	1	-	SNV	C19orf53	HGNC	24991	YES	CCDS12298.1	-	-	-	-	-	0,1	0,1	-
chr19:13884418	chr19	13884418	13884418	A	G	1	144	36	0	108	0	0.75	329	39	0	290	0	0.881458966565349	0.000555877816809605	0.00136169668104132	significant	ENSG00000104979	ENST00000588234	Transcript	upstream_gene_variant	-	-	-	-	-	rs1241246013,COSV50003626	MODIFIER	564	1	-	SNV	C19orf53	HGNC	24991	YES	CCDS12298.1	-	-	-	-	-	0,1	0,1	-
chr19:13884419	chr19	13884419	13884419	A	G	1	161	95	0	66	0	0.409937888198758	328	162	0	166	0	0.50609756097561	0.0538544702559002	0.0721663415725238	nonsignificant	ENSG00000104979	ENST00000588234	Transcript	upstream_gene_variant	-	-	-	-	-	COSV50003629	MODIFIER	563	1	-	SNV	C19orf53	HGNC	24991	YES	CCDS12298.1	-	-	-	-	-	1	1	-
chr19:13884422	chr19	13884422	13884422	A	G	1	178	174	0	4	0	0.0224719101123595	344	317	0	27	0	0.0784883720930233	0.0102278691954476	0.0177183524748386	nonsignificant	ENSG00000104979	ENST00000588234	Transcript	upstream_gene_variant	-	-	-	-	-	-	MODIFIER	560	1	-	SNV	C19orf53	HGNC	24991	YES	CCDS12298.1	-	-	-	-	-	-	-	-
chr19:13884613	chr19	13884613	13884613	A	G	1	103	103	0	0	0	0	96	91	0	5	0	0.0520833333333333	0.0247239748006818	0.037587480551072	nonsignificant	ENSG00000104979	ENST00000588234	Transcript	upstream_gene_variant	-	-	-	-	-	-	MODIFIER	369	1	-	SNV	C19orf53	HGNC	24991	YES	CCDS12298.1	-	-	-	-	-	-	-	-
chr19:13884669	chr19	13884669	13884669	A	G	1	199	163	0	36	0	0.180904522613065	179	127	0	52	0	0.290502793296089	0.0146058661635992	0.0242494240162146	nonsignificant	ENSG00000104979	ENST00000588234	Transcript	upstream_gene_variant	-	-	-	-	-	rs1128029	MODIFIER	313	1	-	SNV	C19orf53	HGNC	24991	YES	CCDS12298.1	-	-	-	-	-	-	-	-
chr19:15383681	chr19	15383681	15383681	A	G	0	244	244	0	0	0	0	389	369	0	20	0	0.051413881748072	6.89452889129613e-05	0.000197939700427534	significant	ENSG00000141867	ENST00000263377	Transcript	missense_variant	452	230	77	L/P	cTc/cCc	-	MODERATE	-	-1	-	SNV	BRD4	HGNC	13575	YES	CCDS12328.1	1	ENST00000263377.2:c.230A>C	ENSP00000263377.1:p.Leu77Pro	-	-	-	-	-
chr19:1587476	chr19	1587476	1587476	A	G	0	85	85	0	0	0	0	150	138	0	12	0	0.08	0.00473414946704013	0.00914298667413898	significant	ENSG00000071655	ENST00000156825	Transcript	intron_variant	-	-	-	-	-	-	MODIFIER	-	-1	-	SNV	MBD3	HGNC	6918	YES	CCDS12072.1	-	ENST00000156825.1:c.111-2263A>C	-	-	-	-	-	-
chr19:1587613	chr19	1587613	1587613	A	G	0	86	60	0	26	0	0.302325581395349	90	43	0	47	0	0.522222222222222	0.00367559771721429	0.00732376560071802	significant	ENSG00000071655	ENST00000156825	Transcript	intron_variant	-	-	-	-	-	-	MODIFIER	-	-1	-	SNV	MBD3	HGNC	6918	YES	CCDS12072.1	-	ENST00000156825.1:c.111-2400A>C	-	-	-	-	-	-
chr19:1590386	chr19	1590386	1590386	A	G	0	103	101	0	2	0	0.0194174757281553	96	89	0	7	0	0.0729166666666667	0.0916670175796536	0.112399971039116	nonsignificant	ENSG00000071655	ENST00000156825	Transcript	intron_variant	-	-	-	-	-	-	MODIFIER	-	-1	-	SNV	MBD3	HGNC	6918	YES	CCDS12072.1	-	ENST00000156825.1:c.110+2135A>C	-	-	-	-	-	-
chr19:1590396	chr19	1590396	1590396	A	G	0	109	109	0	0	0	0	96	89	0	7	0	0.0729166666666667	0.00437891791550985	0.0085340954995703	significant	ENSG00000071655	ENST00000156825	Transcript	intron_variant	-	-	-	-	-	-	MODIFIER	-	-1	-	SNV	MBD3	HGNC	6918	YES	CCDS12072.1	-	ENST00000156825.1:c.110+2125A>C	-	-	-	-	-	-
chr19:1590403	chr19	1590403	1590403	A	G	0	116	115	0	1	0	0.00862068965517241	96	90	0	6	0	0.0625	0.0480700250262059	0.0657346821100998	nonsignificant	ENSG00000071655	ENST00000156825	Transcript	intron_variant	-	-	-	-	-	-	MODIFIER	-	-1	-	SNV	MBD3	HGNC	6918	YES	CCDS12072.1	-	ENST00000156825.1:c.110+2118A>C	-	-	-	-	-	-
chr19:1590489	chr19	1590489	1590489	A	G	0	106	91	0	15	0	0.141509433962264	122	88	0	34	0	0.278688524590164	0.0150000393557907	0.0247604977310425	nonsignificant	ENSG00000071655	ENST00000156825	Transcript	intron_variant	-	-	-	-	-	-	MODIFIER	-	-1	-	SNV	MBD3	HGNC	6918	YES	CCDS12072.1	-	ENST00000156825.1:c.110+2032A>C	-	-	-	-	-	-
chr19:16302148	chr19	16302148	16302148	A	G	1	772	772	0	0	0	0	670	579	0	91	0	0.135820895522388	1.52839930636564e-32	2.57059914834411e-31	significant	ENSG00000105058	ENST00000263384	Transcript	3_prime_UTR_variant	746	-	-	-	-	-	MODIFIER	-	1	-	SNV	FAM32A	HGNC	24563	YES	CCDS12341.1	-	ENST00000263384.7:c.*382A>G	-	-	-	-	-	-
chr19:16661491	chr19	16661491	16661491	A	G	0	81	75	0	6	0	0.0740740740740741	109	93	0	16	0	0.146788990825688	0.168727454987502	0.188889855269027	nonsignificant	ENSG00000127526	ENST00000595753	Transcript	3_prime_UTR_variant	4250	-	-	-	-	-	MODIFIER	-	-1	-	SNV	SLC35E1	HGNC	20803	YES	CCDS12346.2	-	ENST00000595753.1:c.*2999A>C	-	-	-	-	-	-
chr19:16662165	chr19	16662165	16662165	A	G	0	198	198	0	0	0	0	218	198	0	20	0	0.0917431192660551	1.78909228651107e-06	6.7517687702962e-06	significant	ENSG00000127526	ENST00000595753	Transcript	3_prime_UTR_variant	3576	-	-	-	-	-	MODIFIER	-	-1	-	SNV	SLC35E1	HGNC	20803	YES	CCDS12346.2	-	ENST00000595753.1:c.*2325A>C	-	-	-	-	-	-
chr19:16663345	chr19	16663345	16663345	A	G	0	164	146	0	18	0	0.109756097560976	174	145	0	29	0	0.166666666666667	0.157210985250706	0.177414976850382	nonsignificant	ENSG00000127526	ENST00000595753	Transcript	3_prime_UTR_variant	2396	-	-	-	-	-	MODIFIER	-	-1	-	SNV	SLC35E1	HGNC	20803	YES	CCDS12346.2	-	ENST00000595753.1:c.*1145A>C	-	-	-	-	-	-
chr19:17326854	chr19	17326854	17326854	A	G	1	390	390	0	0	0	0	398	372	0	26	0	0.0653266331658292	2.01576460643401e-08	9.56816266520677e-08	significant	ENSG00000053501	ENST00000263897	Transcript	missense_variant	253	206	69	K/R	aAg/aGg	-	MODERATE	-	1	-	SNV	USE1	HGNC	30882	YES	CCDS46011.1	-	ENST00000263897.5:c.206A>G	ENSP00000263897.4:p.Lys69Arg	-	-	-	-	-
chr19:17389991	chr19	17389991	17389991	A	G	1	765	765	0	0	0	0	892	833	0	59	0	0.0661434977578475	6.66804759305583e-17	6.21962867195076e-16	significant	ENSG00000105393	ENST00000359435	Transcript	3_prime_UTR_variant	1317	-	-	-	-	-	MODIFIER	-	1	-	SNV	BABAM1	HGNC	25008	YES	CCDS46012.1	-	ENST00000359435.4:c.*134A>G	-	-	-	-	-	-
chr19:17972205	chr19	17972205	17972205	A	G	1	6383	6382	0	1	0	0.000156666144446185	6297	5896	0	401	0	0.0636811179926949	5.77826966242571e-123	3.42188738368697e-121	significant	ENSG00000105640	ENST00000222247	Transcript	missense_variant	203	122	41	K/R	aAg/aGg	rs773327215	MODERATE	-	1	-	SNV	RPL18A	HGNC	10311	YES	CCDS12367.1	-	ENST00000222247.5:c.122A>G	ENSP00000222247.4:p.Lys41Arg	-	-	-	-	-
chr19:18288551	chr19	18288551	18288551	A	G	1	457	457	0	0	0	0	691	430	0	261	0	0.377713458755427	5.84883528573231e-69	1.92201725697295e-67	significant	ENSG00000216490	ENST00000407280	Transcript	missense_variant	842	667	223	T/A	Acc/Gcc	COSV101325396	MODERATE	-	1	-	SNV	IFI30	HGNC	5398	YES	CCDS46015.1	-	ENST00000407280.3:c.667A>G	ENSP00000384886.1:p.Thr223Ala	-	-	1	1	-
chr19:18687721	chr19	18687721	18687721	A	G	1	107	107	0	0	0	0	157	149	0	8	0	0.0509554140127389	0.022932485213936	0.0351642415053605	nonsignificant	ENSG00000221983	ENST00000442744	Transcript	3_prime_UTR_variant	2206	-	-	-	-	-	MODIFIER	-	1	-	SNV	UBA52	HGNC	12458	YES	CCDS12382.1	-	ENST00000442744.2:c.*1761A>G	-	-	-	-	-	-
chr19:18981099	chr19	18981099	18981099	A	G	0	95	95	0	0	0	0	153	140	0	13	0	0.0849673202614379	0.00216450916695028	0.00457761542634238	significant	ENSG00000130283	ENST00000247005	Transcript	synonymous_variant	1364	18	6	H	caT/caC	-	LOW	-	-1	-	SNV	GDF1	HGNC	4214	YES	CCDS42526.1	1	ENST00000247005.6:c.18A>C	ENSP00000247005.5:p.His6%3D	-	-	-	-	-
chr19:19102936	chr19	19102936	19102936	A	G	0	96	96	0	0	0	0	113	105	0	8	0	0.0707964601769911	0.00817228478966554	0.0145466669256047	nonsignificant	ENSG00000064607	ENST00000601879	Transcript	downstream_gene_variant	-	-	-	-	-	-	MODIFIER	240	-1	-	SNV	SUGP2	HGNC	18641	YES	CCDS12392.1	-	-	-	-	-	-	-	-
chr19:19288204	chr19	19288204	19288204	A	G	0	117	99	0	18	0	0.153846153846154	97	71	0	26	0	0.268041237113402	0.0431304904048781	0.0600957126580689	nonsignificant	ENSG00000254901	ENST00000462790	Transcript	3_prime_UTR_variant	940	-	-	-	-	-	MODIFIER	-	-1	-	SNV	MEF2BNB	HGNC	37247	YES	CCDS46025.1	-	ENST00000462790.3:c.*108A>C	-	-	-	-	-	-
chr19:19288254	chr19	19288254	19288254	A	G	0	148	147	0	1	0	0.00675675675675676	122	115	0	7	0	0.0573770491803279	0.0247063288442128	0.0375874576431141	nonsignificant	ENSG00000254901	ENST00000462790	Transcript	3_prime_UTR_variant	890	-	-	-	-	-	MODIFIER	-	-1	-	SNV	MEF2BNB	HGNC	37247	YES	CCDS46025.1	-	ENST00000462790.3:c.*58A>C	-	-	-	-	-	-
chr19:19467848	chr19	19467848	19467848	A	G	1	235	235	0	0	0	0	192	175	0	17	0	0.0885416666666667	8.35893204473032e-07	3.27008770101538e-06	significant	ENSG00000129933	ENST00000392313	Transcript	3_prime_UTR_variant	3278	-	-	-	-	rs1599933121	MODIFIER	-	1	-	SNV	MAU2	HGNC	29140	YES	CCDS32969.2	1	ENST00000392313.6:c.*1257A>G	-	-	-	-	-	-
chr19:21303968	chr19	21303968	21303968	A	G	1	72	56	0	16	0	0.222222222222222	84	39	0	45	0	0.535714285714286	7.24596853182184e-05	0.000207471699517044	significant	ENSG00000160352	ENST00000596143	Transcript	3_prime_UTR_variant	4823	-	-	-	-	rs1443180076	MODIFIER	-	1	-	SNV	ZNF714	HGNC	27124	YES	CCDS54239.1	-	ENST00000596143.1:c.*2833A>G	-	-	-	-	-	-
chr19:2132555	chr19	2132555	2132555	A	G	0	722	722	0	0	0	0	745	477	0	268	0	0.359731543624161	3.25732850263073e-92	1.48035184715303e-90	significant	ENSG00000065000	ENST00000355272	Transcript	missense_variant	584	377	126	F/S	tTc/tCc	-	MODERATE	-	-1	-	SNV	AP3D1	HGNC	568	YES	CCDS58638.1	1	ENST00000355272.6:c.377A>C	ENSP00000347416.5:p.Phe126Ser	-	-	-	-	-
chr19:2353846	chr19	2353846	2353846	A	G	1	118	118	0	0	0	0	92	83	0	9	0	0.0978260869565217	0.000472239604034434	0.00117977051955269	significant	ENSG00000005206	ENST00000452401	Transcript	non_coding_transcript_exon_variant	2558	-	-	-	-	-	MODIFIER	-	1	-	SNV	SPPL2B	HGNC	30627	YES	-	-	ENST00000452401.2:n.2558A>G	-	-	-	-	-	-
chr19:24010214	chr19	24010214	24010214	A	G	1	173	172	1	0	0	0	173	151	0	22	0	0.127167630057803	2.33875956838712e-07	9.78530623890827e-07	significant	ENSG00000205246	ENST00000496398	Transcript	missense_variant	674	251	84	Q/R	cAg/cGg	-	MODERATE	-	1	-	SNV	RPSAP58	HGNC	36809	YES	-	-	ENST00000496398.1:c.251A>G	ENSP00000417240.1:p.Gln84Arg	-	-	-	-	-
chr19:2428897	chr19	2428897	2428897	A	G	0	883	883	0	0	0	0	968	912	0	56	0	0.0578512396694215	1.04347125907531e-16	9.67177872335863e-16	significant	ENSG00000176619	ENST00000325327	Transcript	3_prime_UTR_variant	3938	-	-	-	-	-	MODIFIER	-	-1	-	SNV	LMNB2	HGNC	6638	YES	CCDS12090.2	1	ENST00000325327.3:c.*2012A>C	-	-	-	-	-	-
chr19:32944071	chr19	32944071	32944071	A	G	1	120	120	0	0	0	0	163	144	0	19	0	0.116564417177914	3.32841818608205e-05	0.000101709602939503	significant	ENSG00000178904	ENST00000342179	Transcript	missense_variant	1091	876	292	I/M	atA/atG	-	MODERATE	-	1	-	SNV	DPY19L3	HGNC	27120	YES	CCDS12422.1	-	ENST00000342179.5:c.876A>G	ENSP00000344937.4:p.Ile292Met	-	-	-	-	-
chr19:33461305	chr19	33461305	33461305	A	G	0	243	242	0	1	0	0.00411522633744856	262	242	0	20	0	0.0763358778625954	1.87331271789252e-05	6.02619874310004e-05	significant	ENSG00000121289	ENST00000305768	Transcript	intron_variant	-	-	-	-	-	-	MODIFIER	-	-1	-	SNV	CEP89	HGNC	25907	YES	CCDS32987.1	1	ENST00000305768.5:c.39+1437A>C	-	-	-	-	-	-
chr19:33461356	chr19	33461356	33461356	A	G	0	159	159	0	0	0	0	181	171	0	10	0	0.0552486187845304	0.00205052497761701	0.00436247146632463	significant	ENSG00000121289	ENST00000305768	Transcript	intron_variant	-	-	-	-	-	-	MODIFIER	-	-1	-	SNV	CEP89	HGNC	25907	YES	CCDS32987.1	1	ENST00000305768.5:c.39+1386A>C	-	-	-	-	-	-
chr19:33461470	chr19	33461470	33461470	A	G	0	116	105	0	11	0	0.0948275862068965	131	111	0	20	0	0.152671755725191	0.183832352867952	0.203348475259422	nonsignificant	ENSG00000121289	ENST00000305768	Transcript	intron_variant	-	-	-	-	-	-	MODIFIER	-	-1	-	SNV	CEP89	HGNC	25907	YES	CCDS32987.1	1	ENST00000305768.5:c.39+1272A>C	-	-	-	-	-	-
chr19:33461501	chr19	33461501	33461501	A	G	0	141	133	0	8	0	0.0567375886524823	149	118	0	31	0	0.208053691275168	0.000133274562505709	0.000364967263477174	significant	ENSG00000121289	ENST00000305768	Transcript	intron_variant	-	-	-	-	-	-	MODIFIER	-	-1	-	SNV	CEP89	HGNC	25907	YES	CCDS32987.1	1	ENST00000305768.5:c.39+1241A>C	-	-	-	-	-	-
chr19:33461875	chr19	33461875	33461875	A	G	0	132	123	0	9	0	0.0681818181818182	148	110	0	38	0	0.256756756756757	2.17715821237559e-05	6.90997019559326e-05	significant	ENSG00000121289	ENST00000305768	Transcript	intron_variant	-	-	-	-	-	-	MODIFIER	-	-1	-	SNV	CEP89	HGNC	25907	YES	CCDS32987.1	1	ENST00000305768.5:c.39+867A>C	-	-	-	-	-	-
chr19:33461891	chr19	33461891	33461891	A	G	0	122	119	0	3	0	0.0245901639344262	134	119	0	15	0	0.111940298507463	0.00665366259849211	0.0122203123906957	nonsignificant	ENSG00000121289	ENST00000305768	Transcript	intron_variant	-	-	-	-	-	-	MODIFIER	-	-1	-	SNV	CEP89	HGNC	25907	YES	CCDS32987.1	1	ENST00000305768.5:c.39+851A>C	-	-	-	-	-	-
chr19:3464641	chr19	3464641	3464641	A	G	1	86	86	0	0	0	0	165	154	0	11	0	0.0666666666666667	0.0179725637268395	0.0286488030750218	nonsignificant	ENSG00000141905	ENST00000443272	Transcript	downstream_gene_variant	-	-	-	-	-	-	MODIFIER	1736	1	-	SNV	NFIC	HGNC	7786	YES	CCDS59330.1	-	-	-	-	-	-	-	-
chr19:34893119	chr19	34893119	34893119	A	G	1	578	578	0	0	0	0	1207	1145	0	62	0	0.0513670256835128	2.49465234139815e-11	1.58118023775265e-10	significant	ENSG00000126249	ENST00000246535	Transcript	upstream_gene_variant	-	-	-	-	-	-	MODIFIER	2170	1	-	SNV	PDCD2L	HGNC	28194	YES	CCDS12438.1	-	-	-	-	-	-	-	-
chr19:34961065	chr19	34961065	34961065	A	G	1	108	93	0	15	0	0.138888888888889	183	136	0	47	0	0.256830601092896	0.0181313814355735	0.0288588902730142	nonsignificant	ENSG00000126261	ENST00000246548	Transcript	downstream_gene_variant	-	-	-	-	-	-	MODIFIER	212	1	-	SNV	UBA2	HGNC	30661	YES	CCDS12439.1	-	-	-	-	-	-	-	-
chr19:34961096	chr19	34961096	34961096	A	G	1	165	98	0	67	0	0.406060606060606	255	121	0	134	0	0.525490196078431	0.0213142633357042	0.0332801655592574	nonsignificant	ENSG00000126261	ENST00000246548	Transcript	downstream_gene_variant	-	-	-	-	-	-	MODIFIER	243	1	-	SNV	UBA2	HGNC	30661	YES	CCDS12439.1	-	-	-	-	-	-	-	-
chr19:34961114	chr19	34961114	34961114	A	G	1	225	185	0	40	0	0.177777777777778	323	176	0	147	0	0.455108359133127	7.59869437147405e-12	5.08802858227855e-11	significant	ENSG00000126261	ENST00000246548	Transcript	downstream_gene_variant	-	-	-	-	-	-	MODIFIER	261	1	-	SNV	UBA2	HGNC	30661	YES	CCDS12439.1	-	-	-	-	-	-	-	-
chr19:36211399	chr19	36211399	36211399	A	G	1	94	94	0	0	0	0	182	155	0	27	0	0.148351648351648	7.66343737738431e-06	2.6316884627159e-05	significant	ENSG00000272333	ENST00000222270	Transcript	missense_variant	1150	1150	384	R/G	Aga/Gga	-	MODERATE	-	1	-	SNV	KMT2B	Uniprot_gn	15840	YES	CCDS46055.1	-	ENST00000222270.7:c.1150A>G	ENSP00000222270.6:p.Arg384Gly	-	-	-	-	-
chr19:36261027	chr19	36261027	36261027	A	G	1	152	144	0	8	0	0.0526315789473684	177	149	0	28	0	0.15819209039548	0.00235674388162094	0.00494985735608882	significant	ENSG00000167595	ENST00000544099	Transcript	downstream_gene_variant	-	-	-	-	-	-	MODIFIER	937	1	-	SNV	C19orf55	HGNC	25204	YES	-	-	-	-	-	-	-	-	-
chr19:36261208	chr19	36261208	36261208	A	G	1	207	125	0	80	2	0.386473429951691	282	122	0	160	0	0.567375886524823	0.000117509660951175	0.000324709748760297	significant	ENSG00000167595	ENST00000544099	Transcript	downstream_gene_variant	-	-	-	-	-	rs944071687	MODIFIER	1118	1	-	SNV	C19orf55	HGNC	25204	YES	-	-	-	-	-	-	-	-	-
chr19:36261584	chr19	36261584	36261584	A	G	1	78	77	0	1	0	0.0128205128205128	111	104	0	7	0	0.0630630630630631	0.143175367736125	0.165041870202031	nonsignificant	ENSG00000004777	ENST00000314737	Transcript	upstream_gene_variant	-	-	-	-	-	-	MODIFIER	4893	1	-	SNV	ARHGAP33	HGNC	23085	YES	CCDS12477.1	-	-	-	-	-	-	-	-
chr19:36261593	chr19	36261593	36261593	A	G	1	82	80	0	2	0	0.024390243902439	95	87	0	8	0	0.0842105263157895	0.108918731275027	0.130702477530032	nonsignificant	ENSG00000004777	ENST00000314737	Transcript	upstream_gene_variant	-	-	-	-	-	-	MODIFIER	4884	1	-	SNV	ARHGAP33	HGNC	23085	YES	CCDS12477.1	-	-	-	-	-	-	-	-
chr19:36261612	chr19	36261612	36261612	A	G	1	84	60	0	24	0	0.285714285714286	90	53	0	37	0	0.411111111111111	0.111581905189307	0.133448459957648	nonsignificant	ENSG00000004777	ENST00000314737	Transcript	upstream_gene_variant	-	-	-	-	-	-	MODIFIER	4865	1	-	SNV	ARHGAP33	HGNC	23085	YES	CCDS12477.1	-	-	-	-	-	-	-	-
chr19:36261657	chr19	36261657	36261657	A	G	1	83	75	0	8	0	0.0963855421686747	112	94	0	18	0	0.160714285714286	0.209063313867289	0.227345783481157	nonsignificant	ENSG00000004777	ENST00000314737	Transcript	upstream_gene_variant	-	-	-	-	-	-	MODIFIER	4820	1	-	SNV	ARHGAP33	HGNC	23085	YES	CCDS12477.1	-	-	-	-	-	-	-	-
chr19:36261658	chr19	36261658	36261658	A	G	1	79	57	0	22	0	0.278481012658228	109	59	0	50	0	0.458715596330275	0.0149721982852115	0.0247336547078204	nonsignificant	ENSG00000004777	ENST00000314737	Transcript	upstream_gene_variant	-	-	-	-	-	-	MODIFIER	4819	1	-	SNV	ARHGAP33	HGNC	23085	YES	CCDS12477.1	-	-	-	-	-	-	-	-
chr19:36261667	chr19	36261667	36261667	A	G	1	90	78	0	12	0	0.133333333333333	111	85	0	26	0	0.234234234234234	0.0734536337229829	0.0933910485906497	nonsignificant	ENSG00000004777	ENST00000314737	Transcript	upstream_gene_variant	-	-	-	-	-	-	MODIFIER	4810	1	-	SNV	ARHGAP33	HGNC	23085	YES	CCDS12477.1	-	-	-	-	-	-	-	-
chr19:36261671	chr19	36261671	36261671	A	G	1	81	65	0	16	0	0.197530864197531	114	84	0	30	0	0.263157894736842	0.309456522179816	0.320251517139577	nonsignificant	ENSG00000004777	ENST00000314737	Transcript	upstream_gene_variant	-	-	-	-	-	-	MODIFIER	4806	1	-	SNV	ARHGAP33	HGNC	23085	YES	CCDS12477.1	-	-	-	-	-	-	-	-
chr19:36261685	chr19	36261685	36261685	A	G	1	77	43	0	34	0	0.441558441558442	115	50	0	65	0	0.565217391304348	0.10616357280841	0.127611362700487	nonsignificant	ENSG00000004777	ENST00000314737	Transcript	upstream_gene_variant	-	-	-	-	-	-	MODIFIER	4792	1	-	SNV	ARHGAP33	HGNC	23085	YES	CCDS12477.1	-	-	-	-	-	-	-	-
chr19:36811417	chr19	36811417	36811417	A	G	0	74	62	0	12	0	0.162162162162162	107	79	0	28	0	0.261682242990654	0.145003408336295	0.16687892252496	nonsignificant	ENSG00000232677	ENST00000591372	Transcript	downstream_gene_variant	-	-	-	-	-	-	MODIFIER	4422	-1	-	SNV	LINC00665	HGNC	44323	YES	-	-	-	-	-	-	-	-	-
chr19:36811443	chr19	36811443	36811443	A	G	0	76	64	0	12	0	0.157894736842105	101	75	0	26	0	0.257425742574257	0.13940898891825	0.161309642648636	nonsignificant	ENSG00000232677	ENST00000591372	Transcript	downstream_gene_variant	-	-	-	-	-	-	MODIFIER	4396	-1	-	SNV	LINC00665	HGNC	44323	YES	-	-	-	-	-	-	-	-	-
chr19:36811543	chr19	36811543	36811543	A	G	0	101	59	0	42	0	0.415841584158416	194	92	0	102	0	0.525773195876289	0.085865917006025	0.106324405057895	nonsignificant	ENSG00000232677	ENST00000591372	Transcript	downstream_gene_variant	-	-	-	-	-	-	MODIFIER	4296	-1	-	SNV	LINC00665	HGNC	44323	YES	-	-	-	-	-	-	-	-	-
chr19:36811589	chr19	36811589	36811589	A	G	0	113	55	0	58	0	0.513274336283186	221	86	0	135	0	0.610859728506787	0.101350464503838	0.122307679197852	nonsignificant	ENSG00000232677	ENST00000591372	Transcript	downstream_gene_variant	-	-	-	-	-	-	MODIFIER	4250	-1	-	SNV	LINC00665	HGNC	44323	YES	-	-	-	-	-	-	-	-	-
chr19:37236432	chr19	37236432	37236432	A	G	0	94	88	0	6	0	0.0638297872340425	110	97	0	13	0	0.118181818181818	0.229981210618366	0.246482622117828	nonsignificant	ENSG00000267041	ENST00000591344	Transcript	3_prime_UTR_variant	5669	-	-	-	-	-	MODIFIER	-	-1	-	SNV	ZNF850	HGNC	27994	YES	CCDS59379.1	-	ENST00000591344.1:c.*2237A>C	-	-	-	-	-	-
chr19:37236458	chr19	37236458	37236458	A	G	0	89	73	0	16	0	0.179775280898876	124	95	0	29	0	0.233870967741935	0.396490694443458	0.399483077043031	nonsignificant	ENSG00000267041	ENST00000591344	Transcript	3_prime_UTR_variant	5643	-	-	-	-	-	MODIFIER	-	-1	-	SNV	ZNF850	HGNC	27994	YES	CCDS59379.1	-	ENST00000591344.1:c.*2211A>C	-	-	-	-	-	-
chr19:37237390	chr19	37237390	37237390	A	G	0	142	89	0	53	0	0.373239436619718	118	68	0	50	0	0.423728813559322	0.44574625348728	0.447421991282345	nonsignificant	ENSG00000267041	ENST00000591344	Transcript	3_prime_UTR_variant	4711	-	-	-	-	-	MODIFIER	-	-1	-	SNV	ZNF850	HGNC	27994	YES	CCDS59379.1	-	ENST00000591344.1:c.*1279A>C	-	-	-	-	-	-
chr19:37237413	chr19	37237413	37237413	A	G	0	102	84	0	18	0	0.176470588235294	86	63	0	23	0	0.267441860465116	0.157231531450268	0.177414976850382	nonsignificant	ENSG00000267041	ENST00000591344	Transcript	3_prime_UTR_variant	4688	-	-	-	-	-	MODIFIER	-	-1	-	SNV	ZNF850	HGNC	27994	YES	CCDS59379.1	-	ENST00000591344.1:c.*1256A>C	-	-	-	-	-	-
chr19:37237422	chr19	37237422	37237422	A	G	0	97	86	0	11	0	0.11340206185567	75	61	0	14	0	0.186666666666667	0.195924463909927	0.214502642189443	nonsignificant	ENSG00000267041	ENST00000591344	Transcript	3_prime_UTR_variant	4679	-	-	-	-	-	MODIFIER	-	-1	-	SNV	ZNF850	HGNC	27994	YES	CCDS59379.1	-	ENST00000591344.1:c.*1247A>C	-	-	-	-	-	-
chr19:37379813	chr19	37379813	37379813	A	G	0	126	104	0	22	0	0.174603174603175	88	66	0	22	0	0.25	0.228742722737936	0.245648293498357	nonsignificant	ENSG00000185869	ENST00000520965	Transcript	3_prime_UTR_variant	4190	-	-	-	-	-	MODIFIER	-	-1	-	SNV	ZNF829	HGNC	34032	YES	CCDS59380.1	-	ENST00000520965.1:c.*2581A>C	-	-	-	-	-	-
chr19:37815700	chr19	37815700	37815700	A	G	1	111	48	0	63	0	0.567567567567568	167	55	0	112	0	0.67065868263473	0.0992086227965713	0.120430315151191	nonsignificant	ENSG00000181666	ENST00000591471	Transcript	splice_region_variant,5_prime_UTR_variant	575	-	-	-	-	-	LOW	-	1	-	SNV	HKR1	HGNC	4928	-	-	-	ENST00000591471.1:c.-1067A>G	-	-	-	-	-	-
chr19:39327532	chr19	39327532	39327532	A	G	0	127	127	0	0	0	0	133	116	0	17	0	0.12781954887218	9.45257271196386e-06	3.21507887145777e-05	significant	ENSG00000104824	ENST00000221419	Transcript	intron_variant	-	-	-	-	-	-	MODIFIER	-	-1	-	SNV	HNRNPL	HGNC	5045	YES	CCDS33015.1	-	ENST00000221419.5:c.1712-112A>C	-	-	-	-	-	-
chr19:39399229	chr19	39399229	39399229	A	G	1	136	136	0	0	0	0	330	210	0	120	0	0.363636363636364	7.02791646274499e-22	8.43349975529398e-21	significant	ENSG00000104825	ENST00000313582	Transcript	intron_variant	-	-	-	-	-	-	MODIFIER	-	1	-	SNV	NFKBIB	HGNC	7798	YES	CCDS12524.1	-	ENST00000313582.5:c.970-142A>G	-	-	-	-	-	-
chr19:3958503	chr19	3958503	3958503	A	G	0	66	66	0	0	0	0	104	93	0	11	0	0.105769230769231	0.00720103036818623	0.0130683099969803	nonsignificant	ENSG00000167657	ENST00000545797	Transcript	3_prime_UTR_variant	2205	-	-	-	-	-	MODIFIER	-	-1	-	SNV	DAPK3	HGNC	2676	YES	CCDS12116.1	-	ENST00000545797.2:c.*596A>C	-	-	-	-	-	-
chr19:3976306	chr19	3976306	3976306	A	G	0	1056	1046	1	6	3	0.00568181818181818	1727	1599	1	126	1	0.0729588882455124	6.22700174802388e-20	6.96380928470105e-19	significant	ENSG00000167658	ENST00000309311	Transcript	3_prime_UTR_variant	2912	-	-	-	-	-	MODIFIER	-	-1	-	SNV	EEF2	HGNC	3214	YES	CCDS12117.1	1	ENST00000309311.6:c.*246A>C	-	-	-	-	-	-
chr19:3976604	chr19	3976604	3976604	A	G	0	12816	12796	0	16	4	0.00124843945068664	12126	11424	0	697	5	0.0574797954807851	8.73586552535807e-196	1.33284348301177e-193	significant	ENSG00000167658	ENST00000309311	Transcript	missense_variant	2614	2525	842	M/T	aTg/aCg	-	MODERATE	-	-1	-	SNV	EEF2	HGNC	3214	YES	CCDS12117.1	1	ENST00000309311.6:c.2525A>C	ENSP00000307940.5:p.Met842Thr	-	-	-	-	-
chr19:3978219	chr19	3978219	3978219	A	G	0	155	155	0	0	0	0	84	74	0	10	0	0.119047619047619	1.99402621244169e-05	6.36657696528468e-05	significant	ENSG00000167658	ENST00000309311	Transcript	intron_variant	-	-	-	-	-	-	MODIFIER	-	-1	-	SNV	EEF2	HGNC	3214	YES	CCDS12117.1	1	ENST00000309311.6:c.1714-49A>C	-	-	-	-	-	-
chr19:39924510	chr19	39924510	39924510	A	G	0	188	188	0	0	0	0	121	112	0	9	0	0.0743801652892562	0.000179540356550326	0.000484214900999363	significant	ENSG00000105193	ENST00000251453	Transcript	intron_variant	-	-	-	-	-	-	MODIFIER	-	-1	-	SNV	RPS16	HGNC	10396	YES	CCDS12535.1	-	ENST00000251453.3:c.151-109A>C	-	-	-	-	-	-
chr19:39981168	chr19	39981168	39981168	A	G	1	256	209	0	47	0	0.18359375	324	244	0	80	0	0.246913580246914	0.0696130667172403	0.0891982666514848	nonsignificant	ENSG00000105197	ENST00000314349	Transcript	downstream_gene_variant	-	-	-	-	-	-	MODIFIER	600	1	-	SNV	TIMM50	HGNC	23656	YES	CCDS33023.1	1	-	-	-	-	-	-	-
chr19:39981240	chr19	39981240	39981240	A	G	1	232	212	0	20	0	0.0862068965517241	263	226	0	37	0	0.140684410646388	0.0667572885015447	0.0861592557337158	nonsignificant	ENSG00000105197	ENST00000314349	Transcript	downstream_gene_variant	-	-	-	-	-	-	MODIFIER	672	1	-	SNV	TIMM50	HGNC	23656	YES	CCDS33023.1	1	-	-	-	-	-	-	-
chr19:39981258	chr19	39981258	39981258	A	G	1	208	170	0	38	0	0.182692307692308	235	159	0	74	2	0.314893617021277	0.00142786904843767	0.00314425596645655	significant	ENSG00000105197	ENST00000314349	Transcript	downstream_gene_variant	-	-	-	-	-	-	MODIFIER	690	1	-	SNV	TIMM50	HGNC	23656	YES	CCDS33023.1	1	-	-	-	-	-	-	-
chr19:39981291	chr19	39981291	39981291	A	G	1	195	152	0	43	0	0.220512820512821	221	155	0	66	0	0.298642533936652	0.074773551267524	0.0948434118215151	nonsignificant	ENSG00000105197	ENST00000314349	Transcript	downstream_gene_variant	-	-	-	-	-	-	MODIFIER	723	1	-	SNV	TIMM50	HGNC	23656	YES	CCDS33023.1	1	-	-	-	-	-	-	-
chr19:39981292	chr19	39981292	39981292	A	G	1	194	79	0	115	0	0.592783505154639	216	73	0	143	0	0.662037037037037	0.153099221793916	0.174132022232057	nonsignificant	ENSG00000105197	ENST00000314349	Transcript	downstream_gene_variant	-	-	-	-	-	-	MODIFIER	724	1	-	SNV	TIMM50	HGNC	23656	YES	CCDS33023.1	1	-	-	-	-	-	-	-
chr19:39981407	chr19	39981407	39981407	A	G	1	106	105	0	1	0	0.00943396226415094	88	78	0	10	0	0.113636363636364	0.00286759856178127	0.00590095426586203	significant	ENSG00000105197	ENST00000314349	Transcript	downstream_gene_variant	-	-	-	-	-	-	MODIFIER	839	1	-	SNV	TIMM50	HGNC	23656	YES	CCDS33023.1	1	-	-	-	-	-	-	-
chr19:39981511	chr19	39981511	39981511	A	G	1	97	81	0	16	0	0.164948453608247	78	55	0	23	0	0.294871794871795	0.0457661125004664	0.0631751007450304	nonsignificant	ENSG00000105197	ENST00000314349	Transcript	downstream_gene_variant	-	-	-	-	-	-	MODIFIER	943	1	-	SNV	TIMM50	HGNC	23656	YES	CCDS33023.1	1	-	-	-	-	-	-	-
chr19:39982231	chr19	39982231	39982231	A	G	1	266	213	0	53	0	0.199248120300752	273	203	0	70	0	0.256410256410256	0.124143675022063	0.145858575273447	nonsignificant	ENSG00000105197	ENST00000314349	Transcript	downstream_gene_variant	-	-	-	-	-	-	MODIFIER	1663	1	-	SNV	TIMM50	HGNC	23656	YES	CCDS33023.1	1	-	-	-	-	-	-	-
chr19:39982341	chr19	39982341	39982341	A	G	1	214	160	0	54	0	0.252336448598131	270	188	0	82	0	0.303703703703704	0.223119835164467	0.241064222514569	nonsignificant	ENSG00000105197	ENST00000314349	Transcript	downstream_gene_variant	-	-	-	-	-	-	MODIFIER	1773	1	-	SNV	TIMM50	HGNC	23656	YES	CCDS33023.1	1	-	-	-	-	-	-	-
chr19:39982388	chr19	39982388	39982388	A	G	1	220	211	0	9	0	0.0409090909090909	225	202	0	23	0	0.102222222222222	0.0160890772088399	0.0261340448046251	nonsignificant	ENSG00000105197	ENST00000314349	Transcript	downstream_gene_variant	-	-	-	-	-	-	MODIFIER	1820	1	-	SNV	TIMM50	HGNC	23656	YES	CCDS33023.1	1	-	-	-	-	-	-	-
chr19:39982593	chr19	39982593	39982593	A	G	1	285	272	1	12	0	0.0421052631578947	340	300	0	40	0	0.117647058823529	0.000706177191585021	0.00167785815486719	significant	ENSG00000105197	ENST00000314349	Transcript	downstream_gene_variant	-	-	-	-	-	-	MODIFIER	2025	1	-	SNV	TIMM50	HGNC	23656	YES	CCDS33023.1	1	-	-	-	-	-	-	-
chr19:40328475	chr19	40328475	40328475	A	G	0	9015	9014	0	1	0	0.000110926234054354	8367	7808	0	559	0	0.06681008724752	4.32689741933055e-180	5.13458493760559e-178	significant	ENSG00000105202	ENST00000221801	Transcript	synonymous_variant	672	558	186	L	ctT/ctC	-	LOW	-	-1	-	SNV	FBL	HGNC	3599	YES	CCDS12545.1	-	ENST00000221801.3:c.558A>C	ENSP00000221801.2:p.Leu186%3D	-	-	-	-	-
chr19:40478370	chr19	40478370	40478370	A	G	1	3041	3040	0	1	0	0.000328839197632358	2432	2220	0	212	0	0.0871710526315789	1.24536802959359e-75	4.36082969051131e-74	significant	ENSG00000013275	ENST00000157812	Transcript	missense_variant	428	230	77	E/G	gAg/gGg	-	MODERATE	-	1	-	SNV	PSMC4	HGNC	9551	YES	CCDS12547.1	-	ENST00000157812.2:c.230A>G	ENSP00000157812.1:p.Glu77Gly	-	-	-	-	-
chr19:41828971	chr19	41828971	41828971	A	G	1	246	246	0	0	0	0	200	187	0	13	0	0.065	2.37515204260479e-05	7.46077171029974e-05	significant	ENSG00000142039	ENST00000269967	Transcript	3_prime_UTR_variant	1505	-	-	-	-	-	MODIFIER	-	1	-	SNV	CCDC97	HGNC	28289	YES	CCDS12578.1	-	ENST00000269967.3:c.*351A>G	-	-	-	-	-	-
chr19:42375602	chr19	42375602	42375602	A	G	1	367	326	0	41	0	0.111716621253406	248	205	0	43	0	0.173387096774194	0.0315386612316382	0.0460783723603141	nonsignificant	ENSG00000105372	ENST00000598742	Transcript	3_prime_UTR_variant	967	-	-	-	-	rs1389850601	MODIFIER	-	1	-	SNV	RPS19	HGNC	10402	YES	CCDS12588.1	1	ENST00000598742.1:c.*157A>G	-	-	-	-	-	-
chr19:42375612	chr19	42375612	42375612	A	G	1	345	333	0	12	0	0.0347826086956522	191	173	0	18	0	0.0942408376963351	0.00567083634660444	0.010700447381932	nonsignificant	ENSG00000105372	ENST00000598742	Transcript	3_prime_UTR_variant	977	-	-	-	-	rs1372901272	MODIFIER	-	1	-	SNV	RPS19	HGNC	10402	YES	CCDS12588.1	1	ENST00000598742.1:c.*167A>G	-	-	-	-	-	-
chr19:42375624	chr19	42375624	42375624	A	G	1	364	294	0	70	0	0.192307692307692	235	177	0	58	0	0.246808510638298	0.12582358993787	0.147648104996887	nonsignificant	ENSG00000105372	ENST00000598742	Transcript	3_prime_UTR_variant	989	-	-	-	-	rs1450304500	MODIFIER	-	1	-	SNV	RPS19	HGNC	10402	YES	CCDS12588.1	1	ENST00000598742.1:c.*179A>G	-	-	-	-	-	-
chr19:42375627	chr19	42375627	42375627	A	G	1	358	299	0	59	0	0.164804469273743	218	141	0	77	0	0.353211009174312	3.63091284584397e-07	1.49722583759126e-06	significant	ENSG00000105372	ENST00000598742	Transcript	3_prime_UTR_variant	992	-	-	-	-	rs1404533985	MODIFIER	-	1	-	SNV	RPS19	HGNC	10402	YES	CCDS12588.1	1	ENST00000598742.1:c.*182A>G	-	-	-	-	-	-
chr19:42376717	chr19	42376717	42376717	A	G	1	369	362	0	7	0	0.018970189701897	227	210	0	17	0	0.0748898678414097	0.00106238408289181	0.00239878689329482	significant	ENSG00000105372	ENST00000598742	Transcript	3_prime_UTR_variant	2082	-	-	-	-	rs1013915933	MODIFIER	-	1	-	SNV	RPS19	HGNC	10402	YES	CCDS12588.1	1	ENST00000598742.1:c.*1272A>G	-	-	-	-	-	-
chr19:44419315	chr19	44419315	44419315	A	G	0	181	181	0	0	0	0	205	193	0	12	0	0.0585365853658537	0.000523544057505991	0.0012958170415212	significant	ENSG00000124459	ENST00000269973	Transcript	synonymous_variant	1364	273	91	D	gaT/gaC	-	LOW	-	-1	-	SNV	ZNF45	HGNC	13111	YES	CCDS12632.1	-	ENST00000269973.5:c.273A>C	ENSP00000269973.4:p.Asp91%3D	-	-	-	-	-
chr19:45392256	chr19	45392256	45392256	A	G	1	148	148	0	0	0	0	209	181	0	28	0	0.133971291866029	2.03853043994817e-07	8.62237825688971e-07	significant	ENSG00000130202	ENST00000252483	Transcript	3_prime_UTR_variant	2237	-	-	-	-	-	MODIFIER	-	1	-	SNV	PVRL2	HGNC	9707	YES	CCDS42576.1	-	ENST00000252483.5:c.*620A>G	-	-	-	-	-	-
chr19:46052975	chr19	46052975	46052975	A	G	0	103	99	0	4	0	0.0388349514563107	97	80	0	17	0	0.175257731958763	0.00212684751730835	0.00451585118983165	significant	ENSG00000125741	ENST00000323060	Transcript	intron_variant	-	-	-	-	-	-	MODIFIER	-	-1	-	SNV	OPA3	HGNC	8142	YES	CCDS33052.1	1	ENST00000323060.3:c.143-20261A>C	-	-	-	-	-	-
chr19:46053316	chr19	46053316	46053316	A	G	0	74	62	0	12	0	0.162162162162162	118	91	0	27	0	0.228813559322034	0.356872942033031	0.362990763896455	nonsignificant	ENSG00000125741	ENST00000323060	Transcript	intron_variant	-	-	-	-	-	-	MODIFIER	-	-1	-	SNV	OPA3	HGNC	8142	YES	CCDS33052.1	1	ENST00000323060.3:c.143-20602A>C	-	-	-	-	-	-
chr19:46053329	chr19	46053329	46053329	A	G	0	76	69	0	7	0	0.0921052631578947	107	88	0	19	0	0.177570093457944	0.133060124614624	0.155309522501004	nonsignificant	ENSG00000125741	ENST00000323060	Transcript	intron_variant	-	-	-	-	-	-	MODIFIER	-	-1	-	SNV	OPA3	HGNC	8142	YES	CCDS33052.1	1	ENST00000323060.3:c.143-20615A>C	-	-	-	-	-	-
chr19:46054273	chr19	46054273	46054273	A	G	0	96	95	0	1	0	0.0104166666666667	83	72	0	11	0	0.132530120481928	0.00146560984092207	0.00321410946633424	significant	ENSG00000125741	ENST00000323060	Transcript	intron_variant	-	-	-	-	-	-	MODIFIER	-	-1	-	SNV	OPA3	HGNC	8142	YES	CCDS33052.1	1	ENST00000323060.3:c.143-21559A>C	-	-	-	-	-	-
chr19:46054421	chr19	46054421	46054421	A	G	0	64	60	0	4	0	0.0625	73	64	0	9	0	0.123287671232877	0.257461677243581	0.272516423484781	nonsignificant	ENSG00000125741	ENST00000323060	Transcript	intron_variant	-	-	-	-	-	-	MODIFIER	-	-1	-	SNV	OPA3	HGNC	8142	YES	CCDS33052.1	1	ENST00000323060.3:c.143-21707A>C	-	-	-	-	-	-
chr19:47113253	chr19	47113253	47113253	A	G	1	1517	1517	0	0	0	0	2325	2119	0	206	0	0.0886021505376344	4.22660783520689e-47	1.00311492622244e-45	significant	ENSG00000160014	ENST00000291295	Transcript	3_prime_UTR_variant	1492	-	-	-	-	-	MODIFIER	-	1	-	SNV	CALM3	HGNC	1449	YES	CCDS33061.1	1	ENST00000291295.9:c.*843A>G	-	-	-	-	-	-
chr19:47113869	chr19	47113869	47113869	A	G	1	1012	1012	0	0	0	0	1504	1379	0	125	0	0.0831117021276596	1.95498998574095e-29	3.09322859966123e-28	significant	ENSG00000160014	ENST00000291295	Transcript	3_prime_UTR_variant	2108	-	-	-	-	-	MODIFIER	-	1	-	SNV	CALM3	HGNC	1449	YES	CCDS33061.1	1	ENST00000291295.9:c.*1459A>G	-	-	-	-	-	-
chr19:47287948	chr19	47287948	47287948	A	G	0	115	115	0	0	0	0	273	259	0	14	0	0.0512820512820513	0.0132158830370282	0.0222627177973914	nonsignificant	ENSG00000105281	ENST00000542575	Transcript	intron_variant	-	-	-	-	-	-	MODIFIER	-	-1	-	SNV	SLC1A5	HGNC	10943	YES	CCDS12692.1	-	ENST00000542575.2:c.567-132A>C	-	-	-	-	-	-
chr19:47885429	chr19	47885429	47885429	A	G	1	126	126	0	0	0	0	101	88	0	13	0	0.128712871287129	1.69719434648089e-05	5.50943331927536e-05	significant	ENSG00000134815	ENST00000328771	Transcript	3_prime_UTR_variant	3840	-	-	-	-	-	MODIFIER	-	1	-	SNV	DHX34	HGNC	16719	YES	CCDS12700.1	1	ENST00000328771.4:c.*59A>G	-	-	-	-	-	-
chr19:48887582	chr19	48887582	48887582	A	G	0	1820	1819	0	1	0	0.000549450549450549	2174	1842	1	331	0	0.152253909843606	2.45286815931889e-91	1.09152633089691e-89	significant	ENSG00000105438	ENST00000330720	Transcript	missense_variant	704	509	170	F/S	tTc/tCc	-	MODERATE	-	-1	-	SNV	KDELR1	HGNC	6304	YES	CCDS12718.1	-	ENST00000330720.2:c.509A>C	ENSP00000329471.2:p.Phe170Ser	-	-	-	-	-
chr19:49426157	chr19	49426157	49426157	A	G	1	448	448	0	0	0	0	535	486	0	49	0	0.091588785046729	4.8654324356839e-14	3.80679988374388e-13	significant	ENSG00000104805	ENST00000405315	Transcript	3_prime_UTR_variant	2196	-	-	-	-	-	MODIFIER	-	1	-	SNV	NUCB1	HGNC	8043	YES	CCDS12740.1	-	ENST00000405315.4:c.*476A>G	-	-	-	-	-	-
chr19:49469892	chr19	49469892	49469892	A	G	1	7058	7057	1	0	0	0	7249	6736	0	513	0	0.0707683818457718	3.61833762762329e-156	2.57625639086778e-154	significant	ENSG00000087086	ENST00000331825	Transcript	missense_variant	635	428	143	K/R	aAg/aGg	-	MODERATE	-	1	-	SNV	FTL	HGNC	3999	YES	CCDS33070.1	1	ENST00000331825.6:c.428A>G	ENSP00000366525.2:p.Lys143Arg	-	-	-	-	-
chr19:50365130	chr19	50365130	50365130	A	G	0	195	195	0	0	0	0	185	173	0	12	0	0.0648648648648649	0.000146760414784431	0.00039984725252493	significant	ENSG00000039650	ENST00000322344	Transcript	synonymous_variant	1307	1197	399	L	ctT/ctC	-	LOW	-	-1	-	SNV	PNKP	HGNC	9154	YES	CCDS12783.1	1	ENST00000322344.3:c.1197A>C	ENSP00000323511.2:p.Leu399%3D	-	-	-	-	-
chr19:50410836	chr19	50410836	50410836	A	G	0	248	248	0	0	0	0	416	368	0	48	0	0.115384615384615	7.54978533606854e-11	4.51718248679059e-10	significant	ENSG00000104951	ENST00000595948	Transcript	intron_variant	-	-	-	-	-	-	MODIFIER	-	-1	-	SNV	IL4I1	HGNC	19094	YES	CCDS12786.1	-	ENST00000595948.1:c.-285-3258A>C	-	-	-	-	-	-
chr19:50883110	chr19	50883110	50883110	A	G	1	142	142	0	0	0	0	220	176	0	44	0	0.2	5.43619803812016e-11	3.30818205396714e-10	significant	ENSG00000131408	ENST00000253727	Transcript	missense_variant	1236	1001	334	Y/C	tAc/tGc	-	MODERATE	-	1	-	SNV	NR1H2	HGNC	7965	YES	CCDS42593.1	-	ENST00000253727.5:c.1001A>G	ENSP00000253727.4:p.Tyr334Cys	-	-	-	-	-
chr19:51305854	chr19	51305854	51305854	A	G	0	89	56	0	33	0	0.370786516853933	74	35	0	39	0	0.527027027027027	0.0574141672876383	0.0762191804390276	nonsignificant	ENSG00000167747	ENST00000598463	Transcript	5_prime_UTR_variant	341	-	-	-	-	-	MODIFIER	-	-1	-	SNV	C19orf48	HGNC	29667	YES	CCDS12803.1	-	ENST00000598463.1:c.-759A>C	-	-	-	-	-	-
chr19:5214714	chr19	5214714	5214714	A	G	0	142	142	0	0	0	0	150	109	0	41	0	0.273333333333333	6.71770945816931e-14	5.21782814641805e-13	significant	ENSG00000105426	ENST00000357368	Transcript	missense_variant	4586	4352	1451	F/S	tTc/tCc	-	MODERATE	-	-1	-	SNV	PTPRS	HGNC	9681	YES	CCDS45930.1	-	ENST00000357368.4:c.4352A>C	ENSP00000349932.4:p.Phe1451Ser	-	-	-	-	-
chr19:5231503	chr19	5231503	5231503	A	G	0	103	103	0	0	0	0	149	135	0	14	0	0.0939597315436242	0.000541291700619197	0.00133356294408605	significant	ENSG00000105426	ENST00000357368	Transcript	missense_variant	2207	1973	658	F/S	tTc/tCc	-	MODERATE	-	-1	-	SNV	PTPRS	HGNC	9681	YES	CCDS45930.1	-	ENST00000357368.4:c.1973A>C	ENSP00000349932.4:p.Phe658Ser	-	-	-	-	-
chr19:52517854	chr19	52517854	52517854	A	G	0	127	127	0	0	0	0	94	86	0	6	2	0.0638297872340425	0.00498651734259699	0.00957841820484458	significant	ENSG00000142556	ENST00000270649	Transcript	3_prime_UTR_variant	3542	-	-	-	-	-	MODIFIER	-	-1	-	SNV	ZNF614	HGNC	24722	YES	CCDS12847.1	-	ENST00000270649.6:c.*1239A>C	-	-	-	-	-	-
chr19:55898871	chr19	55898871	55898871	A	G	1	80	80	0	0	0	0	96	86	0	10	0	0.104166666666667	0.00213407286328284	0.00452669278646689	significant	ENSG00000108107	ENST00000558815	Transcript	intron_variant	-	-	-	-	-	-	MODIFIER	-	1	-	SNV	RPL28	HGNC	10330	YES	CCDS46189.1	-	ENST00000558815.1:c.206-427A>G	-	-	-	-	-	-
chr19:56890021	chr19	56890021	56890021	A	G	1	120	98	0	22	0	0.183333333333333	115	77	0	38	0	0.330434782608696	0.0110969479983065	0.0190539235726549	nonsignificant	ENSG00000018869	ENST00000301310	Transcript	downstream_gene_variant	-	-	-	-	-	-	MODIFIER	4100	-1	-	SNV	ZNF582	HGNC	26421	YES	CCDS33121.1	-	-	-	-	-	-	-	-
chr19:56890094	chr19	56890094	56890094	A	G	1	121	112	0	9	0	0.0743801652892562	103	90	0	13	0	0.12621359223301	0.260193152945684	0.274998799946551	nonsignificant	ENSG00000018869	ENST00000301310	Transcript	downstream_gene_variant	-	-	-	-	-	-	MODIFIER	4027	-1	-	SNV	ZNF582	HGNC	26421	YES	CCDS33121.1	-	-	-	-	-	-	-	-
chr19:56890591	chr19	56890591	56890591	A	G	1	137	131	0	6	0	0.0437956204379562	132	100	0	32	0	0.242424242424242	2.38597858252299e-06	8.78698319356741e-06	significant	ENSG00000018869	ENST00000301310	Transcript	downstream_gene_variant	-	-	-	-	-	-	MODIFIER	3530	-1	-	SNV	ZNF582	HGNC	26421	YES	CCDS33121.1	-	-	-	-	-	-	-	-
chr19:56890594	chr19	56890594	56890594	A	G	1	137	133	0	4	0	0.0291970802919708	126	113	0	13	0	0.103174603174603	0.0217471808266079	0.0338141282974211	nonsignificant	ENSG00000018869	ENST00000301310	Transcript	downstream_gene_variant	-	-	-	-	-	-	MODIFIER	3527	-1	-	SNV	ZNF582	HGNC	26421	YES	CCDS33121.1	-	-	-	-	-	-	-	-
chr19:56890607	chr19	56890607	56890607	A	G	1	130	60	0	70	0	0.538461538461538	130	36	0	94	0	0.723076923076923	0.00302378794134907	0.00615711252880994	significant	ENSG00000018869	ENST00000301310	Transcript	downstream_gene_variant	-	-	-	-	-	-	MODIFIER	3514	-1	-	SNV	ZNF582	HGNC	26421	YES	CCDS33121.1	-	-	-	-	-	-	-	-
chr19:56890634	chr19	56890634	56890634	A	G	1	120	35	0	85	0	0.708333333333333	134	29	0	105	0	0.783582089552239	0.193426892771353	0.212421513089773	nonsignificant	ENSG00000018869	ENST00000301310	Transcript	downstream_gene_variant	-	-	-	-	-	-	MODIFIER	3487	-1	-	SNV	ZNF582	HGNC	26421	YES	CCDS33121.1	-	-	-	-	-	-	-	-
chr19:56890667	chr19	56890667	56890667	A	G	1	118	83	0	35	0	0.296610169491525	129	81	0	48	0	0.372093023255814	0.226898374470182	0.244281717675559	nonsignificant	ENSG00000018869	ENST00000301310	Transcript	downstream_gene_variant	-	-	-	-	-	-	MODIFIER	3454	-1	-	SNV	ZNF582	HGNC	26421	YES	CCDS33121.1	-	-	-	-	-	-	-	-
chr19:58638293	chr19	58638293	58638293	A	G	0	100	87	0	13	0	0.13	132	104	0	28	0	0.212121212121212	0.119548748964208	0.141765302123607	nonsignificant	ENSG00000181894	ENST00000598312	Transcript	3_prime_UTR_variant	2812	-	-	-	-	-	MODIFIER	-	-1	-	SNV	ZNF329	HGNC	14209	YES	CCDS12972.1	-	ENST00000598312.1:c.*952A>C	-	-	-	-	-	-
chr19:6414537	chr19	6414537	6414537	A	G	0	1650	1650	0	0	0	0	1426	1323	0	103	0	0.0722300140252454	5.27427292498119e-36	9.38820580646652e-35	significant	ENSG00000088247	ENST00000398148	Transcript	intron_variant	-	-	-	-	-	-	MODIFIER	-	-1	-	SNV	KHSRP	HGNC	6316	YES	CCDS45936.1	-	ENST00000398148.3:c.2128-406A>C	-	-	-	-	-	-
chr19:6440249	chr19	6440249	6440249	A	G	0	146	146	0	0	0	0	241	220	0	21	0	0.0871369294605809	3.87654698278683e-05	0.000116953451345094	significant	ENSG00000125648	ENST00000301454	Transcript	3_prime_UTR_variant	3251	-	-	-	-	-	MODIFIER	-	-1	-	SNV	SLC25A23	HGNC	19375	YES	CCDS32882.1	-	ENST00000301454.4:c.*1737A>C	-	-	-	-	-	-
chr19:6440856	chr19	6440856	6440856	A	G	0	317	317	0	0	0	0	443	414	0	29	0	0.0654627539503386	1.69208837083791e-07	7.2141731738718e-07	significant	ENSG00000125648	ENST00000301454	Transcript	3_prime_UTR_variant	2644	-	-	-	-	-	MODIFIER	-	-1	-	SNV	SLC25A23	HGNC	19375	YES	CCDS32882.1	-	ENST00000301454.4:c.*1130A>C	-	-	-	-	-	-
chr19:6441862	chr19	6441862	6441862	A	G	0	244	244	0	0	0	0	328	226	0	102	0	0.310975609756098	8.69616493385625e-29	1.34601509410992e-27	significant	ENSG00000125648	ENST00000301454	Transcript	3_prime_UTR_variant	1638	-	-	-	-	-	MODIFIER	-	-1	-	SNV	SLC25A23	HGNC	19375	YES	CCDS32882.1	-	ENST00000301454.4:c.*124A>C	-	-	-	-	-	-
chr19:7584937	chr19	7584937	7584937	A	G	1	224	224	0	0	0	0	135	124	0	11	0	0.0814814814814815	1.63349377955582e-05	5.31881511148055e-05	significant	ENSG00000198816	ENST00000597229	Transcript	missense_variant	979	809	270	K/R	aAg/aGg	-	MODERATE	-	1	-	SNV	ZNF358	HGNC	16838	YES	CCDS32890.2	-	ENST00000597229.1:c.809A>G	ENSP00000472305.1:p.Lys270Arg	-	-	-	-	-
chr19:9672383	chr19	9672383	9672383	A	G	0	84	84	0	0	0	0	96	89	0	7	0	0.0729166666666667	0.0152384082395392	0.0250378769228121	nonsignificant	ENSG00000197961	ENST00000320451	Transcript	downstream_gene_variant	-	-	-	-	-	-	MODIFIER	4075	-1	-	SNV	ZNF121	HGNC	12904	YES	CCDS32902.1	-	-	-	-	-	-	-	-
chr2:109393599	chr2	109393599	109393599	A	G	1	253	253	0	0	0	0	259	224	0	35	0	0.135135135135135	1.83196400351296e-11	1.17509763108219e-10	significant	ENSG00000153201	ENST00000283195	Transcript	missense_variant	8637	8511	2837	I/M	atA/atG	-	MODERATE	-	1	-	SNV	RANBP2	HGNC	9848	YES	CCDS2079.1	1	ENST00000283195.6:c.8511A>G	ENSP00000283195.6:p.Ile2837Met	-	-	-	-	-
chr2:110301387	chr2	110301387	110301387	A	G	0	154	154	0	0	0	0	205	164	0	41	0	0.2	1.71075575783705e-11	1.10398015067672e-10	significant	ENSG00000186522	ENST00000397712	Transcript	3_prime_UTR_variant	2243	-	-	-	-	-	MODIFIER	-	-1	-	SNV	SEPT10	HGNC	14349	YES	CCDS46383.1	-	ENST00000397712.2:c.*499A>C	-	-	-	-	-	-
chr2:112566671	chr2	112566671	112566671	A	G	0	292	292	0	0	0	0	402	351	0	51	0	0.126865671641791	3.18792215477343e-13	2.33198689130002e-12	significant	ENSG00000153107	ENST00000341068	Transcript	missense_variant	4458	3685	1229	C/R	Tgc/Cgc	-	MODERATE	-	-1	-	SNV	ANAPC1	HGNC	19988	YES	CCDS2093.1	1	ENST00000341068.3:c.3685A>C	ENSP00000339109.3:p.Cys1229Arg	-	-	-	-	-
chr2:128601556	chr2	128601556	128601556	A	G	0	148	145	0	3	0	0.0202702702702703	213	187	0	26	0	0.122065727699531	0.000283101940850043	0.000741060962813347	significant	ENSG00000144231	ENST00000272645	Transcript	downstream_gene_variant	-	-	-	-	-	-	MODIFIER	2284	-1	-	SNV	POLR2D	HGNC	9191	YES	CCDS2151.1	-	-	-	-	-	-	-	-
chr2:128601628	chr2	128601628	128601628	A	G	0	90	85	0	5	0	0.0555555555555556	156	138	0	18	0	0.115384615384615	0.171754889070583	0.19167630253645	nonsignificant	ENSG00000144231	ENST00000272645	Transcript	downstream_gene_variant	-	-	-	-	-	-	MODIFIER	2212	-1	-	SNV	POLR2D	HGNC	9191	YES	CCDS2151.1	-	-	-	-	-	-	-	-
chr2:128602348	chr2	128602348	128602348	A	G	0	92	86	0	6	0	0.0652173913043478	96	83	0	13	0	0.135416666666667	0.146942926966702	0.168838134481375	nonsignificant	ENSG00000144231	ENST00000272645	Transcript	downstream_gene_variant	-	-	-	-	-	-	MODIFIER	1492	-1	-	SNV	POLR2D	HGNC	9191	YES	CCDS2151.1	-	-	-	-	-	-	-	-
chr2:128602398	chr2	128602398	128602398	A	G	0	93	93	0	0	0	0	120	113	0	7	0	0.0583333333333333	0.0193035911751647	0.030340302244409	nonsignificant	ENSG00000144231	ENST00000272645	Transcript	downstream_gene_variant	-	-	-	-	-	-	MODIFIER	1442	-1	-	SNV	POLR2D	HGNC	9191	YES	CCDS2151.1	-	-	-	-	-	-	-	-
chr2:128602421	chr2	128602421	128602421	A	G	0	80	80	0	0	0	0	110	100	0	10	0	0.0909090909090909	0.00557684055038216	0.0105510464265866	nonsignificant	ENSG00000144231	ENST00000272645	Transcript	downstream_gene_variant	-	-	-	-	-	-	MODIFIER	1419	-1	-	SNV	POLR2D	HGNC	9191	YES	CCDS2151.1	-	-	-	-	-	-	-	-
chr2:128602452	chr2	128602452	128602452	A	G	0	77	53	0	24	0	0.311688311688312	104	64	0	40	0	0.384615384615385	0.347504943456765	0.353967839400882	nonsignificant	ENSG00000144231	ENST00000272645	Transcript	downstream_gene_variant	-	-	-	-	-	-	MODIFIER	1388	-1	-	SNV	POLR2D	HGNC	9191	YES	CCDS2151.1	-	-	-	-	-	-	-	-
chr2:128602462	chr2	128602462	128602462	A	G	0	83	44	0	39	0	0.469879518072289	108	37	0	71	0	0.657407407407407	0.0119860607587715	0.0204164479910175	nonsignificant	ENSG00000144231	ENST00000272645	Transcript	downstream_gene_variant	-	-	-	-	-	-	MODIFIER	1378	-1	-	SNV	POLR2D	HGNC	9191	YES	CCDS2151.1	-	-	-	-	-	-	-	-
chr2:128602500	chr2	128602500	128602500	A	G	0	97	82	0	15	0	0.154639175257732	113	89	0	24	0	0.212389380530973	0.373714805479778	0.378499205549932	nonsignificant	ENSG00000144231	ENST00000272645	Transcript	downstream_gene_variant	-	-	-	-	-	-	MODIFIER	1340	-1	-	SNV	POLR2D	HGNC	9191	YES	CCDS2151.1	-	-	-	-	-	-	-	-
chr2:128603078	chr2	128603078	128603078	A	G	0	102	98	0	4	0	0.0392156862745098	150	126	0	24	0	0.16	0.00216227347189819	0.00457741936171907	significant	ENSG00000144231	ENST00000272645	Transcript	downstream_gene_variant	-	-	-	-	-	-	MODIFIER	762	-1	-	SNV	POLR2D	HGNC	9191	YES	CCDS2151.1	-	-	-	-	-	-	-	-
chr2:128603195	chr2	128603195	128603195	A	G	0	107	103	0	4	0	0.0373831775700935	123	109	0	14	0	0.113821138211382	0.0467009729237542	0.0641087905945623	nonsignificant	ENSG00000144231	ENST00000272645	Transcript	downstream_gene_variant	-	-	-	-	-	-	MODIFIER	645	-1	-	SNV	POLR2D	HGNC	9191	YES	CCDS2151.1	-	-	-	-	-	-	-	-
chr2:128603207	chr2	128603207	128603207	A	G	0	111	106	0	5	0	0.045045045045045	134	117	0	17	0	0.126865671641791	0.0412514526041139	0.0579310340318128	nonsignificant	ENSG00000144231	ENST00000272645	Transcript	downstream_gene_variant	-	-	-	-	-	-	MODIFIER	633	-1	-	SNV	POLR2D	HGNC	9191	YES	CCDS2151.1	-	-	-	-	-	-	-	-
chr2:128603629	chr2	128603629	128603629	A	G	0	81	78	0	3	0	0.037037037037037	87	71	0	16	0	0.183908045977011	0.00292639147942019	0.00600177784610803	significant	ENSG00000144231	ENST00000272645	Transcript	downstream_gene_variant	-	-	-	-	-	-	MODIFIER	211	-1	-	SNV	POLR2D	HGNC	9191	YES	CCDS2151.1	-	-	-	-	-	-	-	-
chr2:128603705	chr2	128603705	128603705	A	G	0	107	50	0	57	0	0.532710280373832	109	43	0	66	0	0.605504587155963	0.336186708745671	0.343421716824846	nonsignificant	ENSG00000144231	ENST00000272645	Transcript	downstream_gene_variant	-	-	-	-	-	-	MODIFIER	135	-1	-	SNV	POLR2D	HGNC	9191	YES	CCDS2151.1	-	-	-	-	-	-	-	-
chr2:128603770	chr2	128603770	128603770	A	G	0	107	97	0	10	0	0.0934579439252336	121	97	0	24	0	0.198347107438017	0.0393104368697585	0.055570544774192	nonsignificant	ENSG00000144231	ENST00000272645	Transcript	downstream_gene_variant	-	-	-	-	-	-	MODIFIER	70	-1	-	SNV	POLR2D	HGNC	9191	YES	CCDS2151.1	-	-	-	-	-	-	-	-
chr2:128603816	chr2	128603816	128603816	A	G	0	81	70	0	11	0	0.135802469135802	95	71	0	24	0	0.252631578947368	0.0598718505567162	0.0789909035139875	nonsignificant	ENSG00000144231	ENST00000272645	Transcript	downstream_gene_variant	-	-	-	-	-	-	MODIFIER	24	-1	-	SNV	POLR2D	HGNC	9191	YES	CCDS2151.1	-	-	-	-	-	-	-	-
chr2:128949171	chr2	128949171	128949171	A	G	1	114	112	0	2	0	0.0175438596491228	157	139	0	18	0	0.114649681528662	0.00192680636989657	0.00412390621853615	significant	ENSG00000136731	ENST00000259253	Transcript	3_prime_UTR_variant	6570	-	-	-	-	-	MODIFIER	-	1	-	SNV	UGGT1	HGNC	15663	YES	CCDS2154.1	-	ENST00000259253.6:c.*1855A>G	-	-	-	-	-	-
chr2:128950475	chr2	128950475	128950475	A	G	1	83	83	0	0	0	0	97	92	0	5	0	0.0515463917525773	0.0627871005859662	0.0822276191610201	nonsignificant	ENSG00000136731	ENST00000259253	Transcript	3_prime_UTR_variant	7874	-	-	-	-	-	MODIFIER	-	1	-	SNV	UGGT1	HGNC	15663	YES	CCDS2154.1	-	ENST00000259253.6:c.*3159A>G	-	-	-	-	-	-
chr2:128951389	chr2	128951389	128951389	A	G	1	92	92	0	0	0	0	120	112	0	8	0	0.0666666666666667	0.0105420008103283	0.0182039716943801	nonsignificant	ENSG00000136731	ENST00000259253	Transcript	3_prime_UTR_variant	8788	-	-	-	-	-	MODIFIER	-	1	-	SNV	UGGT1	HGNC	15663	YES	CCDS2154.1	-	ENST00000259253.6:c.*4073A>G	-	-	-	-	-	-
chr2:130909639	chr2	130909639	130909639	A	G	0	501	501	0	0	0	0	442	413	0	29	0	0.0656108597285068	1.72789439636371e-10	9.948200621652e-10	significant	ENSG00000136699	ENST00000409031	Transcript	3_prime_UTR_variant	4239	-	-	-	-	-	MODIFIER	-	-1	-	SNV	SMPD4	HGNC	32949	YES	CCDS42751.1	1	ENST00000409031.1:c.*489A>C	-	-	-	-	-	-
chr2:161129600	chr2	161129600	161129600	A	G	0	118	118	0	0	0	0	83	66	0	17	0	0.204819277108434	1.0189106450406e-07	4.47817518067229e-07	significant	ENSG00000153250	ENST00000348849	Transcript	3_prime_UTR_variant	3335	-	-	-	-	-	MODIFIER	-	-1	-	SNV	RBMS1	HGNC	9907	YES	CCDS2213.1	-	ENST00000348849.3:c.*1683A>C	-	-	-	-	-	-
chr2:161130035	chr2	161130035	161130035	A	G	0	158	158	0	0	0	0	157	101	0	56	0	0.356687898089172	2.81696794418431e-20	3.21767033624476e-19	significant	ENSG00000153250	ENST00000348849	Transcript	3_prime_UTR_variant	2900	-	-	-	-	-	MODIFIER	-	-1	-	SNV	RBMS1	HGNC	9907	YES	CCDS2213.1	-	ENST00000348849.3:c.*1248A>C	-	-	-	-	-	-
chr2:170489722	chr2	170489722	170489722	A	G	1	525	525	0	0	0	0	523	468	0	55	0	0.105162523900574	5.56825686511401e-18	5.53199844831792e-17	significant	ENSG00000138398	ENST00000260970	Transcript	missense_variant	1202	982	328	R/G	Aga/Gga	-	MODERATE	-	1	-	SNV	PPIG	HGNC	14650	YES	CCDS2235.1	-	ENST00000260970.3:c.982A>G	ENSP00000260970.3:p.Arg328Gly	-	-	-	-	-
chr2:172586300	chr2	172586300	172586300	A	G	1	557	557	0	0	0	0	763	715	0	48	0	0.0629095674967235	2.27481574759388e-12	1.58791060028122e-11	significant	ENSG00000077380	ENST00000397119	Transcript	synonymous_variant	1640	1473	491	V	gtA/gtG	-	LOW	-	1	-	SNV	DYNC1I2	HGNC	2964	YES	CCDS46450.1	1	ENST00000397119.3:c.1473A>G	ENSP00000380308.3:p.Val491%3D	-	-	-	-	-
chr2:174774830	chr2	174774830	174774830	A	G	0	292	292	0	0	0	0	361	303	0	58	0	0.160664819944598	1.44859109077205e-16	1.32230366234577e-15	significant	ENSG00000172845	ENST00000310015	Transcript	missense_variant	2716	2185	729	S/P	Tct/Cct	-	MODERATE	-	-1	-	SNV	SP3	HGNC	11208	YES	CCDS2254.1	-	ENST00000310015.6:c.2185A>C	ENSP00000310301.6:p.Ser729Pro	-	-	-	-	-
chr2:178086300	chr2	178086300	178086300	A	G	1	375	375	0	0	0	0	463	315	0	148	0	0.319654427645788	3.84701933393991e-44	8.74173755031452e-43	significant	ENSG00000170144	ENST00000392524	Transcript	downstream_gene_variant	-	-	-	-	-	-	MODIFIER	1487	1	-	SNV	HNRNPA3	HGNC	24941	YES	CCDS2273.1	-	-	-	-	-	-	-	-
chr2:178406201	chr2	178406201	178406201	A	G	1	131	131	0	0	0	0	132	124	0	8	0	0.0606060606060606	0.00700446740242898	0.0128095397017023	nonsignificant	ENSG00000018510	ENST00000264167	Transcript	3_prime_UTR_variant	5401	-	-	-	-	rs1383500481	MODIFIER	-	1	-	SNV	AGPS	HGNC	327	YES	CCDS2275.1	1	ENST00000264167.4:c.*3278A>G	-	-	-	-	-	-
chr2:202151362	chr2	202151362	202151362	A	G	1	105	100	0	5	0	0.0476190476190476	137	122	0	15	0	0.109489051094891	0.101181961077349	0.122242459763132	nonsignificant	ENSG00000064012	ENST00000358485	Transcript	3_prime_UTR_variant	1858	-	-	-	-	rs1472140233,COSV51845069	MODIFIER	-	1	-	SNV	CASP8	HGNC	1509	YES	CCDS42798.1	1	ENST00000358485.4:c.*45A>G	-	-	-	0,1	0,1	-
chr2:202152106	chr2	202152106	202152106	A	G	1	91	78	1	12	0	0.131868131868132	111	89	0	22	0	0.198198198198198	0.259087517075745	0.27396581013554	nonsignificant	ENSG00000064012	ENST00000358485	Transcript	3_prime_UTR_variant	2602	-	-	-	-	rs1128423	MODIFIER	-	1	-	SNV	CASP8	HGNC	1509	YES	CCDS42798.1	1	ENST00000358485.4:c.*789A>G	-	-	-	-	-	-
chr2:203160483	chr2	203160483	203160483	A	G	1	1475	1475	0	0	0	0	1139	1002	0	137	0	0.120280948200176	2.78691098892166e-52	7.0867165146865e-51	significant	ENSG00000055044	ENST00000264279	Transcript	missense_variant	1220	994	332	R/G	Aga/Gga	COSV51897426	MODERATE	-	1	-	SNV	NOP58	HGNC	29926	YES	CCDS2353.1	-	ENST00000264279.5:c.994A>G	ENSP00000264279.5:p.Arg332Gly	-	-	1	1	-
chr2:20508110	chr2	20508110	20508110	A	G	0	216	216	0	0	0	0	315	272	0	43	0	0.136507936507936	6.94248661915476e-11	4.1725019023358e-10	significant	ENSG00000055917	ENST00000338086	Transcript	missense_variant	777	754	252	S/P	Tct/Cct	-	MODERATE	-	-1	-	SNV	PUM2	HGNC	14958	YES	CCDS1698.1	-	ENST00000338086.5:c.754A>C	ENSP00000338173.5:p.Ser252Pro	-	-	-	-	-
chr2:206986926	chr2	206986926	206986926	A	G	0	90	81	0	9	0	0.1	119	98	0	21	0	0.176470588235294	0.162646303034495	0.182752500411195	nonsignificant	ENSG00000023228	ENST00000455934	Transcript	downstream_gene_variant	-	-	-	-	-	-	MODIFIER	1897	-1	-	SNV	NDUFS1	HGNC	7707	YES	CCDS56165.1	1	-	-	-	-	-	-	-
chr2:206986936	chr2	206986936	206986936	A	G	0	82	71	0	11	0	0.134146341463415	108	86	0	22	0	0.203703703703704	0.248608468480979	0.263930262761119	nonsignificant	ENSG00000023228	ENST00000455934	Transcript	downstream_gene_variant	-	-	-	-	-	-	MODIFIER	1887	-1	-	SNV	NDUFS1	HGNC	7707	YES	CCDS56165.1	1	-	-	-	-	-	-	-
chr2:208440150	chr2	208440150	208440150	A	G	1	132	132	0	0	0	0	165	151	0	14	0	0.0848484848484849	0.000366593040654164	0.000932193731949159	significant	ENSG00000118260	ENST00000432329	Transcript	synonymous_variant	953	702	234	L	ttA/ttG	rs754934132	LOW	-	1	-	SNV	CREB1	HGNC	2345	YES	CCDS2375.1	1	ENST00000432329.2:c.702A>G	ENSP00000387699.2:p.Leu234%3D	-	-	-	-	-
chr2:208619699	chr2	208619699	208619699	A	G	1	100	100	0	0	0	0	123	111	0	12	0	0.0975609756097561	0.000660633380393389	0.00157842606322179	significant	ENSG00000163249	ENST00000339882	Transcript	3_prime_UTR_variant	2350	-	-	-	-	rs1448884554	MODIFIER	-	1	-	SNV	CCNYL1	HGNC	26868	YES	CCDS46503.1	-	ENST00000339882.5:c.*1277A>G	-	-	-	-	-	-
chr2:208619742	chr2	208619742	208619742	A	G	1	115	102	0	13	0	0.11304347826087	145	114	0	31	0	0.213793103448276	0.0448168177343062	0.0620808837097783	nonsignificant	ENSG00000163249	ENST00000339882	Transcript	3_prime_UTR_variant	2393	-	-	-	-	-	MODIFIER	-	1	-	SNV	CCNYL1	HGNC	26868	YES	CCDS46503.1	-	ENST00000339882.5:c.*1320A>G	-	-	-	-	-	-
chr2:208619749	chr2	208619749	208619749	A	G	1	112	78	0	34	0	0.303571428571429	152	63	0	89	0	0.585526315789474	6.39156991038317e-06	2.21270556378905e-05	significant	ENSG00000163249	ENST00000339882	Transcript	3_prime_UTR_variant	2400	-	-	-	-	rs1180841782	MODIFIER	-	1	-	SNV	CCNYL1	HGNC	26868	YES	CCDS46503.1	-	ENST00000339882.5:c.*1327A>G	-	-	-	-	-	-
chr2:211297651	chr2	211297651	211297651	A	G	0	177	177	0	0	0	0	259	74	0	185	0	0.714285714285714	2.81346507430705e-62	8.58508771245693e-61	significant	ENSG00000115365	ENST00000443314	Transcript	3_prime_UTR_variant	3103	-	-	-	-	-	MODIFIER	-	-1	-	SNV	LANCL1	HGNC	6508	YES	CCDS2392.1	-	ENST00000443314.1:c.*1560A>C	-	-	-	-	-	-
chr2:216809374	chr2	216809374	216809374	A	G	0	128	128	0	0	0	0	108	98	0	10	0	0.0925925925925926	0.000318093189389538	0.000818610906669944	significant	ENSG00000118242	ENST00000263268	Transcript	3_prime_UTR_variant	1153	-	-	-	-	-	MODIFIER	-	-1	-	SNV	MREG	HGNC	25478	YES	CCDS46513.1	-	ENST00000263268.6:c.*212A>C	-	-	-	-	-	-
chr2:216903472	chr2	216903472	216903472	A	G	0	96	95	0	1	0	0.0104166666666667	127	119	0	8	0	0.062992125984252	0.081440513092289	0.102207365431921	nonsignificant	ENSG00000115425	ENST00000265322	Transcript	3_prime_UTR_variant	1513	-	-	-	-	-	MODIFIER	-	-1	-	SNV	PECR	HGNC	18281	YES	CCDS33375.1	1	ENST00000265322.7:c.*526A>C	-	-	-	-	-	-
chr2:216903498	chr2	216903498	216903498	A	G	0	115	108	0	7	0	0.0608695652173913	143	125	0	18	0	0.125874125874126	0.0924160082406468	0.113123549342133	nonsignificant	ENSG00000115425	ENST00000265322	Transcript	3_prime_UTR_variant	1487	-	-	-	-	COSV54733638	MODIFIER	-	-1	-	SNV	PECR	HGNC	18281	YES	CCDS33375.1	1	ENST00000265322.7:c.*500A>C	-	-	-	1	1	-
chr2:217279856	chr2	217279856	217279856	A	G	1	117	117	0	0	0	0	185	160	0	25	0	0.135135135135135	4.18466083954231e-06	1.49722538580609e-05	significant	ENSG00000138375	ENST00000357276	Transcript	synonymous_variant	759	429	143	L	ttA/ttG	-	LOW	-	1	-	SNV	SMARCAL1	HGNC	11102	YES	CCDS2403.1	1	ENST00000357276.4:c.429A>G	ENSP00000349823.4:p.Leu143%3D	-	-	-	-	-
chr2:217366444	chr2	217366444	217366444	A	G	1	103	102	0	1	0	0.00970873786407767	91	79	0	12	0	0.131868131868132	0.000768593835188192	0.00180606868202638	significant	ENSG00000197756	ENST00000491306	Transcript	3_prime_UTR_variant	1282	-	-	-	-	-	MODIFIER	-	1	-	SNV	RPL37A	HGNC	10348	YES	CCDS2404.1	-	ENST00000491306.1:c.*317A>G	-	-	-	-	-	-
chr2:217366504	chr2	217366504	217366504	A	G	1	135	135	0	0	0	0	136	125	0	11	0	0.0808823529411765	0.000791284876542414	0.00184517958110764	significant	ENSG00000197756	ENST00000491306	Transcript	3_prime_UTR_variant	1342	-	-	-	-	-	MODIFIER	-	1	-	SNV	RPL37A	HGNC	10348	YES	CCDS2404.1	-	ENST00000491306.1:c.*377A>G	-	-	-	-	-	-
chr2:217366515	chr2	217366515	217366515	A	G	1	137	107	0	30	0	0.218978102189781	127	89	0	38	0	0.299212598425197	0.159447112440116	0.179535599458138	nonsignificant	ENSG00000197756	ENST00000491306	Transcript	3_prime_UTR_variant	1353	-	-	-	-	-	MODIFIER	-	1	-	SNV	RPL37A	HGNC	10348	YES	CCDS2404.1	-	ENST00000491306.1:c.*388A>G	-	-	-	-	-	-
chr2:217366590	chr2	217366590	217366590	A	G	1	141	114	0	27	0	0.191489361702128	134	92	0	42	0	0.313432835820896	0.0256734906977635	0.0387049539108232	nonsignificant	ENSG00000197756	ENST00000491306	Transcript	3_prime_UTR_variant	1428	-	-	-	-	-	MODIFIER	-	1	-	SNV	RPL37A	HGNC	10348	YES	CCDS2404.1	-	ENST00000491306.1:c.*463A>G	-	-	-	-	-	-
chr2:217366897	chr2	217366897	217366897	A	G	1	132	101	0	31	0	0.234848484848485	117	82	0	35	0	0.299145299145299	0.313982749772956	0.323993793968616	nonsignificant	ENSG00000197756	ENST00000491306	Transcript	3_prime_UTR_variant	1735	-	-	-	-	-	MODIFIER	-	1	-	SNV	RPL37A	HGNC	10348	YES	CCDS2404.1	-	ENST00000491306.1:c.*770A>G	-	-	-	-	-	-
chr2:217366919	chr2	217366919	217366919	A	G	1	122	92	1	29	0	0.237704918032787	108	60	0	48	0	0.444444444444444	0.00126143837335704	0.00281844389695674	significant	ENSG00000197756	ENST00000491306	Transcript	3_prime_UTR_variant	1757	-	-	-	-	-	MODIFIER	-	1	-	SNV	RPL37A	HGNC	10348	YES	CCDS2404.1	-	ENST00000491306.1:c.*792A>G	-	-	-	-	-	-
chr2:217366921	chr2	217366921	217366921	A	G	1	123	71	0	52	0	0.422764227642276	110	52	0	58	0	0.527272727272727	0.116886218879883	0.139168875990764	nonsignificant	ENSG00000197756	ENST00000491306	Transcript	3_prime_UTR_variant	1759	-	-	-	-	rs1167086042	MODIFIER	-	1	-	SNV	RPL37A	HGNC	10348	YES	CCDS2404.1	-	ENST00000491306.1:c.*794A>G	-	-	-	-	-	-
chr2:217366965	chr2	217366965	217366965	A	G	1	158	147	0	11	0	0.069620253164557	130	99	0	31	0	0.238461538461538	7.98690659309991e-05	0.000225960695137237	significant	ENSG00000197756	ENST00000491306	Transcript	3_prime_UTR_variant	1803	-	-	-	-	-	MODIFIER	-	1	-	SNV	RPL37A	HGNC	10348	YES	CCDS2404.1	-	ENST00000491306.1:c.*838A>G	-	-	-	-	-	-
chr2:220036828	chr2	220036828	220036828	A	G	0	287	287	0	0	0	0	301	279	0	22	0	0.0730897009966777	3.62704599724482e-07	1.49722583759126e-06	significant	ENSG00000213901	ENST00000455516	Transcript	upstream_gene_variant	-	-	-	-	-	-	MODIFIER	2074	-1	-	SNV	SLC23A3	HGNC	20601	YES	CCDS46517.1	-	-	-	-	-	-	-	-
chr2:220074091	chr2	220074091	220074091	A	G	1	123	123	0	0	0	0	112	94	0	18	0	0.160714285714286	7.41151224398608e-07	2.94804285906039e-06	significant	ENSG00000158552	ENST00000289528	Transcript	3_prime_UTR_variant	1032	-	-	-	-	-	MODIFIER	-	1	-	SNV	ZFAND2B	HGNC	25206	YES	CCDS2435.1	-	ENST00000289528.5:c.*63A>G	-	-	-	-	-	-
chr2:220097393	chr2	220097393	220097393	A	G	1	178	178	0	0	0	0	188	177	0	11	0	0.0585106382978723	0.000873064318315597	0.00200955321543331	significant	ENSG00000163516	ENST00000323348	Transcript	synonymous_variant	720	546	182	L	ctA/ctG	-	LOW	-	1	-	SNV	ANKZF1	HGNC	25527	YES	CCDS42821.1	-	ENST00000323348.5:c.546A>G	ENSP00000321617.5:p.Leu182%3D	-	-	-	-	-
chr2:223786146	chr2	223786146	223786146	A	G	1	567	566	0	1	0	0.0017636684303351	654	619	0	35	0	0.0535168195718654	4.26537407441089e-09	2.16924738641468e-08	significant	ENSG00000123983	ENST00000357430	Transcript	splice_region_variant,synonymous_variant	1485	954	318	L	ctA/ctG	-	LOW	-	1	-	SNV	ACSL3	HGNC	3570	YES	CCDS2455.1	1	ENST00000357430.3:c.954A>G	ENSP00000350012.3:p.Leu318%3D	-	-	-	-	-
chr2:223787471	chr2	223787471	223787471	A	G	1	658	658	0	0	0	0	867	672	0	195	0	0.224913494809689	3.68637939856985e-53	9.60256877481122e-52	significant	ENSG00000123983	ENST00000357430	Transcript	synonymous_variant	1533	1002	334	L	ctA/ctG	rs765899054	LOW	-	1	-	SNV	ACSL3	HGNC	3570	YES	CCDS2455.1	1	ENST00000357430.3:c.1002A>G	ENSP00000350012.3:p.Leu334%3D	-	-	-	-	-
chr2:224621831	chr2	224621831	224621831	A	G	0	70	65	0	5	0	0.0714285714285714	91	79	0	12	0	0.131868131868132	0.302068259542769	0.313669325417284	nonsignificant	ENSG00000152056	ENST00000396654	Transcript	downstream_gene_variant	-	-	-	-	-	-	MODIFIER	1368	-1	-	SNV	AP1S3	HGNC	18971	YES	CCDS42827.1	1	-	-	-	-	-	-	-
chr2:224621844	chr2	224621844	224621844	A	G	0	72	66	0	6	0	0.0833333333333333	89	76	0	13	0	0.146067415730337	0.325981886853723	0.334597458106464	nonsignificant	ENSG00000152056	ENST00000396654	Transcript	downstream_gene_variant	-	-	-	-	-	-	MODIFIER	1355	-1	-	SNV	AP1S3	HGNC	18971	YES	CCDS42827.1	1	-	-	-	-	-	-	-
chr2:224622144	chr2	224622144	224622144	A	G	0	97	93	0	4	0	0.0412371134020619	81	72	0	9	0	0.111111111111111	0.0882540977140305	0.108777122168015	nonsignificant	ENSG00000152056	ENST00000396654	Transcript	downstream_gene_variant	-	-	-	-	-	-	MODIFIER	1055	-1	-	SNV	AP1S3	HGNC	18971	YES	CCDS42827.1	1	-	-	-	-	-	-	-
chr2:224622277	chr2	224622277	224622277	A	G	0	92	91	0	1	0	0.0108695652173913	96	88	0	8	0	0.0833333333333333	0.0350066132799668	0.0504068179088768	nonsignificant	ENSG00000152056	ENST00000396654	Transcript	downstream_gene_variant	-	-	-	-	-	-	MODIFIER	922	-1	-	SNV	AP1S3	HGNC	18971	YES	CCDS42827.1	1	-	-	-	-	-	-	-
chr2:231685066	chr2	231685066	231685066	A	G	1	198	198	0	0	0	0	197	105	0	92	0	0.467005076142132	1.21663946324796e-34	2.13011630614561e-33	significant	ENSG00000135932	ENST00000258418	Transcript	3_prime_UTR_variant	3102	-	-	-	-	-	MODIFIER	-	1	-	SNV	CAB39	HGNC	20292	YES	CCDS2478.1	-	ENST00000258418.5:c.*1647A>G	-	-	-	-	-	-
chr2:231913173	chr2	231913173	231913173	A	G	1	71	71	0	0	0	0	151	139	0	12	0	0.0794701986754967	0.0106230119947817	0.0183137640200595	nonsignificant	ENSG00000204128	ENST00000373640	Transcript	3_prime_UTR_variant	2401	-	-	-	-	-	MODIFIER	-	1	-	SNV	C2orf72	HGNC	27418	YES	CCDS46539.1	-	ENST00000373640.4:c.*1437A>G	-	-	-	-	-	-
chr2:231951890	chr2	231951890	231951890	A	G	1	894	894	0	0	0	0	660	602	0	58	0	0.0878787878787879	5.97594775517357e-23	7.42129325875043e-22	significant	ENSG00000173692	ENST00000308696	Transcript	synonymous_variant	2040	1878	626	L	ctA/ctG	COSV58077942	LOW	-	1	-	SNV	PSMD1	HGNC	9554	YES	CCDS2482.1	-	ENST00000308696.6:c.1878A>G	ENSP00000309474.6:p.Leu626%3D	-	-	1	1	-
chr2:239007302	chr2	239007302	239007302	A	G	1	369	358	0	11	0	0.029810298102981	343	313	0	30	0	0.0874635568513119	0.00110092821967937	0.00248319184502126	significant	ENSG00000132330	ENST00000254663	Transcript	3_prime_UTR_variant	1810	-	-	-	-	rs1019418934	MODIFIER	-	1	-	SNV	SCLY	HGNC	18161	YES	CCDS2524.2	-	ENST00000254663.6:c.*306A>G	-	-	-	-	-	-
chr2:239147844	chr2	239147844	239147844	A	G	0	180	180	0	0	0	0	298	281	0	17	0	0.0570469798657718	0.000439172465194878	0.00110231772697563	significant	ENSG00000144485	ENST00000272937	Transcript	missense_variant	518	299	100	F/S	tTc/tCc	-	MODERATE	-	-1	-	SNV	HES6	HGNC	18254	YES	CCDS2527.1	-	ENST00000272937.5:c.299A>C	ENSP00000272937.5:p.Phe100Ser	-	-	-	-	-
chr2:241654417	chr2	241654417	241654417	A	G	0	341	341	0	0	0	0	428	345	0	82	1	0.191588785046729	3.51877151638819e-23	4.47386664226498e-22	significant	ENSG00000130294	ENST00000498729	Transcript	3_prime_UTR_variant	7987	-	-	-	-	-	MODIFIER	-	-1	-	SNV	KIF1A	HGNC	888	YES	CCDS58757.1	1	ENST00000498729.2:c.*2364A>C	-	-	-	-	-	-
chr2:24223256	chr2	24223256	24223256	A	G	1	213	188	0	25	0	0.117370892018779	242	196	0	46	0	0.190082644628099	0.0382171679659599	0.0542044294656642	nonsignificant	ENSG00000173960	ENST00000309033	Transcript	3_prime_UTR_variant	1543	-	-	-	-	rs1170640356	MODIFIER	-	1	-	SNV	UBXN2A	HGNC	27265	YES	CCDS1704.1	-	ENST00000309033.4:c.*519A>G	-	-	-	-	-	-
chr2:25016103	chr2	25016103	25016103	A	G	0	780	780	0	0	0	0	713	674	0	39	0	0.0546984572230014	1.73733472312355e-13	1.29753390510207e-12	significant	ENSG00000184924	ENST00000328379	Transcript	synonymous_variant	149	144	48	V	gtT/gtC	-	LOW	-	-1	-	SNV	PTRHD1	HGNC	33782	YES	CCDS33156.1	-	ENST00000328379.5:c.144A>C	ENSP00000330389.4:p.Val48%3D	-	-	-	-	-
chr2:27171278	chr2	27171278	27171278	A	G	1	302	302	0	0	0	0	369	305	0	64	0	0.173441734417344	1.77211465228621e-18	1.81982543138623e-17	significant	ENSG00000157851	ENST00000288699	Transcript	3_prime_UTR_variant	3268	-	-	-	-	-	MODIFIER	-	1	-	SNV	DPYSL5	HGNC	20637	YES	CCDS1730.1	1	ENST00000288699.6:c.*1415A>G	-	-	-	-	-	-
chr2:27354236	chr2	27354236	27354236	A	G	0	545	545	0	0	0	0	535	451	0	84	0	0.157009345794393	6.66491748120693e-28	1.00255378449704e-26	significant	ENSG00000138073	ENST00000260643	Transcript	3_prime_UTR_variant	1554	-	-	-	-	-	MODIFIER	-	-1	-	SNV	PREB	HGNC	9356	YES	CCDS1738.1	-	ENST00000260643.2:c.*46A>C	-	-	-	-	-	-
chr2:28635239	chr2	28635239	28635239	A	G	1	84	84	0	0	0	0	82	76	0	6	0	0.0731707317073171	0.0132019140847198	0.0222567391357233	nonsignificant	ENSG00000075426	ENST00000264716	Transcript	missense_variant	1768	905	302	K/R	aAg/aGg	-	MODERATE	-	1	-	SNV	FOSL2	HGNC	3798	YES	CCDS1766.1	-	ENST00000264716.4:c.905A>G	ENSP00000264716.4:p.Lys302Arg	-	-	-	-	-
chr2:30866768	chr2	30866768	30866768	A	G	1	155	155	0	0	0	0	156	142	0	14	0	0.0897435897435897	8.99844230507881e-05	0.000252571258392225	significant	ENSG00000172954	ENST00000309052	Transcript	3_prime_UTR_variant	4737	-	-	-	-	-	MODIFIER	-	1	-	SNV	LCLAT1	HGNC	26756	YES	CCDS1772.1	-	ENST00000309052.4:c.*3283A>G	-	-	-	-	-	-
chr2:3591441	chr2	3591441	3591441	A	G	0	117	114	0	3	0	0.0256410256410256	111	97	0	14	0	0.126126126126126	0.00466601895075694	0.00902773231776885	significant	ENSG00000171865	ENST00000315212	Transcript	downstream_gene_variant	-	-	-	-	-	-	MODIFIER	1264	-1	-	SNV	RNASEH1	HGNC	18466	YES	CCDS1647.1	1	-	-	-	-	-	-	-
chr2:3592602	chr2	3592602	3592602	A	G	0	76	68	0	8	0	0.105263157894737	156	122	0	34	0	0.217948717948718	0.0450990874765181	0.0623505830743318	nonsignificant	ENSG00000171865	ENST00000315212	Transcript	downstream_gene_variant	-	-	-	-	-	-	MODIFIER	103	-1	-	SNV	RNASEH1	HGNC	18466	YES	CCDS1647.1	1	-	-	-	-	-	-	-
chr2:37327306	chr2	37327306	37327306	A	G	0	98	98	0	0	0	0	179	170	0	9	0	0.0502793296089385	0.0290462274567648	0.0430254797833908	nonsignificant	ENSG00000055332	ENST00000233057	Transcript	3_prime_UTR_variant	9089	-	-	-	-	-	MODIFIER	-	-1	-	SNV	EIF2AK2	HGNC	9437	YES	CCDS1786.1	1	ENST00000233057.4:c.*7110A>C	-	-	-	-	-	-
chr2:37328008	chr2	37328008	37328008	A	G	0	179	177	0	2	0	0.0111731843575419	187	174	0	13	0	0.0695187165775401	0.00647461284956124	0.0119222181436748	nonsignificant	ENSG00000055332	ENST00000233057	Transcript	3_prime_UTR_variant	8387	-	-	-	-	-	MODIFIER	-	-1	-	SNV	EIF2AK2	HGNC	9437	YES	CCDS1786.1	1	ENST00000233057.4:c.*6408A>C	-	-	-	-	-	-
chr2:37328075	chr2	37328075	37328075	A	G	0	173	164	0	9	0	0.0520231213872832	188	165	0	23	0	0.122340425531915	0.0250818811433701	0.0379658143612236	nonsignificant	ENSG00000055332	ENST00000233057	Transcript	3_prime_UTR_variant	8320	-	-	-	-	-	MODIFIER	-	-1	-	SNV	EIF2AK2	HGNC	9437	YES	CCDS1786.1	1	ENST00000233057.4:c.*6341A>C	-	-	-	-	-	-
chr2:37429526	chr2	37429526	37429526	A	G	1	233	176	0	57	0	0.244635193133047	348	233	0	115	0	0.330459770114943	0.0265364417766961	0.0396653881280776	nonsignificant	ENSG00000115816	ENST00000234170	Transcript	intron_variant	-	-	-	-	-	rs1027287463	MODIFIER	-	-1	-	SNV	CEBPZ	HGNC	24218	YES	CCDS1787.1	-	ENST00000234170.5:c.3025+401T>C	-	-	-	-	-	-
chr2:37429737	chr2	37429737	37429737	A	G	1	76	63	0	13	0	0.171052631578947	135	103	0	32	0	0.237037037037037	0.296869870452518	0.309173107404475	nonsignificant	ENSG00000115816	ENST00000234170	Transcript	intron_variant	-	-	-	-	-	-	MODIFIER	-	-1	-	SNV	CEBPZ	HGNC	24218	YES	CCDS1787.1	-	ENST00000234170.5:c.3025+190T>C	-	-	-	-	-	-
chr2:37431474	chr2	37431474	37431474	A	G	1	245	241	0	4	0	0.0163265306122449	485	448	0	37	0	0.0762886597938144	0.00051517551516466	0.00127806608640153	significant	ENSG00000115816	ENST00000234170	Transcript	intron_variant	-	-	-	-	-	-	MODIFIER	-	-1	-	SNV	CEBPZ	HGNC	24218	YES	CCDS1787.1	-	ENST00000234170.5:c.2885-1323T>C	-	-	-	-	-	-
chr2:37431604	chr2	37431604	37431604	A	G	1	302	262	0	40	0	0.132450331125828	432	347	0	85	0	0.196759259259259	0.0278680488539412	0.041423905603353	nonsignificant	ENSG00000115816	ENST00000234170	Transcript	intron_variant	-	-	-	-	-	-	MODIFIER	-	-1	-	SNV	CEBPZ	HGNC	24218	YES	CCDS1787.1	-	ENST00000234170.5:c.2885-1453T>C	-	-	-	-	-	-
chr2:48010383	chr2	48010383	48010383	A	G	1	363	363	0	0	0	0	383	362	0	21	0	0.0548302872062663	8.3028712562308e-07	3.26009797854945e-06	significant	ENSG00000116062	ENST00000234420	Transcript	missense_variant	163	11	4	Q/R	cAg/cGg	rs1572697725	MODERATE	-	1	-	SNV	MSH6	HGNC	7329	YES	CCDS1836.1	1	ENST00000234420.5:c.11A>G	ENSP00000234420.4:p.Gln4Arg	-	uncertain_significance	-	1	-
chr2:48027174	chr2	48027174	48027174	A	G	1	759	759	0	0	0	0	1001	931	0	70	0	0.0699300699300699	2.69955976892495e-18	2.71993380491684e-17	significant	ENSG00000116062	ENST00000234420	Transcript	synonymous_variant	2204	2052	684	L	ctA/ctG	rs772874585	LOW	-	1	-	SNV	MSH6	HGNC	7329	YES	CCDS1836.1	1	ENST00000234420.5:c.2052A>G	ENSP00000234420.4:p.Leu684%3D	-	likely_benign	-	1	-
chr2:61369398	chr2	61369398	61369398	A	G	0	68	67	0	1	0	0.0147058823529412	124	71	0	53	0	0.42741935483871	1.82491245323315e-11	1.17410030123675e-10	significant	ENSG00000212978	ENST00000420918	Transcript	non_coding_transcript_exon_variant	1861	-	-	-	-	-	MODIFIER	-	-1	-	SNV	AC016747.3	Clone_based_vega_gene	-	YES	-	-	ENST00000420918.2:n.1861A>C	-	-	-	-	-	-
chr2:68364432	chr2	68364432	68364432	A	G	0	101	101	0	0	0	0	90	85	0	5	0	0.0555555555555556	0.0218718069475992	0.0339275088163194	nonsignificant	ENSG00000243667	ENST00000295121	Transcript	missense_variant,splice_region_variant	884	767	256	M/T	aTg/aCg	-	MODERATE	-	-1	-	SNV	WDR92	HGNC	25176	YES	CCDS1884.1	-	ENST00000295121.6:c.767A>C	ENSP00000295121.6:p.Met256Thr	-	-	-	-	-
chr2:69297800	chr2	69297800	69297800	A	G	1	172	172	0	0	0	0	213	201	0	12	0	0.0563380281690141	0.000763892632464245	0.00179699852747095	significant	ENSG00000169604	ENST00000303714	Transcript	synonymous_variant	640	318	106	L	ctA/ctG	-	LOW	-	1	-	SNV	ANTXR1	HGNC	21014	YES	CCDS1892.1	1	ENST00000303714.4:c.318A>G	ENSP00000301945.4:p.Leu106%3D	-	-	-	-	-
chr2:69474554	chr2	69474554	69474554	A	G	1	176	176	0	0	0	0	213	200	0	13	0	0.0610328638497653	0.000361147817285029	0.000920539066492629	significant	ENSG00000169604	ENST00000303714	Transcript	3_prime_UTR_variant	3954	-	-	-	-	-	MODIFIER	-	1	-	SNV	ANTXR1	HGNC	21014	YES	CCDS1892.1	1	ENST00000303714.4:c.*1937A>G	-	-	-	-	-	-
chr2:70890457	chr2	70890457	70890457	A	G	0	131	131	0	0	0	0	169	155	0	14	0	0.0828402366863905	0.000381385911728528	0.000967506303387335	significant	ENSG00000075340	ENST00000264436	Transcript	3_prime_UTR_variant	2726	-	-	-	-	-	MODIFIER	-	-1	-	SNV	ADD2	HGNC	244	YES	CCDS1906.1	-	ENST00000264436.4:c.*100A>C	-	-	-	-	-	-
chr2:74184317	chr2	74184317	74184317	A	G	1	487	487	0	0	0	0	486	459	0	26	1	0.0534979423868313	1.00046027052691e-08	4.8901215969004e-08	significant	ENSG00000114956	ENST00000264093	Transcript	synonymous_variant	742	657	219	L	ctA/ctG	-	LOW	-	1	-	SNV	DGUOK	HGNC	2858	YES	CCDS1931.1	1	ENST00000264093.4:c.657A>G	ENSP00000264093.4:p.Leu219%3D	-	-	-	-	-
chr2:74595112	chr2	74595112	74595112	A	G	0	424	424	0	0	0	0	555	515	0	40	0	0.0720720720720721	1.03535512129788e-10	6.1431070530341e-10	significant	ENSG00000204843	ENST00000361874	Transcript	synonymous_variant	2319	2001	667	L	ctT/ctC	-	LOW	-	-1	-	SNV	DCTN1	HGNC	2711	YES	CCDS1939.1	1	ENST00000361874.3:c.2001A>C	ENSP00000354791.3:p.Leu667%3D	-	-	-	-	-
chr2:74687949	chr2	74687949	74687949	A	G	1	256	256	0	0	0	0	306	287	0	19	0	0.0620915032679739	1.3070714387428e-05	4.29523783562251e-05	significant	ENSG00000239779	ENST00000233615	Transcript	3_prime_UTR_variant	1225	-	-	-	-	-	MODIFIER	-	1	-	SNV	WBP1	HGNC	12737	YES	CCDS1943.1	-	ENST00000233615.2:c.*141A>G	-	-	-	-	-	-
chr2:86252025	chr2	86252025	86252025	A	G	0	90	83	0	7	0	0.0777777777777778	67	54	0	13	0	0.194029850746269	0.0507078679315136	0.0686428926756312	nonsignificant	ENSG00000068654	ENST00000263857	Transcript	3_prime_UTR_variant	8063	-	-	-	-	-	MODIFIER	-	-1	-	SNV	POLR1A	HGNC	17264	YES	CCDS42706.1	1	ENST00000263857.6:c.*2521A>C	-	-	-	-	-	-
chr2:86252955	chr2	86252955	86252955	A	G	0	132	132	0	0	0	0	110	103	1	6	0	0.0545454545454545	0.00792317126247868	0.0141741154243337	nonsignificant	ENSG00000068654	ENST00000263857	Transcript	3_prime_UTR_variant	7133	-	-	-	-	-	MODIFIER	-	-1	-	SNV	POLR1A	HGNC	17264	YES	CCDS42706.1	1	ENST00000263857.6:c.*1591A>C	-	-	-	-	-	-
chr2:86831149	chr2	86831149	86831149	A	G	0	102	102	0	0	0	0	119	113	0	6	0	0.0504201680672269	0.0318749238507455	0.0465378245695095	nonsignificant	ENSG00000239305	ENST00000237455	Transcript	synonymous_variant	2844	1875	625	L	ctT/ctC	-	LOW	-	-1	-	SNV	RNF103	HGNC	12859	YES	CCDS33237.1	-	ENST00000237455.4:c.1875A>C	ENSP00000237455.4:p.Leu625%3D	-	-	-	-	-
chr2:91805915	chr2	91805915	91805915	A	G	0	103	103	0	0	0	0	268	251	0	17	0	0.0634328358208955	0.00468916516664875	0.00906430479272555	significant	ENSG00000233991	ENST00000443031	Transcript	intron_variant,non_coding_transcript_variant	-	-	-	-	-	-	MODIFIER	-	1	-	SNV	AC116050.1	Clone_based_vega_gene	-	YES	-	-	ENST00000443031.1:n.1617-3345T>G	-	-	-	-	-	-
chr2:96965130	chr2	96965130	96965130	A	G	0	705	705	0	0	0	0	764	715	1	48	0	0.06282722513089	1.11790609690099e-14	9.01074499237927e-14	significant	ENSG00000144028	ENST00000323853	Transcript	synonymous_variant	744	666	222	D	gaT/gaC	-	LOW	-	-1	-	SNV	SNRNP200	HGNC	30859	YES	CCDS2020.1	1	ENST00000323853.5:c.666A>C	ENSP00000317123.5:p.Asp222%3D	-	-	-	-	-
chr2:98275849	chr2	98275849	98275849	A	G	0	256	255	1	0	0	0	344	309	0	33	2	0.0959302325581395	8.91326828600001e-09	4.37672208250483e-08	significant	ENSG00000115073	ENST00000289228	Transcript	missense_variant	498	281	94	F/S	tTc/tCc	-	MODERATE	-	-1	-	SNV	ACTR1B	HGNC	168	YES	CCDS2033.1	-	ENST00000289228.5:c.281A>C	ENSP00000289228.5:p.Phe94Ser	-	-	-	-	-
chr2:99180049	chr2	99180049	99180049	A	G	1	116	116	0	0	0	0	113	107	0	6	0	0.0530973451327434	0.0134749518314186	0.0226455524090559	nonsignificant	ENSG00000040933	ENST00000074304	Transcript	missense_variant	2385	1992	664	I/M	atA/atG	-	MODERATE	-	1	-	SNV	INPP4A	HGNC	6074	YES	CCDS46369.1	1	ENST00000074304.5:c.1992A>G	ENSP00000074304.5:p.Ile664Met	-	-	-	-	-
chr2:99812336	chr2	99812336	99812336	A	G	1	360	249	1	109	1	0.302777777777778	342	185	0	157	0	0.45906432748538	2.60944577838369e-05	8.13689953668257e-05	significant	ENSG00000185414	ENST00000338148	Transcript	3_prime_UTR_variant	852	-	-	-	-	rs1127980	MODIFIER	-	1	-	SNV	MRPL30	HGNC	14036	YES	CCDS2041.1	-	ENST00000338148.3:c.*168A>G	-	-	-	-	-	-
chr2:99812447	chr2	99812447	99812447	A	G	1	481	338	0	143	0	0.297297297297297	462	260	0	202	0	0.437229437229437	1.05896998046482e-05	3.55839699888003e-05	significant	ENSG00000185414	ENST00000338148	Transcript	3_prime_UTR_variant	963	-	-	-	-	rs11542899	MODIFIER	-	1	-	SNV	MRPL30	HGNC	14036	YES	CCDS2041.1	-	ENST00000338148.3:c.*279A>G	-	-	-	-	-	-
chr2:99812465	chr2	99812465	99812465	A	G	1	401	351	1	49	0	0.122194513715711	409	334	0	75	0	0.183374083129584	0.0189784148942012	0.0299393605716497	nonsignificant	ENSG00000185414	ENST00000338148	Transcript	3_prime_UTR_variant	981	-	-	-	-	-	MODIFIER	-	1	-	SNV	MRPL30	HGNC	14036	YES	CCDS2041.1	-	ENST00000338148.3:c.*297A>G	-	-	-	-	-	-
chr2:99812897	chr2	99812897	99812897	A	G	1	298	112	0	186	0	0.624161073825503	257	31	0	226	0	0.879377431906615	2.59063119386443e-12	1.78502846132078e-11	significant	ENSG00000185414	ENST00000338148	Transcript	3_prime_UTR_variant	1413	-	-	-	-	rs1574848462	MODIFIER	-	1	-	SNV	MRPL30	HGNC	14036	YES	CCDS2041.1	-	ENST00000338148.3:c.*729A>G	-	-	-	-	-	-
chr2:99812988	chr2	99812988	99812988	A	G	1	353	315	0	38	0	0.107648725212465	320	262	0	58	0	0.18125	0.00787986993670128	0.0141203038463036	nonsignificant	ENSG00000185414	ENST00000338148	Transcript	3_prime_UTR_variant	1504	-	-	-	-	-	MODIFIER	-	1	-	SNV	MRPL30	HGNC	14036	YES	CCDS2041.1	-	ENST00000338148.3:c.*820A>G	-	-	-	-	-	-
chr2:99813003	chr2	99813003	99813003	A	G	1	302	289	0	13	0	0.043046357615894	288	250	0	38	0	0.131944444444444	0.000116204129893881	0.000321518162504314	significant	ENSG00000185414	ENST00000338148	Transcript	3_prime_UTR_variant	1519	-	-	-	-	-	MODIFIER	-	1	-	SNV	MRPL30	HGNC	14036	YES	CCDS2041.1	-	ENST00000338148.3:c.*835A>G	-	-	-	-	-	-
chr20:17623625	chr20	17623625	17623625	A	G	0	156	156	0	0	0	0	174	158	0	16	0	0.0919540229885057	2.9422624632312e-05	9.09503997317198e-05	significant	ENSG00000125844	ENST00000377807	Transcript	missense_variant,splice_region_variant	1115	761	254	M/T	aTg/aCg	-	MODERATE	-	-1	-	SNV	RRBP1	HGNC	10448	YES	CCDS13128.1	-	ENST00000377807.2:c.761A>C	ENSP00000367038.2:p.Met254Thr	-	-	-	-	-
chr20:17942938	chr20	17942938	17942938	A	G	0	130	125	0	5	0	0.0384615384615385	134	120	0	14	0	0.104477611940299	0.0548017428269174	0.0732977599738858	nonsignificant	ENSG00000089006	ENST00000377768	Transcript	intron_variant	-	-	-	-	-	-	MODIFIER	-	-1	-	SNV	SNX5	HGNC	14969	YES	CCDS13130.1	-	ENST00000377768.3:c.52-5257A>C	-	-	-	-	-	-
chr20:17942976	chr20	17942976	17942976	A	G	0	197	174	0	23	0	0.116751269035533	151	120	0	31	0	0.205298013245033	0.0257749895940086	0.0387764368207926	nonsignificant	ENSG00000089006	ENST00000377768	Transcript	intron_variant	-	-	-	-	-	-	MODIFIER	-	-1	-	SNV	SNX5	HGNC	14969	YES	CCDS13130.1	-	ENST00000377768.3:c.52-5295A>C	-	-	-	-	-	-
chr20:17942985	chr20	17942985	17942985	A	G	0	198	128	0	70	0	0.353535353535354	150	85	0	65	0	0.433333333333333	0.148964361702003	0.170610121498916	nonsignificant	ENSG00000089006	ENST00000377768	Transcript	intron_variant	-	-	-	-	-	-	MODIFIER	-	-1	-	SNV	SNX5	HGNC	14969	YES	CCDS13130.1	-	ENST00000377768.3:c.52-5304A>C	-	-	-	-	-	-
chr20:17943121	chr20	17943121	17943121	A	G	0	234	141	0	93	0	0.397435897435897	161	73	0	88	0	0.546583850931677	0.00401173628392983	0.00792719255483918	significant	ENSG00000089006	ENST00000377768	Transcript	intron_variant	-	-	-	-	-	-	MODIFIER	-	-1	-	SNV	SNX5	HGNC	14969	YES	CCDS13130.1	-	ENST00000377768.3:c.52-5440A>C	-	-	-	-	-	-
chr20:18469005	chr20	18469005	18469005	A	G	0	118	118	0	0	0	0	185	172	0	13	0	0.0702702702702703	0.0021808884577575	0.00460314006499014	significant	ENSG00000089050	ENST00000337227	Transcript	3_prime_UTR_variant	2040	-	-	-	-	-	MODIFIER	-	-1	-	SNV	RBBP9	HGNC	9892	YES	CCDS13136.1	-	ENST00000337227.4:c.*1403A>C	-	-	-	-	-	-
chr20:18469048	chr20	18469048	18469048	A	G	0	125	105	0	20	0	0.16	174	123	0	51	0	0.293103448275862	0.00872964242776899	0.0153722310187259	nonsignificant	ENSG00000089050	ENST00000337227	Transcript	3_prime_UTR_variant	1997	-	-	-	-	-	MODIFIER	-	-1	-	SNV	RBBP9	HGNC	9892	YES	CCDS13136.1	-	ENST00000337227.4:c.*1360A>C	-	-	-	-	-	-
chr20:2462620	chr20	2462620	2462620	A	G	0	85	85	0	0	0	0	134	123	0	11	0	0.082089552238806	0.00762083239635338	0.0136905786363422	nonsignificant	ENSG00000088876	ENST00000278772	Transcript	3_prime_UTR_variant	3475	-	-	-	-	-	MODIFIER	-	-1	-	SNV	ZNF343	HGNC	16017	YES	CCDS13028.1	-	ENST00000278772.4:c.*1187A>C	-	-	-	-	-	-
chr20:24944633	chr20	24944633	24944633	A	G	0	777	777	0	0	0	0	619	582	0	37	0	0.0597738287560582	4.61402866284308e-14	3.62336956758559e-13	significant	ENSG00000101474	ENST00000217456	Transcript	missense_variant	1358	1067	356	M/T	aTg/aCg	-	MODERATE	-	-1	-	SNV	APMAP	HGNC	13238	YES	CCDS13166.1	-	ENST00000217456.2:c.1067A>C	ENSP00000217456.2:p.Met356Thr	-	-	-	-	-
chr20:24989940	chr20	24989940	24989940	A	G	0	260	259	0	0	1	0	378	347	0	31	0	0.082010582010582	1.16542772766968e-07	5.10113448012793e-07	significant	ENSG00000154930	ENST00000323482	Transcript	missense_variant	1936	1856	619	M/T	aTg/aCg	COSV60217849	MODERATE	-	-1	-	SNV	ACSS1	HGNC	16091	YES	CCDS13167.1	-	ENST00000323482.4:c.1856A>C	ENSP00000316924.4:p.Met619Thr	-	-	1	1	-
chr20:25427815	chr20	25427815	25427815	A	G	1	450	404	0	46	0	0.102222222222222	607	502	0	105	0	0.172981878088962	0.00131680451043473	0.00292379878824176	significant	ENSG00000101003	ENST00000262460	Transcript	3_prime_UTR_variant	1873	-	-	-	-	-	MODIFIER	-	1	-	SNV	GINS1	HGNC	28980	YES	CCDS33451.1	1	ENST00000262460.4:c.*1188A>G	-	-	-	-	-	-
chr20:25427873	chr20	25427873	25427873	A	G	1	481	457	0	24	0	0.0498960498960499	567	488	0	79	0	0.139329805996473	7.49222075368257e-07	2.95811155820073e-06	significant	ENSG00000101003	ENST00000262460	Transcript	3_prime_UTR_variant	1931	-	-	-	-	-	MODIFIER	-	1	-	SNV	GINS1	HGNC	28980	YES	CCDS33451.1	1	ENST00000262460.4:c.*1246A>G	-	-	-	-	-	-
chr20:25428308	chr20	25428308	25428308	A	G	1	407	394	0	13	0	0.0319410319410319	475	431	0	44	0	0.0926315789473684	0.00028432040384004	0.000743339513589137	significant	ENSG00000101003	ENST00000262460	Transcript	3_prime_UTR_variant	2366	-	-	-	-	-	MODIFIER	-	1	-	SNV	GINS1	HGNC	28980	YES	CCDS33451.1	1	ENST00000262460.4:c.*1681A>G	-	-	-	-	-	-
chr20:25428320	chr20	25428320	25428320	A	G	1	489	479	0	10	0	0.0204498977505112	577	532	0	45	0	0.0779896013864818	1.92905643408429e-05	6.17760801080067e-05	significant	ENSG00000101003	ENST00000262460	Transcript	3_prime_UTR_variant	2378	-	-	-	-	-	MODIFIER	-	1	-	SNV	GINS1	HGNC	28980	YES	CCDS33451.1	1	ENST00000262460.4:c.*1693A>G	-	-	-	-	-	-
chr20:25428646	chr20	25428646	25428646	A	G	1	568	534	0	34	0	0.0598591549295775	639	568	0	71	0	0.111111111111111	0.00202211559900868	0.00430631995960372	significant	ENSG00000101003	ENST00000262460	Transcript	3_prime_UTR_variant	2704	-	-	-	-	-	MODIFIER	-	1	-	SNV	GINS1	HGNC	28980	YES	CCDS33451.1	1	ENST00000262460.4:c.*2019A>G	-	-	-	-	-	-
chr20:25428724	chr20	25428724	25428724	A	G	1	804	724	0	80	0	0.0995024875621891	944	794	0	150	0	0.158898305084746	0.000281052863276925	0.000736599896882837	significant	ENSG00000101003	ENST00000262460	Transcript	3_prime_UTR_variant	2782	-	-	-	-	-	MODIFIER	-	1	-	SNV	GINS1	HGNC	28980	YES	CCDS33451.1	1	ENST00000262460.4:c.*2097A>G	-	-	-	-	-	-
chr20:25428750	chr20	25428750	25428750	A	G	1	836	822	0	14	0	0.0167464114832536	934	868	0	66	0	0.0706638115631692	1.66937238345744e-08	8.01368917706717e-08	significant	ENSG00000101003	ENST00000262460	Transcript	3_prime_UTR_variant	2808	-	-	-	-	-	MODIFIER	-	1	-	SNV	GINS1	HGNC	28980	YES	CCDS33451.1	1	ENST00000262460.4:c.*2123A>G	-	-	-	-	-	-
chr20:30732904	chr20	30732904	30732904	A	G	1	487	487	0	0	0	0	743	659	0	84	0	0.113055181695828	7.57059598090908e-20	8.37864923068486e-19	significant	ENSG00000101337	ENST00000398022	Transcript	synonymous_variant	898	663	221	A	gcA/gcG	-	LOW	-	1	-	SNV	TM9SF4	HGNC	30797	YES	CCDS13196.2	-	ENST00000398022.2:c.663A>G	ENSP00000381104.2:p.Ala221%3D	-	-	-	-	-
chr20:30824047	chr20	30824047	30824047	A	G	1	361	361	0	0	0	0	380	333	0	47	0	0.123684210526316	5.73246799011099e-15	4.78302797924886e-14	significant	ENSG00000101346	ENST00000375749	Transcript	3_prime_UTR_variant	2812	-	-	-	-	-	MODIFIER	-	1	-	SNV	POFUT1	HGNC	14988	YES	CCDS13198.1	1	ENST00000375749.3:c.*1583A>G	-	-	-	-	-	-
chr20:30918069	chr20	30918069	30918069	A	G	1	154	154	0	0	0	0	156	143	0	13	0	0.0833333333333333	0.000188480785601797	0.000505137964925267	significant	ENSG00000101350	ENST00000375712	Transcript	missense_variant	2261	2094	698	I/M	atA/atG	COSV65229181	MODERATE	-	1	-	SNV	KIF3B	HGNC	6320	YES	CCDS13200.1	1	ENST00000375712.3:c.2094A>G	ENSP00000364864.3:p.Ile698Met	-	-	1	1	-
chr20:33097230	chr20	33097230	33097230	A	G	1	139	139	0	0	0	0	193	174	0	19	0	0.0984455958549223	3.66406005515387e-05	0.000111086796542521	significant	ENSG00000078747	ENST00000262650	Transcript	downstream_gene_variant	-	-	-	-	-	-	MODIFIER	1390	1	-	SNV	ITCH	HGNC	13890	YES	CCDS58768.1	1	-	-	-	-	-	-	-
chr20:33711791	chr20	33711791	33711791	A	G	0	146	146	0	0	0	0	166	157	0	9	0	0.0542168674698795	0.00401836438551991	0.00793274152261602	significant	ENSG00000088298	ENST00000374492	Transcript	missense_variant	1122	1016	339	F/S	tTc/tCc	-	MODERATE	-	-1	-	SNV	EDEM2	HGNC	15877	YES	CCDS13247.1	-	ENST00000374492.3:c.1016A>C	ENSP00000363616.3:p.Phe339Ser	-	-	-	-	-
chr20:33868543	chr20	33868543	33868543	A	G	0	2451	2449	0	2	0	0.000815993472052224	2391	2214	0	174	3	0.0727728983688833	6.71777911992242e-52	1.66850886048306e-50	significant	ENSG00000242372	ENST00000374450	Transcript	missense_variant	548	283	95	W/R	Tgg/Cgg	-	MODERATE	-	-1	-	SNV	EIF6	HGNC	6159	YES	CCDS13249.1	-	ENST00000374450.3:c.283A>C	ENSP00000363574.3:p.Trp95Arg	-	-	-	-	-
chr20:34130103	chr20	34130103	34130103	A	G	1	1332	1332	0	0	0	0	1782	1680	0	102	0	0.0572390572390572	6.29901213649241e-26	9.15285028812775e-25	significant	ENSG00000125991	ENST00000357394	Transcript	synonymous_variant	180	120	40	L	ctA/ctG	-	LOW	-	1	-	SNV	ERGIC3	HGNC	15927	YES	CCDS13258.1	-	ENST00000357394.4:c.120A>G	ENSP00000349970.4:p.Leu40%3D	-	-	-	-	-
chr20:35220564	chr20	35220564	35220564	A	G	1	184	182	0	2	0	0.0108695652173913	242	227	0	15	0	0.0619834710743802	0.0102805927079706	0.0177952560974271	nonsignificant	ENSG00000118707	ENST00000373874	Transcript	3_prime_UTR_variant	1643	-	-	-	-	rs1313960598	MODIFIER	-	1	-	SNV	TGIF2	HGNC	15764	YES	CCDS13278.1	-	ENST00000373874.2:c.*730A>G	-	-	-	-	-	-
chr20:3540056	chr20	3540056	3540056	A	G	1	126	126	0	0	0	0	186	124	0	62	0	0.333333333333333	1.04596483384637e-16	9.67177872335863e-16	significant	ENSG00000088812	ENST00000262919	Transcript	missense_variant	1197	1129	377	R/G	Agg/Ggg	-	MODERATE	-	1	-	SNV	ATRN	HGNC	885	YES	CCDS13053.1	-	ENST00000262919.5:c.1129A>G	ENSP00000262919.5:p.Arg377Gly	-	-	-	-	-
chr20:35520035	chr20	35520035	35520035	A	G	0	214	213	0	1	0	0.00467289719626168	298	262	0	36	0	0.120805369127517	3.07957119976557e-08	1.43937944916833e-07	significant	ENSG00000101347	ENST00000262878	Transcript	3_prime_UTR_variant	3381	-	-	-	-	-	MODIFIER	-	-1	-	SNV	SAMHD1	HGNC	15925	YES	CCDS13288.1	1	ENST00000262878.4:c.*1300A>C	-	-	-	-	-	-
chr20:35520977	chr20	35520977	35520977	A	G	0	184	167	0	17	0	0.0923913043478261	245	200	0	45	0	0.183673469387755	0.00828394604451719	0.0147086523284195	nonsignificant	ENSG00000101347	ENST00000262878	Transcript	3_prime_UTR_variant	2439	-	-	-	-	-	MODIFIER	-	-1	-	SNV	SAMHD1	HGNC	15925	YES	CCDS13288.1	1	ENST00000262878.4:c.*358A>C	-	-	-	-	-	-
chr20:35626900	chr20	35626900	35626900	A	G	0	104	104	0	0	0	0	125	118	0	7	0	0.056	0.0169060821757252	0.0272128044667288	nonsignificant	ENSG00000080839	ENST00000373664	Transcript	3_prime_UTR_variant	3536	-	-	-	-	-	MODIFIER	-	-1	-	SNV	RBL1	HGNC	9893	YES	CCDS13289.1	-	ENST00000373664.3:c.*262A>C	-	-	-	-	-	-
chr20:3571839	chr20	3571839	3571839	A	G	1	132	132	0	0	0	0	210	199	0	11	0	0.0523809523809524	0.00814201343239597	0.0145169788744556	nonsignificant	ENSG00000088812	ENST00000262919	Transcript	missense_variant	3276	3208	1070	K/E	Aaa/Gaa	rs1241708615	MODERATE	-	1	-	SNV	ATRN	HGNC	885	YES	CCDS13053.1	-	ENST00000262919.5:c.3208A>G	ENSP00000262919.5:p.Lys1070Glu	-	-	-	-	-
chr20:35827545	chr20	35827545	35827545	A	G	1	1781	1780	1	0	0	0	1868	1678	0	190	0	0.101713062098501	4.26195312229079e-58	1.21380424922842e-56	significant	ENSG00000118705	ENST00000237530	Transcript	synonymous_variant	707	396	132	L	ctA/ctG	rs1289792877	LOW	-	1	-	SNV	RPN2	HGNC	10382	YES	CCDS13291.1	-	ENST00000237530.6:c.396A>G	ENSP00000237530.6:p.Leu132%3D	-	-	-	-	-
chr20:36611818	chr20	36611818	36611818	A	G	0	152	152	0	0	0	0	161	152	0	9	0	0.0559006211180124	0.00357981276602468	0.00714624305441937	significant	ENSG00000101407	ENST00000373448	Transcript	3_prime_UTR_variant	3549	-	-	-	-	-	MODIFIER	-	-1	-	SNV	TTI1	HGNC	29029	YES	CCDS13300.1	-	ENST00000373448.2:c.*40A>C	-	-	-	-	-	-
chr20:37078910	chr20	37078910	37078910	A	G	1	85	85	0	0	0	0	87	79	0	8	0	0.0919540229885057	0.0066165089565234	0.0121625328150895	nonsignificant	ENSG00000174365	ENST00000483342	Transcript	intron_variant,non_coding_transcript_variant	-	-	-	-	-	-	MODIFIER	-	1	-	SNV	SNHG11	HGNC	25046	YES	-	-	ENST00000483342.1:n.1009-69A>G	-	-	-	-	-	-
chr20:3838407	chr20	3838407	3838407	A	G	1	222	222	0	0	0	0	266	246	0	20	0	0.075187969924812	6.23218756954831e-06	2.1610312741161e-05	significant	ENSG00000088888	ENST00000428216	Transcript	synonymous_variant	371	243	81	L	ctA/ctG	rs1402528415	LOW	-	1	-	SNV	MAVS	HGNC	29233	YES	CCDS33437.1	-	ENST00000428216.2:c.243A>G	ENSP00000401980.2:p.Leu81%3D	-	-	-	-	-
chr20:3848192	chr20	3848192	3848192	A	G	1	72	58	0	14	0	0.194444444444444	131	83	0	48	0	0.366412213740458	0.0112292476277356	0.0192501387904038	nonsignificant	ENSG00000088888	ENST00000428216	Transcript	3_prime_UTR_variant	3149	-	-	-	-	rs1018291426	MODIFIER	-	1	-	SNV	MAVS	HGNC	29233	YES	CCDS33437.1	-	ENST00000428216.2:c.*1398A>G	-	-	-	-	-	-
chr20:3848225	chr20	3848225	3848225	A	G	1	99	93	0	6	0	0.0606060606060606	156	131	0	25	0	0.16025641025641	0.0184469236191173	0.0292738698740227	nonsignificant	ENSG00000088888	ENST00000428216	Transcript	3_prime_UTR_variant	3182	-	-	-	-	-	MODIFIER	-	1	-	SNV	MAVS	HGNC	29233	YES	CCDS33437.1	-	ENST00000428216.2:c.*1431A>G	-	-	-	-	-	-
chr20:3849698	chr20	3849698	3849698	A	G	1	71	71	0	0	0	0	118	112	0	6	0	0.0508474576271186	0.0851406129172692	0.105732761157725	nonsignificant	ENSG00000088888	ENST00000428216	Transcript	downstream_gene_variant	-	-	-	-	-	-	MODIFIER	418	1	-	SNV	MAVS	HGNC	29233	YES	CCDS33437.1	-	-	-	-	-	-	-	-
chr20:3851632	chr20	3851632	3851632	A	G	1	137	134	0	3	0	0.0218978102189781	205	187	0	18	0	0.0878048780487805	0.0118215051252028	0.0201683186481095	nonsignificant	ENSG00000088888	ENST00000428216	Transcript	downstream_gene_variant	-	-	-	-	-	-	MODIFIER	2352	1	-	SNV	MAVS	HGNC	29233	YES	CCDS33437.1	-	-	-	-	-	-	-	-
chr20:3851657	chr20	3851657	3851657	A	G	1	142	126	0	16	0	0.112676056338028	175	145	0	30	0	0.171428571428571	0.151866923876286	0.173469384705747	nonsignificant	ENSG00000088888	ENST00000428216	Transcript	downstream_gene_variant	-	-	-	-	-	-	MODIFIER	2377	1	-	SNV	MAVS	HGNC	29233	YES	CCDS33437.1	-	-	-	-	-	-	-	-
chr20:3851667	chr20	3851667	3851667	A	G	1	147	121	0	26	0	0.17687074829932	178	128	0	50	0	0.280898876404494	0.0348218905637289	0.0502564582730573	nonsignificant	ENSG00000088888	ENST00000428216	Transcript	downstream_gene_variant	-	-	-	-	-	-	MODIFIER	2387	1	-	SNV	MAVS	HGNC	29233	YES	CCDS33437.1	-	-	-	-	-	-	-	-
chr20:3852829	chr20	3852829	3852829	A	G	1	194	155	0	39	0	0.201030927835052	233	147	0	86	0	0.369098712446352	0.000173624657392328	0.000468852425018978	significant	ENSG00000088888	ENST00000428216	Transcript	downstream_gene_variant	-	-	-	-	-	-	MODIFIER	3549	1	-	SNV	MAVS	HGNC	29233	YES	CCDS33437.1	-	-	-	-	-	-	-	-
chr20:3852858	chr20	3852858	3852858	A	G	1	181	115	0	66	0	0.364640883977901	226	127	0	99	0	0.438053097345133	0.1550122491791	0.175793770138869	nonsignificant	ENSG00000088888	ENST00000428216	Transcript	downstream_gene_variant	-	-	-	-	-	-	MODIFIER	3578	1	-	SNV	MAVS	HGNC	29233	YES	CCDS33437.1	-	-	-	-	-	-	-	-
chr20:3852978	chr20	3852978	3852978	A	G	1	186	165	0	21	0	0.112903225806452	228	178	0	48	2	0.210526315789474	0.00789374317158716	0.014133307137058	nonsignificant	ENSG00000088888	ENST00000428216	Transcript	downstream_gene_variant	-	-	-	-	-	-	MODIFIER	3698	1	-	SNV	MAVS	HGNC	29233	YES	CCDS33437.1	-	-	-	-	-	-	-	-
chr20:3853000	chr20	3853000	3853000	A	G	1	156	115	0	41	0	0.262820512820513	231	149	0	82	0	0.354978354978355	0.0593327900945395	0.0784250245309013	nonsignificant	ENSG00000088888	ENST00000428216	Transcript	downstream_gene_variant	-	-	-	-	-	-	MODIFIER	3720	1	-	SNV	MAVS	HGNC	29233	YES	CCDS33437.1	-	-	-	-	-	-	-	-
chr20:3853024	chr20	3853024	3853024	A	G	1	160	155	0	5	0	0.03125	239	207	0	31	1	0.129707112970711	0.000563982325560227	0.00137676142559617	significant	ENSG00000088888	ENST00000428216	Transcript	downstream_gene_variant	-	-	-	-	-	-	MODIFIER	3744	1	-	SNV	MAVS	HGNC	29233	YES	CCDS33437.1	-	-	-	-	-	-	-	-
chr20:3853060	chr20	3853060	3853060	A	G	1	172	165	0	7	0	0.0406976744186047	278	229	0	49	0	0.176258992805755	1.28349436406088e-05	4.22425880066879e-05	significant	ENSG00000088888	ENST00000428216	Transcript	downstream_gene_variant	-	-	-	-	-	rs11551648	MODIFIER	3780	1	-	SNV	MAVS	HGNC	29233	YES	CCDS33437.1	-	-	-	-	-	-	-	-
chr20:39800900	chr20	39800900	39800900	A	G	1	445	445	0	0	0	0	713	667	0	46	0	0.0645161290322581	1.69459924209326e-10	9.78287562462487e-10	significant	ENSG00000124181	ENST00000373272	Transcript	missense_variant	3281	2876	959	Y/C	tAc/tGc	-	MODERATE	-	1	-	SNV	PLCG1	HGNC	9065	YES	CCDS13313.1	1	ENST00000373272.2:c.2876A>G	ENSP00000362369.2:p.Tyr959Cys	-	-	-	-	-
chr20:418900	chr20	418900	418900	A	G	0	142	142	0	0	0	0	140	126	0	14	0	0.1	3.91662627519445e-05	0.000117995962254095	significant	ENSG00000125875	ENST00000354200	Transcript	3_prime_UTR_variant	1690	-	-	-	-	-	MODIFIER	-	-1	-	SNV	TBC1D20	HGNC	16133	YES	CCDS13002.1	1	ENST00000354200.4:c.*330A>C	-	-	-	-	-	-
chr20:43126959	chr20	43126959	43126959	A	G	0	221	221	0	0	0	0	298	279	0	19	0	0.063758389261745	2.21627172467008e-05	7.02367418975561e-05	significant	ENSG00000132824	ENST00000342374	Transcript	3_prime_UTR_variant	3558	-	-	-	-	-	MODIFIER	-	-1	-	SNV	SERINC3	HGNC	11699	YES	CCDS13333.1	-	ENST00000342374.4:c.*1978A>C	-	-	-	-	-	-
chr20:43706098	chr20	43706098	43706098	A	G	1	163	135	0	28	0	0.171779141104294	196	138	0	58	0	0.295918367346939	0.00637412494473907	0.0117879921055954	nonsignificant	ENSG00000101109	ENST00000372806	Transcript	3_prime_UTR_variant	3840	-	-	-	-	-	MODIFIER	-	1	-	SNV	STK4	HGNC	11408	YES	CCDS13341.1	1	ENST00000372806.3:c.*2281A>G	-	-	-	-	-	-
[truncated: 661 more rows]
