# Supplementary material for: Precise and efficient C-to-U RNA base editing with SNAP-CDAR-S
Source: Nucleic Acids Res. 2023 Jul 18;51(15):e84. doi: 10.1093/nar/gkad598 (PMC10450179; doi:10.1093/nar/gkad598)
Supplement: gkad598_Supplemental_Files [file gkad598_supplemental_files.zip › SNAP-CDAR-S_Empty cell line vs Enzyme + gRNA_C-to-U sites.txt]

Location	chr	start	end	ref_allele	alt_allele	strand	Coverage.C_ctr_	A.C_ctr_	C.C_ctr_	G.C_ctr_	T.C_ctr_	Freq_RL	Coverage.C_RNA_S4666_gRNA	A.C_RNA_S4666_gRNA	C.C_RNA_S4666_gRNA	G.C_RNA_S4666_gRNA	T.C_RNA_S4666_gRNA	Freq_SL	p.value	p.adj	is.significant	Gene	Feature	Feature_type	Consequence	cDNA_position	CDS_position	Protein_position	Amino_acids	Codons	Existing_variation	IMPACT	DISTANCE	STRAND	FLAGS	VARIANT_CLASS	SYMBOL	SYMBOL_SOURCE	HGNC_ID	CANONICAL	CCDS	GENE_PHENO	HGVSc	HGVSp	HGVS_OFFSET	CLIN_SIG	SOMATIC	PHENO	PUBMED
chr1:10520289	chr1	10520289	10520289	C	TRUE	0	86	0	86	0	0	0	151	0	143	0	8	0.0529801324503311	0.0535882713584966	0.0688992060323528	nonsignificant	ENSG00000160049	ENST00000377038	Transcript	3_prime_UTR_variant	2322	-	-	-	-	-	MODIFIER	-	-1	-	SNV	DFFA	HGNC	2772	YES	CCDS118.1	-	ENST00000377038.3:c.*1258C>A	-	-	-	-	-	-
chr1:1152699	chr1	1152699	1152699	C	TRUE	0	925	0	925	0	0	0	764	0	721	0	43	0.056282722513089	7.8704662004517e-16	4.33126292814667e-15	significant	ENSG00000078808	ENST00000360001	Transcript	3_prime_UTR_variant	1545	-	-	-	-	-	MODIFIER	-	-1	-	SNV	SDF4	HGNC	24188	YES	CCDS30553.1	-	ENST00000360001.6:c.*193C>A	-	-	-	-	-	-
chr1:117117952	chr1	117117952	117117952	C	TRUE	0	90	0	90	0	0	0	163	0	142	0	21	0.128834355828221	7.18269944820242e-05	0.000154759409557279	significant	ENSG00000143061	ENST00000369483	Transcript	3_prime_UTR_variant	6332	-	-	-	-	-	MODIFIER	-	-1	-	SNV	IGSF3	HGNC	5950	YES	CCDS30814.1	1	ENST00000369483.1:c.*1982C>A	-	-	-	-	-	-
chr1:1413383	chr1	1413383	1413383	C	TRUE	1	142	0	116	0	26	0.183098591549296	82	0	60	0	22	0.268292682926829	0.175844763192733	0.197825358591824	nonsignificant	ENSG00000160072	ENST00000308647	Transcript	intron_variant	-	-	-	-	-	rs1247751270	MODIFIER	-	1	-	SNV	ATAD3B	HGNC	24007	YES	CCDS30.1	-	ENST00000308647.7:c.283-641C>T	-	-	-	-	-	-
chr1:1463159	chr1	1463159	1463159	C	TRUE	1	1319	0	1319	0	0	0	1229	0	1146	0	83	0.0675345809601302	1.18650125666028e-27	1.17831848937297e-26	significant	ENSG00000197785	ENST00000378755	Transcript	synonymous_variant	1660	1566	522	D	gaC/gaT	-	LOW	-	1	-	SNV	ATAD3A	HGNC	25567	YES	CCDS31.1	1	ENST00000378755.5:c.1566C>T	ENSP00000368030.5:p.Asp522%3D	-	-	-	-	-
chr1:1498680	chr1	1498680	1498680	C	TRUE	0	99	0	99	0	0	0	86	0	81	0	5	0.0581395348837209	0.0203656372442281	0.02842634988532	nonsignificant	ENSG00000160075	ENST00000291386	Transcript	intron_variant	-	-	-	-	-	-	MODIFIER	-	-1	-	SNV	SSU72	HGNC	25016	YES	CCDS32.1	-	ENST00000291386.3:c.224+1473C>A	-	-	-	-	-	-
chr1:155202630	chr1	155202630	155202630	C	TRUE	0	91	0	91	0	0	0	97	0	92	0	5	0.0515463917525773	0.0598147769914898	0.0763367316405424	nonsignificant	ENSG00000177628	ENST00000327247	Transcript	downstream_gene_variant	-	-	-	-	-	-	MODIFIER	1613	-1	-	SNV	GBA	HGNC	4177	YES	CCDS1102.1	1	-	-	-	-	-	-	-
chr1:155288067	chr1	155288067	155288067	C	TRUE	1	1792	0	1791	0	1	0.000558035714285714	2226	0	2100	0	126	0.0566037735849057	1.11230140412919e-31	1.2645110699574e-30	significant	ENSG00000160752	ENST00000356657	Transcript	synonymous_variant	831	669	223	I	atC/atT	rs747487713,COSV63114160,COSV63115548	LOW	-	1	-	SNV	FDPS	HGNC	3631	YES	CCDS1110.1	1	ENST00000356657.6:c.669C>T	ENSP00000349078.6:p.Ile223%3D	-	-	0,1,1	0,1,1	-
chr1:155989847	chr1	155989847	155989847	C	TRUE	0	2039	0	2038	0	1	0.000490436488474743	2594	0	2376	0	218	0.0840400925212028	3.66165403030725e-55	6.59097725455305e-54	significant	ENSG00000163479	ENST00000295702	Transcript	missense_variant	184	112	38	G/R	Gga/Aga	-	MODERATE	-	-1	-	SNV	SSR2	HGNC	11324	YES	CCDS1126.1	-	ENST00000295702.4:c.112C>A	ENSP00000295702.4:p.Gly38Arg	-	-	-	-	-
chr1:156236362	chr1	156236362	156236362	C	TRUE	0	811	0	811	0	0	0	784	0	625	0	159	0.20280612244898	1.03673386599285e-53	1.82803685758739e-52	significant	ENSG00000198952	ENST00000361813	Transcript	missense_variant	1370	1225	409	A/T	Gcc/Acc	COSV62437719	MODERATE	-	-1	-	SNV	SMG5	HGNC	24644	YES	CCDS1137.1	-	ENST00000361813.5:c.1225C>A	ENSP00000355261.5:p.Ala409Thr	-	-	1	1	-
chr1:15755990	chr1	15755990	15755990	C	TRUE	1	332	0	332	0	0	0	426	0	401	0	25	0.0586854460093897	7.92760793770471e-07	2.18135454082066e-06	significant	ENSG00000142634	ENST00000375980	Transcript	3_prime_UTR_variant	1570	-	-	-	-	-	MODIFIER	-	1	-	SNV	EFHD2	HGNC	28670	YES	CCDS155.1	-	ENST00000375980.4:c.*770C>T	-	-	-	-	-	-
chr1:1595183	chr1	1595183	1595183	C	TRUE	0	143	0	143	0	0	0	196	0	145	0	51	0.260204081632653	4.33816466278187e-14	2.2178545968305e-13	significant	ENSG00000189339	ENST00000378662	Transcript	3_prime_UTR_variant	4017	-	-	-	-	-	MODIFIER	-	-1	-	SNV	SLC35E2B	HGNC	33941	YES	CCDS44041.1	-	ENST00000378662.1:c.*2038C>A	-	-	-	-	-	-
chr1:16268501	chr1	16268501	16268501	C	TRUE	0	116	0	116	0	0	0	99	0	93	0	6	0.0606060606060606	0.0087636747053869	0.0133306601152364	nonsignificant	ENSG00000116809	ENST00000375743	Transcript	missense_variant	2608	2375	792	C/Y	tGc/tAc	-	MODERATE	-	-1	-	SNV	ZBTB17	HGNC	12936	YES	CCDS165.1	-	ENST00000375743.4:c.2375C>A	ENSP00000364895.4:p.Cys792Tyr	-	-	-	-	-
chr1:16270185	chr1	16270185	16270185	C	TRUE	0	126	0	126	0	0	0	136	0	126	0	10	0.0735294117647059	0.00175007273635614	0.00303018606054449	significant	ENSG00000116809	ENST00000375743	Transcript	missense_variant	1718	1485	495	M/I	atG/atA	COSV65271572	MODERATE	-	-1	-	SNV	ZBTB17	HGNC	12936	YES	CCDS165.1	-	ENST00000375743.4:c.1485C>A	ENSP00000364895.4:p.Met495Ile	-	-	1	1	-
chr1:165631927	chr1	165631927	165631927	C	TRUE	0	426	0	426	0	0	0	604	1	559	0	44	0.0728476821192053	3.43159318887508e-11	1.48989774632566e-10	significant	ENSG00000143149	ENST00000354775	Transcript	3_prime_UTR_variant	2222	-	-	-	-	-	MODIFIER	-	-1	-	SNV	ALDH9A1	HGNC	412	YES	CCDS1250.2	-	ENST00000354775.4:c.*360C>A	-	-	-	-	-	-
chr1:16889469	chr1	16889469	16889469	C	TRUE	0	92	0	92	0	0	0	67	0	62	0	5	0.0746268656716418	0.0121518516248474	0.0179167232147921	nonsignificant	ENSG00000219481	ENST00000430580	Transcript	3_prime_UTR_variant	5277	-	-	-	-	-	MODIFIER	-	-1	-	SNV	NBPF1	HGNC	26088	YES	-	-	ENST00000430580.2:c.*969C>A	-	-	-	-	-	-
chr1:16959603	chr1	16959603	16959603	C	TRUE	0	145	0	127	0	18	0.124137931034483	128	0	104	0	24	0.1875	0.179096719569853	0.200699825821469	nonsignificant	ENSG00000215908	ENST00000362058	Transcript	non_coding_transcript_exon_variant	395	-	-	-	-	-	MODIFIER	-	-1	-	SNV	CROCCP2	HGNC	28170	YES	-	-	ENST00000362058.2:n.395C>A	-	-	-	-	-	-
chr1:179044070	chr1	179044070	179044070	C	TRUE	1	160	0	160	0	0	0	261	0	244	0	17	0.0651340996168582	0.000422324147957862	0.000824302428451816	significant	ENSG00000116199	ENST00000263733	Transcript	3_prime_UTR_variant	4357	-	-	-	-	-	MODIFIER	-	1	-	SNV	FAM20B	HGNC	23017	YES	CCDS1328.1	-	ENST00000263733.4:c.*2791C>T	-	-	-	-	-	-
chr1:19542639	chr1	19542639	19542639	C	TRUE	0	70	0	70	0	0	0	118	0	92	0	26	0.220338983050847	3.08909132911409e-06	7.89637546850465e-06	significant	ENSG00000127463	ENST00000477853	Transcript	3_prime_UTR_variant	6183	-	-	-	-	-	MODIFIER	-	-1	-	SNV	EMC1	HGNC	28957	YES	CCDS190.1	1	ENST00000477853.1:c.*3158C>A	-	-	-	-	-	-
chr1:206782751	chr1	206782751	206782751	C	TRUE	0	572	0	572	0	0	0	742	0	701	0	41	0.055256064690027	6.09829800266732e-11	2.52101888722706e-10	significant	ENSG00000143486	ENST00000271764	Transcript	synonymous_variant	518	309	103	L	ctG/ctA	COSV55114224	LOW	-	-1	-	SNV	EIF2D	HGNC	6583	YES	CCDS1465.1	-	ENST00000271764.2:c.309C>A	ENSP00000271764.2:p.Leu103%3D	-	-	1	1	-
chr1:22083111	chr1	22083111	22083111	C	TRUE	0	397	0	397	0	0	0	462	0	373	0	89	0.192640692640693	1.51665769527081e-26	1.4601614744553e-25	significant	ENSG00000090686	ENST00000308271	Transcript	missense_variant	989	340	114	G/R	Ggg/Agg	COSV57615688	MODERATE	-	-1	-	SNV	USP48	HGNC	18533	YES	CCDS30623.1	-	ENST00000308271.9:c.340C>A	ENSP00000309262.9:p.Gly114Arg	-	-	1	1	-
chr1:222765643	chr1	222765643	222765643	C	TRUE	1	81	0	81	0	0	0	99	0	73	0	26	0.262626262626263	3.54079755119866e-08	1.13305521638357e-07	significant	ENSG00000143498	ENST00000350027	Transcript	upstream_gene_variant	-	-	-	-	-	rs775859072	MODIFIER	2423	-1	-	SNV	TAF1A	HGNC	11532	YES	CCDS1531.1	1	-	-	-	-	-	-	-
chr1:228362609	chr1	228362609	228362609	C	TRUE	1	105	0	105	0	0	0	132	0	122	0	10	0.0757575757575758	0.00268226103306872	0.00453550031896699	significant	ENSG00000181873	ENST00000366711	Transcript	synonymous_variant	560	558	186	I	atC/atT	-	LOW	-	1	-	SNV	IBA57	HGNC	27302	YES	CCDS31046.1	1	ENST00000366711.3:c.558C>T	ENSP00000355672.3:p.Ile186%3D	-	-	-	-	-
chr1:228682105	chr1	228682105	228682105	C	TRUE	1	2438	0	2438	0	0	0	3611	0	3391	0	220	0.0609249515369704	3.47209771119706e-51	5.76902388937358e-50	significant	ENSG00000168159	ENST00000305943	Transcript	3_prime_UTR_variant	1655	-	-	-	-	-	MODIFIER	-	1	-	SNV	RNF187	HGNC	27146	YES	-	-	ENST00000305943.7:c.*519C>T	-	-	-	-	-	-
chr1:24087607	chr1	24087607	24087607	C	TRUE	1	302	0	302	0	0	0	379	0	354	0	25	0.0659630606860158	3.30956691693945e-07	9.5315527207856e-07	significant	ENSG00000011007	ENST00000418390	Transcript	3_prime_UTR_variant	4212	-	-	-	-	COSV69310342	MODIFIER	-	1	-	SNV	TCEB3	HGNC	11620	YES	CCDS239.2	-	ENST00000418390.2:c.*1544C>T	-	-	-	1	1	-
chr1:243328234	chr1	243328234	243328234	C	TRUE	0	236	0	236	0	0	0	346	0	323	0	23	0.0664739884393064	8.65973813618126e-06	2.11356320611882e-05	significant	ENSG00000143702	ENST00000366542	Transcript	missense_variant	3080	3028	1010	E/K	Gag/Aag	-	MODERATE	-	-1	-	SNV	CEP170	HGNC	28920	YES	CCDS44339.1	-	ENST00000366542.1:c.3028C>A	ENSP00000355500.1:p.Glu1010Lys	-	-	-	-	-
chr1:24796905	chr1	24796905	24796905	C	TRUE	1	133	0	133	0	0	0	228	0	208	0	20	0.087719298245614	0.00013939637895322	0.000292326386931024	significant	ENSG00000001461	ENST00000374399	Transcript	downstream_gene_variant	-	-	-	-	-	rs954592193	MODIFIER	1108	1	-	SNV	NIPAL3	HGNC	25233	YES	CCDS30631.1	-	-	-	-	-	-	-	-
chr1:24999145	chr1	24999145	24999145	C	TRUE	1	196	0	196	0	0	0	131	0	122	0	9	0.0687022900763359	0.000224247490609782	0.000455881957380828	significant	ENSG00000133226	ENST00000323848	Transcript	3_prime_UTR_variant	3398	-	-	-	-	-	MODIFIER	-	1	-	SNV	SRRM1	HGNC	16638	YES	CCDS255.1	-	ENST00000323848.9:c.*368C>T	-	-	-	-	-	-
chr1:26144611	chr1	26144611	26144611	C	TRUE	1	542	0	542	0	0	0	1073	0	971	0	102	0.0950605778191985	1.93795756029688e-19	1.35031881620686e-18	significant	ENSG00000162430	ENST00000361547	Transcript	3_prime_UTR_variant	4230	-	-	-	-	rs1332183882	MODIFIER	-	1	-	SNV	SEPN1	HGNC	15999	YES	CCDS41282.1	1	ENST00000361547.2:c.*2402C>T	-	-	-	-	-	-
chr1:26608877	chr1	26608877	26608877	C	TRUE	0	107	0	92	0	15	0.14018691588785	129	0	100	0	29	0.224806201550388	0.130265740490379	0.151684096743514	nonsignificant	ENSG00000158062	ENST00000374222	Transcript	synonymous_variant	1941	1476	492	G	ggG/ggA	COSV53327834	LOW	-	-1	-	SNV	UBXN11	HGNC	30600	YES	CCDS41288.1	-	ENST00000374222.1:c.1476C>A	ENSP00000363339.1:p.Gly492%3D	-	-	1	1	-
chr1:26608880	chr1	26608880	26608880	C	TRUE	0	112	0	100	0	12	0.107142857142857	134	0	109	0	25	0.186567164179104	0.106669135560253	0.127648383828336	nonsignificant	ENSG00000158062	ENST00000374222	Transcript	synonymous_variant	1938	1473	491	P	ccG/ccA	COSV53329384	LOW	-	-1	-	SNV	UBXN11	HGNC	30600	YES	CCDS41288.1	-	ENST00000374222.1:c.1473C>A	ENSP00000363339.1:p.Pro491%3D	-	-	1	1	-
chr1:26795911	chr1	26795911	26795911	C	TRUE	1	146	0	146	0	0	0	199	0	188	0	11	0.0552763819095477	0.00314929884397254	0.00523268115613899	significant	ENSG00000117682	ENST00000360009	Transcript	3_prime_UTR_variant	1371	-	-	-	-	-	MODIFIER	-	1	-	SNV	DHDDS	HGNC	20603	YES	CCDS281.1	1	ENST00000360009.2:c.*289C>T	-	-	-	-	-	-
chr1:27202850	chr1	27202850	27202850	C	TRUE	0	82	0	36	0	46	0.560975609756098	98	0	30	0	68	0.693877551020408	0.0873013339636661	0.10638695704458	nonsignificant	ENSG00000142751	ENST00000374135	Transcript	3_prime_UTR_variant	4452	-	-	-	-	-	MODIFIER	-	-1	-	SNV	GPN2	HGNC	25513	YES	CCDS289.1	-	ENST00000374135.4:c.*3318C>A	-	-	-	-	-	-
chr1:27634042	chr1	27634042	27634042	C	TRUE	1	215	0	215	0	0	0	373	0	345	0	28	0.0750670241286863	2.54009270060211e-06	6.53166694440543e-06	significant	ENSG00000142784	ENST00000361771	Transcript	3_prime_UTR_variant	3582	-	-	-	-	-	MODIFIER	-	1	-	SNV	WDTC1	HGNC	29175	YES	CCDS296.1	-	ENST00000361771.3:c.*1168C>T	-	-	-	-	-	-
chr1:27634142	chr1	27634142	27634142	C	TRUE	1	251	0	251	0	0	0	332	0	283	0	49	0.147590361445783	2.93221084899982e-13	1.40746120751992e-12	significant	ENSG00000142784	ENST00000361771	Transcript	3_prime_UTR_variant	3682	-	-	-	-	-	MODIFIER	-	1	-	SNV	WDTC1	HGNC	29175	YES	CCDS296.1	-	ENST00000361771.3:c.*1268C>T	-	-	-	-	-	-
chr1:33475353	chr1	33475353	33475353	C	TRUE	0	745	0	745	0	0	0	1123	0	1053	0	70	0.06233303650935	2.32812947345759e-16	1.31470840854076e-15	significant	ENSG00000004455	ENST00000354858	Transcript	downstream_gene_variant	-	-	-	-	-	-	MODIFIER	3292	-1	-	SNV	AK2	HGNC	362	YES	CCDS374.1	1	-	-	-	-	-	-	-
chr1:33478441	chr1	33478441	33478441	C	TRUE	0	126	0	126	0	0	0	163	0	154	0	9	0.0552147239263804	0.00571322692123291	0.00907509486938126	significant	ENSG00000004455	ENST00000354858	Transcript	downstream_gene_variant	-	-	-	-	-	-	MODIFIER	204	-1	-	SNV	AK2	HGNC	362	YES	CCDS374.1	1	-	-	-	-	-	-	-
chr1:35649840	chr1	35649840	35649840	C	TRUE	0	583	0	575	0	8	0.0137221269296741	694	3	645	0	46	0.0662824207492795	1.9235369965144e-06	5.05147709722931e-06	significant	ENSG00000116560	ENST00000357214	Transcript	3_prime_UTR_variant	2440	-	-	-	-	-	MODIFIER	-	-1	-	SNV	SFPQ	HGNC	10774	YES	CCDS388.1	1	ENST00000357214.5:c.*217C>A	-	-	-	-	-	-
chr1:35649861	chr1	35649861	35649861	C	TRUE	0	482	0	480	0	2	0.004149377593361	499	0	448	0	51	0.102204408817635	1.26866921371013e-13	6.29959885428476e-13	significant	ENSG00000116560	ENST00000357214	Transcript	3_prime_UTR_variant	2419	-	-	-	-	-	MODIFIER	-	-1	-	SNV	SFPQ	HGNC	10774	YES	CCDS388.1	1	ENST00000357214.5:c.*196C>A	-	-	-	-	-	-
chr1:35649862	chr1	35649862	35649862	C	TRUE	0	499	0	491	0	8	0.0160320641282565	525	0	471	0	54	0.102857142857143	1.56499536910028e-09	5.56442797902322e-09	significant	ENSG00000116560	ENST00000357214	Transcript	3_prime_UTR_variant	2418	-	-	-	-	COSV61759051	MODIFIER	-	-1	-	SNV	SFPQ	HGNC	10774	YES	CCDS388.1	1	ENST00000357214.5:c.*195C>A	-	-	-	1	1	-
chr1:36067769	chr1	36067769	36067769	C	TRUE	0	507	0	507	0	0	0	458	0	427	0	31	0.0676855895196507	5.33255573256092e-11	2.24747714777202e-10	significant	ENSG00000126067	ENST00000373237	Transcript	3_prime_UTR_variant	2117	-	-	-	-	-	MODIFIER	-	-1	-	SNV	PSMB2	HGNC	9539	YES	CCDS394.1	-	ENST00000373237.3:c.*1099C>A	-	-	-	-	-	-
chr1:36214035	chr1	36214035	36214035	C	TRUE	0	253	0	253	0	0	0	257	0	242	0	15	0.0583657587548638	4.97160685116672e-05	0.000109022038563656	significant	ENSG00000092853	ENST00000318121	Transcript	missense_variant	2501	2443	815	G/R	Gga/Aga	COSV52050423	MODERATE	-	-1	-	SNV	CLSPN	HGNC	19715	YES	CCDS396.1	-	ENST00000318121.3:c.2443C>A	ENSP00000312995.3:p.Gly815Arg	-	-	1	1	-
chr1:3653994	chr1	3653994	3653994	C	TRUE	0	224	0	224	0	0	0	205	0	193	0	12	0.0585365853658537	0.000119252244853486	0.000253778176239932	significant	ENSG00000078900	ENST00000378295	Transcript	downstream_gene_variant	-	-	-	-	-	-	MODIFIER	1229	1	-	SNV	TP73	HGNC	12003	YES	CCDS49.1	1	-	-	-	-	-	-	-
chr1:41477628	chr1	41477628	41477628	C	TRUE	1	1063	0	1062	0	1	0.000940733772342427	1057	0	985	0	72	0.0681173131504257	1.92478367374422e-21	1.45878341589036e-20	significant	ENSG00000171793	ENST00000372621	Transcript	3_prime_UTR_variant	2592	-	-	-	-	rs949130461	MODIFIER	-	1	-	SNV	CTPS1	HGNC	2519	YES	CCDS459.1	1	ENST00000372621.4:c.*308C>T	-	-	-	-	-	-
chr1:44070901	chr1	44070901	44070901	C	TRUE	1	318	0	318	0	0	0	520	0	462	0	58	0.111538461538462	3.19125126745611e-13	1.52333762159231e-12	significant	ENSG00000142949	ENST00000359947	Transcript	missense_variant	3516	3176	1059	S/L	tCg/tTg	rs761400999	MODERATE	-	1	-	SNV	PTPRF	HGNC	9670	YES	CCDS489.2	1	ENST00000359947.4:c.3176C>T	ENSP00000353030.4:p.Ser1059Leu	-	-	-	-	-
chr1:44445149	chr1	44445149	44445149	C	TRUE	1	280	0	280	0	0	0	322	0	285	0	37	0.114906832298137	3.81621648898282e-11	1.64860552324058e-10	significant	ENSG00000117411	ENST00000309519	Transcript	upstream_gene_variant	-	-	-	-	-	-	MODIFIER	510	1	-	SNV	B4GALT2	HGNC	925	YES	CCDS55596.1	-	-	-	-	-	-	-	-
chr1:44684030	chr1	44684030	44684030	C	TRUE	1	348	0	348	0	0	0	462	0	418	0	44	0.0952380952380952	8.04921216888026e-12	3.62214547599612e-11	significant	ENSG00000178028	ENST00000372289	Transcript	synonymous_variant	704	441	147	L	ctC/ctT	COSV59999953	LOW	-	1	-	SNV	DMAP1	HGNC	18291	YES	CCDS509.1	-	ENST00000372289.2:c.441C>T	ENSP00000361363.2:p.Leu147%3D	-	-	1	1	-
chr1:45242490	chr1	45242490	45242490	C	TRUE	1	190	0	190	0	0	0	110	0	95	0	15	0.136363636363636	1.52936904196278e-07	4.54080705242557e-07	significant	ENSG00000142937	ENST00000396651	Transcript	intron_variant	-	-	-	-	-	-	MODIFIER	-	1	-	SNV	RPS8	HGNC	10441	YES	CCDS513.1	-	ENST00000396651.3:c.211+44C>T	-	-	-	-	-	-
chr1:45242904	chr1	45242904	45242904	C	TRUE	1	214	0	214	0	0	0	96	0	87	0	9	0.09375	2.00076629320475e-05	4.63448278104264e-05	significant	ENSG00000142937	ENST00000396651	Transcript	intron_variant	-	-	-	-	-	rs754496866	MODIFIER	-	1	-	SNV	RPS8	HGNC	10441	YES	CCDS513.1	-	ENST00000396651.3:c.212-382C>T	-	-	-	-	-	-
chr1:45975349	chr1	45975349	45975349	C	TRUE	1	181	0	181	0	0	0	203	0	178	0	25	0.123152709359606	5.97543465426906e-08	1.8571135040606e-07	significant	ENSG00000132763	ENST00000401061	Transcript	3_prime_UTR_variant	1591	-	-	-	-	rs950445571	MODIFIER	-	1	-	SNV	MMACHC	HGNC	24525	YES	CCDS41324.1	1	ENST00000401061.4:c.*462C>T	-	-	-	-	-	-
chr1:47023670	chr1	47023670	47023670	C	TRUE	0	120	0	120	0	0	0	163	0	153	0	10	0.0613496932515337	0.00591556345580825	0.00931112835621834	significant	ENSG00000079277	ENST00000371946	Transcript	3_prime_UTR_variant	2139	-	-	-	-	-	MODIFIER	-	-1	-	SNV	MKNK1	HGNC	7110	YES	CCDS538.1	-	ENST00000371946.4:c.*577C>A	-	-	-	-	-	-
chr1:6646083	chr1	6646083	6646083	C	TRUE	1	192	0	191	1	0	0	183	0	164	0	19	0.103825136612022	7.65083288618851e-07	2.11192319925459e-06	significant	ENSG00000204859	ENST00000377674	Transcript	missense_variant	1195	1037	346	S/L	tCg/tTg	rs749069758	MODERATE	-	1	-	SNV	ZBTB48	HGNC	4930	YES	CCDS84.1	-	ENST00000377674.4:c.1037C>T	ENSP00000366902.4:p.Ser346Leu	-	-	-	-	-
chr1:84543148	chr1	84543148	84543148	C	TRUE	0	67	0	67	0	0	0	65	0	55	0	10	0.153846153846154	0.000573654240215091	0.00108454543445479	significant	ENSG00000271576	ENST00000605506	Transcript	non_coding_transcript_exon_variant	467	-	-	-	-	-	MODIFIER	-	-1	-	SNV	RP11-486G15.2	Clone_based_vega_gene	-	YES	-	-	ENST00000605506.1:n.467C>A	-	-	-	-	-	-
chr1:89447720	chr1	89447720	89447720	C	TRUE	0	134	0	121	0	13	0.0970149253731343	184	0	153	0	31	0.168478260869565	0.0726519502041825	0.090709949387881	nonsignificant	ENSG00000213516	ENST00000399794	Transcript	3_prime_UTR_variant	2506	-	-	-	-	-	MODIFIER	-	-1	-	SNV	RBMXL1	HGNC	25073	YES	CCDS716.1	-	ENST00000399794.2:c.*617C>A	-	-	-	-	-	-
chr10:103313056	chr10	103313056	103313056	C	TRUE	1	113	0	113	0	0	0	211	0	127	0	84	0.398104265402844	2.23376845154707e-19	1.5317269382037e-18	significant	ENSG00000166167	ENST00000370187	Transcript	3_prime_UTR_variant	2112	-	-	-	-	rs927205613	MODIFIER	-	1	-	SNV	BTRC	HGNC	1144	YES	CCDS7512.1	1	ENST00000370187.3:c.*176C>T	-	-	-	-	-	-
chr10:104661051	chr10	104661051	104661051	C	TRUE	1	66	0	66	0	0	0	152	0	141	0	11	0.0723684210526316	0.0368066115071564	0.0484032151326988	nonsignificant	ENSG00000214435	ENST00000369880	Transcript	3_prime_UTR_variant	1799	-	-	-	-	rs965296369	MODIFIER	-	1	-	SNV	AS3MT	HGNC	17452	YES	CCDS41567.1	-	ENST00000369880.3:c.*594C>T	-	-	-	-	-	-
chr10:112053863	chr10	112053863	112053863	C	TRUE	0	249	0	249	0	0	0	205	0	193	0	12	0.0585365853658537	5.99155299396742e-05	0.000130067884090147	significant	ENSG00000119953	ENST00000369603	Transcript	3_prime_UTR_variant	966	-	-	-	-	-	MODIFIER	-	-1	-	SNV	SMNDC1	HGNC	16900	YES	CCDS7565.1	-	ENST00000369603.5:c.*45C>A	-	-	-	-	-	-
chr10:15117810	chr10	15117810	15117810	C	TRUE	0	108	0	108	0	0	0	140	0	129	0	11	0.0785714285714286	0.00287335416102935	0.00482053979636769	significant	ENSG00000152463	ENST00000378217	Transcript	downstream_gene_variant	-	-	-	-	-	-	MODIFIER	1959	1	-	SNV	OLAH	HGNC	25625	YES	CCDS7106.1	-	-	-	-	-	-	-	-
chr10:15118777	chr10	15118777	15118777	C	TRUE	0	103	0	103	0	0	0	151	0	110	0	41	0.271523178807947	5.38831658221041e-11	2.2563598828287e-10	significant	ENSG00000152463	ENST00000378217	Transcript	downstream_gene_variant	-	-	-	-	-	-	MODIFIER	2926	1	-	SNV	OLAH	HGNC	25625	YES	CCDS7106.1	-	-	-	-	-	-	-	-
chr10:17271615	chr10	17271615	17271615	C	TRUE	1	4633	0	4632	0	1	0.000215842866393266	4057	0	3826	0	231	0.0569386245994577	1.34185609625154e-76	3.51322323382221e-75	significant	ENSG00000026025	ENST00000544301	Transcript	missense_variant	607	194	65	S/F	tCc/tTc	rs1402661582	MODERATE	-	1	-	SNV	VIM	HGNC	12692	YES	CCDS7120.1	1	ENST00000544301.1:c.194C>T	ENSP00000446007.1:p.Ser65Phe	-	-	-	-	-
chr10:3193446	chr10	3193446	3193446	C	TRUE	0	642	0	641	0	1	0.00155763239875389	701	0	620	0	81	0.115549215406562	1.05627472026624e-22	8.37267301201866e-22	significant	ENSG00000107959	ENST00000380989	Transcript	synonymous_variant	1770	1731	577	V	gtG/gtA	-	LOW	-	-1	-	SNV	PITRM1	HGNC	17663	YES	CCDS55699.1	-	ENST00000380989.2:c.1731C>A	ENSP00000370377.2:p.Val577%3D	-	-	-	-	-
chr10:3208444	chr10	3208444	3208444	C	TRUE	0	611	0	611	0	0	0	743	0	692	0	51	0.0686406460296097	2.45251982039385e-14	1.2688485777367e-13	significant	ENSG00000107959	ENST00000380989	Transcript	missense_variant	434	395	132	C/Y	tGc/tAc	-	MODERATE	-	-1	-	SNV	PITRM1	HGNC	17663	YES	CCDS55699.1	-	ENST00000380989.2:c.395C>A	ENSP00000370377.2:p.Cys132Tyr	-	-	-	-	-
chr10:5499096	chr10	5499096	5499096	C	TRUE	1	128	0	128	0	0	0	181	0	159	0	22	0.121546961325967	5.24204298532361e-06	1.31278989545496e-05	significant	ENSG00000173848	ENST00000355029	Transcript	3_prime_UTR_variant	2072	-	-	-	-	COSV61792760	MODIFIER	-	1	-	SNV	NET1	HGNC	14592	YES	CCDS41483.1	-	ENST00000355029.4:c.*139C>T	-	-	-	1	1	-
chr10:64968213	chr10	64968213	64968213	C	TRUE	0	94	0	70	0	24	0.25531914893617	147	0	102	0	45	0.306122448979592	0.46558661188808	0.468842462320863	nonsignificant	ENSG00000171988	ENST00000399262	Transcript	synonymous_variant	3435	3216	1072	R	cgG/cgA	COSV59516318	LOW	-	-1	-	SNV	JMJD1C	HGNC	12313	YES	CCDS41532.1	1	ENST00000399262.2:c.3216C>A	ENSP00000382204.2:p.Arg1072%3D	-	-	1	1	-
chr10:71129091	chr10	71129091	71129091	C	TRUE	1	686	0	686	0	0	0	1055	0	977	0	78	0.0739336492890995	3.85475910554255e-18	2.50414426104419e-17	significant	ENSG00000156515	ENST00000404387	Transcript	splice_region_variant,synonymous_variant	702	702	234	I	atC/atT	rs760908739	LOW	-	1	-	SNV	HK1	HGNC	4922	YES	CCDS7289.1	1	ENST00000404387.2:c.702C>T	ENSP00000384774.2:p.Ile234%3D	-	uncertain_significance	-	1	-
chr10:72187405	chr10	72187405	72187405	C	TRUE	1	166	0	166	0	0	0	290	0	248	0	42	0.144827586206897	2.42793387369362e-09	8.4928537120295e-09	significant	ENSG00000148730	ENST00000373218	Transcript	3_prime_UTR_variant	6288	-	-	-	-	-	MODIFIER	-	1	-	SNV	EIF4EBP2	HGNC	3289	YES	CCDS7303.1	-	ENST00000373218.4:c.*5902C>T	-	-	-	-	-	-
chr10:73059131	chr10	73059131	73059131	C	TRUE	1	162	0	162	0	0	0	379	0	347	0	32	0.0844327176781003	1.08516079173881e-05	2.60438590017314e-05	significant	ENSG00000107731	ENST00000335350	Transcript	3_prime_UTR_variant	3351	-	-	-	-	-	MODIFIER	-	1	-	SNV	UNC5B	HGNC	12568	YES	CCDS7309.1	-	ENST00000335350.6:c.*97C>T	-	-	-	-	-	-
chr10:73610964	chr10	73610964	73610964	C	TRUE	0	1287	0	983	0	304	0.236208236208236	1524	0	1022	0	502	0.329396325459318	5.08590054778753e-08	1.59789748119579e-07	significant	ENSG00000197746	ENST00000394936	Transcript	synonymous_variant	163	15	5	L	ttG/ttA	-	LOW	-	-1	-	SNV	PSAP	HGNC	9498	YES	CCDS7311.1	1	ENST00000394936.3:c.15C>A	ENSP00000378394.3:p.Leu5%3D	-	-	-	-	-
chr10:79793621	chr10	79793621	79793621	C	TRUE	1	904	0	896	1	7	0.00774336283185841	1173	0	1055	0	118	0.100596760443308	2.30099488077746e-22	1.8073268881743e-21	significant	ENSG00000138326	ENST00000440692	Transcript	5_prime_UTR_variant	104	-	-	-	-	rs777125793	MODIFIER	-	1	-	SNV	RPS24	HGNC	10411	YES	CCDS44443.1	1	ENST00000440692.1:c.-39C>T	-	-	-	-	-	-
chr10:81074897	chr10	81074897	81074897	C	TRUE	1	104	0	104	0	0	0	142	0	128	0	14	0.0985915492957746	0.000420471302872989	0.000823780511751161	significant	ENSG00000108175	ENST00000334512	Transcript	3_prime_UTR_variant	6167	-	-	-	-	-	MODIFIER	-	1	-	SNV	ZMIZ1	HGNC	16493	YES	CCDS7357.1	1	ENST00000334512.5:c.*2391C>T	-	-	-	-	-	-
chr10:81273169	chr10	81273169	81273169	C	TRUE	1	131	0	48	0	83	0.633587786259542	245	0	70	0	175	0.714285714285714	0.129342221413006	0.150811982862128	nonsignificant	ENSG00000253626	ENST00000520547	Transcript	3_prime_UTR_variant	813	-	-	-	-	rs932538006	MODIFIER	-	1	-	SNV	EIF5AL1	HGNC	17419	YES	CCDS53546.1	-	ENST00000520547.2:c.*299C>T	-	-	-	-	-	-
chr10:88684104	chr10	88684104	88684104	C	TRUE	1	91	0	91	0	0	0	99	0	94	0	5	0.0505050505050505	0.0603166238499879	0.0767504609814279	nonsignificant	ENSG00000107779	ENST00000372037	Transcript	3_prime_UTR_variant	2764	-	-	-	-	rs1304679508	MODIFIER	-	1	-	SNV	BMPR1A	HGNC	1076	YES	CCDS7378.1	1	ENST00000372037.3:c.*628C>T	-	-	-	-	-	-
chr10:94111709	chr10	94111709	94111709	C	TRUE	1	156	0	122	11	23	0.147435897435897	177	0	132	5	40	0.225988700564972	0.120279511643464	0.141969259644744	nonsignificant	ENSG00000198060	ENST00000358935	Transcript	3_prime_UTR_variant	1914	-	-	-	-	-	MODIFIER	-	1	-	SNV	MARCH5	HGNC	26025	YES	CCDS7420.1	-	ENST00000358935.2:c.*745C>T	-	-	-	-	-	-
chr11:114270928	chr11	114270928	114270928	C	TRUE	0	104	0	104	0	0	0	117	0	96	0	21	0.179487179487179	6.66304630240672e-07	1.86306537387683e-06	significant	ENSG00000180425	ENST00000325636	Transcript	synonymous_variant	212	126	42	L	ctG/ctA	-	LOW	-	-1	-	SNV	C11orf71	HGNC	25937	YES	CCDS8369.2	-	ENST00000325636.4:c.126C>A	ENSP00000325508.4:p.Leu42%3D	-	-	-	-	-
chr11:114320784	chr11	114320784	114320784	C	TRUE	1	376	0	376	0	0	0	709	0	667	0	42	0.0592383638928068	1.4822093143526e-08	4.88789636488796e-08	significant	ENSG00000076043	ENST00000265881	Transcript	3_prime_UTR_variant	944	-	-	-	-	-	MODIFIER	-	1	-	SNV	REXO2	HGNC	17851	YES	CCDS8371.1	-	ENST00000265881.5:c.*87C>T	-	-	-	-	-	-
chr11:117076026	chr11	117076026	117076026	C	TRUE	0	114	0	114	0	0	0	160	0	137	0	23	0.14375	2.40728111446365e-06	6.22721821226526e-06	significant	ENSG00000160613	ENST00000320934	Transcript	3_prime_UTR_variant	3676	-	-	-	-	-	MODIFIER	-	-1	-	SNV	PCSK7	HGNC	8748	YES	CCDS8382.1	-	ENST00000320934.3:c.*687C>A	-	-	-	-	-	-
chr11:118619849	chr11	118619849	118619849	C	TRUE	0	177	0	177	0	0	0	268	0	228	0	40	0.149253731343284	5.28338266642103e-10	1.94248622288841e-09	significant	ENSG00000110367	ENST00000264018	Transcript	downstream_gene_variant	-	-	-	-	-	-	MODIFIER	185	-1	-	SNV	DDX6	HGNC	2747	YES	CCDS44751.1	1	-	-	-	-	-	-	-
chr11:118915300	chr11	118915300	118915300	C	TRUE	0	468	0	468	0	0	0	390	0	251	0	139	0.356410256410256	2.04335990924997e-55	3.83796295998256e-54	significant	ENSG00000149428	ENST00000404233	Transcript	3_prime_UTR_variant	4130	-	-	-	-	-	MODIFIER	-	-1	-	SNV	HYOU1	HGNC	16931	YES	CCDS8408.1	-	ENST00000404233.3:c.*1005C>A	-	-	-	-	-	-
chr11:121178276	chr11	121178276	121178276	C	TRUE	1	211	0	209	0	2	0.00947867298578199	199	0	185	0	14	0.0703517587939698	0.00151926018243247	0.00265716760652156	significant	ENSG00000109929	ENST00000264027	Transcript	3_prime_UTR_variant	1329	-	-	-	-	-	MODIFIER	-	1	-	SNV	SC5D	HGNC	10547	YES	CCDS8435.1	1	ENST00000264027.4:c.*55C>T	-	-	-	-	-	-
chr11:1297916	chr11	1297916	1297916	C	TRUE	0	102	0	102	0	0	0	138	0	130	0	8	0.0579710144927536	0.02234089248843	0.030736514506375	nonsignificant	ENSG00000078902	ENST00000317204	Transcript	3_prime_UTR_variant	1302	-	-	-	-	-	MODIFIER	-	-1	-	SNV	TOLLIP	HGNC	16476	YES	CCDS7723.1	-	ENST00000317204.6:c.*353C>A	-	-	-	-	-	-
chr11:130014191	chr11	130014191	130014191	C	TRUE	1	1490	1	1489	0	0	0	2062	0	1911	0	151	0.0732298739088264	2.83885394946219e-37	3.95608034247634e-36	significant	ENSG00000084234	ENST00000263574	Transcript	3_prime_UTR_variant	3212	-	-	-	-	-	MODIFIER	-	1	-	SNV	APLP2	HGNC	598	YES	CCDS8486.1	-	ENST00000263574.5:c.*848C>T	-	-	-	-	-	-
chr11:130014487	chr11	130014487	130014487	C	TRUE	1	328	0	327	0	1	0.00304878048780488	510	0	468	0	42	0.0823529411764706	1.54668540223453e-08	5.06187949822211e-08	significant	ENSG00000084234	ENST00000263574	Transcript	3_prime_UTR_variant	3508	-	-	-	-	rs14436	MODIFIER	-	1	-	SNV	APLP2	HGNC	598	YES	CCDS8486.1	-	ENST00000263574.5:c.*1144C>T	-	-	-	-	-	-
chr11:134021516	chr11	134021516	134021516	C	TRUE	1	239	0	239	0	0	0	421	0	386	0	35	0.0831353919239905	1.52723638789545e-07	4.54080705242557e-07	significant	ENSG00000166086	ENST00000299106	Transcript	3_prime_UTR_variant	3532	-	-	-	-	rs1466448171	MODIFIER	-	1	-	SNV	JAM3	HGNC	15532	YES	CCDS8494.2	1	ENST00000299106.4:c.*2440C>T	-	-	-	-	-	-
chr11:134245201	chr11	134245201	134245201	C	TRUE	1	262	0	262	0	0	0	351	0	324	0	27	0.0769230769230769	2.24681908660751e-07	6.60289690758126e-07	significant	ENSG00000149328	ENST00000535456	Transcript	3_prime_UTR_variant	2348	-	-	-	-	rs973941646	MODIFIER	-	1	-	SNV	GLB1L2	HGNC	25129	YES	CCDS31724.1	-	ENST00000535456.2:c.*249C>T	-	-	-	-	-	-
chr11:18505518	chr11	18505518	18505518	C	TRUE	0	582	0	582	0	0	0	775	0	725	0	50	0.0645161290322581	4.66796341107325e-13	2.20389092194934e-12	significant	ENSG00000074319	ENST00000251968	Transcript	missense_variant	1158	742	248	G/S	Ggt/Agt	COSV52652099	MODERATE	-	-1	-	SNV	TSG101	HGNC	15971	YES	CCDS7842.1	-	ENST00000251968.3:c.742C>A	ENSP00000251968.3:p.Gly248Ser	-	-	1	1	-
chr11:31452720	chr11	31452720	31452720	C	TRUE	1	122	0	122	0	0	0	158	0	149	0	9	0.0569620253164557	0.00571394862146228	0.00907509486938126	significant	ENSG00000170946	ENST00000465995	Transcript	3_prime_UTR_variant	1328	-	-	-	-	rs1280439863	MODIFIER	-	1	-	SNV	DNAJC24	HGNC	26979	YES	CCDS7873.2	-	ENST00000465995.1:c.*772C>T	-	-	-	-	-	-
chr11:490601	chr11	490601	490601	C	TRUE	1	172	0	172	0	0	0	212	0	180	0	32	0.150943396226415	3.16743373526334e-09	1.09466509890701e-08	significant	ENSG00000174915	ENST00000308020	Transcript	3_prime_UTR_variant	1659	-	-	-	-	rs1328890264	MODIFIER	-	1	-	SNV	PTDSS2	HGNC	15463	YES	CCDS7696.1	-	ENST00000308020.5:c.*19C>T	-	-	-	-	-	-
chr11:62160697	chr11	62160697	62160697	C	TRUE	1	174	0	173	0	1	0.00574712643678161	224	0	208	0	16	0.0714285714285714	0.000803896298251465	0.00145611404966303	significant	ENSG00000162174	ENST00000415229	Transcript	3_prime_UTR_variant	2083	-	-	-	-	-	MODIFIER	-	1	-	SNV	ASRGL1	HGNC	16448	YES	CCDS8019.1	-	ENST00000415229.2:c.*941C>T	-	-	-	-	-	-
chr11:64895076	chr11	64895076	64895076	C	TRUE	0	123	0	123	0	0	0	125	0	106	0	19	0.152	1.83287215404662e-06	4.84281816849015e-06	significant	ENSG00000162298	ENST00000377190	Transcript	3_prime_UTR_variant	2727	-	-	-	-	-	MODIFIER	-	-1	-	SNV	SYVN1	HGNC	20738	YES	CCDS31605.1	-	ENST00000377190.3:c.*778C>A	-	-	-	-	-	-
chr11:64899051	chr11	64899051	64899051	C	TRUE	0	132	0	129	0	3	0.0227272727272727	118	0	106	0	12	0.101694915254237	0.0138753386154102	0.0203191399384991	nonsignificant	ENSG00000162298	ENST00000377190	Transcript	missense_variant	643	548	183	R/K	aGg/aAg	-	MODERATE	-	-1	-	SNV	SYVN1	HGNC	20738	YES	CCDS31605.1	-	ENST00000377190.3:c.548C>A	ENSP00000366395.3:p.Arg183Lys	-	-	-	-	-
chr11:65488215	chr11	65488215	65488215	C	TRUE	0	379	0	379	0	0	0	371	0	349	0	22	0.0592991913746631	1.36190766069038e-07	4.08572298207113e-07	significant	ENSG00000172922	ENST00000308418	Transcript	synonymous_variant	204	15	5	E	gaG/gaA	-	LOW	-	-1	-	SNV	RNASEH2C	HGNC	24116	YES	CCDS8111.1	1	ENST00000308418.4:c.15C>A	ENSP00000308193.4:p.Glu5%3D	-	-	-	-	-
chr11:66617097	chr11	66617097	66617097	C	TRUE	0	89	0	89	0	0	0	78	0	68	0	10	0.128205128205128	0.00035620310341616	0.000704255106067648	significant	ENSG00000173599	ENST00000393960	Transcript	missense_variant	3414	3132	1044	M/I	atG/atA	-	MODERATE	-	-1	-	SNV	PC	HGNC	8636	YES	CCDS8152.1	1	ENST00000393960.1:c.3132C>A	ENSP00000377532.1:p.Met1044Ile	-	-	-	-	-
chr11:67165738	chr11	67165738	67165738	C	TRUE	0	514	0	514	0	0	0	675	0	561	0	114	0.168888888888889	1.67486049833708e-30	1.87932398774447e-29	significant	ENSG00000172613	ENST00000307980	Transcript	3_prime_UTR_variant	1977	-	-	-	-	-	MODIFIER	-	1	-	SNV	RAD9A	HGNC	9827	YES	CCDS8159.1	-	ENST00000307980.2:c.*708G>T	-	-	-	-	-	-
chr11:67257873	chr11	67257873	67257873	C	TRUE	1	711	0	711	0	0	0	990	0	918	0	72	0.0727272727272727	5.73772485300752e-18	3.59231469057862e-17	significant	ENSG00000110711	ENST00000279146	Transcript	synonymous_variant	850	732	244	V	gtC/gtT	rs770634613,COSV54161648	LOW	-	1	-	SNV	AIP	HGNC	358	YES	CCDS8168.1	1	ENST00000279146.3:c.732C>T	ENSP00000279146.3:p.Val244%3D	-	-	0,1	0,1	-
chr11:73964767	chr11	73964767	73964767	C	TRUE	1	452	0	452	0	0	0	495	0	424	0	71	0.143434343434343	8.11388306951672e-22	6.31567114600221e-21	significant	ENSG00000214517	ENST00000328257	Transcript	3_prime_UTR_variant	1696	-	-	-	-	-	MODIFIER	-	1	-	SNV	PPME1	HGNC	30178	YES	CCDS44678.1	-	ENST00000328257.8:c.*212C>T	-	-	-	-	-	-
chr11:78239978	chr11	78239978	78239978	C	TRUE	0	153	0	153	0	0	0	190	0	179	0	11	0.0578947368421053	0.00143243464762134	0.0025154949909448	significant	ENSG00000137513	ENST00000281038	Transcript	stop_retained_variant	975	599	200	*	tGa/tAa	-	LOW	-	-1	-	SNV	NARS2	HGNC	26274	YES	CCDS8261.1	1	ENST00000281038.5:c.599C>A	ENSP00000281038.5:p.Ter200%3D	-	-	-	-	-
chr11:791043	chr11	791043	791043	C	TRUE	0	159	0	159	0	0	0	185	0	167	0	18	0.0972972972972973	1.00095342481235e-05	2.42247551551225e-05	significant	ENSG00000177542	ENST00000320230	Transcript	3_prime_UTR_variant	2326	-	-	-	-	-	MODIFIER	-	-1	-	SNV	SLC25A22	HGNC	19954	YES	CCDS7715.1	1	ENST00000320230.5:c.*872C>A	-	-	-	-	-	-
chr11:8008978	chr11	8008978	8008978	C	TRUE	1	1731	0	1731	0	0	0	1823	1	1646	0	176	0.0965441579813494	1.19674725741907e-53	2.06797926082015e-52	significant	ENSG00000175390	ENST00000533626	Transcript	missense_variant	705	79	27	P/S	Cca/Tca	rs772436208	MODERATE	-	1	-	SNV	EIF3F	HGNC	3275	YES	CCDS7785.1	1	ENST00000533626.1:c.79C>T	ENSP00000431800.1:p.Pro27Ser	-	-	-	-	-
chr11:82868940	chr11	82868940	82868940	C	TRUE	1	106	0	106	0	0	0	119	0	112	0	7	0.0588235294117647	0.01525006763796	0.0219967586631009	nonsignificant	ENSG00000165494	ENST00000298281	Transcript	intron_variant	-	-	-	-	-	-	MODIFIER	-	1	-	SNV	PCF11	HGNC	30097	YES	CCDS44689.1	-	ENST00000298281.4:c.192+267C>T	-	-	-	-	-	-
chr11:866579	chr11	866579	866579	C	TRUE	1	92	0	92	0	0	0	167	0	153	0	14	0.0838323353293413	0.0026994484090646	0.00455531919029652	significant	ENSG00000214063	ENST00000397404	Transcript	synonymous_variant	925	666	222	F	ttC/ttT	rs749402891,COSV60258223	LOW	-	1	-	SNV	TSPAN4	HGNC	11859	YES	CCDS7721.1	-	ENST00000397404.1:c.666C>T	ENSP00000380553.1:p.Phe222%3D	-	-	0,1	0,1	-
chr11:899381	chr11	899381	899381	C	TRUE	0	528	0	528	0	0	0	628	0	592	0	36	0.0573248407643312	1.93350232443304e-10	7.66305508399148e-10	significant	ENSG00000177830	ENST00000454838	Transcript	synonymous_variant	749	642	214	L	ttG/ttA	-	LOW	-	-1	-	SNV	CHID1	HGNC	28474	YES	CCDS44511.1	-	ENST00000454838.2:c.642C>A	ENSP00000398722.2:p.Leu214%3D	-	-	-	-	-
chr11:9160552	chr11	9160552	9160552	C	TRUE	0	100	0	100	0	0	0	158	0	144	0	14	0.0886075949367089	0.00113186807894809	0.00200807807024877	significant	ENSG00000184014	ENST00000328194	Transcript	3_prime_UTR_variant	4851	-	-	-	-	-	MODIFIER	-	-1	-	SNV	DENND5A	HGNC	19344	YES	CCDS31423.1	1	ENST00000328194.3:c.*666C>A	-	-	-	-	-	-
chr11:95591744	chr11	95591744	95591744	C	TRUE	0	157	0	157	0	0	0	204	0	166	0	38	0.186274509803922	1.15685214077823e-10	4.71471815864334e-10	significant	ENSG00000087053	ENST00000346299	Transcript	missense_variant	862	521	174	C/Y	tGc/tAc	-	MODERATE	-	-1	-	SNV	MTMR2	HGNC	7450	YES	CCDS8305.1	1	ENST00000346299.5:c.521C>A	ENSP00000345752.5:p.Cys174Tyr	-	-	-	-	-
chr11:9610585	chr11	9610585	9610585	C	TRUE	1	63	0	60	0	3	0.0476190476190476	134	0	111	0	23	0.171641791044776	0.0221942317940208	0.0306322943610767	nonsignificant	ENSG00000166483	ENST00000450114	Transcript	3_prime_UTR_variant	2630	-	-	-	-	COSV55198632	MODIFIER	-	1	-	SNV	WEE1	HGNC	12761	YES	CCDS7800.1	-	ENST00000450114.2:c.*436C>T	-	-	-	1	1	-
chr12:109040775	chr12	109040775	109040775	C	TRUE	0	147	0	147	0	0	0	152	0	142	0	10	0.0657894736842105	0.0016943162309573	0.00293953659346809	significant	ENSG00000110880	ENST00000261401	Transcript	3_prime_UTR_variant	2002	-	-	-	-	-	MODIFIER	-	-1	-	SNV	CORO1C	HGNC	2254	YES	CCDS9120.1	-	ENST00000261401.3:c.*404C>A	-	-	-	-	-	-
chr12:110293559	chr12	110293559	110293559	C	TRUE	0	231	0	231	0	0	0	300	0	284	0	16	0.0533333333333333	0.000118320123966845	0.000252416264462602	significant	ENSG00000139433	ENST00000318348	Transcript	missense_variant	426	312	104	M/I	atG/atA	-	MODERATE	-	-1	-	SNV	GLTP	HGNC	24867	YES	CCDS9136.1	-	ENST00000318348.4:c.312C>A	ENSP00000315263.3:p.Met104Ile	-	-	-	-	-
chr12:113629317	chr12	113629317	113629317	C	TRUE	1	384	0	384	0	0	0	380	0	310	0	70	0.184210526315789	1.73426495879118e-23	1.41358955131658e-22	significant	ENSG00000139405	ENST00000548278	Transcript	missense_variant	1197	505	169	P/S	Ccc/Tcc	-	MODERATE	-	1	-	SNV	RITA1	HGNC	25925	YES	CCDS9166.1	-	ENST00000548278.1:c.505C>T	ENSP00000449841.1:p.Pro169Ser	-	-	-	-	-
chr12:113827944	chr12	113827944	113827944	C	TRUE	1	103	0	103	0	0	0	209	0	193	0	16	0.076555023923445	0.00186979615311503	0.00322455863531215	significant	ENSG00000151176	ENST00000280800	Transcript	downstream_gene_variant	-	-	-	-	-	rs923809625	MODIFIER	741	1	-	SNV	PLBD2	HGNC	27283	YES	CCDS9168.1	-	-	-	-	-	-	-	-
chr12:118683987	chr12	118683987	118683987	C	TRUE	1	1979	0	1353	0	626	0.316321374431531	1397	0	788	0	609	0.435934144595562	1.4115672373032e-12	6.52189354561476e-12	significant	ENSG00000135090	ENST00000392533	Transcript	intron_variant	-	-	-	-	-	rs939502635	MODIFIER	-	-1	-	SNV	TAOK3	HGNC	18133	YES	CCDS9188.1	-	ENST00000392533.3:c.121-1217G>A	-	-	-	-	-	-
chr12:118684500	chr12	118684500	118684500	C	TRUE	1	566	0	566	0	0	0	529	0	423	0	106	0.200378071833648	7.64156190351653e-37	1.04798563248227e-35	significant	ENSG00000135090	ENST00000392533	Transcript	intron_variant	-	-	-	-	-	rs1380600427	MODIFIER	-	-1	-	SNV	TAOK3	HGNC	18133	YES	CCDS9188.1	-	ENST00000392533.3:c.121-1730G>A	-	-	-	-	-	-
chr12:120638686	chr12	120638686	120638686	C	TRUE	0	1042	0	1042	0	0	0	1405	0	1261	0	144	0.102491103202847	9.34077199659741e-37	1.26100421954065e-35	significant	ENSG00000089157	ENST00000551150	Transcript	5_prime_UTR_variant	217	-	-	-	-	-	MODIFIER	-	-1	-	SNV	RPLP0	HGNC	10371	YES	CCDS9193.1	-	ENST00000551150.1:c.-100C>A	-	-	-	-	-	-
chr12:121001213	chr12	121001213	121001213	C	TRUE	1	1011	0	1011	0	0	0	1300	0	1232	0	68	0.0523076923076923	4.96532466057169e-18	3.15444154906907e-17	significant	ENSG00000022840	ENST00000325954	Transcript	missense_variant	1779	1318	440	P/S	Cct/Tct	-	MODERATE	-	1	-	SNV	RNF10	HGNC	10055	YES	CCDS9201.1	-	ENST00000325954.4:c.1318C>T	ENSP00000322242.4:p.Pro440Ser	-	-	-	-	-
chr12:122260686	chr12	122260686	122260686	C	TRUE	1	146	0	146	0	0	0	129	0	115	0	14	0.108527131782946	1.68296601812652e-05	3.95131152081878e-05	significant	ENSG00000139718	ENST00000267197	Transcript	missense_variant	4078	4072	1358	P/S	Ccg/Tcg	rs1003786290	MODERATE	-	1	-	SNV	SETD1B	HGNC	29187	YES	CCDS53838.1	1	ENST00000267197.5:c.4072C>T	ENSP00000267197.5:p.Pro1358Ser	-	-	-	-	-
chr12:125512160	chr12	125512160	125512160	C	TRUE	1	90	0	90	0	0	0	186	0	161	0	25	0.134408602150538	5.66018072762954e-05	0.000123183782082416	significant	ENSG00000184992	ENST00000341446	Transcript	3_prime_UTR_variant	3031	-	-	-	-	-	MODIFIER	-	1	-	SNV	BRI3BP	HGNC	14251	YES	CCDS9262.1	-	ENST00000341446.8:c.*2184C>T	-	-	-	-	-	-
chr12:132539728	chr12	132539728	132539728	C	TRUE	1	139	0	139	0	0	0	129	0	120	0	9	0.0697674418604651	0.00119428387525376	0.00210583932289643	significant	ENSG00000183495	ENST00000389561	Transcript	missense_variant	7968	7859	2620	S/L	tCg/tTg	rs1381049267,COSV57774212	MODERATE	-	1	-	SNV	EP400	HGNC	11958	YES	CCDS31929.2	-	ENST00000389561.2:c.7859C>T	ENSP00000374212.2:p.Ser2620Leu	-	-	0,1	0,1	-
chr12:22208520	chr12	22208520	22208520	C	TRUE	1	504	0	504	0	0	0	677	0	623	0	54	0.0797636632200886	3.79854371089075e-14	1.95353676560096e-13	significant	ENSG00000111726	ENST00000229329	Transcript	stop_gained	665	535	179	R/*	Cga/Tga	rs978646578,COSV57556693	HIGH	-	1	-	SNV	CMAS	HGNC	18290	YES	CCDS8696.1	-	ENST00000229329.2:c.535C>T	ENSP00000229329.2:p.Arg179Ter	-	-	0,1	0,1	-
chr12:32866200	chr12	32866200	32866200	C	TRUE	1	546	0	546	0	0	0	697	0	661	0	36	0.0516499282639885	6.85996276996473e-10	2.50084718702512e-09	significant	ENSG00000087470	ENST00000549701	Transcript	missense_variant	588	514	172	R/W	Cgg/Tgg	rs1308058855	MODERATE	-	1	-	SNV	DNM1L	HGNC	2973	YES	CCDS8729.1	1	ENST00000549701.1:c.514C>T	ENSP00000450399.1:p.Arg172Trp	-	-	-	-	-
chr12:48362198	chr12	48362198	48362198	C	TRUE	1	2599	0	2599	0	0	0	3059	0	2718	0	341	0.11147433801896	9.01051063996166e-96	2.78038614033103e-94	significant	ENSG00000134291	ENST00000429772	Transcript	3_prime_UTR_variant	1052	-	-	-	-	-	MODIFIER	-	1	-	SNV	TMEM106C	HGNC	28775	YES	CCDS8758.1	-	ENST00000429772.2:c.*186C>T	-	-	-	-	-	-
chr12:50157795	chr12	50157795	50157795	C	TRUE	1	3494	4	3485	0	5	0.00143102461362335	3979	8	3518	0	453	0.113847700427243	1.87106749924129e-120	7.34819236065671e-119	significant	ENSG00000139644	ENST00000423828	Transcript	3_prime_UTR_variant	2332	-	-	-	-	rs1245652579	MODIFIER	-	1	-	SNV	TMBIM6	HGNC	11723	YES	CCDS44875.1	-	ENST00000423828.1:c.*1116C>T	-	-	-	-	-	-
chr12:51325228	chr12	51325228	51325228	C	TRUE	1	76	0	76	0	0	0	185	0	174	0	11	0.0594594594594595	0.0369432272851299	0.0485090400826021	nonsignificant	ENSG00000185432	ENST00000548553	Transcript	3_prime_UTR_variant	3011	-	-	-	-	rs927568106	MODIFIER	-	1	-	SNV	METTL7A	HGNC	24550	YES	CCDS8804.1	-	ENST00000548553.1:c.*1295C>T	-	-	-	-	-	-
chr12:51470325	chr12	51470325	51470325	C	TRUE	0	104	0	104	0	0	0	117	0	106	0	11	0.094017094017094	0.00091279598818305	0.00163621521533227	significant	ENSG00000110925	ENST00000228515	Transcript	stop_gained	318	20	7	W/*	tGg/tAg	-	HIGH	-	-1	-	SNV	CSRNP2	HGNC	16006	YES	CCDS8807.1	-	ENST00000228515.1:c.20C>A	ENSP00000228515.1:p.Trp7Ter	-	-	-	-	-
chr12:52388414	chr12	52388414	52388414	C	TRUE	1	184	0	184	0	0	0	235	0	210	0	25	0.106382978723404	5.87281533604686e-07	1.65820668311911e-06	significant	ENSG00000135503	ENST00000541224	Transcript	downstream_gene_variant	-	-	-	-	-	rs1245284637	MODIFIER	413	1	-	SNV	ACVR1B	HGNC	172	YES	CCDS44894.2	-	-	-	-	-	-	-	-
chr12:54625205	chr12	54625205	54625205	C	TRUE	0	284	0	284	0	0	0	611	0	293	0	318	0.520458265139116	8.16393501817071e-70	2.015325673057e-68	significant	ENSG00000094916	ENST00000209875	Transcript	3_prime_UTR_variant	11047	-	-	-	-	-	MODIFIER	-	-1	-	SNV	CBX5	HGNC	1555	YES	CCDS8875.1	-	ENST00000209875.4:c.*10334C>A	-	-	-	-	-	-
chr12:56567575	chr12	56567575	56567575	C	TRUE	0	530	0	530	0	0	0	577	0	515	0	62	0.107452339688042	7.01292512378644e-19	4.69702892011743e-18	significant	ENSG00000139613	ENST00000267064	Transcript	missense_variant	1642	1555	519	G/R	Gga/Aga	CM145514,COSV57217241	MODERATE	-	-1	-	SNV	SMARCC2	HGNC	11105	YES	CCDS8907.1	1	ENST00000267064.4:c.1555C>A	ENSP00000267064.4:p.Gly519Arg	-	-	0,1	1,1	-
chr12:57124460	chr12	57124460	57124460	C	TRUE	0	123	0	123	0	0	0	120	0	107	0	13	0.108333333333333	7.33997202350523e-05	0.000157363171918325	significant	ENSG00000198056	ENST00000338193	Transcript	downstream_gene_variant	-	-	-	-	-	-	MODIFIER	946	-1	-	SNV	PRIM1	HGNC	9369	YES	CCDS44926.1	1	-	-	-	-	-	-	-
chr12:57625301	chr12	57625301	57625301	C	TRUE	1	2398	0	2397	0	1	0.000417014178482068	3971	0	3743	0	228	0.0574162679425837	2.34027380207721e-46	3.61070815177627e-45	significant	ENSG00000182199	ENST00000328923	Transcript	missense_variant	721	269	90	S/F	tCc/tTc	COSV61074219	MODERATE	-	1	-	SNV	SHMT2	HGNC	10852	YES	CCDS8934.1	1	ENST00000328923.3:c.269C>T	ENSP00000333667.3:p.Ser90Phe	-	-	1	1	-
chr12:6646400	chr12	6646400	6646400	C	TRUE	1	108	0	108	0	0	0	65	0	60	0	5	0.0769230769230769	0.00678030324979277	0.0105552828969747	nonsignificant	ENSG00000111640	ENST00000229239	Transcript	intron_variant	-	-	-	-	-	rs779065074	MODIFIER	-	1	-	SNV	GAPDH	HGNC	4141	YES	CCDS8549.1	-	ENST00000229239.5:c.443+18C>T	-	-	-	-	-	-
chr12:6646887	chr12	6646887	6646887	C	TRUE	1	19035	1	19029	1	4	0.000210139217231416	17092	0	16207	0	885	0.0517786098759654	2.14707946330944e-284	1.85507665629936e-282	significant	ENSG00000111640	ENST00000229239	Transcript	synonymous_variant	1329	663	221	I	atC/atT	-	LOW	-	1	-	SNV	GAPDH	HGNC	4141	YES	CCDS8549.1	-	ENST00000229239.5:c.663C>T	ENSP00000229239.5:p.Ile221%3D	-	-	-	-	-
chr12:67699870	chr12	67699870	67699870	C	TRUE	1	836	1	835	0	0	0	1000	0	895	0	105	0.105	2.81451133605113e-29	3.00214542512121e-28	significant	ENSG00000111530	ENST00000545606	Transcript	stop_gained	2859	2422	808	R/*	Cga/Tga	COSV101607321	HIGH	-	1	-	SNV	CAND1	HGNC	30688	YES	CCDS8977.1	-	ENST00000545606.1:c.2422C>T	ENSP00000442318.1:p.Arg808Ter	-	-	1	1	-
chr12:69160078	chr12	69160078	69160078	C	TRUE	1	80	0	80	0	0	0	64	0	52	0	12	0.1875	3.16950114388147e-05	7.14999735852113e-05	significant	ENSG00000175782	ENST00000398004	Transcript	3_prime_UTR_variant	2622	-	-	-	-	-	MODIFIER	-	1	-	SNV	SLC35E3	HGNC	20864	YES	CCDS41808.1	-	ENST00000398004.2:c.*1408C>T	-	-	-	-	-	-
chr12:76448818	chr12	76448818	76448818	C	TRUE	0	5178	3	5175	0	0	0	6896	0	5926	0	970	0.140661252900232	3.66362065435475e-250	2.8776074957841e-248	significant	ENSG00000187109	ENST00000261182	Transcript	stop_retained_variant	1098	611	204	*	tGa/tAa	-	LOW	-	-1	-	SNV	NAP1L1	HGNC	7637	YES	CCDS9013.1	-	ENST00000261182.8:c.611C>A	ENSP00000261182.8:p.Ter204%3D	-	-	-	-	-
chr12:93895190	chr12	93895190	93895190	C	TRUE	1	278	0	278	0	0	0	256	0	238	0	18	0.0703125	1.29630598282327e-06	3.48912264535609e-06	significant	ENSG00000198015	ENST00000549982	Transcript	3_prime_UTR_variant	783	-	-	-	-	rs1308087917	MODIFIER	-	1	-	SNV	MRPL42	HGNC	14493	YES	CCDS9045.1	-	ENST00000549982.1:c.*193C>T	-	-	-	-	-	-
chr12:9451109	chr12	9451109	9451109	C	TRUE	1	132	0	57	0	75	0.568181818181818	135	0	49	0	86	0.637037037037037	0.262637999559722	0.280147199530371	nonsignificant	ENSG00000111788	ENST00000341155	Transcript	non_coding_transcript_exon_variant	1027	-	-	-	-	rs749710386	MODIFIER	-	1	-	SNV	RP11-22B23.1	Clone_based_vega_gene	-	YES	-	-	ENST00000341155.7:n.1027C>T	-	-	-	-	-	-
chr12:9451438	chr12	9451438	9451438	C	TRUE	1	248	0	238	0	10	0.0403225806451613	217	0	194	0	23	0.105990783410138	0.0065495229748661	0.0102514272650078	nonsignificant	ENSG00000111788	ENST00000341155	Transcript	non_coding_transcript_exon_variant	1105	-	-	-	-	rs1443382156	MODIFIER	-	1	-	SNV	RP11-22B23.1	Clone_based_vega_gene	-	YES	-	-	ENST00000341155.7:n.1105C>T	-	-	-	-	-	-
chr12:96259927	chr12	96259927	96259927	C	TRUE	1	139	0	139	0	0	0	93	0	88	0	5	0.0537634408602151	0.00969050821740255	0.0145864095815955	nonsignificant	ENSG00000139343	ENST00000266735	Transcript	3_prime_UTR_variant	485	-	-	-	-	-	MODIFIER	-	1	-	SNV	SNRPF	HGNC	11162	YES	CCDS9055.1	-	ENST00000266735.5:c.*78C>T	-	-	-	-	-	-
chr12:96397689	chr12	96397689	96397689	C	TRUE	0	1073	0	1073	0	0	0	1543	1	1302	0	240	0.155541153596889	2.87360534718143e-59	6.2069875499119e-58	significant	ENSG00000111144	ENST00000228740	Transcript	missense_variant	1682	1540	514	A/T	Gca/Aca	-	MODERATE	-	-1	-	SNV	LTA4H	HGNC	6710	YES	CCDS9059.1	-	ENST00000228740.2:c.1540C>A	ENSP00000228740.2:p.Ala514Thr	-	-	-	-	-
chr12:99128806	chr12	99128806	99128806	C	TRUE	1	130	0	130	0	0	0	231	0	211	0	20	0.0865800865800866	0.000143712748729197	0.000299199553980786	significant	ENSG00000185046	ENST00000547776	Transcript	downstream_gene_variant	-	-	-	-	-	-	MODIFIER	394	-1	-	SNV	ANKS1B	HGNC	24600	YES	CCDS55872.1	-	-	-	-	-	-	-	-
chr13:113540376	chr13	113540376	113540376	C	TRUE	1	99	0	99	0	0	0	114	0	82	0	32	0.280701754385965	2.43398011961977e-10	9.34648365933992e-10	significant	ENSG00000068650	ENST00000487903	Transcript	3_prime_UTR_variant	7752	-	-	-	-	rs954333285	MODIFIER	-	1	-	SNV	ATP11A	HGNC	13552	YES	CCDS32011.1	1	ENST00000487903.1:c.*4259C>T	-	-	-	-	-	-
chr13:113977601	chr13	113977601	113977601	C	TRUE	1	265	0	265	0	0	0	537	0	495	0	42	0.0782122905027933	3.26133670157781e-08	1.04750740154767e-07	significant	ENSG00000185896	ENST00000332556	Transcript	3_prime_UTR_variant	2313	-	-	-	-	rs1047538006	MODIFIER	-	1	-	SNV	LAMP1	HGNC	6499	YES	CCDS41909.1	-	ENST00000332556.4:c.*865C>T	-	-	-	-	-	-
chr13:21948594	chr13	21948594	21948594	C	TRUE	0	229	0	229	0	0	0	216	0	68	0	148	0.685185185185185	4.81627462992832e-65	1.12466521088056e-63	significant	ENSG00000180776	ENST00000382466	Transcript	downstream_gene_variant	-	-	-	-	-	-	MODIFIER	1916	-1	-	SNV	ZDHHC20	HGNC	20749	YES	CCDS45017.1	-	-	-	-	-	-	-	-
chr13:31034651	chr13	31034651	31034651	C	TRUE	0	277	0	277	0	0	0	201	0	187	0	14	0.0696517412935323	4.12141728215798e-06	1.04425352838255e-05	significant	ENSG00000189403	ENST00000405805	Transcript	3_prime_UTR_variant	2432	-	-	-	-	-	MODIFIER	-	-1	-	SNV	HMGB1	HGNC	4983	YES	CCDS9335.1	-	ENST00000405805.1:c.*843C>A	-	-	-	-	-	-
chr13:96705466	chr13	96705466	96705466	C	TRUE	0	83	0	83	0	0	0	132	0	115	0	17	0.128787878787879	0.000330888898259514	0.00065570644058766	significant	ENSG00000102595	ENST00000376747	Transcript	stop_gained	172	101	34	W/*	tGg/tAg	-	HIGH	-	-1	-	SNV	UGGT2	HGNC	15664	YES	CCDS9480.1	-	ENST00000376747.3:c.101C>A	ENSP00000365938.3:p.Trp34Ter	-	-	-	-	-
chr13:99100703	chr13	99100703	99100703	C	TRUE	1	222	0	163	0	59	0.265765765765766	294	0	186	0	108	0.36734693877551	0.0174158503233601	0.0245870828094495	nonsignificant	ENSG00000152767	ENST00000319562	Transcript	3_prime_UTR_variant	3535	-	-	-	-	COSV100131572	MODIFIER	-	1	-	SNV	FARP1	HGNC	3591	YES	CCDS9487.1	-	ENST00000319562.6:c.*132C>T	-	-	-	1	1	-
chr14:103374784	chr14	103374784	103374784	C	TRUE	1	143	0	143	0	0	0	122	0	115	0	7	0.0573770491803279	0.00398454564912671	0.00653253783841647	significant	ENSG00000131323	ENST00000560371	Transcript	3_prime_UTR_variant	4587	-	-	-	-	-	MODIFIER	-	1	-	SNV	TRAF3	HGNC	12033	YES	CCDS9975.1	1	ENST00000560371.1:c.*2663C>T	-	-	-	-	-	-
chr14:105243089	chr14	105243089	105243089	C	TRUE	0	1163	1	1162	0	0	0	1588	0	1368	0	220	0.138539042821159	6.27626612491843e-56	1.20504309598434e-54	significant	ENSG00000142208	ENST00000554581	Transcript	missense_variant	1675	194	65	R/K	aGg/aAg	COSV62573384	MODERATE	-	-1	-	SNV	AKT1	HGNC	391	YES	CCDS9994.1	1	ENST00000554581.1:c.194C>A	ENSP00000451828.1:p.Arg65Lys	-	-	1	1	-
chr14:31642901	chr14	31642901	31642901	C	TRUE	0	133	0	133	0	0	0	196	0	185	0	11	0.0561224489795918	0.00366096415845057	0.00602490101505008	significant	ENSG00000092148	ENST00000399332	Transcript	missense_variant	1204	715	239	G/R	Gga/Aga	-	MODERATE	-	-1	-	SNV	HECTD1	HGNC	20157	YES	CCDS41939.1	-	ENST00000399332.1:c.715C>A	ENSP00000382269.1:p.Gly239Arg	-	-	-	-	-
chr14:53242565	chr14	53242565	53242565	C	TRUE	0	242	0	242	0	0	0	240	0	219	0	21	0.0875	2.76115318748652e-07	8.0054911207663e-07	significant	ENSG00000100522	ENST00000216410	Transcript	3_prime_UTR_variant	3207	-	-	-	-	-	MODIFIER	-	-1	-	SNV	GNPNAT1	HGNC	19980	YES	CCDS9712.1	-	ENST00000216410.3:c.*2464C>A	-	-	-	-	-	-
chr14:54941794	chr14	54941794	54941794	C	TRUE	0	86	0	86	0	0	0	70	0	65	0	5	0.0714285714285714	0.0167711462278525	0.0238719445483766	nonsignificant	ENSG00000197045	ENST00000358056	Transcript	3_prime_UTR_variant	3710	-	-	-	-	-	MODIFIER	-	-1	-	SNV	GMFB	HGNC	4373	YES	CCDS9718.1	-	ENST00000358056.3:c.*3012C>A	-	-	-	-	-	-
chr14:65453747	chr14	65453747	65453747	C	TRUE	1	109	0	109	0	0	0	128	0	121	0	7	0.0546875	0.0163147548646851	0.0233251396390314	nonsignificant	ENSG00000257365	ENST00000246166	Transcript	synonymous_variant	310	76	26	L	Ctg/Ttg	-	LOW	-	1	-	SNV	FNTB	HGNC	3785	YES	CCDS9769.1	-	ENST00000246166.2:c.76C>T	ENSP00000246166.2:p.Leu26%3D	-	-	-	-	-
chr14:65542561	chr14	65542561	65542561	C	TRUE	0	244	0	244	0	0	0	271	0	221	0	50	0.18450184501845	1.29788975627503e-15	7.05268395862658e-15	significant	ENSG00000125952	ENST00000358664	Transcript	3_prime_UTR_variant	1247	-	-	-	-	-	MODIFIER	-	-1	-	SNV	MAX	HGNC	6913	YES	CCDS9771.1	1	ENST00000358664.4:c.*633C>A	-	-	-	-	-	-
chr14:67852087	chr14	67852087	67852087	C	TRUE	1	119	0	119	0	0	0	275	0	251	0	24	0.0872727272727273	0.000284358509477912	0.000572694061046424	significant	ENSG00000134001	ENST00000256383	Transcript	3_prime_UTR_variant	3339	-	-	-	-	rs1381581684	MODIFIER	-	1	-	SNV	EIF2S1	HGNC	3265	YES	CCDS9781.1	-	ENST00000256383.4:c.*1930C>T	-	-	-	-	-	-
chr14:70792113	chr14	70792113	70792113	C	TRUE	0	75	0	75	0	0	0	70	0	64	0	6	0.0857142857142857	0.0112794030015259	0.0167735011933191	nonsignificant	ENSG00000133983	ENST00000389912	Transcript	3_prime_UTR_variant	1402	-	-	-	-	-	MODIFIER	-	-1	-	SNV	COX16	HGNC	20213	YES	CCDS9802.1	1	ENST00000389912.6:c.*937C>A	-	-	-	-	-	-
chr15:102241337	chr15	102241337	102241337	C	TRUE	0	141	0	141	0	0	0	245	1	224	0	20	0.0816326530612245	0.000142871495078696	0.000298166598425105	significant	ENSG00000185418	ENST00000335968	Transcript	synonymous_variant	1489	1272	424	L	ttG/ttA	-	LOW	-	-1	-	SNV	TARSL2	HGNC	24728	YES	CCDS10394.1	-	ENST00000335968.3:c.1272C>A	ENSP00000338093.3:p.Leu424%3D	-	-	-	-	-
chr15:22945150	chr15	22945150	22945150	C	TRUE	1	249	0	249	0	0	0	266	0	234	0	32	0.120300751879699	2.78653878139644e-10	1.06529624209138e-09	significant	ENSG00000068793	ENST00000313077	Transcript	synonymous_variant	1346	1221	407	H	caC/caT	rs750307568,COSV57411661	LOW	-	1	-	SNV	CYFIP1	HGNC	13759	YES	CCDS10009.1	-	ENST00000313077.7:c.1221C>T	ENSP00000324549.7:p.His407%3D	-	-	0,1	0,1	-
chr15:22993085	chr15	22993085	22993085	C	TRUE	1	369	0	369	0	0	0	483	0	415	0	68	0.140786749482402	2.36119090170501e-18	1.5455067720251e-17	significant	ENSG00000068793	ENST00000313077	Transcript	missense_variant	3097	2972	991	T/M	aCg/aTg	rs771146226	MODERATE	-	1	-	SNV	CYFIP1	HGNC	13759	YES	CCDS10009.1	-	ENST00000313077.7:c.2972C>T	ENSP00000324549.7:p.Thr991Met	-	-	-	-	-
chr15:32917756	chr15	32917756	32917756	C	TRUE	1	410	0	410	0	0	0	488	0	451	0	37	0.0758196721311475	8.78847347922203e-11	3.59869245784258e-10	significant	ENSG00000198826	ENST00000361627	Transcript	missense_variant	1506	784	262	P/S	Cca/Tca	-	MODERATE	-	1	-	SNV	ARHGAP11A	HGNC	15783	YES	CCDS10028.1	-	ENST00000361627.3:c.784C>T	ENSP00000355090.3:p.Pro262Ser	-	-	-	-	-
chr15:40955433	chr15	40955433	40955433	C	TRUE	1	62	0	62	0	0	0	73	0	66	0	7	0.0958904109589041	0.0153225959094167	0.0220645381095601	nonsignificant	ENSG00000137812	ENST00000346991	Transcript	3_prime_UTR_variant	8466	-	-	-	-	-	MODIFIER	-	1	-	SNV	CASC5	HGNC	24054	YES	CCDS42023.1	1	ENST00000346991.5:c.*1047C>T	-	-	-	-	-	-
chr15:41774015	chr15	41774015	41774015	C	TRUE	1	241	0	241	0	0	0	299	0	271	0	28	0.0936454849498328	3.83151156896581e-08	1.21706838073032e-07	significant	ENSG00000137815	ENST00000389629	Transcript	3_prime_UTR_variant	3275	-	-	-	-	rs983330191	MODIFIER	-	1	-	SNV	RTF1	HGNC	28996	YES	CCDS32200.2	-	ENST00000389629.4:c.*1130C>T	-	-	-	-	-	-
chr15:42824518	chr15	42824518	42824518	C	TRUE	1	412	0	412	0	0	0	529	0	500	0	29	0.054820415879017	5.7489353453397e-08	1.79954709401482e-07	significant	ENSG00000092531	ENST00000249647	Transcript	3_prime_UTR_variant	1946	-	-	-	-	rs1435727483	MODIFIER	-	1	-	SNV	SNAP23	HGNC	11131	YES	CCDS10087.1	-	ENST00000249647.3:c.*842C>T	-	-	-	-	-	-
chr15:64455167	chr15	64455167	64455167	C	TRUE	0	1089	0	1088	0	1	0.000918273645546373	955	0	497	0	458	0.479581151832461	2.86862998581788e-183	1.54906019234165e-181	significant	ENSG00000166794	ENST00000300026	Transcript	missense_variant	238	19	7	G/S	Ggc/Agc	-	MODERATE	-	-1	-	SNV	PPIB	HGNC	9255	YES	CCDS10191.1	1	ENST00000300026.3:c.19C>A	ENSP00000300026.3:p.Gly7Ser	-	-	-	-	-
chr15:65255618	chr15	65255618	65255618	C	TRUE	0	129	0	128	0	1	0.00775193798449612	129	0	120	0	9	0.0697674418604651	0.0191471541656263	0.0268557486998395	nonsignificant	ENSG00000090487	ENST00000204566	Transcript	3_prime_UTR_variant	1566	-	-	-	-	-	MODIFIER	-	-1	-	SNV	SPG21	HGNC	20373	YES	CCDS10198.1	1	ENST00000204566.2:c.*343C>A	-	-	-	-	-	-
chr15:65739068	chr15	65739068	65739068	C	TRUE	0	88	0	88	0	0	0	199	0	189	0	10	0.050251256281407	0.0346836091779851	0.0458907171972115	nonsignificant	ENSG00000074603	ENST00000341861	Transcript	3_prime_UTR_variant	4432	-	-	-	-	-	MODIFIER	-	-1	-	SNV	DPP8	HGNC	16490	YES	CCDS10207.1	-	ENST00000341861.5:c.*154C>A	-	-	-	-	-	-
chr15:69747587	chr15	69747587	69747587	C	TRUE	1	14075	0	14070	0	5	0.000355239786856128	15674	0	11935	0	3739	0.238547913742504	0	0	significant	ENSG00000137818	ENST00000260379	Transcript	missense_variant	391	226	76	P/S	Cca/Tca	rs923628667	MODERATE	-	1	-	SNV	RPLP1	HGNC	10372	YES	CCDS10233.1	-	ENST00000260379.6:c.226C>T	ENSP00000346037.5:p.Pro76Ser	-	-	-	-	-
chr15:71300759	chr15	71300759	71300759	C	TRUE	1	87	0	87	0	0	0	145	0	136	0	9	0.0620689655172414	0.0151771761069778	0.0219282276863358	nonsignificant	ENSG00000137821	ENST00000560369	Transcript	missense_variant	1495	1226	409	S/F	tCt/tTt	-	MODERATE	-	1	-	SNV	LRRC49	HGNC	25965	YES	CCDS58376.1	-	ENST00000560369.1:c.1226C>T	ENSP00000453273.1:p.Ser409Phe	-	-	-	-	-
chr15:75248240	chr15	75248240	75248240	C	TRUE	0	103	0	103	0	0	0	218	0	200	0	18	0.0825688073394495	0.00113513246805738	0.00200974273033111	significant	ENSG00000178718	ENST00000322177	Transcript	3_prime_UTR_variant	1566	-	-	-	-	COSV100446211	MODIFIER	-	-1	-	SNV	RPP25	HGNC	30361	YES	CCDS10274.1	-	ENST00000322177.5:c.*85C>A	-	-	-	1	1	-
chr15:75694230	chr15	75694230	75694230	C	TRUE	0	223	0	223	0	0	0	384	0	327	0	57	0.1484375	1.00679927488173e-12	4.67674501880545e-12	significant	ENSG00000169375	ENST00000394947	Transcript	missense_variant	1804	1489	497	G/S	Ggt/Agt	COSV64583433	MODERATE	-	-1	-	SNV	SIN3A	HGNC	19353	YES	CCDS10279.1	1	ENST00000394947.3:c.1489C>A	ENSP00000378402.3:p.Gly497Ser	-	-	1	1	-
chr15:89021234	chr15	89021234	89021234	C	TRUE	1	688	0	688	0	0	0	563	0	524	0	39	0.0692717584369449	1.41781669249177e-14	7.56168902662278e-14	significant	ENSG00000181991	ENST00000325844	Transcript	3_prime_UTR_variant	874	-	-	-	-	-	MODIFIER	-	1	-	SNV	MRPS11	HGNC	14050	YES	CCDS10342.1	-	ENST00000325844.4:c.*24C>T	-	-	-	-	-	-
chr15:99715308	chr15	99715308	99715308	C	TRUE	0	97	0	97	0	0	0	110	0	79	0	31	0.281818181818182	4.59660877501518e-10	1.69720939385176e-09	significant	ENSG00000103852	ENST00000394132	Transcript	stop_gained	1630	812	271	W/*	tGg/tAg	-	HIGH	-	-1	-	SNV	TTC23	HGNC	25730	YES	CCDS10379.2	-	ENST00000394132.2:c.812C>A	ENSP00000377690.2:p.Trp271Ter	-	-	-	-	-
chr16:11815515	chr16	11815515	11815515	C	TRUE	0	146	0	146	0	0	0	226	0	204	0	22	0.0973451327433628	1.52849036891902e-05	3.60823955941538e-05	significant	ENSG00000153066	ENST00000283033	Transcript	synonymous_variant	859	711	237	L	ctG/ctA	-	LOW	-	-1	-	SNV	TXNDC11	HGNC	28030	YES	CCDS32387.1	-	ENST00000283033.5:c.711C>A	ENSP00000283033.5:p.Leu237%3D	-	-	-	-	-
chr16:11928780	chr16	11928780	11928780	C	TRUE	0	84	0	84	0	0	0	126	0	116	0	10	0.0793650793650794	0.00653930890868055	0.0102514272650078	nonsignificant	ENSG00000171490	ENST00000571133	Transcript	downstream_gene_variant	-	-	-	-	-	-	MODIFIER	276	-1	-	SNV	RSL1D1	HGNC	24534	YES	CCDS10551.1	-	-	-	-	-	-	-	-
chr16:11928852	chr16	11928852	11928852	C	TRUE	0	85	0	85	0	0	0	144	0	117	0	27	0.1875	2.02187733628049e-06	5.29364248044346e-06	significant	ENSG00000171490	ENST00000571133	Transcript	downstream_gene_variant	-	-	-	-	-	-	MODIFIER	204	-1	-	SNV	RSL1D1	HGNC	24534	YES	CCDS10551.1	-	-	-	-	-	-	-	-
chr16:11928919	chr16	11928919	11928919	C	TRUE	0	96	0	96	0	0	0	141	0	123	0	18	0.127659574468085	7.00341515747187e-05	0.000151273767401392	significant	ENSG00000171490	ENST00000571133	Transcript	downstream_gene_variant	-	-	-	-	-	-	MODIFIER	137	-1	-	SNV	RSL1D1	HGNC	24534	YES	CCDS10551.1	-	-	-	-	-	-	-	-
chr16:11929231	chr16	11929231	11929231	C	TRUE	0	113	0	113	0	0	0	94	0	89	0	5	0.0531914893617021	0.0181955379096122	0.0256041445503337	nonsignificant	ENSG00000171490	ENST00000571133	Transcript	3_prime_UTR_variant	3959	-	-	-	-	-	MODIFIER	-	-1	-	SNV	RSL1D1	HGNC	24534	YES	CCDS10551.1	-	ENST00000571133.1:c.*2413C>A	-	-	-	-	-	-
chr16:14989554	chr16	14989554	14989554	C	TRUE	1	420	0	420	0	0	0	540	0	502	0	38	0.0703703703703704	1.89296541263712e-10	7.53696827888696e-10	significant	ENSG00000103512	ENST00000287667	Transcript	3_prime_UTR_variant	3892	-	-	-	-	-	MODIFIER	-	1	-	SNV	NOMO1	HGNC	30060	YES	CCDS10556.1	-	ENST00000287667.7:c.*52C>T	-	-	-	-	-	-
chr16:16235580	chr16	16235580	16235580	C	TRUE	1	155	0	155	0	0	0	312	0	280	0	32	0.102564102564103	2.05632022599534e-06	5.36755491015097e-06	significant	ENSG00000103222	ENST00000399410	Transcript	3_prime_UTR_variant	5213	-	-	-	-	-	MODIFIER	-	1	-	SNV	ABCC1	HGNC	51	YES	CCDS42122.1	1	ENST00000399410.3:c.*442C>T	-	-	-	-	-	-
chr16:18801391	chr16	18801391	18801391	C	TRUE	0	256	0	256	0	0	0	178	0	153	0	25	0.140449438202247	7.26465195428731e-11	2.98888537547821e-10	significant	ENSG00000134419	ENST00000322989	Transcript	intron_variant	-	-	-	-	-	-	MODIFIER	-	-1	-	SNV	RPS15A	HGNC	10389	YES	CCDS10571.1	1	ENST00000322989.4:c.-6+175C>A	-	-	-	-	-	-
chr16:19628043	chr16	19628043	19628043	C	TRUE	1	147	0	147	0	0	0	262	0	244	0	18	0.0687022900763359	0.00053367101438906	0.00102011450538086	significant	ENSG00000103544	ENST00000438132	Transcript	synonymous_variant	1452	1404	468	V	gtC/gtT	-	LOW	-	1	-	SNV	C16orf62	HGNC	24641	YES	CCDS32397.2	-	ENST00000438132.3:c.1404C>T	ENSP00000400815.3:p.Val468%3D	-	-	-	-	-
chr16:2087561	chr16	2087561	2087561	C	TRUE	1	346	0	346	0	0	0	527	0	489	0	38	0.0721062618595825	3.80216927317176e-09	1.30360089365889e-08	significant	ENSG00000065054	ENST00000424542	Transcript	missense_variant	953	815	272	S/L	tCg/tTg	rs878958184,COSV54592691	MODERATE	-	1	-	SNV	SLC9A3R2	HGNC	11076	YES	CCDS45382.1	-	ENST00000424542.2:c.815C>T	ENSP00000408005.2:p.Ser272Leu	-	-	0,1	0,1	-
chr16:2259074	chr16	2259074	2259074	C	TRUE	1	683	0	683	0	0	0	744	0	692	0	52	0.0698924731182796	1.30635579999799e-15	7.05432131998912e-15	significant	ENSG00000167965	ENST00000569417	Transcript	3_prime_UTR_variant	1531	-	-	-	-	rs934074433	MODIFIER	-	1	-	SNV	MLST8	HGNC	24825	YES	CCDS10462.2	-	ENST00000569417.1:c.*196C>T	-	-	-	-	-	-
chr16:2326027	chr16	2326027	2326027	C	TRUE	0	165	0	165	0	0	0	288	0	273	0	15	0.0520833333333333	0.00157743280463597	0.00274225743099693	significant	ENSG00000167972	ENST00000301732	Transcript	3_prime_UTR_variant	6464	-	-	-	-	-	MODIFIER	-	-1	-	SNV	ABCA3	HGNC	33	YES	CCDS10466.1	1	ENST00000301732.5:c.*648C>A	-	-	-	-	-	-
chr16:23690634	chr16	23690634	23690634	C	TRUE	1	1513	0	1513	0	0	0	1620	0	1526	0	94	0.0580246913580247	3.54482034826869e-28	3.6461009296478e-27	significant	ENSG00000166851	ENST00000300093	Transcript	synonymous_variant	492	381	127	F	ttC/ttT	rs1333863779	LOW	-	1	-	SNV	PLK1	HGNC	9077	YES	CCDS10616.1	-	ENST00000300093.4:c.381C>T	ENSP00000300093.4:p.Phe127%3D	-	-	-	-	-
chr16:2821469	chr16	2821469	2821469	C	TRUE	0	251	0	251	0	0	0	309	0	278	0	31	0.100323624595469	9.86733489706583e-09	3.27899128887111e-08	significant	ENSG00000103363	ENST00000262306	Transcript	3_prime_UTR_variant	528	-	-	-	-	-	MODIFIER	-	-1	-	SNV	TCEB2	HGNC	11619	YES	CCDS32374.1	-	ENST00000262306.7:c.*4C>A	-	-	-	-	-	-
chr16:30429321	chr16	30429321	30429321	C	TRUE	1	183	0	183	0	0	0	86	0	81	0	5	0.0581395348837209	0.00308008542610508	0.00513743978408261	significant	ENSG00000179965	ENST00000319296	Transcript	missense_variant	964	587	196	T/M	aCg/aTg	-	MODERATE	-	1	-	SNV	ZNF771	HGNC	29653	YES	CCDS45460.1	-	ENST00000319296.5:c.587C>T	ENSP00000323945.5:p.Thr196Met	-	-	-	-	-
chr16:30959182	chr16	30959182	30959182	C	TRUE	1	258	0	258	0	0	0	466	0	440	0	26	0.055793991416309	1.03214733170627e-05	2.4909924430006e-05	significant	ENSG00000099364	ENST00000380310	Transcript	3_prime_UTR_variant	2874	-	-	-	-	-	MODIFIER	-	1	-	SNV	FBXL19	HGNC	25300	YES	CCDS45465.1	-	ENST00000380310.2:c.*631C>T	-	-	-	-	-	-
chr16:31049270	chr16	31049270	31049270	C	TRUE	1	276	0	276	0	0	0	498	0	471	0	27	0.0542168674698795	6.12996620431498e-06	1.52192264382993e-05	significant	ENSG00000103496	ENST00000313843	Transcript	synonymous_variant	717	402	134	F	ttC/ttT	rs1164358830,COSV58268631	LOW	-	1	-	SNV	STX4	HGNC	11439	YES	CCDS10700.1	-	ENST00000313843.3:c.402C>T	ENSP00000317714.3:p.Phe134%3D	-	-	0,1	0,1	-
chr16:314169	chr16	314169	314169	C	TRUE	1	358	0	358	0	0	0	516	0	436	0	80	0.155038759689922	4.66746391952117e-20	3.36057402205524e-19	significant	ENSG00000167930	ENST00000399932	Transcript	missense_variant,splice_region_variant	1794	1343	448	T/M	aCg/aTg	rs751322019	MODERATE	-	1	-	SNV	ITFG3	HGNC	14163	YES	CCDS10402.1	-	ENST00000399932.3:c.1343C>T	ENSP00000382814.3:p.Thr448Met	-	-	-	-	-
chr16:3535911	chr16	3535911	3535911	C	TRUE	1	211	0	211	0	0	0	286	0	248	0	38	0.132867132867133	2.81544268562122e-10	1.07160461690605e-09	significant	ENSG00000122390	ENST00000407558	Transcript	3_prime_UTR_variant	1683	-	-	-	-	rs980347040	MODIFIER	-	1	-	SNV	NAA60	HGNC	25875	YES	CCDS45396.1	-	ENST00000407558.4:c.*651C>T	-	-	-	-	-	-
chr16:4743996	chr16	4743996	4743996	C	TRUE	1	263	0	263	0	0	0	190	0	172	0	18	0.0947368421052632	9.89518806920525e-08	3.0317171956714e-07	significant	ENSG00000168101	ENST00000304301	Transcript	synonymous_variant	204	171	57	D	gaC/gaT	rs948519715	LOW	-	1	-	SNV	NUDT16L1	HGNC	28154	YES	CCDS10519.1	-	ENST00000304301.6:c.171C>T	ENSP00000306670.5:p.Asp57%3D	-	-	-	-	-
chr16:572046	chr16	572046	572046	C	TRUE	1	150	0	106	0	44	0.293333333333333	162	0	104	0	58	0.358024691358025	0.22997350405788	0.248682237178984	nonsignificant	ENSG00000090565	ENST00000262305	Transcript	3_prime_UTR_variant	3866	-	-	-	-	rs879093918	MODIFIER	-	1	-	SNV	RAB11FIP3	HGNC	17224	YES	CCDS32351.1	-	ENST00000262305.4:c.*1207C>T	-	-	-	-	-	-
chr16:66756869	chr16	66756869	66756869	C	TRUE	0	251	0	251	0	0	0	350	0	252	0	98	0.28	1.52100153589093e-26	1.4601614744553e-25	significant	ENSG00000135720	ENST00000258198	Transcript	3_prime_UTR_variant	2442	-	-	-	-	-	MODIFIER	-	-1	-	SNV	DYNC1LI2	HGNC	2966	YES	CCDS10818.1	-	ENST00000258198.2:c.*756C>A	-	-	-	-	-	-
chr16:67578871	chr16	67578871	67578871	C	TRUE	1	83	0	83	0	0	0	110	0	87	0	23	0.209090909090909	1.22236181189904e-06	3.31072290119364e-06	significant	ENSG00000039523	ENST00000422602	Transcript	missense_variant	3038	2942	981	S/L	tCg/tTg	rs766032250	MODERATE	-	1	-	SNV	FAM65A	HGNC	25836	YES	CCDS54026.1	-	ENST00000422602.2:c.2942C>T	ENSP00000400099.2:p.Ser981Leu	-	-	-	-	-
chr16:70530185	chr16	70530185	70530185	C	TRUE	0	389	0	51	0	338	0.868894601542416	424	0	32	0	392	0.924528301886792	0.0105090005709702	0.0157361810976053	nonsignificant	ENSG00000103051	ENST00000323786	Transcript	missense_variant	1653	1631	544	G/E	gGg/gAg	-	MODERATE	-	-1	-	SNV	COG4	HGNC	18620	YES	CCDS10892.2	1	ENST00000323786.5:c.1631C>A	ENSP00000315775.5:p.Gly544Glu	-	-	-	-	-
chr16:79633603	chr16	79633603	79633603	C	TRUE	0	91	0	91	0	0	0	79	0	74	0	5	0.0632911392405063	0.0202123964468164	0.0282581076538015	nonsignificant	ENSG00000178573	ENST00000326043	Transcript	stop_gained	1009	197	66	W/*	tGg/tAg	-	HIGH	-	-1	-	SNV	MAF	HGNC	6776	YES	CCDS10928.1	1	ENST00000326043.4:c.197C>A	ENSP00000327048.4:p.Trp66Ter	-	-	-	-	-
chr16:81064409	chr16	81064409	81064409	C	TRUE	1	153	0	153	0	0	0	147	0	139	0	8	0.054421768707483	0.00300800380166985	0.00502691544418328	significant	ENSG00000166451	ENST00000393335	Transcript	intron_variant	-	-	-	-	-	-	MODIFIER	-	1	-	SNV	CENPN	HGNC	30873	YES	CCDS42199.1	-	ENST00000393335.3:c.938-1766C>T	-	-	-	-	-	-
chr16:88880769	chr16	88880769	88880769	C	TRUE	0	140	0	140	0	0	0	106	0	93	0	13	0.122641509433962	1.1323563035088e-05	2.69980083033469e-05	significant	ENSG00000141012	ENST00000268695	Transcript	3_prime_UTR_variant	1736	-	-	-	-	-	MODIFIER	-	-1	-	SNV	GALNS	HGNC	4122	YES	CCDS10970.1	1	ENST00000268695.5:c.*78C>A	-	-	-	-	-	-
chr16:89574883	chr16	89574883	89574883	C	TRUE	1	171	0	171	0	0	0	168	0	119	0	49	0.291666666666667	1.82180659183661e-17	1.11634106052967e-16	significant	ENSG00000197912	ENST00000268704	Transcript	missense_variant	73	58	20	R/W	Cgg/Tgg	rs863224222	MODERATE	-	1	-	SNV	SPG7	HGNC	11237	YES	CCDS10977.1	1	ENST00000268704.2:c.58C>T	ENSP00000268704.2:p.Arg20Trp	-	uncertain_significance	-	1	-
chr16:89764690	chr16	89764690	89764690	C	TRUE	0	138	0	138	0	0	0	176	0	166	0	10	0.0568181818181818	0.00294907344421602	0.00493798344147799	significant	ENSG00000158792	ENST00000289805	Transcript	synonymous_variant	396	327	109	Q	caG/caA	-	LOW	-	-1	-	SNV	SPATA2L	HGNC	28393	YES	CCDS10985.1	-	ENST00000289805.5:c.327C>A	ENSP00000289805.5:p.Gln109%3D	-	-	-	-	-
chr16:90023927	chr16	90023927	90023927	C	TRUE	1	770	0	770	0	0	0	453	0	422	0	31	0.0684326710816777	2.18365169896797e-14	1.13655124572791e-13	significant	ENSG00000140995	ENST00000268676	Transcript	synonymous_variant	503	414	138	F	ttC/ttT	rs1323686814,COSV51921335	LOW	-	1	-	SNV	DEF8	HGNC	25969	YES	CCDS10989.1	-	ENST00000268676.7:c.414C>T	ENSP00000268676.7:p.Phe138%3D	-	-	0,1	0,1	-
chr17:19349553	chr17	19349553	19349553	C	TRUE	0	137	0	137	0	0	0	231	0	161	0	70	0.303030303030303	1.02533779614285e-16	6.02647520998249e-16	significant	ENSG00000189343	ENST00000439860	Transcript	non_coding_transcript_exon_variant	616	-	-	-	-	-	MODIFIER	-	-1	-	SNV	RPS2P46	HGNC	35839	YES	-	-	ENST00000439860.2:n.616C>A	-	-	-	-	-	-
chr17:26873895	chr17	26873895	26873895	C	TRUE	0	310	0	310	0	0	0	422	0	354	0	68	0.161137440758294	5.52796537988432e-18	3.48624969943069e-17	significant	ENSG00000109103	ENST00000335765	Transcript	3_prime_UTR_variant	1254	-	-	-	-	-	MODIFIER	-	-1	-	SNV	UNC119	HGNC	12565	YES	CCDS11233.1	1	ENST00000335765.4:c.*420C>A	-	-	-	-	-	-
chr17:26919114	chr17	26919114	26919114	C	TRUE	0	525	0	525	0	0	0	696	0	645	0	51	0.0732758620689655	2.132320114659e-13	1.04086134410473e-12	significant	ENSG00000076382	ENST00000321765	Transcript	stop_gained	1481	1148	383	W/*	tGg/tAg	-	HIGH	-	-1	-	SNV	SPAG5	HGNC	13452	YES	CCDS32594.1	-	ENST00000321765.5:c.1148C>A	ENSP00000323300.5:p.Trp383Ter	-	-	-	-	-
chr17:27049721	chr17	27049721	27049721	C	TRUE	1	466	0	466	0	0	0	272	0	244	0	28	0.102941176470588	2.90157655437011e-13	1.40053751004233e-12	significant	ENSG00000198242	ENST00000422514	Transcript	intron_variant	-	-	-	-	-	rs755768697	MODIFIER	-	1	-	SNV	RPL23A	HGNC	10317	YES	CCDS11241.1	-	ENST00000422514.2:c.210-20C>T	-	-	-	-	-	-
chr17:27207133	chr17	27207133	27207133	C	TRUE	0	740	0	740	0	0	0	995	0	878	0	117	0.117587939698492	4.0368551035239e-30	4.47159334544186e-29	significant	ENSG00000132589	ENST00000394908	Transcript	3_prime_UTR_variant	1838	-	-	-	-	-	MODIFIER	-	-1	-	SNV	FLOT2	HGNC	3758	YES	CCDS11245.2	-	ENST00000394908.4:c.*446C>A	-	-	-	-	-	-
chr17:290818	chr17	290818	290818	C	TRUE	0	73	0	73	0	0	0	247	2	232	0	13	0.0526315789473684	0.0446554461026548	0.0577579422645116	nonsignificant	ENSG00000183688	ENST00000329099	Transcript	3_prime_UTR_variant	2572	-	-	-	-	-	MODIFIER	-	-1	cds_start_NF	SNV	FAM101B	HGNC	28705	YES	-	-	ENST00000329099.4:c.*2137C>A	-	-	-	-	-	-
chr17:30821299	chr17	30821299	30821299	C	TRUE	0	270	0	270	0	0	0	373	0	322	0	51	0.136729222520107	2.81976923091015e-13	1.36869697500358e-12	significant	ENSG00000176658	ENST00000318217	Transcript	3_prime_UTR_variant	3804	-	-	-	-	-	MODIFIER	-	-1	-	SNV	MYO1D	HGNC	7598	YES	CCDS32615.1	-	ENST00000318217.5:c.*478C>A	-	-	-	-	-	-
chr17:33963364	chr17	33963364	33963364	C	TRUE	1	698	0	697	0	1	0.00143266475644699	1071	0	946	0	125	0.11671335200747	2.67029880276468e-27	2.62174791544168e-26	significant	ENSG00000006125	ENST00000312678	Transcript	missense_variant	1290	1160	387	S/F	tCt/tTt	-	MODERATE	-	1	-	SNV	AP2B1	HGNC	563	YES	CCDS32621.1	-	ENST00000312678.8:c.1160C>T	ENSP00000314414.7:p.Ser387Phe	-	-	-	-	-
chr17:34245278	chr17	34245278	34245278	C	TRUE	0	94	0	94	0	0	0	154	0	145	0	9	0.0584415584415584	0.0146862606612281	0.0213259314475648	nonsignificant	ENSG00000187456	ENST00000293273	Transcript	3_prime_UTR_variant	969	-	-	-	-	COSV53162794	MODIFIER	-	-1	-	SNV	RDM1	HGNC	19950	YES	CCDS11301.1	-	ENST00000293273.6:c.*68C>A	-	-	-	1	1	-
chr17:37075895	chr17	37075895	37075895	C	TRUE	1	254	0	254	0	0	0	360	0	335	0	25	0.0694444444444444	2.30459914964562e-06	5.99751104004161e-06	significant	ENSG00000002834	ENST00000318008	Transcript	3_prime_UTR_variant	1981	-	-	-	-	-	MODIFIER	-	1	-	SNV	LASP1	HGNC	6513	YES	CCDS11331.1	1	ENST00000318008.6:c.*864C>T	-	-	-	-	-	-
chr17:39684465	chr17	39684465	39684465	C	TRUE	0	526	0	526	0	0	0	729	0	662	0	67	0.0919067215363512	4.69732569905312e-17	2.79895820964269e-16	significant	ENSG00000171345	ENST00000361566	Transcript	missense_variant	96	35	12	R/K	aGg/aAg	-	MODERATE	-	-1	-	SNV	KRT19	HGNC	6436	YES	CCDS11399.1	-	ENST00000361566.3:c.35C>A	ENSP00000355124.3:p.Arg12Lys	-	-	-	-	-
chr17:4092737	chr17	4092737	4092737	C	TRUE	0	131	0	131	0	0	0	149	0	136	0	13	0.087248322147651	0.000249327660195754	0.000504494375665414	significant	ENSG00000185722	ENST00000570535	Transcript	synonymous_variant	1653	1536	512	K	aaG/aaA	COSV100493370	LOW	-	-1	-	SNV	ANKFY1	HGNC	20763	YES	CCDS58502.1	1	ENST00000570535.1:c.1536C>A	ENSP00000459943.1:p.Lys512%3D	-	-	1	1	-
chr17:4174371	chr17	4174371	4174371	C	TRUE	0	189	0	189	0	0	0	272	0	222	0	50	0.183823529411765	8.78512898856367e-13	4.10289267357785e-12	significant	ENSG00000132388	ENST00000396981	Transcript	3_prime_UTR_variant	2157	-	-	-	-	-	MODIFIER	-	-1	-	SNV	UBE2G1	HGNC	12482	YES	CCDS32532.1	-	ENST00000396981.2:c.*1478C>A	-	-	-	-	-	-
chr17:41845287	chr17	41845287	41845287	C	TRUE	0	286	0	286	0	0	0	282	0	224	0	58	0.205673758865248	8.55486275333412e-20	6.05852575318089e-19	significant	ENSG00000108861	ENST00000226004	Transcript	3_prime_UTR_variant	2312	-	-	-	-	-	MODIFIER	-	-1	-	SNV	DUSP3	HGNC	3069	YES	CCDS11469.1	-	ENST00000226004.3:c.*1690C>A	-	-	-	-	-	-
chr17:42143986	chr17	42143986	42143986	C	TRUE	0	162	0	162	0	0	0	166	0	155	0	11	0.0662650602409639	0.000828368870863598	0.001497302728925	significant	ENSG00000161654	ENST00000591247	Transcript	5_prime_UTR_variant	293	-	-	-	-	-	MODIFIER	-	-1	-	SNV	LSM12	HGNC	26407	YES	CCDS11475.1	-	ENST00000591247.1:c.-31C>A	-	-	-	-	-	-
chr17:42153608	chr17	42153608	42153608	C	TRUE	1	655	0	653	0	2	0.00305343511450382	916	0	865	0	51	0.0556768558951965	2.20258562598164e-10	8.65015445840063e-10	significant	ENSG00000141349	ENST00000269097	Transcript	3_prime_UTR_variant	1469	-	-	-	-	-	MODIFIER	-	1	-	SNV	G6PC3	HGNC	24861	YES	CCDS11476.1	1	ENST00000269097.4:c.*197C>T	-	-	-	-	-	-
chr17:42282771	chr17	42282771	42282771	C	TRUE	0	144	0	144	0	0	0	163	0	151	0	12	0.0736196319018405	0.000500143573538941	0.000962414359772039	significant	ENSG00000108312	ENST00000302904	Transcript	3_prime_UTR_variant	4627	-	-	-	-	-	MODIFIER	-	-1	-	SNV	UBTF	HGNC	12511	YES	CCDS11480.1	1	ENST00000302904.4:c.*1839C>A	-	-	-	-	-	-
chr17:42433896	chr17	42433896	42433896	C	TRUE	0	158	0	158	0	0	0	198	0	187	0	11	0.0555555555555556	0.00149547465586147	0.00262087241919738	significant	ENSG00000161682	ENST00000293443	Transcript	missense_variant	661	500	167	C/Y	tGc/tAc	-	MODERATE	-	-1	-	SNV	FAM171A2	HGNC	30480	YES	CCDS45701.1	-	ENST00000293443.7:c.500C>A	ENSP00000293443.6:p.Cys167Tyr	-	-	-	-	-
chr17:42826793	chr17	42826793	42826793	C	TRUE	1	173	0	173	0	0	0	166	0	153	0	13	0.0783132530120482	7.25431889911771e-05	0.000155913719622828	significant	ENSG00000161692	ENST00000315005	Transcript	intron_variant	-	-	-	-	-	rs972946229,COSV59259535	MODIFIER	-	1	-	SNV	DBF4B	HGNC	17883	YES	CCDS11485.1	-	ENST00000315005.3:c.1189+960C>T	-	-	-	0,1	0,1	-
chr17:4623587	chr17	4623587	4623587	C	TRUE	1	924	0	922	0	2	0.00216450216450216	1133	0	866	0	267	0.235657546337158	9.61451044739353e-73	2.44321677251412e-71	significant	ENSG00000141480	ENST00000412477	Transcript	stop_gained	1086	1057	353	R/*	Cga/Tga	rs1259765968	HIGH	-	1	-	SNV	ARRB2	HGNC	712	YES	CCDS58504.1	-	ENST00000412477.3:c.1057C>T	ENSP00000403701.3:p.Arg353Ter	-	-	-	-	-
chr17:46673364	chr17	46673364	46673364	C	TRUE	0	779	0	779	0	0	0	992	0	930	0	62	0.0625	1.43576114108102e-16	8.21521606552318e-16	significant	ENSG00000108511	ENST00000484302	Transcript	3_prime_UTR_variant	1709	-	-	-	-	-	MODIFIER	-	-1	-	SNV	HOXB6	HGNC	5117	YES	CCDS11531.1	-	ENST00000484302.2:c.*411C>A	-	-	-	-	-	-
chr17:57272785	chr17	57272785	57272785	C	TRUE	1	296	0	296	0	0	0	375	0	355	0	20	0.0533333333333333	8.53038653435485e-06	2.08789064183643e-05	significant	ENSG00000068489	ENST00000262293	Transcript	stop_gained	1150	838	280	R/*	Cga/Tga	rs747534784	HIGH	-	1	-	SNV	PRR11	HGNC	25619	YES	CCDS11614.1	-	ENST00000262293.4:c.838C>T	ENSP00000262293.4:p.Arg280Ter	-	-	-	-	-
chr17:57281009	chr17	57281009	57281009	C	TRUE	1	137	0	137	0	0	0	271	0	254	0	17	0.0627306273062731	0.00107959538546191	0.00192323796502905	significant	ENSG00000068489	ENST00000262293	Transcript	downstream_gene_variant	-	-	-	-	-	-	MODIFIER	1080	1	-	SNV	PRR11	HGNC	25619	YES	CCDS11614.1	-	-	-	-	-	-	-	-
chr17:57643053	chr17	57643053	57643053	C	TRUE	1	354	0	354	0	0	0	583	1	552	0	30	0.0514579759862779	7.53683974840584e-07	2.08712485340469e-06	significant	ENSG00000108406	ENST00000251241	Transcript	synonymous_variant	168	21	7	V	gtC/gtT	COSV99232869	LOW	-	1	-	SNV	DHX40	HGNC	18018	YES	CCDS11617.1	-	ENST00000251241.4:c.21C>T	ENSP00000251241.4:p.Val7%3D	-	-	1	1	-
chr17:65069119	chr17	65069119	65069119	C	TRUE	0	97	0	97	0	0	0	130	0	123	0	7	0.0538461538461538	0.0211093401331529	0.0292977361176167	nonsignificant	ENSG00000198265	ENST00000358691	Transcript	3_prime_UTR_variant	11245	-	-	-	-	-	MODIFIER	-	-1	-	SNV	HELZ	HGNC	16878	YES	CCDS42374.1	-	ENST00000358691.5:c.*5249C>A	-	-	-	-	-	-
chr17:7157992	chr17	7157992	7157992	C	TRUE	1	1634	0	1634	0	0	0	1903	0	1777	0	126	0.0662112454019968	1.76263481696e-35	2.30744921492945e-34	significant	ENSG00000170291	ENST00000396628	Transcript	synonymous_variant	544	327	109	A	gcC/gcT	-	LOW	-	1	-	SNV	ELP5	HGNC	30617	YES	CCDS11094.1	-	ENST00000396628.2:c.327C>T	ENSP00000379869.2:p.Ala109%3D	-	-	-	-	-
chr17:74139333	chr17	74139333	74139333	C	TRUE	0	99	0	99	0	0	0	204	0	185	0	19	0.0931372549019608	0.000597618391747316	0.00112492873740671	significant	ENSG00000141576	ENST00000269391	Transcript	3_prime_UTR_variant	4156	-	-	-	-	-	MODIFIER	-	-1	-	SNV	RNF157	HGNC	29402	YES	CCDS32740.1	-	ENST00000269391.6:c.*1983C>A	-	-	-	-	-	-
chr17:76851568	chr17	76851568	76851568	C	TRUE	0	115	0	114	0	1	0.00869565217391304	241	0	197	0	44	0.182572614107884	2.21163415769283e-07	6.52167888138774e-07	significant	ENSG00000035862	ENST00000262768	Transcript	3_prime_UTR_variant	1143	-	-	-	-	-	MODIFIER	-	-1	-	SNV	TIMP2	HGNC	11821	YES	CCDS11758.1	-	ENST00000262768.7:c.*181C>A	-	-	-	-	-	-
chr17:79518196	chr17	79518196	79518196	C	TRUE	0	172	0	172	0	0	0	153	0	143	0	10	0.065359477124183	0.000455350659552834	0.000880140872155814	significant	ENSG00000185504	ENST00000327787	Transcript	synonymous_variant	371	324	108	E	gaG/gaA	-	LOW	-	-1	-	SNV	C17orf70	HGNC	26171	YES	CCDS32765.2	-	ENST00000327787.8:c.324C>A	ENSP00000333283.8:p.Glu108%3D	-	-	-	-	-
chr17:8378487	chr17	8378487	8378487	C	TRUE	0	691	0	691	0	0	0	1026	0	969	0	57	0.0555555555555556	1.49148240100822e-13	7.363661682692e-13	significant	ENSG00000133026	ENST00000360416	Transcript	3_prime_UTR_variant	6798	-	-	-	-	-	MODIFIER	-	-1	-	SNV	MYH10	HGNC	7568	YES	CCDS58515.1	1	ENST00000360416.3:c.*635C>A	-	-	-	-	-	-
chr18:29992651	chr18	29992651	29992651	C	TRUE	0	89	0	89	0	0	0	74	1	69	0	4	0.0540540540540541	0.0393689423632	0.0513818220571069	nonsignificant	ENSG00000141441	ENST00000269209	Transcript	intron_variant	-	-	-	-	-	-	MODIFIER	-	-1	-	SNV	GAREM	HGNC	26136	YES	CCDS56057.1	-	ENST00000269209.6:c.122-19653C>A	-	-	-	-	-	-
chr18:47919634	chr18	47919634	47919634	C	TRUE	1	263	0	263	0	0	0	274	0	254	0	20	0.072992700729927	1.43572875891069e-06	3.84046330556915e-06	significant	ENSG00000154839	ENST00000285116	Transcript	3_prime_UTR_variant	1996	-	-	-	-	rs1012487508	MODIFIER	-	1	-	SNV	SKA1	HGNC	28109	YES	CCDS11946.1	-	ENST00000285116.3:c.*1017C>T	-	-	-	-	-	-
chr18:56997505	chr18	56997505	56997505	C	TRUE	0	130	0	130	0	0	0	156	0	147	0	9	0.0576923076923077	0.00454528815304328	0.00736196141191125	significant	ENSG00000074695	ENST00000251047	Transcript	3_prime_UTR_variant	3071	-	-	-	-	-	MODIFIER	-	-1	-	SNV	LMAN1	HGNC	6631	YES	CCDS11974.1	1	ENST00000251047.5:c.*820C>A	-	-	-	-	-	-
chr19:1257402	chr19	1257402	1257402	C	TRUE	1	427	0	426	0	1	0.00234192037470726	536	1	487	0	48	0.0895522388059701	6.04811891458172e-12	2.750302495894e-11	significant	ENSG00000167470	ENST00000300952	Transcript	3_prime_UTR_variant	2053	-	-	-	-	rs1385566141	MODIFIER	-	1	-	SNV	MIDN	HGNC	16298	YES	CCDS32864.1	-	ENST00000300952.2:c.*131C>T	-	-	-	-	-	-
chr19:12768311	chr19	12768311	12768311	C	TRUE	0	297	1	296	0	0	0	326	0	304	0	22	0.0674846625766871	5.26646977332065e-07	1.49678614610166e-06	significant	ENSG00000104774	ENST00000456935	Transcript	synonymous_variant	1409	1368	456	Q	caG/caA	COSV55474937	LOW	-	-1	-	SNV	MAN2B1	HGNC	6826	YES	CCDS32919.1	1	ENST00000456935.2:c.1368C>A	ENSP00000395473.2:p.Gln456%3D	-	-	1	1	-
chr19:13251342	chr19	13251342	13251342	C	TRUE	1	319	0	319	0	0	0	290	0	274	0	16	0.0551724137931034	5.59504860182662e-06	1.39311872967671e-05	significant	ENSG00000160877	ENST00000292431	Transcript	3_prime_UTR_variant	3832	-	-	-	-	rs1356214626	MODIFIER	-	1	-	SNV	NACC1	HGNC	20967	YES	CCDS12294.1	1	ENST00000292431.4:c.*2122C>T	-	-	-	-	-	-
chr19:14274173	chr19	14274173	14274173	C	TRUE	0	103	0	103	0	0	0	170	0	160	0	10	0.0588235294117647	0.015116867902558	0.0218776781705363	nonsignificant	ENSG00000072071	ENST00000340736	Transcript	stop_gained	753	455	152	W/*	tGg/tAg	-	HIGH	-	-1	-	SNV	LPHN1	HGNC	20973	YES	CCDS32928.1	-	ENST00000340736.6:c.455C>A	ENSP00000340688.5:p.Trp152Ter	-	-	-	-	-
chr19:14675044	chr19	14675044	14675044	C	TRUE	1	1507	0	1505	0	2	0.0013271400132714	2185	0	2049	0	136	0.0622425629290618	5.75944549023574e-29	5.99537458260684e-28	significant	ENSG00000099797	ENST00000215567	Transcript	missense_variant	571	434	145	T/M	aCg/aTg	-	MODERATE	-	1	-	SNV	TECR	HGNC	4551	YES	CCDS12313.1	1	ENST00000215567.5:c.434C>T	ENSP00000215567.4:p.Thr145Met	-	-	-	-	-
chr19:15533544	chr19	15533544	15533544	C	TRUE	0	738	0	738	0	0	0	970	0	877	0	93	0.0958762886597938	2.52178651551772e-24	2.17882354940731e-23	significant	ENSG00000011451	ENST00000263381	Transcript	3_prime_UTR_variant	2942	-	-	-	-	-	MODIFIER	-	-1	-	SNV	WIZ	HGNC	30917	YES	CCDS42516.1	-	ENST00000263381.7:c.*343C>A	-	-	-	-	-	-
chr19:1577487	chr19	1577487	1577487	C	TRUE	0	1947	1	1945	0	1	0.000513610683102209	1784	2	1542	0	240	0.134529147982063	1.91851553986841e-79	5.34708847240743e-78	significant	ENSG00000071655	ENST00000156825	Transcript	3_prime_UTR_variant	1750	-	-	-	-	-	MODIFIER	-	-1	-	SNV	MBD3	HGNC	6918	YES	CCDS12072.1	-	ENST00000156825.1:c.*852C>A	-	-	-	-	-	-
chr19:1590419	chr19	1590419	1590419	C	TRUE	0	98	0	98	0	0	0	86	0	81	0	5	0.0581395348837209	0.0209313493899011	0.0291218774120363	nonsignificant	ENSG00000071655	ENST00000156825	Transcript	intron_variant	-	-	-	-	-	-	MODIFIER	-	-1	-	SNV	MBD3	HGNC	6918	YES	CCDS12072.1	-	ENST00000156825.1:c.110+2102C>A	-	-	-	-	-	-
chr19:1627395	chr19	1627395	1627395	C	TRUE	0	699	0	699	0	0	0	640	0	466	0	174	0.271875	1.08770024104629e-62	2.40967438016409e-61	significant	ENSG00000071564	ENST00000262965	Transcript	missense_variant	674	329	110	C/Y	tGc/tAc	-	MODERATE	-	-1	-	SNV	TCF3	HGNC	11633	YES	CCDS12074.1	1	ENST00000262965.5:c.329C>A	ENSP00000262965.4:p.Cys110Tyr	-	-	-	-	-
chr19:17431469	chr19	17431469	17431469	C	TRUE	1	110	0	110	0	0	0	87	0	82	0	5	0.0574712643678161	0.0157281651309504	0.0225733134105335	nonsignificant	ENSG00000130311	ENST00000359866	Transcript	3_prime_UTR_variant	1437	-	-	-	-	-	MODIFIER	-	1	-	SNV	DDA1	HGNC	28360	YES	CCDS12357.1	-	ENST00000359866.4:c.*1004C>T	-	-	-	-	-	-
chr19:17973299	chr19	17973299	17973299	C	TRUE	1	158	0	158	0	0	0	178	0	168	0	10	0.0561797752808989	0.00199326615696472	0.00341026130617331	significant	ENSG00000105640	ENST00000222247	Transcript	intron_variant	-	-	-	-	-	-	MODIFIER	-	1	-	SNV	RPL18A	HGNC	10311	YES	CCDS12367.1	-	ENST00000222247.5:c.328+267C>T	-	-	-	-	-	-
chr19:18682670	chr19	18682670	18682670	C	TRUE	1	232	0	230	0	2	0.00862068965517241	239	0	196	0	43	0.179916317991632	1.05164544801512e-11	4.70788428541482e-11	significant	ENSG00000221983	ENST00000442744	Transcript	5_prime_UTR_variant	1	-	-	-	-	rs1036493638	MODIFIER	-	1	-	SNV	UBA52	HGNC	12458	YES	CCDS12382.1	-	ENST00000442744.2:c.-58C>T	-	-	-	-	-	-
chr19:1877258	chr19	1877258	1877258	C	TRUE	0	435	0	288	0	147	0.337931034482759	208	0	120	0	88	0.423076923076923	0.0439379899728431	0.0570863508820097	nonsignificant	ENSG00000129968	ENST00000250974	Transcript	missense_variant	1347	1027	343	E/K	Gag/Aag	-	MODERATE	-	-1	-	SNV	ABHD17A	HGNC	28756	YES	CCDS32867.1	-	ENST00000250974.9:c.1027C>A	ENSP00000250974.9:p.Glu343Lys	-	-	-	-	-
chr19:1985882	chr19	1985882	1985882	C	TRUE	0	499	0	499	0	0	0	472	0	429	0	43	0.0911016949152542	1.20780122681406e-14	6.48161652153631e-14	significant	ENSG00000133243	ENST00000255608	Transcript	3_prime_UTR_variant	2200	-	-	-	-	-	MODIFIER	-	-1	-	SNV	BTBD2	HGNC	15504	YES	CCDS12078.1	-	ENST00000255608.4:c.*605C>A	-	-	-	-	-	-
chr19:2233461	chr19	2233461	2233461	C	TRUE	0	997	0	997	0	0	0	825	0	771	0	54	0.0654545454545455	9.84573794425771e-20	6.91603055596639e-19	significant	ENSG00000104886	ENST00000589097	Transcript	3_prime_UTR_variant	1942	-	-	-	-	-	MODIFIER	-	-1	-	SNV	PLEKHJ1	HGNC	18211	YES	CCDS12083.1	-	ENST00000589097.1:c.*378C>A	-	-	-	-	-	-
chr19:3491349	chr19	3491349	3491349	C	TRUE	0	198	0	198	0	0	0	140	0	129	0	11	0.0785714285714286	4.84941152143696e-05	0.000106613016654492	significant	ENSG00000129932	ENST00000427575	Transcript	3_prime_UTR_variant	1502	-	-	-	-	-	MODIFIER	-	-1	-	SNV	DOHH	HGNC	28662	YES	CCDS12108.1	-	ENST00000427575.1:c.*141C>A	-	-	-	-	-	-
chr19:34961537	chr19	34961537	34961537	C	TRUE	1	219	0	219	0	0	0	268	0	218	0	50	0.186567164179104	2.17564561864124e-14	1.13655124572791e-13	significant	ENSG00000126261	ENST00000246548	Transcript	downstream_gene_variant	-	-	-	-	-	rs906257454	MODIFIER	684	1	-	SNV	UBA2	HGNC	30661	YES	CCDS12439.1	-	-	-	-	-	-	-	-
chr19:35760042	chr19	35760042	35760042	C	TRUE	1	297	0	297	0	0	0	365	0	328	0	37	0.101369863013699	1.61964384701757e-10	6.47857538807028e-10	significant	ENSG00000105698	ENST00000222305	Transcript	missense_variant	75	38	13	S/L	tCg/tTg	rs1256391454	MODERATE	-	1	-	SNV	USF2	HGNC	12594	YES	CCDS12452.1	-	ENST00000222305.3:c.38C>T	ENSP00000222305.2:p.Ser13Leu	-	-	-	-	-
chr19:36034760	chr19	36034760	36034760	C	TRUE	0	164	0	164	0	0	0	172	0	155	0	17	0.0988372093023256	1.08253112951766e-05	2.60438590017314e-05	significant	ENSG00000105679	ENST00000222286	Transcript	intron_variant	-	-	-	-	-	-	MODIFIER	-	1	-	SNV	GAPDHS	HGNC	24864	YES	CCDS12465.1	-	ENST00000222286.4:c.1056+31G>T	-	-	-	-	-	-
chr19:36260869	chr19	36260869	36260869	C	TRUE	1	100	0	100	0	0	0	137	0	129	0	8	0.0583941605839416	0.0222675234784906	0.0306844342670109	nonsignificant	ENSG00000167595	ENST00000544099	Transcript	downstream_gene_variant	-	-	-	-	-	rs961558882	MODIFIER	779	1	-	SNV	C19orf55	HGNC	25204	YES	-	-	-	-	-	-	-	-	-
chr19:36816154	chr19	36816154	36816154	C	TRUE	0	713	0	713	0	0	0	804	0	682	0	122	0.151741293532338	2.31441677672397e-36	3.0763939924454e-35	significant	ENSG00000232677	ENST00000591372	Transcript	non_coding_transcript_exon_variant	2417	-	-	-	-	-	MODIFIER	-	-1	-	SNV	LINC00665	HGNC	44323	YES	-	-	ENST00000591372.1:n.2417C>A	-	-	-	-	-	-
chr19:36816184	chr19	36816184	36816184	C	TRUE	0	666	1	665	0	0	0	656	0	614	0	42	0.0640243902439024	8.62366331724101e-14	4.35721936029019e-13	significant	ENSG00000232677	ENST00000591372	Transcript	non_coding_transcript_exon_variant	2387	-	-	-	-	-	MODIFIER	-	-1	-	SNV	LINC00665	HGNC	44323	YES	-	-	ENST00000591372.1:n.2387C>A	-	-	-	-	-	-
chr19:39214895	chr19	39214895	39214895	C	TRUE	1	2339	0	2339	0	0	0	2336	0	1773	0	563	0.241010273972603	3.81326540073388e-187	2.19644087082272e-185	significant	ENSG00000130402	ENST00000252699	Transcript	synonymous_variant	1867	1791	597	I	atC/atT	rs780958051,COSV53145673	LOW	-	1	-	SNV	ACTN4	HGNC	166	YES	CCDS12518.1	1	ENST00000252699.2:c.1791C>T	ENSP00000252699.2:p.Ile597%3D	-	-	0,1	0,1	-
chr19:39889375	chr19	39889375	39889375	C	TRUE	1	634	0	634	0	0	0	512	0	470	0	42	0.08203125	7.63809709110943e-16	4.23033069661445e-15	significant	ENSG00000063322	ENST00000315588	Transcript	3_prime_UTR_variant	1751	-	-	-	-	-	MODIFIER	-	1	-	SNV	MED29	HGNC	23074	YES	CCDS33021.1	-	ENST00000315588.5:c.*1036C>T	-	-	-	-	-	-
chr19:39890911	chr19	39890911	39890911	C	TRUE	1	706	0	706	0	0	0	664	0	536	0	128	0.192771084337349	5.06190884799508e-44	7.54049869770301e-43	significant	ENSG00000063322	ENST00000315588	Transcript	3_prime_UTR_variant	3287	-	-	-	-	rs985082366	MODIFIER	-	1	-	SNV	MED29	HGNC	23074	YES	CCDS33021.1	-	ENST00000315588.5:c.*2572C>T	-	-	-	-	-	-
chr19:39925918	chr19	39925918	39925918	C	TRUE	0	155	0	155	0	0	0	156	0	143	0	13	0.0833333333333333	0.000188149248197103	0.000387049882005468	significant	ENSG00000105193	ENST00000251453	Transcript	intron_variant	-	-	-	-	-	-	MODIFIER	-	-1	-	SNV	RPS16	HGNC	10396	YES	CCDS12535.1	-	ENST00000251453.3:c.150+329C>A	-	-	-	-	-	-
chr19:39926588	chr19	39926588	39926588	C	TRUE	0	231	0	228	0	3	0.012987012987013	279	0	182	0	97	0.347670250896057	1.19529579964479e-25	1.12253866401424e-24	significant	ENSG00000105193	ENST00000251453	Transcript	5_prime_UTR_variant	1	-	-	-	-	-	MODIFIER	-	-1	-	SNV	RPS16	HGNC	10396	YES	CCDS12535.1	-	ENST00000251453.3:c.-53C>A	-	-	-	-	-	-
chr19:39926589	chr19	39926589	39926589	C	TRUE	0	225	0	222	0	3	0.0133333333333333	292	0	192	0	100	0.342465753424658	5.76389774288179e-25	5.24211331563144e-24	significant	ENSG00000105193	ENST00000251453	Transcript	upstream_gene_variant	-	-	-	-	-	-	MODIFIER	1	-1	-	SNV	RPS16	HGNC	10396	YES	CCDS12535.1	-	-	-	-	-	-	-	-
chr19:41903240	chr19	41903240	41903240	C	TRUE	0	273	0	273	0	0	0	306	0	289	0	17	0.0555555555555556	1.79258175072166e-05	4.1859206287122e-05	significant	ENSG00000077348	ENST00000221233	Transcript	5_prime_UTR_variant	145	-	-	-	-	-	MODIFIER	-	-1	-	SNV	EXOSC5	HGNC	24662	YES	CCDS12580.1	-	ENST00000221233.4:c.-7C>A	-	-	-	-	-	-
chr19:42376888	chr19	42376888	42376888	C	TRUE	1	291	0	291	0	0	0	224	0	199	0	25	0.111607142857143	4.11173714701547e-10	1.53126762716438e-09	significant	ENSG00000105372	ENST00000598742	Transcript	3_prime_UTR_variant	2253	-	-	-	-	rs1405594847	MODIFIER	-	1	-	SNV	RPS19	HGNC	10402	YES	CCDS12588.1	1	ENST00000598742.1:c.*1443C>T	-	-	-	-	-	-
chr19:47646856	chr19	47646856	47646856	C	TRUE	1	2072	0	2072	0	0	0	2061	0	1698	0	363	0.176128093158661	4.83755422760174e-118	1.81723776202083e-116	significant	ENSG00000142230	ENST00000270225	Transcript	synonymous_variant	272	204	68	H	caC/caT	rs754278107	LOW	-	1	-	SNV	SAE1	HGNC	30660	YES	CCDS12696.1	-	ENST00000270225.7:c.204C>T	ENSP00000270225.6:p.His68%3D	-	-	-	-	-
chr19:49118886	chr19	49118886	49118886	C	TRUE	0	91	0	91	0	0	0	95	0	76	0	19	0.2	1.50728197210561e-06	4.01941859228162e-06	significant	ENSG00000063177	ENST00000549920	Transcript	intron_variant	-	-	-	-	-	-	MODIFIER	-	-1	-	SNV	RPL18	HGNC	10310	YES	CCDS12726.1	1	ENST00000549920.1:c.492-182C>A	-	-	-	-	-	-
chr19:49972138	chr19	49972138	49972138	C	TRUE	1	252	0	252	0	0	0	220	0	193	0	27	0.122727272727273	4.52516067469427e-10	1.67799949482225e-09	significant	ENSG00000161618	ENST00000293350	Transcript	synonymous_variant	2305	2142	714	F	ttC/ttT	-	LOW	-	1	-	SNV	ALDH16A1	HGNC	28114	YES	CCDS12766.1	-	ENST00000293350.4:c.2142C>T	ENSP00000293350.3:p.Phe714%3D	-	-	-	-	-
chr19:50304289	chr19	50304289	50304289	C	TRUE	1	315	0	315	0	0	0	398	0	370	0	28	0.0703517587939698	9.64438661692753e-08	2.96539147225103e-07	significant	ENSG00000196961	ENST00000359032	Transcript	synonymous_variant	1527	1527	509	N	aaC/aaT	-	LOW	-	1	-	SNV	AP2A1	HGNC	561	YES	CCDS46148.1	-	ENST00000359032.5:c.1527C>T	ENSP00000351926.4:p.Asn509%3D	-	-	-	-	-
chr19:50986028	chr19	50986028	50986028	C	TRUE	1	783	0	783	0	0	0	756	0	714	0	42	0.0555555555555556	5.95874237937558e-14	3.02844318575324e-13	significant	ENSG00000161671	ENST00000334976	Transcript	3_prime_UTR_variant	1347	-	-	-	-	COSV58541725	MODIFIER	-	1	-	SNV	EMC10	HGNC	27609	YES	CCDS12796.1	-	ENST00000334976.6:c.*512C>T	-	-	-	1	1	-
chr19:5231508	chr19	5231508	5231508	C	TRUE	0	110	0	110	0	0	0	153	0	110	0	43	0.281045751633987	4.61051446217954e-12	2.10766375413922e-11	significant	ENSG00000105426	ENST00000357368	Transcript	synonymous_variant	2202	1968	656	V	gtG/gtA	-	LOW	-	-1	-	SNV	PTPRS	HGNC	9681	YES	CCDS45930.1	-	ENST00000357368.4:c.1968C>A	ENSP00000349932.4:p.Val656%3D	-	-	-	-	-
chr19:55606823	chr19	55606823	55606823	C	TRUE	0	303	0	303	0	0	0	297	0	282	0	15	0.0505050505050505	2.18574438971932e-05	5.03595507391331e-05	significant	ENSG00000125503	ENST00000263433	Transcript	missense_variant	1392	1376	459	S/N	aGc/aAc	-	MODERATE	-	-1	-	SNV	PPP1R12C	HGNC	14947	YES	CCDS12916.1	-	ENST00000263433.3:c.1376C>A	ENSP00000263433.1:p.Ser459Asn	-	-	-	-	-
chr19:55649362	chr19	55649362	55649362	C	TRUE	0	151	0	151	0	0	0	510	0	465	0	45	0.0882352941176471	9.08068020977732e-06	2.21005850739369e-05	significant	ENSG00000105048	ENST00000588981	Transcript	synonymous_variant	673	468	156	K	aaG/aaA	-	LOW	-	-1	-	SNV	TNNT1	HGNC	11948	YES	CCDS12917.1	1	ENST00000588981.1:c.468C>A	ENSP00000467176.1:p.Lys156%3D	-	-	-	-	-
chr19:55756867	chr19	55756867	55756867	C	TRUE	0	481	0	481	0	0	0	496	0	453	0	43	0.0866935483870968	1.07330496048868e-13	5.36032072752726e-13	significant	ENSG00000105063	ENST00000412770	Transcript	missense_variant	974	407	136	R/K	aGa/aAa	-	MODERATE	-	-1	-	SNV	PPP6R1	HGNC	29195	YES	CCDS46186.1	-	ENST00000412770.2:c.407C>A	ENSP00000414202.1:p.Arg136Lys	-	-	-	-	-
chr19:55815967	chr19	55815967	55815967	C	TRUE	1	94	0	94	0	0	0	86	0	81	0	5	0.0581395348837209	0.0233914495325464	0.0319276657126699	nonsignificant	ENSG00000160469	ENST00000309383	Transcript	stop_gained	1673	1396	466	R/*	Cga/Tga	-	HIGH	-	1	-	SNV	BRSK1	HGNC	18994	YES	CCDS12921.1	-	ENST00000309383.1:c.1396C>T	ENSP00000310649.1:p.Arg466Ter	-	-	-	-	-
chr19:56160355	chr19	56160355	56160355	C	TRUE	1	130	0	130	0	0	0	162	0	152	0	10	0.0617283950617284	0.00268245447105571	0.00453550031896699	significant	ENSG00000173581	ENST00000586790	Transcript	5_prime_UTR_variant	847	-	-	-	-	rs1407400491,COSV54402641	MODIFIER	-	1	-	SNV	CCDC106	HGNC	30181	YES	CCDS33118.1	-	ENST00000586790.1:c.-58C>T	-	-	-	0,1	0,1	-
chr19:56164256	chr19	56164256	56164256	C	TRUE	1	253	1	252	0	0	0	193	0	167	0	26	0.134715025906736	1.33261276878948e-10	5.38026837492575e-10	significant	ENSG00000173581	ENST00000586790	Transcript	3_prime_UTR_variant	1891	-	-	-	-	rs887348442	MODIFIER	-	1	-	SNV	CCDC106	HGNC	30181	YES	CCDS33118.1	-	ENST00000586790.1:c.*144C>T	-	-	-	-	-	-
chr19:5693432	chr19	5693432	5693432	C	TRUE	0	805	0	805	0	0	0	845	0	694	0	151	0.178698224852071	1.03749600395622e-47	1.62981190439668e-46	significant	ENSG00000196365	ENST00000360614	Transcript	missense_variant	2738	2580	860	M/I	atG/atA	COSV56798522	MODERATE	-	-1	-	SNV	LONP1	HGNC	9479	YES	CCDS12148.1	1	ENST00000360614.3:c.2580C>A	ENSP00000353826.2:p.Met860Ile	-	-	1	1	-
chr19:58268445	chr19	58268445	58268445	C	TRUE	1	172	0	172	0	0	0	175	0	160	0	15	0.0857142857142857	4.48833580056318e-05	9.91795941607822e-05	significant	ENSG00000152443	ENST00000317178	Transcript	3_prime_UTR_variant	4210	-	-	-	-	-	MODIFIER	-	1	-	SNV	ZNF776	HGNC	26765	YES	CCDS12962.2	-	ENST00000317178.5:c.*2390C>T	-	-	-	-	-	-
chr19:6372924	chr19	6372924	6372924	C	TRUE	1	320	0	320	0	0	0	416	0	367	0	49	0.117788461538462	2.08434021619185e-13	1.023221560676e-12	significant	ENSG00000125652	ENST00000245812	Transcript	synonymous_variant	481	93	31	D	gaC/gaT	rs776862018	LOW	-	1	-	SNV	ALKBH7	HGNC	21306	YES	CCDS12163.1	-	ENST00000245812.3:c.93C>T	ENSP00000245812.2:p.Asp31%3D	-	-	-	-	-
chr19:6441865	chr19	6441865	6441865	C	TRUE	0	249	0	249	0	0	0	330	0	219	0	111	0.336363636363636	5.06614430067843e-32	5.91506577808941e-31	significant	ENSG00000125648	ENST00000301454	Transcript	3_prime_UTR_variant	1635	-	-	-	-	-	MODIFIER	-	-1	-	SNV	SLC25A23	HGNC	19375	YES	CCDS32882.1	-	ENST00000301454.4:c.*121C>A	-	-	-	-	-	-
chr19:6454579	chr19	6454579	6454579	C	TRUE	0	271	0	271	0	0	0	280	0	265	0	15	0.0535714285714286	5.16711428730522e-05	0.000113022449221056	significant	ENSG00000125648	ENST00000301454	Transcript	synonymous_variant	740	633	211	V	gtG/gtA	-	LOW	-	-1	-	SNV	SLC25A23	HGNC	19375	YES	CCDS32882.1	-	ENST00000301454.4:c.633C>A	ENSP00000301454.3:p.Val211%3D	-	-	-	-	-
chr19:885879	chr19	885879	885879	C	TRUE	0	221	0	221	0	0	0	234	0	221	0	13	0.0555555555555556	0.000218545181014891	0.000445337349992607	significant	ENSG00000175221	ENST00000325464	Transcript	missense_variant	921	770	257	R/K	aGg/aAg	-	MODERATE	-	-1	-	SNV	MED16	HGNC	17556	YES	CCDS12047.1	-	ENST00000325464.1:c.770C>A	ENSP00000325612.1:p.Arg257Lys	-	-	-	-	-
chr2:113286681	chr2	113286681	113286681	C	TRUE	1	251	0	251	0	0	0	314	0	256	0	58	0.184713375796178	1.27720390237214e-16	7.35669447766353e-16	significant	ENSG00000114999	ENST00000233336	Transcript	3_prime_UTR_variant	1634	-	-	-	-	rs1408323768	MODIFIER	-	1	-	SNV	TTL	HGNC	21586	YES	CCDS2096.1	-	ENST00000233336.6:c.*309C>T	-	-	-	-	-	-
chr2:128603638	chr2	128603638	128603638	C	TRUE	0	81	0	81	0	0	0	79	0	62	0	17	0.215189873417722	2.32401327321432e-06	6.02987227644797e-06	significant	ENSG00000144231	ENST00000272645	Transcript	downstream_gene_variant	-	-	-	-	-	-	MODIFIER	202	-1	-	SNV	POLR2D	HGNC	9191	YES	CCDS2151.1	-	-	-	-	-	-	-	-
chr2:135712961	chr2	135712961	135712961	C	TRUE	1	120	0	120	0	0	0	158	0	144	0	14	0.0886075949367089	0.00038995405447574	0.000769224436226117	significant	ENSG00000082258	ENST00000264157	Transcript	3_prime_UTR_variant	2966	-	-	-	-	-	MODIFIER	-	1	-	SNV	CCNT2	HGNC	1600	YES	CCDS2174.1	-	ENST00000264157.5:c.*743C>T	-	-	-	-	-	-
chr2:149879835	chr2	149879835	149879835	C	TRUE	1	83	0	83	0	0	0	174	0	165	0	9	0.0517241379310345	0.0617060225343177	0.0784029462788978	nonsignificant	ENSG00000168280	ENST00000435030	Transcript	3_prime_UTR_variant	3493	-	-	-	-	-	MODIFIER	-	1	-	SNV	KIF5C	HGNC	6325	YES	-	1	ENST00000435030.1:c.*251C>T	-	-	-	-	-	-
chr2:159499033	chr2	159499033	159499033	C	TRUE	1	192	0	191	0	1	0.00520833333333333	227	0	213	0	14	0.0616740088105727	0.00233283072865877	0.00397547485120549	significant	ENSG00000144283	ENST00000389759	Transcript	synonymous_variant	1843	1731	577	D	gaC/gaT	-	LOW	-	1	-	SNV	PKP4	HGNC	9026	YES	CCDS33305.1	-	ENST00000389759.3:c.1731C>T	ENSP00000374409.3:p.Asp577%3D	-	-	-	-	-
chr2:178406169	chr2	178406169	178406169	C	TRUE	1	131	0	131	0	0	0	108	0	99	0	9	0.0833333333333333	0.000649710663222968	0.00121767898703827	significant	ENSG00000018510	ENST00000264167	Transcript	3_prime_UTR_variant	5369	-	-	-	-	-	MODIFIER	-	1	-	SNV	AGPS	HGNC	327	YES	CCDS2275.1	1	ENST00000264167.4:c.*3246C>T	-	-	-	-	-	-
chr2:17898147	chr2	17898147	17898147	C	TRUE	0	131	0	72	0	59	0.450381679389313	139	0	68	0	71	0.510791366906475	0.332261751110982	0.342979872114562	nonsignificant	ENSG00000163029	ENST00000448223	Transcript	missense_variant	1477	1207	403	G/R	Ggg/Agg	COSV61176472	MODERATE	-	-1	-	SNV	SMC6	HGNC	20466	YES	CCDS1690.1	-	ENST00000448223.2:c.1207C>A	ENSP00000404092.2:p.Gly403Arg	-	-	1	1	-
chr2:183795481	chr2	183795481	183795481	C	TRUE	0	617	0	617	0	0	0	747	0	678	0	69	0.0923694779116466	2.28979654342347e-19	1.55778284528967e-18	significant	ENSG00000061676	ENST00000360982	Transcript	synonymous_variant	3672	2913	971	A	gcG/gcA	-	LOW	-	-1	-	SNV	NCKAP1	HGNC	7666	YES	CCDS2288.1	1	ENST00000360982.2:c.2913C>A	ENSP00000354251.2:p.Ala971%3D	-	-	-	-	-
chr2:187487138	chr2	187487138	187487138	C	TRUE	1	123	0	123	0	0	0	161	0	151	0	10	0.062111801242236	0.00585675049936816	0.00925088195878261	significant	ENSG00000138448	ENST00000261023	Transcript	missense_variant	663	389	130	S/L	tCg/tTg	rs770245126	MODERATE	-	1	-	SNV	ITGAV	HGNC	6150	YES	CCDS2292.1	1	ENST00000261023.3:c.389C>T	ENSP00000261023.3:p.Ser130Leu	-	-	-	-	-
chr2:190526239	chr2	190526239	190526239	C	TRUE	1	298	0	298	0	0	0	302	0	282	0	20	0.0662251655629139	1.38726184812596e-06	3.72234235025103e-06	significant	ENSG00000138381	ENST00000260952	Transcript	5_prime_UTR_variant	94	-	-	-	-	-	MODIFIER	-	1	-	SNV	ASNSD1	HGNC	24910	YES	CCDS2300.1	-	ENST00000260952.4:c.-320C>T	-	-	-	-	-	-
chr2:191878333	chr2	191878333	191878333	C	TRUE	0	151	0	151	0	0	0	138	0	131	0	7	0.0507246376811594	0.00521812892420843	0.00833357373478019	significant	ENSG00000115415	ENST00000361099	Transcript	5_prime_UTR_variant	305	-	-	-	-	-	MODIFIER	-	-1	-	SNV	STAT1	HGNC	11362	YES	CCDS2309.1	1	ENST00000361099.3:c.-84C>A	-	-	-	-	-	-
chr2:217366557	chr2	217366557	217366557	C	TRUE	1	165	0	165	0	0	0	146	0	126	0	20	0.136986301369863	1.29042620541274e-07	3.92580366717115e-07	significant	ENSG00000197756	ENST00000491306	Transcript	3_prime_UTR_variant	1395	-	-	-	-	-	MODIFIER	-	1	-	SNV	RPL37A	HGNC	10348	YES	CCDS2404.1	-	ENST00000491306.1:c.*430C>T	-	-	-	-	-	-
chr2:217366951	chr2	217366951	217366951	C	TRUE	1	150	0	150	0	0	0	129	0	87	0	42	0.325581395348837	1.17402620926526e-16	6.85377462706209e-16	significant	ENSG00000197756	ENST00000491306	Transcript	3_prime_UTR_variant	1789	-	-	-	-	rs951699669	MODIFIER	-	1	-	SNV	RPL37A	HGNC	10348	YES	CCDS2404.1	-	ENST00000491306.1:c.*824C>T	-	-	-	-	-	-
chr2:217366976	chr2	217366976	217366976	C	TRUE	1	163	0	163	0	0	0	145	0	125	0	20	0.137931034482759	1.36032473792885e-07	4.08572298207113e-07	significant	ENSG00000197756	ENST00000491306	Transcript	3_prime_UTR_variant	1814	-	-	-	-	rs748901917	MODIFIER	-	1	-	SNV	RPL37A	HGNC	10348	YES	CCDS2404.1	-	ENST00000491306.1:c.*849C>T	-	-	-	-	-	-
chr2:217367004	chr2	217367004	217367004	C	TRUE	1	159	0	159	0	0	0	157	0	147	0	10	0.0636942675159236	0.000789827059101981	0.00143363567030276	significant	ENSG00000197756	ENST00000491306	Transcript	3_prime_UTR_variant	1842	-	-	-	-	rs923852458	MODIFIER	-	1	-	SNV	RPL37A	HGNC	10348	YES	CCDS2404.1	-	ENST00000491306.1:c.*877C>T	-	-	-	-	-	-
chr2:223786044	chr2	223786044	223786044	C	TRUE	1	414	0	414	0	0	0	460	0	430	0	30	0.0652173913043478	2.83427290959483e-09	9.83458551763026e-09	significant	ENSG00000123983	ENST00000357430	Transcript	synonymous_variant	1383	852	284	I	atC/atT	-	LOW	-	1	-	SNV	ACSL3	HGNC	3570	YES	CCDS2455.1	1	ENST00000357430.3:c.852C>T	ENSP00000350012.3:p.Ile284%3D	-	-	-	-	-
chr2:224749463	chr2	224749463	224749463	C	TRUE	0	162	0	162	0	0	0	233	0	217	0	16	0.0686695278969957	0.000304164460429671	0.000608328920859343	significant	ENSG00000085449	ENST00000233055	Transcript	missense_variant	938	835	279	A/T	Gct/Act	-	MODERATE	-	-1	-	SNV	WDFY1	HGNC	20451	YES	CCDS33387.1	-	ENST00000233055.4:c.835C>A	ENSP00000233055.4:p.Ala279Thr	-	-	-	-	-
chr2:239006900	chr2	239006900	239006900	C	TRUE	1	215	0	215	0	0	0	187	0	160	0	27	0.144385026737968	3.60389805586962e-10	1.35972398265125e-09	significant	ENSG00000132330	ENST00000254663	Transcript	synonymous_variant	1408	1266	422	L	ctC/ctT	rs748754222	LOW	-	1	-	SNV	SCLY	HGNC	18161	YES	CCDS2524.2	-	ENST00000254663.6:c.1266C>T	ENSP00000254663.6:p.Leu422%3D	-	-	-	-	-
chr2:241401795	chr2	241401795	241401795	C	TRUE	1	78	0	78	0	0	0	103	0	97	0	6	0.058252427184466	0.0375541741626043	0.0492364286441429	nonsignificant	ENSG00000063660	ENST00000264039	Transcript	synonymous_variant	761	513	171	L	ctC/ctT	rs758327824,COSV99883182	LOW	-	1	-	SNV	GPC1	HGNC	4449	YES	CCDS2534.1	1	ENST00000264039.2:c.513C>T	ENSP00000264039.2:p.Leu171%3D	-	-	0,1	0,1	-
chr2:242612504	chr2	242612504	242612504	C	TRUE	1	183	0	183	0	0	0	158	0	150	0	8	0.0506329113924051	0.00192723900268361	0.00331700099266662	significant	ENSG00000168397	ENST00000404914	Transcript	3_prime_UTR_variant	2110	-	-	-	-	rs1021732293	MODIFIER	-	1	-	SNV	ATG4B	HGNC	20790	YES	CCDS46564.1	-	ENST00000404914.3:c.*825C>T	-	-	-	-	-	-
chr2:27532767	chr2	27532767	27532767	C	TRUE	0	438	0	438	0	0	0	400	0	353	0	47	0.1175	1.79157815621967e-16	1.01837074143013e-15	significant	ENSG00000115204	ENST00000380044	Transcript	3_prime_UTR_variant	600	-	-	-	-	-	MODIFIER	-	-1	-	SNV	MPV17	HGNC	7224	YES	CCDS1748.1	1	ENST00000380044.1:c.*13C>A	-	-	-	-	-	-
chr2:54155365	chr2	54155365	54155365	C	TRUE	0	150	0	96	0	54	0.36	185	0	108	0	77	0.416216216216216	0.312467194350675	0.324485163364163	nonsignificant	ENSG00000068878	ENST00000404125	Transcript	synonymous_variant	1448	1392	464	A	gcG/gcA	-	LOW	-	-1	-	SNV	PSME4	HGNC	20635	YES	CCDS33197.2	-	ENST00000404125.1:c.1392C>A	ENSP00000384211.1:p.Ala464%3D	-	-	-	-	-
chr2:61415078	chr2	61415078	61415078	C	TRUE	0	105	0	105	0	0	0	152	0	144	0	8	0.0526315789473684	0.0227000852504153	0.0311275183976596	nonsignificant	ENSG00000115464	ENST00000398571	Transcript	3_prime_UTR_variant	10877	-	-	-	-	-	MODIFIER	-	-1	-	SNV	USP34	HGNC	20066	YES	CCDS42686.1	-	ENST00000398571.2:c.*159C>A	-	-	-	-	-	-
chr2:70890302	chr2	70890302	70890302	C	TRUE	0	133	0	133	0	0	0	127	0	101	0	26	0.204724409448819	1.89172719615065e-09	6.69857498964822e-09	significant	ENSG00000075340	ENST00000264436	Transcript	3_prime_UTR_variant	2881	-	-	-	-	-	MODIFIER	-	-1	-	SNV	ADD2	HGNC	244	YES	CCDS1906.1	-	ENST00000264436.4:c.*255C>A	-	-	-	-	-	-
chr2:70890328	chr2	70890328	70890328	C	TRUE	0	125	0	125	0	0	0	110	0	67	0	43	0.390909090909091	2.9018223783361e-17	1.75326890551216e-16	significant	ENSG00000075340	ENST00000264436	Transcript	3_prime_UTR_variant	2855	-	-	-	-	-	MODIFIER	-	-1	-	SNV	ADD2	HGNC	244	YES	CCDS1906.1	-	ENST00000264436.4:c.*229C>A	-	-	-	-	-	-
chr2:70915211	chr2	70915211	70915211	C	TRUE	0	122	0	122	0	0	0	182	0	157	0	25	0.137362637362637	1.68169425074313e-06	4.47071948505251e-06	significant	ENSG00000075340	ENST00000264436	Transcript	missense_variant	1338	893	298	R/K	aGg/aAg	-	MODERATE	-	-1	-	SNV	ADD2	HGNC	244	YES	CCDS1906.1	-	ENST00000264436.4:c.893C>A	ENSP00000264436.3:p.Arg298Lys	-	-	-	-	-
chr2:74087226	chr2	74087226	74087226	C	TRUE	1	517	0	517	0	0	0	544	0	406	0	138	0.253676470588235	5.74610005251616e-45	8.70987797434028e-44	significant	ENSG00000124356	ENST00000394070	Transcript	missense_variant	1669	1166	389	S/F	tCc/tTc	-	MODERATE	-	1	-	SNV	STAMBP	HGNC	16950	YES	CCDS1929.1	1	ENST00000394070.2:c.1166C>T	ENSP00000377633.2:p.Ser389Phe	-	-	-	-	-
chr2:74428575	chr2	74428575	74428575	C	TRUE	1	141	0	141	0	0	0	183	0	171	0	12	0.0655737704918033	0.00152312168960083	0.00265853967639418	significant	ENSG00000065911	ENST00000394053	Transcript	intron_variant	-	-	-	-	-	-	MODIFIER	-	1	-	SNV	MTHFD2	HGNC	7434	YES	CCDS1935.2	-	ENST00000394053.2:c.101+2706C>T	-	-	-	-	-	-
chr2:85857982	chr2	85857982	85857982	C	TRUE	1	964	0	964	0	0	0	843	0	781	0	62	0.0735468564650059	8.52782139939512e-22	6.57860507953338e-21	significant	ENSG00000168883	ENST00000323701	Transcript	stop_gained	872	862	288	R/*	Cga/Tga	rs748592767,COSV60383237	HIGH	-	1	-	SNV	USP39	HGNC	20071	YES	CCDS33234.1	-	ENST00000323701.6:c.862C>T	ENSP00000312981.6:p.Arg288Ter	-	-	0,1	0,1	-
chr20:11903989	chr20	11903989	11903989	C	TRUE	1	288	0	288	0	0	0	379	0	349	0	30	0.079155672823219	3.02583073145643e-08	9.75491698499385e-08	significant	ENSG00000132640	ENST00000405977	Transcript	missense_variant	1869	1244	415	S/F	tCc/tTc	rs1229968225,COSV54779135,COSV99655599	MODERATE	-	1	-	SNV	BTBD3	HGNC	15854	YES	CCDS13113.1	-	ENST00000405977.1:c.1244C>T	ENSP00000384545.1:p.Ser415Phe	-	-	0,1,1	0,1,1	-
chr20:18468372	chr20	18468372	18468372	C	TRUE	0	150	0	150	0	0	0	202	0	191	0	11	0.0544554455445545	0.00311474279413823	0.0051852365590278	significant	ENSG00000089050	ENST00000337227	Transcript	3_prime_UTR_variant	2673	-	-	-	-	-	MODIFIER	-	-1	-	SNV	RBBP9	HGNC	9892	YES	CCDS13136.1	-	ENST00000337227.4:c.*2036C>A	-	-	-	-	-	-
chr20:24987144	chr20	24987144	24987144	C	TRUE	0	249	0	248	0	1	0.00401606425702811	439	0	407	0	32	0.0728929384965831	7.34895953576257e-06	1.80897465495694e-05	significant	ENSG00000154930	ENST00000323482	Transcript	3_prime_UTR_variant	3404	-	-	-	-	-	MODIFIER	-	-1	-	SNV	ACSS1	HGNC	16091	YES	CCDS13167.1	-	ENST00000323482.4:c.*1254C>A	-	-	-	-	-	-
chr20:25427591	chr20	25427591	25427591	C	TRUE	1	145	0	143	0	2	0.0137931034482759	121	0	111	0	10	0.0826446280991736	0.014017847648717	0.0204930970702056	nonsignificant	ENSG00000101003	ENST00000262460	Transcript	3_prime_UTR_variant	1649	-	-	-	-	-	MODIFIER	-	1	-	SNV	GINS1	HGNC	28980	YES	CCDS33451.1	1	ENST00000262460.4:c.*964C>T	-	-	-	-	-	-
chr20:25427592	chr20	25427592	25427592	C	TRUE	1	135	0	134	0	1	0.00740740740740741	112	0	105	0	7	0.0625	0.0247411107974504	0.0336105656116308	nonsignificant	ENSG00000101003	ENST00000262460	Transcript	3_prime_UTR_variant	1650	-	-	-	-	-	MODIFIER	-	1	-	SNV	GINS1	HGNC	28980	YES	CCDS33451.1	1	ENST00000262460.4:c.*965C>T	-	-	-	-	-	-
chr20:25427798	chr20	25427798	25427798	C	TRUE	1	447	0	447	0	0	0	637	0	591	0	46	0.0722135007849294	1.87618038984968e-11	8.31292234271858e-11	significant	ENSG00000101003	ENST00000262460	Transcript	3_prime_UTR_variant	1856	-	-	-	-	-	MODIFIER	-	1	-	SNV	GINS1	HGNC	28980	YES	CCDS33451.1	1	ENST00000262460.4:c.*1171C>T	-	-	-	-	-	-
chr20:25428361	chr20	25428361	25428361	C	TRUE	1	497	0	497	0	0	0	625	0	565	0	60	0.096	3.04224163985825e-16	1.70681608885554e-15	significant	ENSG00000101003	ENST00000262460	Transcript	3_prime_UTR_variant	2419	-	-	-	-	rs768438130	MODIFIER	-	1	-	SNV	GINS1	HGNC	28980	YES	CCDS33451.1	1	ENST00000262460.4:c.*1734C>T	-	-	-	-	-	-
chr20:2819385	chr20	2819385	2819385	C	TRUE	0	383	0	381	0	2	0.00522193211488251	512	0	473	0	39	0.076171875	4.2784963842288e-08	1.35407358094274e-07	significant	ENSG00000132635	ENST00000360652	Transcript	missense_variant	954	451	151	G/S	Ggc/Agc	-	MODERATE	-	-1	-	SNV	PCED1A	HGNC	16212	YES	CCDS13035.1	-	ENST00000360652.2:c.451C>A	ENSP00000353868.2:p.Gly151Ser	-	-	-	-	-
chr20:3144665	chr20	3144665	3144665	C	TRUE	0	109	0	109	0	0	0	96	0	85	0	11	0.114583333333333	0.000172121486351448	0.000355772641645099	significant	ENSG00000215251	ENST00000380266	Transcript	upstream_gene_variant	-	-	-	-	-	-	MODIFIER	4122	-1	-	SNV	FASTKD5	HGNC	25790	YES	CCDS13048.1	-	-	-	-	-	-	-	-
chr20:3145048	chr20	3145048	3145048	C	TRUE	0	124	0	124	0	0	0	160	0	124	0	36	0.225	1.60348309400548e-10	6.44376461963132e-10	significant	ENSG00000215251	ENST00000380266	Transcript	upstream_gene_variant	-	-	-	-	-	-	MODIFIER	4505	-1	-	SNV	FASTKD5	HGNC	25790	YES	CCDS13048.1	-	-	-	-	-	-	-	-
chr20:32245391	chr20	32245391	32245391	C	TRUE	0	90	0	90	0	0	0	91	0	85	0	6	0.0659340659340659	0.0287035433715521	0.0385091016661816	nonsignificant	ENSG00000125967	ENST00000246190	Transcript	3_prime_UTR_variant	1491	-	-	-	-	-	MODIFIER	-	-1	-	SNV	NECAB3	HGNC	15851	YES	CCDS42866.1	-	ENST00000246190.6:c.*244C>A	-	-	-	-	-	-
chr20:32581930	chr20	32581930	32581930	C	TRUE	1	1166	0	1166	0	0	0	1248	0	1162	0	86	0.0689102564102564	6.51297597275539e-26	6.18374861589084e-25	significant	ENSG00000125970	ENST00000246194	Transcript	5_prime_UTR_variant	403	-	-	-	-	rs1483065381	MODIFIER	-	1	-	SNV	RALY	HGNC	15921	YES	CCDS13230.1	-	ENST00000246194.3:c.-100C>T	-	-	-	-	-	-
chr20:33762722	chr20	33762722	33762722	C	TRUE	1	264	0	264	0	0	0	400	0	370	0	30	0.075	2.40518142619213e-07	7.04432797366101e-07	significant	ENSG00000101000	ENST00000216968	Transcript	synonymous_variant	370	288	96	L	ctC/ctT	rs761109678	LOW	-	1	-	SNV	PROCR	HGNC	9452	YES	CCDS13248.1	1	ENST00000216968.4:c.288C>T	ENSP00000216968.3:p.Leu96%3D	-	-	-	-	-
chr20:35520287	chr20	35520287	35520287	C	TRUE	0	205	0	205	0	0	0	168	0	158	0	10	0.0595238095238095	0.000295300544104367	0.000593348070014355	significant	ENSG00000101347	ENST00000262878	Transcript	3_prime_UTR_variant	3129	-	-	-	-	-	MODIFIER	-	-1	-	SNV	SAMHD1	HGNC	15925	YES	CCDS13288.1	1	ENST00000262878.4:c.*1048C>A	-	-	-	-	-	-
chr20:3777213	chr20	3777213	3777213	C	TRUE	1	341	0	341	0	0	0	285	0	229	0	56	0.196491228070175	2.81011676993153e-21	2.11125294714856e-20	significant	ENSG00000101224	ENST00000245960	Transcript	missense_variant	732	35	12	S/L	tCg/tTg	rs1000681217,COSV55657310	MODERATE	-	1	-	SNV	CDC25B	HGNC	1726	YES	CCDS13067.1	-	ENST00000245960.5:c.35C>T	ENSP00000245960.5:p.Ser12Leu	-	-	0,1	0,1	-
chr20:39803123	chr20	39803123	39803123	C	TRUE	1	337	0	337	0	0	0	389	0	352	0	37	0.0951156812339332	4.82307438651223e-11	2.0629387474983e-10	significant	ENSG00000124181	ENST00000373272	Transcript	missense_variant	4255	3850	1284	R/W	Cgg/Tgg	-	MODERATE	-	1	-	SNV	PLCG1	HGNC	9065	YES	CCDS13313.1	1	ENST00000373272.2:c.3850C>T	ENSP00000362369.2:p.Arg1284Trp	-	-	-	-	-
chr20:42338717	chr20	42338717	42338717	C	TRUE	1	82	0	82	0	0	0	92	0	79	0	13	0.141304347826087	0.000197067868261075	0.00040347544591841	significant	ENSG00000101057	ENST00000217026	Transcript	intron_variant	-	-	-	-	-	rs1384484627	MODIFIER	-	1	-	SNV	MYBL2	HGNC	7548	YES	CCDS13322.1	-	ENST00000217026.4:c.1605+15C>T	-	-	-	-	-	-
chr20:464423	chr20	464423	464423	C	TRUE	0	151	0	149	0	2	0.0132450331125828	406	0	377	0	29	0.0714285714285714	0.00598813875330233	0.00940682160518766	significant	ENSG00000101266	ENST00000217244	Transcript	3_prime_UTR_variant	1734	-	-	-	-	-	MODIFIER	-	-1	-	SNV	CSNK2A1	HGNC	2457	YES	CCDS13003.1	1	ENST00000217244.3:c.*182C>A	-	-	-	-	-	-
chr20:47732366	chr20	47732366	47732366	C	TRUE	0	1104	0	1104	0	0	0	1374	0	1299	0	75	0.0545851528384279	2.88575786982804e-20	2.09520571389196e-19	significant	ENSG00000124214	ENST00000371856	Transcript	synonymous_variant	2082	1671	557	E	gaG/gaA	-	LOW	-	-1	-	SNV	STAU1	HGNC	11370	YES	CCDS13414.1	-	ENST00000371856.2:c.1671C>A	ENSP00000360922.2:p.Glu557%3D	-	-	-	-	-
chr20:5099550	chr20	5099550	5099550	C	TRUE	0	126	0	126	0	0	0	117	0	111	0	6	0.0512820512820513	0.0116390685743819	0.0172786172650618	nonsignificant	ENSG00000132646	ENST00000379160	Transcript	intron_variant	-	-	-	-	-	-	MODIFIER	-	-1	-	SNV	PCNA	HGNC	8729	YES	CCDS13087.1	1	ENST00000379160.3:c.222-38C>A	-	-	-	-	-	-
chr20:62152238	chr20	62152238	62152238	C	TRUE	1	1883	0	1882	0	1	0.000531067445565587	2509	0	2311	0	198	0.0789159027500996	2.14485942147602e-48	3.4965255474628e-47	significant	ENSG00000125534	ENST00000370179	Transcript	5_prime_UTR_variant	162	-	-	-	-	-	MODIFIER	-	1	-	SNV	PPDPF	HGNC	16142	YES	CCDS13523.1	-	ENST00000370179.3:c.-35C>T	-	-	-	-	-	-
chr20:62565615	chr20	62565615	62565615	C	TRUE	1	360	0	360	0	0	0	418	0	387	0	31	0.0741626794258373	3.35712452336531e-09	1.15559983593133e-08	significant	ENSG00000101152	ENST00000360864	Transcript	3_prime_UTR_variant	3444	-	-	-	-	-	MODIFIER	-	1	-	SNV	DNAJC5	HGNC	16235	YES	CCDS13546.1	1	ENST00000360864.4:c.*2694C>T	-	-	-	-	-	-
chr20:62888348	chr20	62888348	62888348	C	TRUE	1	102	0	102	0	0	0	125	0	113	0	12	0.096	0.000652346861318859	0.00121997335103787	significant	ENSG00000203880	ENST00000308824	Transcript	intron_variant	-	-	-	-	-	-	MODIFIER	-	1	-	SNV	PCMTD2	HGNC	15882	YES	CCDS13559.1	-	ENST00000308824.6:c.-25+1125C>T	-	-	-	-	-	-
chr21:30343763	chr21	30343763	30343763	C	TRUE	0	134	0	134	0	0	0	166	0	157	0	9	0.0542168674698795	0.00500919496797408	0.00805402803390219	significant	ENSG00000198862	ENST00000389194	Transcript	missense_variant	958	952	318	G/S	Ggc/Agc	-	MODERATE	-	-1	-	SNV	LTN1	HGNC	13082	YES	CCDS33527.2	-	ENST00000389194.2:c.952C>A	ENSP00000373846.2:p.Gly318Ser	-	-	-	-	-
chr21:35287882	chr21	35287882	35287882	C	TRUE	0	74	0	74	0	0	0	63	0	59	0	4	0.0634920634920635	0.042414590849958	0.0552733129628412	nonsignificant	ENSG00000241837	ENST00000290299	Transcript	intron_variant	-	-	-	-	-	-	MODIFIER	-	-1	-	SNV	ATP5O	HGNC	850	YES	CCDS13634.1	-	ENST00000290299.2:c.36+150C>A	-	-	-	-	-	-
chr21:46684299	chr21	46684299	46684299	C	TRUE	0	182	0	182	0	0	0	208	0	191	0	17	0.0817307692307692	1.81831294538197e-05	4.23456168412405e-05	significant	ENSG00000186866	ENST00000349485	Transcript	3_prime_UTR_variant	2415	-	-	-	-	-	MODIFIER	-	-1	-	SNV	POFUT2	HGNC	14683	YES	CCDS13719.1	-	ENST00000349485.5:c.*1098C>A	-	-	-	-	-	-
chr21:47424150	chr21	47424150	47424150	C	TRUE	1	143	0	143	0	0	0	453	0	397	0	56	0.123620309050773	1.85547194427493e-07	5.49016356114225e-07	significant	ENSG00000142156	ENST00000361866	Transcript	3_prime_UTR_variant	3424	-	-	-	-	rs1048845004	MODIFIER	-	1	-	SNV	COL6A1	HGNC	2211	YES	CCDS13727.1	1	ENST00000361866.3:c.*223C>T	-	-	-	-	-	-
chr21:47424234	chr21	47424234	47424234	C	TRUE	1	213	0	213	0	0	0	731	0	690	0	41	0.0560875512995896	3.04775583871344e-05	6.89335352002203e-05	significant	ENSG00000142156	ENST00000361866	Transcript	3_prime_UTR_variant	3508	-	-	-	-	rs961676779	MODIFIER	-	1	-	SNV	COL6A1	HGNC	2211	YES	CCDS13727.1	1	ENST00000361866.3:c.*307C>T	-	-	-	-	-	-
chr22:18571456	chr22	18571456	18571456	C	TRUE	1	255	0	255	0	0	0	304	1	285	0	18	0.0592105263157895	2.61816644635987e-05	5.968590526794e-05	significant	ENSG00000215193	ENST00000329627	Transcript	3_prime_UTR_variant	1739	-	-	-	-	-	MODIFIER	-	1	-	SNV	PEX26	HGNC	22965	YES	CCDS13750.1	1	ENST00000329627.7:c.*615C>T	-	-	-	-	-	-
chr22:20783864	chr22	20783864	20783864	C	TRUE	0	105	0	105	0	0	0	205	0	186	0	19	0.0926829268292683	0.000590901235811562	0.00111471324834321	significant	ENSG00000244486	ENST00000266214	Transcript	synonymous_variant	1488	1383	461	L	ctG/ctA	-	LOW	-	-1	-	SNV	SCARF2	HGNC	19869	YES	CCDS13779.1	1	ENST00000266214.5:c.1383C>A	ENSP00000266214.5:p.Leu461%3D	-	-	-	-	-
chr22:21097030	chr22	21097030	21097030	C	TRUE	0	281	0	281	0	0	0	366	0	341	0	25	0.0683060109289618	7.51711640204294e-07	2.08712485340469e-06	significant	ENSG00000241973	ENST00000255882	Transcript	stop_retained_variant	3566	3479	1160	*	tGa/tAa	-	LOW	-	-1	-	SNV	PI4KA	HGNC	8983	YES	CCDS33603.2	1	ENST00000255882.6:c.3479C>A	ENSP00000255882.6:p.Ter1160%3D	-	-	-	-	-
chr22:24969057	chr22	24969057	24969057	C	TRUE	1	162	0	159	0	3	0.0185185185185185	163	0	127	0	36	0.220858895705521	5.68203023916495e-09	1.91768520571817e-08	significant	ENSG00000100028	ENST00000215829	Transcript	downstream_gene_variant	-	-	-	-	-	rs986236676	MODIFIER	317	1	-	SNV	SNRPD3	HGNC	11160	YES	CCDS13828.1	-	-	-	-	-	-	-	-
chr22:30127082	chr22	30127082	30127082	C	TRUE	0	351	0	351	0	0	0	414	0	236	0	178	0.429951690821256	5.41300989994896e-58	1.11353346513236e-56	significant	ENSG00000100314	ENST00000216144	Transcript	3_prime_UTR_variant	2513	-	-	-	-	-	MODIFIER	-	1	-	SNV	CABP7	HGNC	20834	YES	CCDS13867.1	-	ENST00000216144.3:c.*1524G>T	-	-	-	-	-	-
chr22:32017367	chr22	32017367	32017367	C	TRUE	0	300	2	298	0	0	0	262	0	232	0	30	0.114503816793893	4.97826449010405e-11	2.11882784209355e-10	significant	ENSG00000241878	ENST00000382151	Transcript	stop_gained	968	548	183	W/*	tGg/tAg	COSV56716952	HIGH	-	-1	-	SNV	PISD	HGNC	8999	YES	CCDS13899.1	-	ENST00000382151.2:c.548C>A	ENSP00000371586.2:p.Trp183Ter	-	-	1	1	-
chr22:36907823	chr22	36907823	36907823	C	TRUE	0	3467	0	3466	0	1	0.000288433804441881	3055	0	2715	0	340	0.111292962356792	4.88282806871341e-115	1.68750538054735e-113	significant	ENSG00000100353	ENST00000216190	Transcript	missense_variant	1731	1360	454	G/R	Ggg/Agg	-	MODERATE	-	-1	-	SNV	EIF3D	HGNC	3278	YES	CCDS13930.1	-	ENST00000216190.8:c.1360C>A	ENSP00000216190.8:p.Gly454Arg	-	-	-	-	-
chr22:38274043	chr22	38274043	38274043	C	TRUE	1	3257	0	3254	1	2	0.000614062020264047	3503	0	3273	0	230	0.0656580074222095	5.0697412519635e-64	1.15269906360433e-62	significant	ENSG00000100129	ENST00000412331	Transcript	synonymous_variant	2022	1440	480	D	gaC/gaT	rs757023793	LOW	-	1	-	SNV	EIF3L	HGNC	18138	YES	CCDS13960.1	-	ENST00000412331.2:c.1440C>T	ENSP00000416892.2:p.Asp480%3D	-	-	-	-	-
chr22:39414720	chr22	39414720	39414720	C	TRUE	1	237	0	237	0	0	0	382	0	344	0	38	0.0994764397905759	7.76732327140481e-09	2.60115011879603e-08	significant	ENSG00000244509	ENST00000361441	Transcript	3_prime_UTR_variant	1181	-	-	-	-	-	MODIFIER	-	1	-	SNV	APOBEC3C	HGNC	17353	YES	CCDS13983.1	-	ENST00000361441.4:c.*328C>T	-	-	-	-	-	-
chr22:39415707	chr22	39415707	39415707	C	TRUE	1	146	0	146	0	0	0	305	0	278	0	27	0.0885245901639344	2.31182826820274e-05	5.31228623331694e-05	significant	ENSG00000244509	ENST00000361441	Transcript	3_prime_UTR_variant	2168	-	-	-	-	rs1393401065	MODIFIER	-	1	-	SNV	APOBEC3C	HGNC	17353	YES	CCDS13983.1	-	ENST00000361441.4:c.*1315C>T	-	-	-	-	-	-
chr22:39416020	chr22	39416020	39416020	C	TRUE	1	268	0	268	0	0	0	389	0	139	0	250	0.6426735218509	6.40847914639939e-80	1.84564199416302e-78	significant	ENSG00000244509	ENST00000361441	Transcript	3_prime_UTR_variant	2481	-	-	-	-	rs1038036972	MODIFIER	-	1	-	SNV	APOBEC3C	HGNC	17353	YES	CCDS13983.1	-	ENST00000361441.4:c.*1628C>T	-	-	-	-	-	-
chr22:39709299	chr22	39709299	39709299	C	TRUE	0	11764	2	11758	0	4	0.000340020401224073	13135	0	11496	0	1639	0.124781119147316	0	0	significant	ENSG00000100316	ENST00000216146	Transcript	missense_variant	1238	1064	355	R/K	aGg/aAg	COSV53365042	MODERATE	-	-1	-	SNV	RPL3	HGNC	10332	YES	CCDS13988.1	-	ENST00000216146.4:c.1064C>A	ENSP00000346001.3:p.Arg355Lys	-	-	1	1	-
chr22:39714421	chr22	39714421	39714421	C	TRUE	0	13617	0	13613	0	4	0.000293750458985092	16142	0	15226	2	914	0.0566224755296741	1.76438630774658e-239	1.17263828453311e-237	significant	ENSG00000100316	ENST00000216146	Transcript	synonymous_variant	354	180	60	V	gtG/gtA	-	LOW	-	-1	-	SNV	RPL3	HGNC	10332	YES	CCDS13988.1	-	ENST00000216146.4:c.180C>A	ENSP00000346001.3:p.Val60%3D	-	-	-	-	-
chr22:41626810	chr22	41626810	41626810	C	TRUE	1	321	0	321	0	0	0	274	0	256	0	18	0.0656934306569343	6.35550417138624e-07	1.78865003390154e-06	significant	ENSG00000100395	ENST00000216237	Transcript	3_prime_UTR_variant	2831	-	-	-	-	rs1162374641	MODIFIER	-	1	-	SNV	L3MBTL2	HGNC	18594	YES	CCDS14011.1	-	ENST00000216237.5:c.*555C>T	-	-	-	-	-	-
chr22:43529358	chr22	43529358	43529358	C	TRUE	0	572	0	572	0	0	0	562	0	533	0	29	0.0516014234875445	9.91281002738683e-10	3.56861160985926e-09	significant	ENSG00000100294	ENST00000290429	Transcript	synonymous_variant	910	864	288	V	gtG/gtA	-	LOW	-	-1	-	SNV	MCAT	HGNC	29622	YES	CCDS33660.1	1	ENST00000290429.6:c.864C>A	ENSP00000290429.5:p.Val288%3D	-	-	-	-	-
chr22:50278837	chr22	50278837	50278837	C	TRUE	1	187	0	133	0	54	0.288770053475936	219	0	140	0	79	0.360730593607306	0.137914312973768	0.158454742565606	nonsignificant	ENSG00000100426	ENST00000216268	Transcript	synonymous_variant	2004	1527	509	V	gtC/gtT	rs756347823,COSV99351356,COSV99351593	LOW	-	1	-	SNV	ZBED4	HGNC	20721	YES	CCDS33677.1	-	ENST00000216268.5:c.1527C>T	ENSP00000216268.4:p.Val509%3D	-	-	0,1,1	0,1,1	-
chr22:50279171	chr22	50279171	50279171	C	TRUE	1	199	0	199	0	0	0	306	0	286	0	20	0.065359477124183	6.13809633752274e-05	0.000132915168812523	significant	ENSG00000100426	ENST00000216268	Transcript	missense_variant	2338	1861	621	R/W	Cgg/Tgg	rs746830307,COSV99351923	MODERATE	-	1	-	SNV	ZBED4	HGNC	20721	YES	CCDS33677.1	-	ENST00000216268.5:c.1861C>T	ENSP00000216268.4:p.Arg621Trp	-	-	0,1	0,1	-
chr3:101311701	chr3	101311701	101311701	C	TRUE	1	135	0	130	0	5	0.037037037037037	350	7	277	0	66	0.188571428571429	3.23504372339896e-06	8.2208169912256e-06	significant	ENSG00000081154	ENST00000265260	Transcript	3_prime_UTR_variant	762	-	-	-	-	rs1198254580	MODIFIER	-	1	-	SNV	PCNP	HGNC	30023	YES	CCDS2942.1	-	ENST00000265260.3:c.*104C>T	-	-	-	-	-	-
chr3:101405566	chr3	101405566	101405566	C	TRUE	0	130	0	130	0	0	0	131	0	123	0	8	0.0610687022900763	0.00699845866813767	0.0107976219451267	nonsignificant	ENSG00000114391	ENST00000394077	Transcript	5_prime_UTR_variant	61	-	-	-	-	-	MODIFIER	-	-1	-	SNV	RPL24	HGNC	10325	YES	CCDS33809.1	-	ENST00000394077.3:c.-46C>A	-	-	-	-	-	-
chr3:12881663	chr3	12881663	12881663	C	TRUE	0	15201	1	15195	1	4	0.000263140582856391	16001	1	15152	0	848	0.0529966877070183	2.30256013739248e-242	1.65784329892258e-240	significant	ENSG00000144713	ENST00000429711	Transcript	stop_retained_variant	174	74	25	*	tGa/tAa	-	LOW	-	-1	-	SNV	RPL32	HGNC	10336	YES	CCDS2614.1	-	ENST00000429711.2:c.74C>A	ENSP00000416429.2:p.Ter25%3D	-	-	-	-	-
chr3:133363097	chr3	133363097	133363097	C	TRUE	0	179	0	179	0	0	0	203	0	179	0	24	0.118226600985222	1.35886048824648e-07	4.08572298207113e-07	significant	ENSG00000163781	ENST00000260810	Transcript	missense_variant	1747	1615	539	D/N	Gat/Aat	-	MODERATE	-	-1	-	SNV	TOPBP1	HGNC	17008	YES	CCDS46919.1	-	ENST00000260810.5:c.1615C>A	ENSP00000260810.5:p.Asp539Asn	-	-	-	-	-
chr3:182584146	chr3	182584146	182584146	C	TRUE	1	140	0	140	0	0	0	198	0	176	0	22	0.111111111111111	5.54540198604655e-06	1.38474777917463e-05	significant	ENSG00000058063	ENST00000323116	Transcript	missense_variant	1794	1534	512	P/S	Ccc/Tcc	rs1366518097	MODERATE	-	1	-	SNV	ATP11B	HGNC	13553	YES	CCDS33896.1	-	ENST00000323116.5:c.1534C>T	ENSP00000321195.5:p.Pro512Ser	-	-	-	-	-
chr3:183472119	chr3	183472119	183472119	C	TRUE	1	123	0	123	0	0	0	238	0	198	0	40	0.168067226890756	1.98878687808255e-08	6.45981903256889e-08	significant	ENSG00000163872	ENST00000305135	Transcript	synonymous_variant	1551	1356	452	F	ttC/ttT	-	LOW	-	1	-	SNV	YEATS2	HGNC	25489	YES	CCDS43175.1	1	ENST00000305135.5:c.1356C>T	ENSP00000306983.5:p.Phe452%3D	-	-	-	-	-
chr3:186505347	chr3	186505347	186505347	C	TRUE	1	1595	0	1592	0	3	0.00188087774294671	2165	1	1760	0	404	0.186605080831409	3.44640261200354e-99	1.10284883584113e-97	significant	ENSG00000156976	ENST00000323963	Transcript	missense_variant	1037	973	325	R/C	Cgt/Tgt	-	MODERATE	-	1	-	SNV	EIF4A2	HGNC	3284	YES	CCDS3282.1	1	ENST00000323963.5:c.973C>T	ENSP00000326381.5:p.Arg325Cys	-	-	-	-	-
chr3:196078886	chr3	196078886	196078886	C	TRUE	0	111	0	111	0	0	0	104	0	98	0	6	0.0576923076923077	0.0118674621834827	0.0175573413125498	nonsignificant	ENSG00000163960	ENST00000296328	Transcript	3_prime_UTR_variant	6215	-	-	-	-	-	MODIFIER	-	-1	-	SNV	UBXN7	HGNC	29119	YES	CCDS43191.1	-	ENST00000296328.4:c.*4670C>A	-	-	-	-	-	-
chr3:33155912	chr3	33155912	33155912	C	TRUE	1	538	1	537	0	0	0	365	0	341	0	24	0.0657534246575342	2.33586501958206e-10	9.0223468236318e-10	significant	ENSG00000170275	ENST00000320954	Transcript	missense_variant	442	343	115	R/C	Cgc/Tgc	-	MODERATE	-	1	-	SNV	CRTAP	HGNC	2379	YES	CCDS2657.1	1	ENST00000320954.6:c.343C>T	ENSP00000323696.5:p.Arg115Cys	-	-	-	-	-
chr3:33481538	chr3	33481538	33481538	C	TRUE	0	88	0	53	0	35	0.397727272727273	76	0	39	0	37	0.486842105263158	0.272510581888729	0.289605341638206	nonsignificant	ENSG00000153560	ENST00000283629	Transcript	5_prime_UTR_variant	333	-	-	-	-	-	MODIFIER	-	-1	-	SNV	UBP1	HGNC	12507	YES	CCDS2659.1	-	ENST00000283629.3:c.-198C>A	-	-	-	-	-	-
chr3:48506358	chr3	48506358	48506358	C	TRUE	1	95	0	95	0	0	0	93	0	83	0	10	0.10752688172043	0.000678132770500462	0.0012623101995042	significant	ENSG00000164053	ENST00000320211	Transcript	synonymous_variant	2297	2184	728	H	caC/caT	rs757841589,COSV56497523	LOW	-	1	-	SNV	ATRIP	HGNC	33499	YES	CCDS2768.1	1	ENST00000320211.3:c.2184C>T	ENSP00000323099.3:p.His728%3D	-	-	0,1	0,1	-
chr3:49044139	chr3	49044139	49044139	C	TRUE	1	217	0	217	0	0	0	319	0	282	0	37	0.115987460815047	2.1250811516809e-09	7.46369965468413e-09	significant	ENSG00000178467	ENST00000343546	Transcript	synonymous_variant	1859	1491	497	D	gaC/gaT	-	LOW	-	1	-	SNV	P4HTM	HGNC	28858	YES	CCDS2781.2	1	ENST00000343546.4:c.1491C>T	ENSP00000341422.4:p.Asp497%3D	-	-	-	-	-
chr3:49141423	chr3	49141423	49141423	C	TRUE	0	126	0	126	0	0	0	134	0	103	0	31	0.23134328358209	1.97466472827554e-10	7.79045810607335e-10	significant	ENSG00000172053	ENST00000306125	Transcript	intron_variant	-	-	-	-	-	-	MODIFIER	-	-1	-	SNV	QARS	HGNC	9751	YES	CCDS2788.1	1	ENST00000306125.6:c.266-18C>A	-	-	-	-	-	-
chr3:49452585	chr3	49452585	49452585	C	TRUE	1	260	0	259	0	1	0.00384615384615385	289	0	268	0	21	0.0726643598615917	1.23777620758415e-05	2.93801825096897e-05	significant	ENSG00000145022	ENST00000273590	Transcript	3_prime_UTR_variant	823	-	-	-	-	-	MODIFIER	-	1	-	SNV	TCTA	HGNC	11692	YES	CCDS2796.1	-	ENST00000273590.3:c.*290C>T	-	-	-	-	-	-
chr3:50325443	chr3	50325443	50325443	C	TRUE	0	461	0	460	0	1	0.00216919739696312	443	0	413	0	30	0.0677200902934537	5.61989782896097e-09	1.90415361734207e-08	significant	ENSG00000214706	ENST00000429673	Transcript	3_prime_UTR_variant	1700	-	-	-	-	-	MODIFIER	-	-1	-	SNV	IFRD2	HGNC	5457	YES	CCDS46831.1	-	ENST00000429673.2:c.*179C>A	-	-	-	-	-	-
chr3:51433402	chr3	51433402	51433402	C	TRUE	1	124	0	124	0	0	0	121	0	102	0	19	0.15702479338843	6.95263367643078e-07	1.93776628917297e-06	significant	ENSG00000179837	ENST00000323686	Transcript	3_prime_UTR_variant	4672	-	-	-	-	rs782371024	MODIFIER	-	1	-	SNV	RBM15B	HGNC	24303	YES	CCDS33764.1	-	ENST00000323686.4:c.*1899C>T	-	-	-	-	-	-
chr3:58134478	chr3	58134478	58134478	C	TRUE	1	266	0	266	0	0	0	290	0	254	0	36	0.124137931034483	2.2771994272262e-11	9.98731119351997e-11	significant	ENSG00000136068	ENST00000490882	Transcript	missense_variant	6248	6083	2028	S/L	tCg/tTg	rs1477364112,COSV55895905	MODERATE	-	1	-	SNV	FLNB	HGNC	3755	YES	CCDS54599.1	1	ENST00000490882.1:c.6083C>T	ENSP00000420213.1:p.Ser2028Leu	-	-	0,1	0,1	-
chr4:109588631	chr4	109588631	109588631	C	TRUE	1	318	0	318	0	0	0	390	1	308	0	81	0.207692307692308	1.58726808149975e-23	1.30609487849122e-22	significant	ENSG00000198856	ENST00000512478	Transcript	downstream_gene_variant	-	-	-	-	-	-	MODIFIER	80	1	-	SNV	OSTC	HGNC	24448	YES	CCDS58921.1	-	-	-	-	-	-	-	-
chr4:119200128	chr4	119200128	119200128	C	TRUE	1	316	0	316	0	0	0	423	0	400	0	23	0.0543735224586288	3.18201460937781e-06	8.10991334071512e-06	significant	ENSG00000164099	ENST00000296498	Transcript	downstream_gene_variant	-	-	-	-	-	rs1156392386	MODIFIER	1065	-1	-	SNV	PRSS12	HGNC	9477	YES	CCDS3709.1	1	-	-	-	-	-	-	-
chr4:122618095	chr4	122618095	122618095	C	TRUE	0	780	0	780	0	0	0	816	0	760	0	56	0.0686274509803922	1.99763978972272e-17	1.21546533684537e-16	significant	ENSG00000164111	ENST00000296511	Transcript	5_prime_UTR_variant	174	-	-	-	-	-	MODIFIER	-	-1	-	SNV	ANXA5	HGNC	543	YES	CCDS3720.1	1	ENST00000296511.5:c.-113C>A	-	-	-	-	-	-
chr4:128814503	chr4	128814503	128814503	C	TRUE	1	97	0	97	0	0	0	106	0	100	0	6	0.0566037735849057	0.0298641935726888	0.0399422031684259	nonsignificant	ENSG00000142731	ENST00000270861	Transcript	missense_variant	2526	2252	751	T/I	aCt/aTt	rs1205871414	MODERATE	-	1	-	SNV	PLK4	HGNC	11397	YES	CCDS3735.1	1	ENST00000270861.5:c.2252C>T	ENSP00000270861.5:p.Thr751Ile	-	-	-	-	-
chr4:130033258	chr4	130033258	130033258	C	TRUE	1	110	0	110	0	0	0	157	0	140	0	17	0.10828025477707	0.000134484854746451	0.000282712687350204	significant	ENSG00000151470	ENST00000281146	Transcript	3_prime_UTR_variant	1633	-	-	-	-	COSV55416735	MODIFIER	-	1	-	SNV	C4orf33	HGNC	27025	YES	CCDS3741.1	-	ENST00000281146.5:c.*312C>T	-	-	-	1	1	-
chr4:140430084	chr4	140430084	140430084	C	TRUE	0	384	0	384	0	0	0	408	2	381	0	25	0.0612745098039216	5.06013971888332e-08	1.59560610113693e-07	significant	ENSG00000145391	ENST00000274031	Transcript	3_prime_UTR_variant	4471	-	-	-	-	-	MODIFIER	-	-1	-	SNV	SETD7	HGNC	30412	YES	CCDS3748.1	-	ENST00000274031.3:c.*2733C>A	-	-	-	-	-	-
chr4:170641931	chr4	170641931	170641931	C	TRUE	1	169	0	169	0	0	0	231	0	212	0	19	0.0822510822510823	3.91371518255957e-05	8.73759668664463e-05	significant	ENSG00000109572	ENST00000347613	Transcript	downstream_gene_variant	-	-	-	-	-	rs748460659	MODIFIER	235	1	-	SNV	CLCN3	HGNC	2021	YES	CCDS34100.1	-	-	-	-	-	-	-	-
chr4:17803596	chr4	17803596	17803596	C	TRUE	0	122	0	122	0	0	0	222	0	195	0	27	0.121621621621622	7.68849055880135e-06	1.88717495534215e-05	significant	ENSG00000163257	ENST00000382247	Transcript	3_prime_UTR_variant	3230	-	-	-	-	-	MODIFIER	-	-1	-	SNV	DCAF16	HGNC	25987	YES	CCDS3423.1	-	ENST00000382247.1:c.*1518C>A	-	-	-	-	-	-
chr4:1815718	chr4	1815718	1815718	C	TRUE	0	258	0	258	0	0	0	264	0	243	0	21	0.0795454545454545	6.46241107921014e-07	1.81283219884336e-06	significant	ENSG00000168924	ENST00000302787	Transcript	3_prime_UTR_variant	2950	-	-	-	-	-	MODIFIER	-	-1	-	SNV	LETM1	HGNC	6556	YES	CCDS3355.1	1	ENST00000302787.2:c.*433C>A	-	-	-	-	-	-
chr4:184614224	chr4	184614224	184614224	C	TRUE	1	157	1	156	0	0	0	232	0	220	0	12	0.0517241379310345	0.00213452029940611	0.00364471450333375	significant	ENSG00000168538	ENST00000334690	Transcript	missense_variant	2363	2161	721	R/W	Cgg/Tgg	rs1291703230,COSV58217093	MODERATE	-	1	-	SNV	TRAPPC11	HGNC	25751	YES	CCDS34112.1	1	ENST00000334690.6:c.2161C>T	ENSP00000335371.6:p.Arg721Trp	-	-	0,1	0,1	-
chr4:2940278	chr4	2940278	2940278	C	TRUE	0	236	0	235	0	1	0.00423728813559322	201	0	124	0	77	0.383084577114428	3.24305501230739e-29	3.41707259833364e-28	significant	ENSG00000087269	ENST00000416614	Transcript	3_prime_UTR_variant	2920	-	-	-	-	-	MODIFIER	-	-1	-	SNV	NOP14	HGNC	16821	YES	CCDS33945.1	-	ENST00000416614.2:c.*280C>A	-	-	-	-	-	-
chr4:3219552	chr4	3219552	3219552	C	TRUE	1	167	0	167	0	0	0	268	0	253	0	15	0.0559701492537313	0.00073302980508291	0.00134181727032126	significant	ENSG00000197386	ENST00000355072	Transcript	missense_variant	7260	7115	2372	S/L	tCg/tTg	rs1468079248	MODERATE	-	1	-	SNV	HTT	HGNC	4851	YES	CCDS43206.1	1	ENST00000355072.5:c.7115C>T	ENSP00000347184.5:p.Ser2372Leu	-	-	-	-	-
chr4:3234982	chr4	3234982	3234982	C	TRUE	1	179	0	179	0	0	0	237	0	223	0	14	0.0590717299578059	0.000435942445053037	0.000848320433616721	significant	ENSG00000197386	ENST00000355072	Transcript	synonymous_variant	8503	8358	2786	V	gtC/gtT	rs1315596079	LOW	-	1	-	SNV	HTT	HGNC	4851	YES	CCDS43206.1	1	ENST00000355072.5:c.8358C>T	ENSP00000347184.5:p.Val2786%3D	-	-	-	-	-
chr4:3520662	chr4	3520662	3520662	C	TRUE	0	1471	0	1471	0	0	0	1464	0	1386	0	78	0.0532786885245902	9.55223461866777e-25	8.597011156801e-24	significant	ENSG00000163956	ENST00000500728	Transcript	synonymous_variant	675	528	176	L	ttG/ttA	-	LOW	-	-1	-	SNV	LRPAP1	HGNC	6701	YES	CCDS3371.1	1	ENST00000500728.2:c.528C>A	ENSP00000421922.1:p.Leu176%3D	-	-	-	-	-
chr4:39460535	chr4	39460535	39460535	C	TRUE	0	397	0	395	0	2	0.00503778337531486	437	0	409	0	28	0.0640732265446224	1.88541132986639e-06	4.96644935672121e-06	significant	ENSG00000121897	ENST00000261434	Transcript	upstream_gene_variant	-	-	-	-	-	-	MODIFIER	85	1	-	SNV	LIAS	HGNC	16429	YES	CCDS3453.1	1	-	-	-	-	-	-	-
chr4:517697	chr4	517697	517697	C	TRUE	1	132	0	132	0	0	0	99	0	94	0	5	0.0505050505050505	0.0136298739805405	0.0199935672651731	nonsignificant	ENSG00000174227	ENST00000453061	Transcript	synonymous_variant	2170	2064	688	L	ctC/ctT	rs762021895	LOW	-	1	-	SNV	PIGG	HGNC	25985	YES	CCDS46992.1	1	ENST00000453061.2:c.2064C>T	ENSP00000415203.2:p.Leu688%3D	-	-	-	-	-
chr4:57326267	chr4	57326267	57326267	C	TRUE	1	1285	0	1285	0	0	0	1912	0	1784	0	128	0.0669456066945607	5.44025805266155e-30	5.94985184493617e-29	significant	ENSG00000128050	ENST00000399688	Transcript	3_prime_UTR_variant	2037	-	-	-	-	rs932090673	MODIFIER	-	1	-	SNV	PAICS	HGNC	8587	YES	CCDS47060.1	-	ENST00000399688.3:c.*563C>T	-	-	-	-	-	-
chr4:57326297	chr4	57326297	57326297	C	TRUE	1	1553	0	1552	0	1	0.000643915003219575	2240	0	971	0	1269	0.566517857142857	0	0	significant	ENSG00000128050	ENST00000399688	Transcript	3_prime_UTR_variant	2067	-	-	-	-	-	MODIFIER	-	1	-	SNV	PAICS	HGNC	8587	YES	CCDS47060.1	-	ENST00000399688.3:c.*593C>T	-	-	-	-	-	-
chr4:779036	chr4	779036	779036	C	TRUE	0	102	0	102	0	0	0	103	0	56	0	47	0.456310679611651	1.46580630981419e-17	9.04611894056756e-17	significant	ENSG00000168993	ENST00000304062	Transcript	3_prime_UTR_variant	1890	-	-	-	-	-	MODIFIER	-	-1	-	SNV	CPLX1	HGNC	2309	YES	CCDS46995.1	1	ENST00000304062.6:c.*1253C>A	-	-	-	-	-	-
chr4:83344655	chr4	83344655	83344655	C	TRUE	0	150	0	150	0	0	0	294	0	267	0	27	0.0918367346938776	1.13429132107811e-05	2.69980083033469e-05	significant	ENSG00000152795	ENST00000295470	Transcript	3_prime_UTR_variant	2843	-	-	-	-	-	MODIFIER	-	-1	-	SNV	HNRNPDL	HGNC	5037	YES	CCDS3593.1	1	ENST00000295470.5:c.*1404C>A	-	-	-	-	-	-
chr4:83344766	chr4	83344766	83344766	C	TRUE	0	395	0	395	0	0	0	622	0	588	0	34	0.0546623794212219	5.76938130835771e-08	1.79954709401482e-07	significant	ENSG00000152795	ENST00000295470	Transcript	3_prime_UTR_variant	2732	-	-	-	-	-	MODIFIER	-	-1	-	SNV	HNRNPDL	HGNC	5037	YES	CCDS3593.1	1	ENST00000295470.5:c.*1293C>A	-	-	-	-	-	-
chr5:10681113	chr5	10681113	10681113	C	TRUE	0	495	0	495	0	0	0	604	0	312	0	292	0.483443708609272	2.86711114366819e-95	8.54201389010108e-94	significant	ENSG00000112977	ENST00000230895	Transcript	3_prime_UTR_variant	568	-	-	-	-	-	MODIFIER	-	-1	-	SNV	DAP	HGNC	2672	YES	CCDS3880.1	-	ENST00000230895.6:c.*55C>A	-	-	-	-	-	-
chr5:115152150	chr5	115152150	115152150	C	TRUE	0	159	0	159	0	0	0	147	0	136	0	11	0.0748299319727891	0.000257050755633745	0.000518906198288682	significant	ENSG00000129596	ENST00000250535	Transcript	5_prime_UTR_variant	502	-	-	-	-	-	MODIFIER	-	-1	-	SNV	CDO1	HGNC	1795	YES	CCDS4121.1	-	ENST00000250535.4:c.-56C>A	-	-	-	-	-	-
chr5:128430639	chr5	128430639	128430639	C	TRUE	1	235	0	235	0	0	0	270	0	240	0	30	0.111111111111111	4.65686425586439e-09	1.58406721144363e-08	significant	ENSG00000066583	ENST00000173527	Transcript	synonymous_variant	196	180	60	D	gaC/gaT	-	LOW	-	1	-	SNV	ISOC1	HGNC	24254	YES	CCDS43357.1	-	ENST00000173527.5:c.180C>T	ENSP00000173527.5:p.Asp60%3D	-	-	-	-	-
chr5:132202700	chr5	132202700	132202700	C	TRUE	1	4209	0	4208	0	1	0.000237586124970302	4869	0	4271	0	598	0.122817827069213	7.56715423170609e-168	3.63223403121892e-166	significant	ENSG00000164405	ENST00000378670	Transcript	missense_variant	268	127	43	R/W	Cgg/Tgg	-	MODERATE	-	1	-	SNV	UQCRQ	HGNC	29594	YES	CCDS34237.1	1	ENST00000378670.3:c.127C>T	ENSP00000367939.3:p.Arg43Trp	-	-	-	-	-
chr5:133533387	chr5	133533387	133533387	C	TRUE	0	2143	0	2143	0	0	0	2268	0	1933	0	335	0.147707231040564	3.95711390349486e-103	1.31497938946906e-101	significant	ENSG00000113575	ENST00000481195	Transcript	3_prime_UTR_variant	1287	-	-	-	-	-	MODIFIER	-	-1	-	SNV	PPP2CA	HGNC	9299	YES	CCDS4173.1	1	ENST00000481195.1:c.*76C>A	-	-	-	-	-	-
chr5:133737837	chr5	133737837	133737837	C	TRUE	0	334	0	334	0	0	0	551	0	445	0	106	0.192377495462795	4.28444051364876e-24	3.66510554830943e-23	significant	ENSG00000237190	ENST00000458198	Transcript	3_prime_UTR_variant	1164	-	-	-	-	-	MODIFIER	-	-1	-	SNV	CDKN2AIPNL	HGNC	30545	YES	CCDS4175.1	-	ENST00000458198.2:c.*769C>A	-	-	-	-	-	-
chr5:134076815	chr5	134076815	134076815	C	TRUE	1	605	0	605	0	0	0	891	0	843	0	48	0.0538720538720539	1.83318694686394e-11	8.16429650562084e-11	significant	ENSG00000164615	ENST00000297156	Transcript	missense_variant	355	235	79	P/S	Cct/Tct	-	MODERATE	-	1	-	SNV	CAMLG	HGNC	1471	YES	CCDS4178.1	-	ENST00000297156.2:c.235C>T	ENSP00000297156.2:p.Pro79Ser	-	-	-	-	-
chr5:148874785	chr5	148874785	148874785	C	TRUE	0	94	0	93	0	1	0.0106382978723404	116	0	108	0	8	0.0689655172413793	0.0442030135046192	0.0573444499519385	nonsignificant	ENSG00000113712	ENST00000515768	Transcript	downstream_gene_variant	-	-	-	-	-	-	MODIFIER	1631	-1	-	SNV	CSNK1A1	HGNC	2451	YES	CCDS47304.1	-	-	-	-	-	-	-	-
chr5:150408033	chr5	150408033	150408033	C	TRUE	1	494	0	494	0	0	0	596	0	523	0	73	0.12248322147651	9.22557254093574e-21	6.8714609270418e-20	significant	ENSG00000211445	ENST00000388825	Transcript	3_prime_UTR_variant	1115	-	-	-	-	-	MODIFIER	-	1	-	SNV	GPX3	HGNC	4555	YES	CCDS43389.1	-	ENST00000388825.4:c.*342C>T	-	-	-	-	-	-
chr5:156820512	chr5	156820512	156820512	C	TRUE	1	90	0	90	0	0	0	119	0	111	0	8	0.0672268907563025	0.0109302027546773	0.0163385729758498	nonsignificant	ENSG00000055163	ENST00000521420	Transcript	3_prime_UTR_variant	4279	-	-	-	-	-	MODIFIER	-	1	-	SNV	CYFIP2	HGNC	13760	YES	-	1	ENST00000521420.1:c.*504C>T	-	-	-	-	-	-
chr5:1572319	chr5	1572319	1572319	C	TRUE	0	136	0	136	0	0	0	78	0	73	0	5	0.0641025641025641	0.00591644614301374	0.00931112835621834	significant	ENSG00000185986	ENST00000413529	Transcript	intron_variant,non_coding_transcript_variant	-	-	-	-	-	-	MODIFIER	-	-1	-	SNV	SDHAP3	HGNC	18781	YES	-	-	ENST00000413529.1:n.549+1978C>A	-	-	-	-	-	-
chr5:173040135	chr5	173040135	173040135	C	TRUE	0	951	0	951	0	0	0	1325	0	1196	0	129	0.0973584905660377	3.58279953142987e-32	4.24046410295261e-31	significant	ENSG00000145919	ENST00000311086	Transcript	missense_variant,splice_region_variant	585	361	121	E/K	Gag/Aag	-	MODERATE	-	-1	-	SNV	BOD1	HGNC	25114	YES	CCDS4389.1	-	ENST00000311086.4:c.361C>A	ENSP00000309644.4:p.Glu121Lys	-	-	-	-	-
chr5:175816447	chr5	175816447	175816447	C	TRUE	1	1603	0	1602	0	1	0.000623830318153462	1639	0	1526	0	113	0.0689444783404515	2.94119567588619e-33	3.52943481106343e-32	significant	ENSG00000146066	ENST00000274787	Transcript	synonymous_variant	343	270	90	V	gtC/gtT	-	LOW	-	1	-	SNV	HIGD2A	HGNC	28311	YES	CCDS4401.1	-	ENST00000274787.2:c.270C>T	ENSP00000274787.2:p.Val90%3D	-	-	-	-	-
chr5:176492900	chr5	176492900	176492900	C	TRUE	1	104	0	102	0	2	0.0192307692307692	93	0	86	0	7	0.0752688172043011	0.0869897095796784	0.106156933724353	nonsignificant	ENSG00000113761	ENST00000358149	Transcript	3_prime_UTR_variant	2228	-	-	-	-	-	MODIFIER	-	1	-	SNV	ZNF346	HGNC	16403	YES	CCDS4409.1	-	ENST00000358149.3:c.*1300C>T	-	-	-	-	-	-
chr5:176829314	chr5	176829314	176829314	C	TRUE	0	111	0	111	0	0	0	228	0	177	0	51	0.223684210526316	2.33912695427491e-10	9.0223468236318e-10	significant	ENSG00000131187	ENST00000253496	Transcript	missense_variant	1876	1827	609	M/I	atG/atA	-	MODERATE	-	-1	-	SNV	F12	HGNC	3530	YES	CCDS34302.1	1	ENST00000253496.3:c.1827C>A	ENSP00000253496.3:p.Met609Ile	-	-	-	-	-
chr5:179157286	chr5	179157286	179157286	C	TRUE	1	707	0	591	0	116	0.164073550212164	1033	0	779	0	254	0.245885769603098	3.77666169362702e-05	8.45346037122732e-05	significant	ENSG00000127022	ENST00000247461	Transcript	3_prime_UTR_variant	3620	-	-	-	-	rs11552425	MODIFIER	-	1	-	SNV	CANX	HGNC	1473	YES	CCDS4447.1	-	ENST00000247461.4:c.*1641C>T	-	-	-	-	-	-
chr5:179227206	chr5	179227206	179227206	C	TRUE	0	815	0	815	0	0	0	1170	0	1099	0	71	0.0606837606837607	4.23411883840174e-17	2.54047130304104e-16	significant	ENSG00000161013	ENST00000337755	Transcript	missense_variant	1705	818	273	C/Y	tGc/tAc	-	MODERATE	-	-1	-	SNV	MGAT4B	HGNC	7048	YES	CCDS4449.1	-	ENST00000337755.5:c.818C>A	ENSP00000338487.5:p.Cys273Tyr	-	-	-	-	-
chr5:32227960	chr5	32227960	32227960	C	TRUE	0	242	0	242	0	0	0	309	0	184	0	125	0.40453074433657	3.37733754785686e-38	4.78363875630873e-37	significant	ENSG00000150712	ENST00000382142	Transcript	3_prime_UTR_variant	4339	-	-	-	-	COSV99373870	MODIFIER	-	-1	-	SNV	MTMR12	HGNC	18191	YES	CCDS34138.1	-	ENST00000382142.3:c.*1924C>A	-	-	-	1	1	-
chr5:33453414	chr5	33453414	33453414	C	TRUE	1	1561	0	1561	0	0	0	1811	0	1603	1	207	0.114301490889012	4.29731615702594e-59	9.05580770651321e-58	significant	ENSG00000113407	ENST00000455217	Transcript	missense_variant	571	449	150	T/I	aCc/aTc	rs1385774643	MODERATE	-	1	-	SNV	TARS	HGNC	11572	YES	CCDS58943.1	1	ENST00000455217.2:c.449C>T	ENSP00000387710.2:p.Thr150Ile	-	-	-	-	-
chr5:34906684	chr5	34906684	34906684	C	TRUE	0	125	0	125	0	0	0	135	0	128	0	7	0.0518518518518519	0.0148522392914578	0.0215307629996971	nonsignificant	ENSG00000113456	ENST00000382038	Transcript	3_prime_UTR_variant	4455	-	-	-	-	-	MODIFIER	-	-1	-	SNV	RAD1	HGNC	9806	YES	CCDS3905.1	-	ENST00000382038.2:c.*2186C>A	-	-	-	-	-	-
chr5:69743804	chr5	69743804	69743804	C	TRUE	1	75	0	75	0	0	0	90	0	83	0	7	0.0777777777777778	0.0162844854217838	0.0233251396390314	nonsignificant	ENSG00000226259	ENST00000513202	Transcript	non_coding_transcript_exon_variant	1916	-	-	-	-	rs1386794327	MODIFIER	-	1	-	SNV	GTF2H2B	HGNC	31393	YES	-	-	ENST00000513202.1:n.1916C>T	-	-	-	-	-	-
chr5:79923821	chr5	79923821	79923821	C	TRUE	0	1026	0	1025	0	1	0.000974658869395711	1054	0	954	0	100	0.094876660341556	1.47735387567911e-29	1.59554218573344e-28	significant	ENSG00000228716	ENST00000439211	Transcript	3_prime_UTR_variant	2143	-	-	-	-	-	MODIFIER	-	-1	-	SNV	DHFR	HGNC	2861	YES	CCDS47240.1	1	ENST00000439211.2:c.*1085C>A	-	-	-	-	-	-
chr6:13814378	chr6	13814378	13814378	C	TRUE	0	136	0	136	0	0	0	86	0	81	0	5	0.0581395348837209	0.0081099853627188	0.012423807364165	nonsignificant	ENSG00000050393	ENST00000379170	Transcript	stop_gained	423	284	95	W/*	tGg/tAg	-	HIGH	-	-1	-	SNV	MCUR1	HGNC	21097	YES	CCDS35495.1	-	ENST00000379170.4:c.284C>A	ENSP00000368468.3:p.Trp95Ter	-	-	-	-	-
chr6:151670566	chr6	151670566	151670566	C	TRUE	1	328	0	328	0	0	0	455	0	390	0	65	0.142857142857143	6.95991469936594e-17	4.11874404126861e-16	significant	ENSG00000131016	ENST00000402676	Transcript	missense_variant	1280	1040	347	S/F	tCc/tTc	-	MODERATE	-	1	-	SNV	AKAP12	HGNC	370	YES	CCDS5229.1	-	ENST00000402676.2:c.1040C>T	ENSP00000384537.2:p.Ser347Phe	-	-	-	-	-
chr6:153603552	chr6	153603552	153603552	C	TRUE	0	100	4	96	0	0	0	117	0	111	0	6	0.0512820512820513	0.0335628102056773	0.0444758711927994	nonsignificant	ENSG00000213121	ENST00000392385	Transcript	intron_variant	-	-	-	-	-	-	MODIFIER	-	1	-	SNV	AL590867.1	Clone_based_ensembl_gene	-	YES	-	-	ENST00000392385.2:c.-125+14133G>T	-	-	-	-	-	-
chr6:21597671	chr6	21597671	21597671	C	TRUE	1	84	0	84	0	0	0	119	0	109	0	10	0.0840336134453782	0.00585066346236768	0.00925088195878261	significant	ENSG00000124766	ENST00000244745	Transcript	3_prime_UTR_variant	3700	-	-	-	-	-	MODIFIER	-	1	-	SNV	SOX4	HGNC	11200	YES	CCDS4547.1	1	ENST00000244745.1:c.*1481C>T	-	-	-	-	-	-
chr6:34393868	chr6	34393868	34393868	C	TRUE	0	449	0	449	0	0	0	523	0	494	0	29	0.0554493307839388	1.50141784503746e-08	4.93241451753752e-08	significant	ENSG00000124614	ENST00000326199	Transcript	5_prime_UTR_variant	35	-	-	-	-	-	MODIFIER	-	-1	-	SNV	RPS10	HGNC	10383	YES	CCDS4792.1	1	ENST00000326199.8:c.-60C>A	-	-	-	-	-	-
chr6:34556067	chr6	34556067	34556067	C	TRUE	0	456	0	456	0	0	0	516	0	470	0	46	0.0891472868217054	9.59397723721888e-14	4.81930019357972e-13	significant	ENSG00000196821	ENST00000374023	Transcript	3_prime_UTR_variant	3416	-	-	-	-	-	MODIFIER	-	-1	-	SNV	C6orf106	HGNC	21215	YES	CCDS4796.1	-	ENST00000374023.3:c.*2275C>A	-	-	-	-	-	-
chr6:351167	chr6	351167	351167	C	TRUE	1	190	0	190	0	0	0	250	0	235	0	15	0.06	0.00022671422747306	0.000459814771212967	significant	ENSG00000112679	ENST00000344450	Transcript	3_prime_UTR_variant	1297	-	-	-	-	-	MODIFIER	-	1	-	SNV	DUSP22	HGNC	16077	YES	CCDS4468.1	-	ENST00000344450.5:c.*299C>T	-	-	-	-	-	-
chr6:35436492	chr6	35436492	35436492	C	TRUE	1	391	0	391	0	0	0	324	0	295	0	29	0.0895061728395062	5.24775768751875e-11	2.22257972647853e-10	significant	ENSG00000198755	ENST00000322203	Transcript	intron_variant	-	-	-	-	-	-	MODIFIER	-	1	-	SNV	RPL10A	HGNC	10299	YES	CCDS4806.1	-	ENST00000322203.6:c.6-84C>T	-	-	-	-	-	-
chr6:36896423	chr6	36896423	36896423	C	TRUE	1	145	0	145	0	0	0	181	0	166	0	15	0.0828729281767956	0.000187302212081132	0.000386226995794984	significant	ENSG00000198663	ENST00000480824	Transcript	3_prime_UTR_variant	6544	-	-	-	-	rs907505487	MODIFIER	-	1	-	SNV	C6orf89	HGNC	21114	-	CCDS69100.1	-	ENST00000480824.2:c.*5206C>T	-	-	-	-	-	-
chr6:44201473	chr6	44201473	44201473	C	TRUE	1	492	0	490	0	2	0.0040650406504065	658	0	519	0	139	0.211246200607903	4.9764952095073e-34	6.41745053882732e-33	significant	ENSG00000112759	ENST00000393841	Transcript	3_prime_UTR_variant	2070	-	-	-	-	rs1329708322	MODIFIER	-	1	-	SNV	SLC29A1	HGNC	11003	YES	CCDS4908.1	-	ENST00000393841.1:c.*208C>T	-	-	-	-	-	-
chr6:4955455	chr6	4955455	4955455	C	TRUE	1	118	0	118	0	0	0	167	0	146	0	21	0.125748502994012	9.49664300830871e-06	2.30480324696032e-05	significant	ENSG00000153046	ENST00000397588	Transcript	downstream_gene_variant	-	-	-	-	-	-	MODIFIER	965	1	-	SNV	CDYL	HGNC	1811	YES	CCDS4491.2	-	-	-	-	-	-	-	-
chr6:5998750	chr6	5998750	5998750	C	TRUE	0	305	0	305	0	0	0	814	0	768	0	46	0.0565110565110565	5.31681842239804e-07	1.5061413498203e-06	significant	ENSG00000124785	ENST00000244766	Transcript	3_prime_UTR_variant	1106	-	-	-	-	-	MODIFIER	-	-1	-	SNV	NRN1	HGNC	17972	YES	CCDS4495.1	-	ENST00000244766.2:c.*459C>A	-	-	-	-	-	-
chr6:74230755	chr6	74230755	74230755	C	TRUE	0	185	0	182	0	3	0.0162162162162162	450	0	296	0	154	0.342222222222222	3.73799071727442e-23	3.01834016796739e-22	significant	ENSG00000156508	ENST00000316292	Transcript	upstream_gene_variant	-	-	-	-	-	-	MODIFIER	14	-1	-	SNV	EEF1A1	HGNC	3189	YES	CCDS4980.1	-	-	-	-	-	-	-	-
chr6:89872030	chr6	89872030	89872030	C	TRUE	1	289	0	289	0	0	0	313	0	297	0	16	0.0511182108626198	2.99891958340241e-05	6.80069952771571e-05	significant	ENSG00000146281	ENST00000275072	Transcript	3_prime_UTR_variant	1454	-	-	-	-	-	MODIFIER	-	1	-	SNV	PM20D2	HGNC	21408	YES	CCDS34499.1	-	ENST00000275072.4:c.*48C>T	-	-	-	-	-	-
chr7:101921246	chr7	101921246	101921246	C	TRUE	1	98	0	98	0	0	0	146	0	129	0	17	0.116438356164384	0.00014241592611595	0.000297935496765571	significant	ENSG00000257923	ENST00000292538	Transcript	synonymous_variant	1616	1590	530	L	ctC/ctT	rs1021495410	LOW	-	1	-	SNV	CUX1	HGNC	2557	-	CCDS5720.1	1	ENST00000292538.4:c.1590C>T	ENSP00000292538.4:p.Leu530%3D	-	-	-	-	-
chr7:102088405	chr7	102088405	102088405	C	TRUE	1	140	0	140	0	0	0	117	0	106	0	11	0.094017094017094	0.000133187339862422	0.000280667955222274	significant	ENSG00000160991	ENST00000356387	Transcript	3_prime_UTR_variant	1906	-	-	-	-	rs1387162402	MODIFIER	-	1	-	SNV	ORAI2	HGNC	21667	YES	CCDS5722.1	-	ENST00000356387.2:c.*906C>T	-	-	-	-	-	-
chr7:105891392	chr7	105891392	105891392	C	TRUE	0	288	0	283	0	5	0.0173611111111111	422	0	393	0	29	0.0687203791469194	0.00116238030943759	0.00205377625225782	significant	ENSG00000105835	ENST00000222553	Transcript	3_prime_UTR_variant	1921	-	-	-	-	-	MODIFIER	-	-1	-	SNV	NAMPT	HGNC	30092	YES	CCDS5737.1	-	ENST00000222553.3:c.*137C>A	-	-	-	-	-	-
chr7:139105190	chr7	139105190	139105190	C	TRUE	1	115	0	115	0	0	0	137	0	128	0	9	0.0656934306569343	0.00438444776999373	0.007147477119386	significant	ENSG00000269955	ENST00000541515	Transcript	intron_variant	-	-	-	-	-	-	MODIFIER	-	1	-	SNV	LUC7L2	HGNC	21608	YES	CCDS59084.1	-	ENST00000541515.3:c.1200-1719C>T	-	-	-	-	-	-
chr7:150067340	chr7	150067340	150067340	C	TRUE	1	208	0	208	0	0	0	158	0	146	0	12	0.0759493670886076	3.27550318668965e-05	7.36988217005171e-05	significant	ENSG00000214022	ENST00000489432	Transcript	intron_variant	-	-	-	-	-	-	MODIFIER	-	1	-	SNV	REPIN1	HGNC	17922	YES	CCDS47745.1	-	ENST00000489432.2:c.157+383C>T	-	-	-	-	-	-
chr7:156763982	chr7	156763982	156763982	C	TRUE	1	86	0	86	0	0	0	110	0	100	0	10	0.0909090909090909	0.00276265265960074	0.00465288868985387	significant	ENSG00000146909	ENST00000275820	Transcript	3_prime_UTR_variant	4183	-	-	-	-	-	MODIFIER	-	1	-	SNV	NOM1	HGNC	13244	YES	CCDS34787.1	-	ENST00000275820.3:c.*1585C>T	-	-	-	-	-	-
chr7:157061536	chr7	157061536	157061536	C	TRUE	1	500	0	500	0	0	0	575	0	539	0	36	0.0626086956521739	1.21829328231099e-10	4.94180937050093e-10	significant	ENSG00000009335	ENST00000348165	Transcript	3_prime_UTR_variant	4699	-	-	-	-	-	MODIFIER	-	1	-	SNV	UBE3C	HGNC	16803	YES	CCDS34789.1	-	ENST00000348165.5:c.*1087C>T	-	-	-	-	-	-
chr7:26230819	chr7	26230819	26230819	C	TRUE	0	120	0	120	0	0	0	88	7	76	0	5	0.0568181818181818	0.00985319049219884	0.0148054897134953	nonsignificant	ENSG00000122566	ENST00000354667	Transcript	3_prime_UTR_variant	2392	-	-	-	-	-	MODIFIER	-	-1	-	SNV	HNRNPA2B1	HGNC	5033	YES	CCDS43557.1	1	ENST00000354667.4:c.*1161C>A	-	-	-	-	-	-
chr7:2686844	chr7	2686844	2686844	C	TRUE	1	288	0	288	0	0	0	508	0	359	0	149	0.293307086614173	1.18686283284235e-33	1.46492783939398e-32	significant	ENSG00000136295	ENST00000258796	Transcript	missense_variant	567	362	121	S/L	tCg/tTg	rs1426099707	MODERATE	-	1	-	SNV	TTYH3	HGNC	22222	YES	CCDS34588.1	-	ENST00000258796.7:c.362C>T	ENSP00000258796.7:p.Ser121Leu	-	-	-	-	-
chr7:32956623	chr7	32956623	32956623	C	TRUE	0	143	0	143	0	0	0	143	0	128	0	15	0.104895104895105	4.14516286677119e-05	9.2304657651812e-05	significant	ENSG00000205763	ENST00000381639	Transcript	non_coding_transcript_exon_variant	1107	-	-	-	-	-	MODIFIER	-	-1	-	SNV	RP9P	HGNC	33969	YES	-	-	ENST00000381639.3:n.1107C>A	-	-	-	-	-	-
chr7:38765477	chr7	38765477	38765477	C	TRUE	0	87	0	87	0	0	0	116	0	42	0	74	0.637931034482759	3.09556923222777e-25	2.87588367381161e-24	significant	ENSG00000006715	ENST00000310301	Transcript	3_prime_UTR_variant	2989	-	-	-	-	-	MODIFIER	-	-1	-	SNV	VPS41	HGNC	12713	YES	CCDS5457.1	-	ENST00000310301.4:c.*369C>A	-	-	-	-	-	-
chr7:44747506	chr7	44747506	44747506	C	TRUE	1	256	0	256	0	0	0	393	0	361	0	32	0.0814249363867685	7.53330664488572e-08	2.33289496099687e-07	significant	ENSG00000105953	ENST00000222673	Transcript	missense_variant	3022	2980	994	P/S	Cca/Tca	rs1010401874	MODERATE	-	1	-	SNV	OGDH	HGNC	8124	YES	CCDS34627.1	1	ENST00000222673.5:c.2980C>T	ENSP00000222673.5:p.Pro994Ser	-	-	-	-	-
chr7:44841015	chr7	44841015	44841015	C	TRUE	1	10324	2	10318	0	4	0.000387446726075165	10453	1	9896	0	556	0.0531904716349373	2.20912113399198e-161	1.00456876829951e-159	significant	ENSG00000196262	ENST00000468812	Transcript	synonymous_variant	537	492	164	L	ctC/ctT	rs781684749	LOW	-	1	-	SNV	PPIA	HGNC	9253	YES	CCDS5494.1	-	ENST00000468812.1:c.492C>T	ENSP00000419425.1:p.Leu164%3D	-	-	-	-	-
chr7:44841567	chr7	44841567	44841567	C	TRUE	1	382	0	382	0	0	0	541	0	503	0	38	0.0702402957486137	1.28980820059667e-09	4.60493506328728e-09	significant	ENSG00000196262	ENST00000468812	Transcript	3_prime_UTR_variant	1089	-	-	-	-	rs1294904057	MODIFIER	-	1	-	SNV	PPIA	HGNC	9253	YES	CCDS5494.1	-	ENST00000468812.1:c.*546C>T	-	-	-	-	-	-
chr7:75508393	chr7	75508393	75508393	C	TRUE	1	179	0	179	0	0	0	158	0	148	0	10	0.0632911392405063	0.000439105427945484	0.000850859350034027	significant	ENSG00000005486	ENST00000006777	Transcript	5_prime_UTR_variant	128	-	-	-	-	rs1203971365	MODIFIER	-	1	-	SNV	RHBDD2	HGNC	23082	YES	CCDS43602.1	-	ENST00000006777.6:c.-8C>T	-	-	-	-	-	-
chr7:75615831	chr7	75615831	75615831	C	TRUE	1	296	0	296	0	0	0	349	0	326	0	23	0.0659025787965616	8.30465770150262e-07	2.27784896955501e-06	significant	ENSG00000127948	ENST00000461988	Transcript	3_prime_UTR_variant	2180	-	-	-	-	rs1554559544	MODIFIER	-	1	-	SNV	POR	HGNC	9208	YES	CCDS5579.1	1	ENST00000461988.1:c.*32C>T	-	-	-	-	-	-
chr7:99489618	chr7	99489618	99489618	C	TRUE	0	185	0	185	0	0	0	217	0	196	0	21	0.0967741935483871	2.74168032362204e-06	7.02911513237224e-06	significant	ENSG00000146833	ENST00000355947	Transcript	3_prime_UTR_variant	1801	-	-	-	-	-	MODIFIER	-	-1	-	SNV	TRIM4	HGNC	16275	YES	CCDS5679.1	-	ENST00000355947.2:c.*168C>A	-	-	-	-	-	-
chr7:99704590	chr7	99704590	99704590	C	TRUE	1	100	0	100	0	0	0	85	0	56	0	29	0.341176470588235	7.18049733475617e-12	3.24814120273787e-11	significant	ENSG00000221838	ENST00000359593	Transcript	3_prime_UTR_variant	1605	-	-	-	-	rs756153265	MODIFIER	-	1	-	SNV	AP4M1	HGNC	574	YES	CCDS5685.1	1	ENST00000359593.4:c.*85C>T	-	-	-	-	-	-
chr8:100905719	chr8	100905719	100905719	C	TRUE	0	102	0	101	0	1	0.00980392156862745	107	0	96	0	11	0.102803738317757	0.00518421787787412	0.00829474860459859	significant	ENSG00000164919	ENST00000520468	Transcript	intron_variant	-	-	-	-	-	-	MODIFIER	-	-1	-	SNV	COX6C	HGNC	2285	YES	CCDS6284.1	1	ENST00000520468.2:c.-32+148C>A	-	-	-	-	-	-
chr8:126061370	chr8	126061370	126061370	C	TRUE	0	159	0	159	0	0	0	188	0	172	0	16	0.0851063829787234	4.30623332942036e-05	9.53996306825433e-05	significant	ENSG00000164961	ENST00000318410	Transcript	missense_variant	2607	2257	753	G/S	Ggt/Agt	COSV100572579	MODERATE	-	-1	-	SNV	KIAA0196	HGNC	28984	YES	CCDS6355.1	1	ENST00000318410.7:c.2257C>A	ENSP00000318016.7:p.Gly753Ser	-	-	1	1	-
chr8:134250577	chr8	134250577	134250577	C	TRUE	0	625	0	625	0	0	0	2140	0	1542	0	598	0.279439252336449	4.71424113544259e-77	1.2728451065695e-75	significant	ENSG00000104419	ENST00000414097	Transcript	3_prime_UTR_variant	2597	-	-	-	-	-	MODIFIER	-	-1	-	SNV	NDRG1	HGNC	7679	YES	CCDS34945.1	1	ENST00000414097.2:c.*544C>A	-	-	-	-	-	-
chr8:145133943	chr8	145133943	145133943	C	TRUE	1	87	0	87	0	0	0	62	0	54	0	8	0.129032258064516	0.00067936833653872	0.0012623101995042	significant	ENSG00000178896	ENST00000316052	Transcript	intron_variant	-	-	-	-	-	-	MODIFIER	-	1	-	SNV	EXOSC4	HGNC	18189	YES	CCDS6414.1	-	ENST00000316052.5:c.171+141C>T	-	-	-	-	-	-
chr8:145582988	chr8	145582988	145582988	C	TRUE	1	379	0	379	0	0	0	387	0	363	0	24	0.062015503875969	8.48391725068779e-08	2.61789446592652e-07	significant	ENSG00000185803	ENST00000532887	Transcript	missense_variant	618	35	12	T/I	aCc/aTc	-	MODERATE	-	1	-	SNV	SLC52A2	HGNC	30224	YES	CCDS6423.1	1	ENST00000532887.1:c.35C>T	ENSP00000436768.1:p.Thr12Ile	-	-	-	-	-
chr8:145650102	chr8	145650102	145650102	C	TRUE	0	496	0	496	0	0	0	529	0	489	0	40	0.0756143667296786	1.64425891368014e-12	7.55659415648746e-12	significant	ENSG00000160948	ENST00000377348	Transcript	stop_gained,splice_region_variant	491	401	134	W/*	tGg/tAg	-	HIGH	-	-1	-	SNV	VPS28	HGNC	18178	YES	CCDS34967.1	-	ENST00000377348.2:c.401C>A	ENSP00000366565.2:p.Trp134Ter	-	-	-	-	-
chr8:146015266	chr8	146015266	146015266	C	TRUE	0	13061	1	13057	0	3	0.000229691447821759	13546	1	12801	0	744	0.0549239627934446	2.33012702128514e-216	1.43802124742169e-214	significant	ENSG00000161016	ENST00000262584	Transcript	missense_variant	930	697	233	G/S	Ggc/Agc	-	MODERATE	-	-1	-	SNV	RPL8	HGNC	10368	YES	CCDS6433.1	-	ENST00000262584.3:c.697C>A	ENSP00000262584.3:p.Gly233Ser	-	-	-	-	-
chr8:17486079	chr8	17486079	17486079	C	TRUE	1	110	0	110	0	0	0	171	0	160	0	11	0.064327485380117	0.00419734752129411	0.00685540313496807	significant	ENSG00000104213	ENST00000541323	Transcript	missense_variant	1034	589	197	R/W	Cgg/Tgg	rs1332404466,COSV52411229,COSV99286588	MODERATE	-	1	-	SNV	PDGFRL	HGNC	8805	YES	CCDS6003.1	1	ENST00000541323.1:c.589C>T	ENSP00000444211.1:p.Arg197Trp	-	-	0,1,1	0,1,1	-
chr8:26513842	chr8	26513842	26513842	C	TRUE	1	131	0	131	0	0	0	312	0	294	0	18	0.0576923076923077	0.00254754977596126	0.00433284056383962	significant	ENSG00000092964	ENST00000311151	Transcript	3_prime_UTR_variant	2751	-	-	-	-	-	MODIFIER	-	1	-	SNV	DPYSL2	HGNC	3014	YES	CCDS6051.1	-	ENST00000311151.5:c.*620C>T	-	-	-	-	-	-
chr8:38710132	chr8	38710132	38710132	C	TRUE	1	143	0	143	0	0	0	162	0	151	0	11	0.0679012345679012	0.000999807274169254	0.00178847512397978	significant	ENSG00000147526	ENST00000317827	Transcript	3_prime_UTR_variant	7388	-	-	-	-	-	MODIFIER	-	1	-	SNV	TACC1	HGNC	11522	YES	CCDS6109.1	1	ENST00000317827.4:c.*4591C>T	-	-	-	-	-	-
chr8:48743256	chr8	48743256	48743256	C	TRUE	0	690	0	690	0	0	0	1670	0	1497	0	173	0.103592814371257	8.97567631544118e-28	9.12351098416609e-27	significant	ENSG00000253729	ENST00000314191	Transcript	synonymous_variant	8361	8304	2768	V	gtG/gtA	COSV100042299,COSV58066106	LOW	-	-1	-	SNV	PRKDC	HGNC	9413	YES	-	1	ENST00000314191.2:c.8304C>A	ENSP00000313420.2:p.Val2768%3D	-	-	1,1	1,1	-
chr8:61534258	chr8	61534258	61534258	C	TRUE	1	201	0	199	0	2	0.00995024875621891	212	0	199	0	13	0.0613207547169811	0.00668672910735938	0.010428400629528	nonsignificant	ENSG00000104388	ENST00000262646	Transcript	3_prime_UTR_variant	1920	-	-	-	-	-	MODIFIER	-	1	-	SNV	RAB2A	HGNC	9763	YES	CCDS6175.1	-	ENST00000262646.7:c.*930C>T	-	-	-	-	-	-
chr8:67341491	chr8	67341491	67341491	C	TRUE	1	471	0	471	0	0	0	267	0	247	0	20	0.0749063670411985	9.22670967713449e-10	3.33551345650385e-09	significant	ENSG00000179041	ENST00000320270	Transcript	missense_variant	229	125	42	S/L	tCg/tTg	rs1268095631	MODERATE	-	1	-	SNV	RRS1	HGNC	17083	YES	CCDS6189.1	-	ENST00000320270.2:c.125C>T	ENSP00000322396.2:p.Ser42Leu	-	-	-	-	-
chr8:98656811	chr8	98656811	98656811	C	TRUE	1	491	0	491	0	0	0	499	0	444	0	55	0.110220440881764	1.25933797151666e-17	7.8278273912978e-17	significant	ENSG00000147649	ENST00000336273	Transcript	missense_variant	405	77	26	S/L	tCg/tTg	-	MODERATE	-	1	-	SNV	MTDH	HGNC	29608	YES	CCDS6274.1	-	ENST00000336273.3:c.77C>T	ENSP00000338235.3:p.Ser26Leu	-	-	-	-	-
chr8:99055826	chr8	99055826	99055826	C	TRUE	0	115	0	115	0	0	0	91	0	82	0	9	0.0989010989010989	0.00050828537355561	0.000975907917226772	significant	ENSG00000156482	ENST00000521291	Transcript	intron_variant	-	-	-	-	-	-	MODIFIER	-	-1	-	SNV	RPL30	HGNC	10333	YES	CCDS34928.1	-	ENST00000521291.1:c.168-823C>A	-	-	-	-	-	-
chr9:114984232	chr9	114984232	114984232	C	TRUE	0	187	0	187	0	0	0	307	0	290	0	17	0.0553745928338762	0.000439216747818491	0.000850859350034027	significant	ENSG00000119314	ENST00000458258	Transcript	3_prime_UTR_variant	3576	-	-	-	-	-	MODIFIER	-	-1	-	SNV	PTBP3	HGNC	10253	YES	CCDS59141.1	-	ENST00000458258.1:c.*1899C>A	-	-	-	-	-	-
chr9:127623810	chr9	127623810	127623810	C	TRUE	0	8361	0	8360	1	0	0	8590	5	5896	0	2689	0.313038416763679	0	0	significant	ENSG00000136942	ENST00000348462	Transcript	missense_variant	77	28	10	G/S	Ggc/Agc	-	MODERATE	-	-1	-	SNV	RPL35	HGNC	10344	YES	CCDS6858.1	1	ENST00000348462.3:c.28C>A	ENSP00000259469.4:p.Gly10Ser	-	-	-	-	-
chr9:131679395	chr9	131679395	131679395	C	TRUE	1	75	2	72	0	1	0.0133333333333333	71	5	61	0	5	0.0704225352112676	0.101728343017139	0.121904699537875	nonsignificant	ENSG00000136802	ENST00000259324	Transcript	3_prime_UTR_variant	3701	-	-	-	-	-	MODIFIER	-	1	-	SNV	LRRC8A	HGNC	19027	YES	CCDS35155.1	1	ENST00000259324.5:c.*745C>T	-	-	-	-	-	-
chr9:133760800	chr9	133760800	133760800	C	TRUE	1	253	0	253	0	0	0	225	0	212	0	13	0.0577777777777778	4.61190849060526e-05	0.000101650227956197	significant	ENSG00000097007	ENST00000372348	Transcript	synonymous_variant	3554	3180	1060	L	ctC/ctT	rs777627688	LOW	-	1	cds_end_NF	SNV	ABL1	HGNC	76	YES	CCDS35165.1	1	ENST00000372348.2:c.3180C>T	ENSP00000361423.2:p.Leu1060%3D	-	-	-	-	-
chr9:135894847	chr9	135894847	135894847	C	TRUE	1	269	1	261	0	7	0.0260223048327138	371	0	325	1	45	0.121293800539084	6.348159256323e-06	1.56708845641802e-05	significant	ENSG00000196205	ENST00000501580	Transcript	non_coding_transcript_exon_variant	32	-	-	-	-	rs1254241673	MODIFIER	-	1	-	SNV	EEF1A1P5	HGNC	3200	YES	-	-	ENST00000501580.3:n.32C>T	-	-	-	-	-	-
chr9:136198606	chr9	136198606	136198606	C	TRUE	0	418	0	418	0	0	0	339	0	322	0	17	0.0501474926253687	9.33757535236561e-07	2.55305857735566e-06	significant	ENSG00000148296	ENST00000372022	Transcript	3_prime_UTR_variant	1451	-	-	-	-	-	MODIFIER	-	-1	-	SNV	SURF6	HGNC	11478	YES	CCDS6962.1	-	ENST00000372022.4:c.*99C>A	-	-	-	-	-	-
chr9:136215072	chr9	136215072	136215072	C	TRUE	1	150	0	148	0	2	0.0133333333333333	188	0	171	2	15	0.0797872340425532	0.00501512393777706	0.00805402803390219	significant	ENSG00000148303	ENST00000323345	Transcript	5_prime_UTR_variant	4	-	-	-	-	rs782562590	MODIFIER	-	1	-	SNV	RPL7A	HGNC	10364	YES	CCDS6965.1	-	ENST00000323345.6:c.-27C>T	-	-	-	-	-	-
chr9:136215073	chr9	136215073	136215073	C	TRUE	1	151	0	150	0	1	0.00662251655629139	190	0	175	0	15	0.0789473684210526	0.0013032082372344	0.00229322182682388	significant	ENSG00000148303	ENST00000323345	Transcript	5_prime_UTR_variant	5	-	-	-	-	rs781900855	MODIFIER	-	1	-	SNV	RPL7A	HGNC	10364	YES	CCDS6965.1	-	ENST00000323345.6:c.-26C>T	-	-	-	-	-	-
chr9:139934026	chr9	139934026	139934026	C	TRUE	0	522	0	522	0	0	0	598	0	532	0	66	0.110367892976589	2.22903077506074e-19	1.5317269382037e-18	significant	ENSG00000107281	ENST00000371601	Transcript	3_prime_UTR_variant	1390	-	-	-	-	-	MODIFIER	-	-1	-	SNV	NPDC1	HGNC	7899	YES	CCDS7024.1	-	ENST00000371601.4:c.*198C>A	-	-	-	-	-	-
chr9:140111161	chr9	140111161	140111161	C	TRUE	1	196	0	196	0	0	0	113	0	93	0	20	0.176991150442478	5.74067513880986e-10	2.10167089827615e-09	significant	ENSG00000188566	ENST00000371521	Transcript	3_prime_UTR_variant	2197	-	-	-	-	-	MODIFIER	-	1	-	SNV	NDOR1	HGNC	29838	YES	CCDS48061.1	-	ENST00000371521.4:c.*293C>T	-	-	-	-	-	-
chr9:140707583	chr9	140707583	140707583	C	TRUE	1	275	0	275	0	0	0	287	0	255	0	32	0.111498257839721	2.30856660426376e-10	8.98469164902651e-10	significant	ENSG00000181090	ENST00000460843	Transcript	missense_variant	3020	2993	998	S/L	tCg/tTg	rs758862496	MODERATE	-	1	-	SNV	EHMT1	HGNC	24650	YES	CCDS7050.2	1	ENST00000460843.1:c.2993C>T	ENSP00000417980.1:p.Ser998Leu	-	uncertain_significance	-	1	-
chr9:140729787	chr9	140729787	140729787	C	TRUE	1	242	0	242	0	0	0	199	0	189	0	10	0.050251256281407	0.000308300308156941	0.000615176596414774	significant	ENSG00000181090	ENST00000460843	Transcript	3_prime_UTR_variant	4306	-	-	-	-	-	MODIFIER	-	1	-	SNV	EHMT1	HGNC	24650	YES	CCDS7050.2	1	ENST00000460843.1:c.*382C>T	-	-	-	-	-	-
chr9:14701	chr9	14701	14701	C	TRUE	0	192	0	154	0	38	0.197916666666667	176	0	129	0	47	0.267045454545455	0.13736130881726	0.158029521728512	nonsignificant	ENSG00000181404	ENST00000442898	Transcript	non_coding_transcript_exon_variant	1647	-	-	-	-	-	MODIFIER	-	-1	-	SNV	XXyac-YRM2039.2	Clone_based_vega_gene	-	YES	-	-	ENST00000442898.2:n.1647C>A	-	-	-	-	-	-
chr9:19379867	chr9	19379867	19379867	C	TRUE	0	90	0	90	0	0	0	64	0	59	0	5	0.078125	0.011278967685176	0.0167735011933191	nonsignificant	ENSG00000137154	ENST00000380394	Transcript	intron_variant	-	-	-	-	-	-	MODIFIER	-	-1	-	SNV	RPS6	HGNC	10429	YES	CCDS6492.1	-	ENST00000380394.4:c.7-251C>A	-	-	-	-	-	-
chr9:86584306	chr9	86584306	86584306	C	TRUE	0	1038	0	1034	0	4	0.00385356454720617	1365	1	1290	0	74	0.0542124542124542	1.88229372593537e-14	9.9164742634644e-14	significant	ENSG00000165119	ENST00000376263	Transcript	3_prime_UTR_variant	1635	-	-	-	-	COSV100698983	MODIFIER	-	-1	-	SNV	HNRNPK	HGNC	5044	YES	CCDS6668.1	1	ENST00000376263.3:c.*16C>A	-	-	-	1	1	-
chr9:95884463	chr9	95884463	95884463	C	TRUE	0	318	0	318	0	0	0	492	0	446	0	46	0.0934959349593496	5.40586221927709e-11	2.2563598828287e-10	significant	ENSG00000131669	ENST00000375446	Transcript	3_prime_UTR_variant	589	-	-	-	-	-	MODIFIER	-	-1	-	SNV	NINJ1	HGNC	7824	YES	CCDS6703.1	-	ENST00000375446.4:c.*59C>A	-	-	-	-	-	-
chrX:110862339	chrX	110862339	110862339	C	TRUE	0	98	0	36	0	62	0.63265306122449	322	0	51	0	271	0.841614906832298	2.58713031687542e-05	5.91344072428667e-05	significant	ENSG00000225031	ENST00000432307	Transcript	downstream_gene_variant	-	-	-	-	-	-	MODIFIER	566	-1	-	SNV	EIF4BP7	HGNC	37940	YES	-	-	-	-	-	-	-	-	-
chrX:128726349	chrX	128726349	128726349	C	TRUE	1	217	0	217	0	0	0	349	0	309	0	40	0.114613180515759	2.0133426072207e-09	7.10011433730074e-09	significant	ENSG00000122126	ENST00000371113	Transcript	3_prime_UTR_variant	4973	-	-	-	-	-	MODIFIER	-	1	-	SNV	OCRL	HGNC	8108	YES	CCDS35393.1	1	ENST00000371113.4:c.*2102C>T	-	-	-	-	-	-
chrX:131351660	chrX	131351660	131351660	C	TRUE	0	165	0	165	0	0	0	126	0	118	0	8	0.0634920634920635	0.0010851463547077	0.00192914907503591	significant	ENSG00000123728	ENST00000342983	Transcript	5_prime_UTR_variant	384	-	-	-	-	-	MODIFIER	-	-1	-	SNV	RAP2C	HGNC	21165	YES	CCDS14632.1	-	ENST00000342983.2:c.-364C>A	-	-	-	-	-	-
chrX:134185492	chrX	134185492	134185492	C	TRUE	0	445	0	445	0	0	0	684	0	640	0	44	0.064327485380117	2.25468429167915e-10	8.81469333941534e-10	significant	ENSG00000203950	ENST00000370775	Transcript	3_prime_UTR_variant	714	-	-	-	-	-	MODIFIER	-	-1	-	SNV	FAM127B	HGNC	24514	YES	CCDS43998.1	-	ENST00000370775.2:c.*305C>A	-	-	-	-	-	-
chrX:138845497	chrX	138845497	138845497	C	TRUE	0	169	0	169	0	0	0	299	0	281	0	18	0.0602006688963211	0.000555880662292995	0.00105788742779988	significant	ENSG00000101974	ENST00000327569	Transcript	missense_variant	2580	2481	827	M/I	atG/atA	-	MODERATE	-	-1	-	SNV	ATP11C	HGNC	13554	YES	CCDS14668.1	-	ENST00000327569.3:c.2481C>A	ENSP00000332756.3:p.Met827Ile	-	-	-	-	-
chrX:14026891	chrX	14026891	14026891	C	TRUE	0	76	0	76	0	0	0	218	0	200	0	18	0.0825688073394495	0.00497248571830783	0.00801535011309321	significant	ENSG00000046647	ENST00000380523	Transcript	3_prime_UTR_variant	1189	-	-	-	-	-	MODIFIER	-	-1	-	SNV	GEMIN8	HGNC	26044	YES	CCDS14159.1	-	ENST00000380523.4:c.*141C>A	-	-	-	-	-	-
chrX:149945930	chrX	149945930	149945930	C	TRUE	0	243	0	243	0	0	0	372	0	341	0	31	0.0833333333333333	1.29791286808562e-07	3.93472532640692e-07	significant	ENSG00000102181	ENST00000370377	Transcript	synonymous_variant	640	522	174	E	gaG/gaA	-	LOW	-	-1	-	SNV	CD99L2	HGNC	18237	YES	CCDS35427.1	-	ENST00000370377.3:c.522C>A	ENSP00000359403.3:p.Glu174%3D	-	-	-	-	-
chrX:152915588	chrX	152915588	152915588	C	TRUE	1	107	0	107	0	0	0	241	0	214	0	27	0.112033195020747	4.21825535724572e-05	9.36908130761004e-05	significant	ENSG00000130829	ENST00000342782	Transcript	missense_variant	1248	983	328	S/F	tCc/tTc	-	MODERATE	-	1	-	SNV	DUSP9	HGNC	3076	YES	CCDS14724.1	-	ENST00000342782.3:c.983C>T	ENSP00000345853.3:p.Ser328Phe	-	-	-	-	-
chrX:153213978	chrX	153213978	153213978	C	TRUE	0	149	0	145	0	4	0.0268456375838926	244	0	214	0	30	0.122950819672131	0.00070243373784562	0.00129403571321667	significant	ENSG00000172534	ENST00000310441	Transcript	3_prime_UTR_variant	7895	-	-	-	-	-	MODIFIER	-	-1	-	SNV	HCFC1	HGNC	4839	YES	CCDS44020.1	1	ENST00000310441.7:c.*820C>A	-	-	-	-	-	-
chrX:153236489	chrX	153236489	153236489	C	TRUE	0	304	0	302	0	2	0.00657894736842105	261	0	238	0	23	0.0881226053639847	1.24231455597274e-06	3.3542493011264e-06	significant	ENSG00000172534	ENST00000310441	Transcript	5_prime_UTR_variant	770	-	-	-	-	-	MODIFIER	-	-1	-	SNV	HCFC1	HGNC	4839	YES	CCDS44020.1	1	ENST00000310441.7:c.-198C>A	-	-	-	-	-	-
chrX:153276585	chrX	153276585	153276585	C	TRUE	0	2058	0	2058	0	0	0	2457	0	2000	0	457	0.185999185999186	9.44332531807892e-131	3.88525384515247e-129	significant	ENSG00000184216	ENST00000369980	Transcript	3_prime_UTR_variant	3032	-	-	-	-	-	MODIFIER	-	-1	-	SNV	IRAK1	HGNC	6112	YES	CCDS14740.1	1	ENST00000369980.3:c.*725C>A	-	-	-	-	-	-
chrX:153276981	chrX	153276981	153276981	C	TRUE	0	1389	0	1389	0	0	0	1769	0	1303	0	466	0.263425664217072	1.34564251404866e-131	5.81317566069022e-130	significant	ENSG00000184216	ENST00000369980	Transcript	3_prime_UTR_variant	2636	-	-	-	-	-	MODIFIER	-	-1	-	SNV	IRAK1	HGNC	6112	YES	CCDS14740.1	1	ENST00000369980.3:c.*329C>A	-	-	-	-	-	-
chrX:153290956	chrX	153290956	153290956	C	TRUE	0	83	0	83	0	0	0	99	0	93	0	6	0.0606060606060606	0.0322528948918379	0.0429375981302742	nonsignificant	ENSG00000169057	ENST00000453960	Transcript	downstream_gene_variant	-	-	-	-	-	-	MODIFIER	4729	-1	-	SNV	MECP2	HGNC	6990	YES	CCDS48193.1	1	-	-	-	-	-	-	-
chrX:40552111	chrX	40552111	40552111	C	TRUE	0	248	0	248	0	0	0	304	0	285	0	19	0.0625	1.36135765395938e-05	3.22250140553672e-05	significant	ENSG00000180182	ENST00000324817	Transcript	stop_gained	1813	1694	565	W/*	tGg/tAg	-	HIGH	-	-1	-	SNV	MED14	HGNC	2370	YES	CCDS14254.1	-	ENST00000324817.1:c.1694C>A	ENSP00000323720.1:p.Trp565Ter	-	-	-	-	-
chrX:46459896	chrX	46459896	46459896	C	TRUE	0	62	0	62	0	0	0	119	0	113	0	6	0.0504201680672269	0.0957757799958159	0.115411818572364	nonsignificant	ENSG00000065923	ENST00000328306	Transcript	downstream_gene_variant	-	-	-	-	-	-	MODIFIER	4857	-1	-	SNV	SLC9A7	HGNC	17123	YES	CCDS14269.1	1	-	-	-	-	-	-	-
chrX:48928885	chrX	48928885	48928885	C	TRUE	0	185	0	185	0	0	0	260	0	245	0	15	0.0576923076923077	0.000297805589074806	0.000596993106637197	significant	ENSG00000243279	ENST00000376390	Transcript	3_prime_UTR_variant	1264	-	-	-	-	-	MODIFIER	-	-1	-	SNV	PRAF2	HGNC	28911	YES	CCDS14317.1	-	ENST00000376390.4:c.*643C>A	-	-	-	-	-	-
chrX:53295857	chrX	53295857	53295857	C	TRUE	0	67	0	67	0	0	0	86	0	80	0	6	0.0697674418604651	0.0353279660633603	0.0466718083772833	nonsignificant	ENSG00000124313	ENST00000396435	Transcript	intron_variant	-	-	-	-	-	-	MODIFIER	-	-1	-	SNV	IQSEC2	HGNC	29059	YES	CCDS48130.1	1	ENST00000396435.3:c.738-10614C>A	-	-	-	-	-	-
chrX:53403428	chrX	53403428	53403428	C	TRUE	0	111	0	111	0	0	0	255	0	221	0	34	0.133333333333333	4.8482456676691e-06	1.22124905447991e-05	significant	ENSG00000072501	ENST00000322213	Transcript	3_prime_UTR_variant	7426	-	-	-	-	-	MODIFIER	-	-1	-	SNV	SMC1A	HGNC	11111	YES	CCDS14352.1	1	ENST00000322213.4:c.*3596C>A	-	-	-	-	-	-
chrX:54521768	chrX	54521768	54521768	C	TRUE	0	91	0	91	0	0	0	111	0	102	0	9	0.0810810810810811	0.00453193650937778	0.00736013748891429	significant	ENSG00000102302	ENST00000375135	Transcript	stop_gained	832	98	33	W/*	tGg/tAg	-	HIGH	-	-1	-	SNV	FGD1	HGNC	3663	YES	CCDS14359.1	1	ENST00000375135.3:c.98C>A	ENSP00000364277.3:p.Trp33Ter	-	-	-	-	-
chrX:54590151	chrX	54590151	54590151	C	TRUE	1	173	0	173	0	0	0	199	0	166	0	33	0.165829145728643	3.64740405542835e-10	1.37015526256091e-09	significant	ENSG00000130119	ENST00000336470	Transcript	downstream_gene_variant	-	-	-	-	-	-	MODIFIER	2647	1	-	SNV	GNL3L	HGNC	25553	YES	CCDS14360.1	-	-	-	-	-	-	-	-
chrX:77083587	chrX	77083587	77083587	C	TRUE	0	648	0	648	0	0	0	797	0	646	0	151	0.189460476787955	9.16366688175329e-43	1.34193359081947e-41	significant	ENSG00000102158	ENST00000358075	Transcript	3_prime_UTR_variant	2321	-	-	-	-	-	MODIFIER	-	-1	-	SNV	MAGT1	HGNC	28880	YES	CCDS14436.2	1	ENST00000358075.6:c.*1130C>A	-	-	-	-	-	-
