# Supplementary material for: Precise and efficient C-to-U RNA base editing with SNAP-CDAR-S
Source: Nucleic Acids Res. 2023 Jul 18;51(15):e84. doi: 10.1093/nar/gkad598 (PMC10450179; doi:10.1093/nar/gkad598)
Supplement: gkad598_Supplemental_Files [file gkad598_supplemental_files.zip › SNAP-CDAR-S_Enzyme vs Enzyme + gRNA_A-to-I sites.txt]

Location	chr	start	end	ref_allele	alt_allele	strand	Coverage.A_RNA_S4666_empty	A.A_RNA_S4666_empty	C.A_RNA_S4666_empty	G.A_RNA_S4666_empty	T.A_RNA_S4666_empty	Freq_RL	Coverage.A_RNA_S4666_gRNA	A.A_RNA_S4666_gRNA	C.A_RNA_S4666_gRNA	G.A_RNA_S4666_gRNA	T.A_RNA_S4666_gRNA	Freq_SL	p.value	p.adj	is.significant	Gene	Feature	Feature_type	Consequence	cDNA_position	CDS_position	Protein_position	Amino_acids	Codons	Existing_variation	IMPACT	DISTANCE	STRAND	FLAGS	VARIANT_CLASS	SYMBOL	SYMBOL_SOURCE	HGNC_ID	CANONICAL	CCDS	GENE_PHENO	HGVSc	HGVSp	HGVS_OFFSET	CLIN_SIG	SOMATIC	PHENO	PUBMED
chr1:100489619	chr1	100489619	100489619	A	G	1	73	72	0	1	0	0.0136986301369863	95	87	0	8	0	0.0842105263157895	0.0791466709316702	0.163232311790256	nonsignificant	ENSG00000117620	ENST00000370155	Transcript	downstream_gene_variant	-	-	-	-	-	-	MODIFIER	610	1	-	SNV	SLC35A3	HGNC	11023	YES	CCDS762.1	1	-	-	-	-	-	-	-
chr1:10517538	chr1	10517538	10517538	A	G	0	80	74	0	6	0	0.075	94	82	0	12	0	0.127659574468085	0.321561365519258	0.356897779312584	nonsignificant	ENSG00000160049	ENST00000377038	Transcript	3_prime_UTR_variant	5073	-	-	-	-	-	MODIFIER	-	-1	-	SNV	DFFA	HGNC	2772	YES	CCDS118.1	-	ENST00000377038.3:c.*4009A>C	-	-	-	-	-	-
chr1:10517613	chr1	10517613	10517613	A	G	0	124	76	0	48	0	0.387096774193548	151	84	0	67	0	0.443708609271523	0.390207156889604	0.412371390016368	nonsignificant	ENSG00000160049	ENST00000377038	Transcript	3_prime_UTR_variant	4998	-	-	-	-	-	MODIFIER	-	-1	-	SNV	DFFA	HGNC	2772	YES	CCDS118.1	-	ENST00000377038.3:c.*3934A>C	-	-	-	-	-	-
chr1:10517623	chr1	10517623	10517623	A	G	0	112	101	0	11	0	0.0982142857142857	147	118	0	29	0	0.197278911564626	0.0366730640569098	0.11059881688434	nonsignificant	ENSG00000160049	ENST00000377038	Transcript	3_prime_UTR_variant	4988	-	-	-	-	-	MODIFIER	-	-1	-	SNV	DFFA	HGNC	2772	YES	CCDS118.1	-	ENST00000377038.3:c.*3924A>C	-	-	-	-	-	-
chr1:10520715	chr1	10520715	10520715	A	G	0	142	122	0	20	0	0.140845070422535	192	154	0	38	0	0.197916666666667	0.190695485326005	0.264875654470502	nonsignificant	ENSG00000160049	ENST00000377038	Transcript	3_prime_UTR_variant	1896	-	-	-	-	-	MODIFIER	-	-1	-	SNV	DFFA	HGNC	2772	YES	CCDS118.1	-	ENST00000377038.3:c.*832A>C	-	-	-	-	-	-
chr1:10520764	chr1	10520764	10520764	A	G	0	92	89	0	3	0	0.0326086956521739	130	118	0	12	0	0.0923076923076923	0.104938735176574	0.189769580312714	nonsignificant	ENSG00000160049	ENST00000377038	Transcript	3_prime_UTR_variant	1847	-	-	-	-	-	MODIFIER	-	-1	-	SNV	DFFA	HGNC	2772	YES	CCDS118.1	-	ENST00000377038.3:c.*783A>C	-	-	-	-	-	-
chr1:109606156	chr1	109606156	109606156	A	G	0	194	127	0	66	1	0.34020618556701	238	140	0	98	0	0.411764705882353	0.162473978119116	0.239280907987944	nonsignificant	ENSG00000197780	ENST00000338366	Transcript	downstream_gene_variant	-	-	-	-	-	-	MODIFIER	606	-1	-	SNV	TAF13	HGNC	11546	YES	CCDS30788.1	1	-	-	-	-	-	-	-
chr1:109606220	chr1	109606220	109606220	A	G	0	165	154	0	11	0	0.0666666666666667	209	182	0	27	0	0.129186602870813	0.0575494461141994	0.139819444682952	nonsignificant	ENSG00000197780	ENST00000338366	Transcript	downstream_gene_variant	-	-	-	-	-	-	MODIFIER	542	-1	-	SNV	TAF13	HGNC	11546	YES	CCDS30788.1	1	-	-	-	-	-	-	-
chr1:109606337	chr1	109606337	109606337	A	G	0	130	128	0	2	0	0.0153846153846154	185	171	0	14	0	0.0756756756756757	0.017972589736515	0.0717888188910514	nonsignificant	ENSG00000197780	ENST00000338366	Transcript	downstream_gene_variant	-	-	-	-	-	-	MODIFIER	425	-1	-	SNV	TAF13	HGNC	11546	YES	CCDS30788.1	1	-	-	-	-	-	-	-
chr1:110173659	chr1	110173659	110173659	A	G	1	268	223	0	45	0	0.167910447761194	311	238	0	73	0	0.234726688102894	0.0497276497512466	0.129973255596302	nonsignificant	ENSG00000116337	ENST00000256578	Transcript	missense_variant	2885	2525	842	Y/C	tAc/tGc	-	MODERATE	-	1	-	SNV	AMPD2	HGNC	469	YES	CCDS805.1	1	ENST00000256578.3:c.2525A>G	ENSP00000256578.3:p.Tyr842Cys	-	-	-	-	-
chr1:115321784	chr1	115321784	115321784	A	G	0	329	329	0	0	0	0	412	367	0	45	0	0.109223300970874	2.08975880931467e-12	1.23121623182123e-10	significant	ENSG00000052723	ENST00000369528	Transcript	synonymous_variant	477	399	133	N	aaT/aaC	-	LOW	-	-1	-	SNV	SIKE1	HGNC	26119	YES	CCDS41371.1	-	ENST00000369528.5:c.399A>C	ENSP00000358541.5:p.Asn133%3D	-	-	-	-	-
chr1:1252398	chr1	1252398	1252398	A	G	1	77	77	0	0	0	0	102	95	1	6	0	0.0588235294117647	0.0370822615789614	0.110785739261894	nonsignificant	ENSG00000127054	ENST00000540437	Transcript	intron_variant	-	-	-	-	-	-	MODIFIER	-	-1	-	SNV	CPSF3L	HGNC	26052	YES	CCDS57960.1	-	ENST00000540437.1:c.448-1400T>C	-	-	-	-	-	-
chr1:1252609	chr1	1252609	1252609	A	G	1	86	81	0	5	0	0.0581395348837209	152	135	0	17	0	0.111842105263158	0.243859007149684	0.29816963680093	nonsignificant	ENSG00000127054	ENST00000540437	Transcript	intron_variant	-	-	-	-	-	-	MODIFIER	-	-1	-	SNV	CPSF3L	HGNC	26052	YES	CCDS57960.1	-	ENST00000540437.1:c.448-1611T>C	-	-	-	-	-	-
chr1:145511968	chr1	145511968	145511968	A	G	1	123	117	0	6	0	0.0487804878048781	192	173	0	19	0	0.0989583333333333	0.135662892203696	0.214575846025562	nonsignificant	ENSG00000131795	ENST00000330165	Transcript	3_prime_UTR_variant	3351	-	-	-	-	-	MODIFIER	-	1	-	SNV	RBM8A	HGNC	9905	YES	CCDS916.1	1	ENST00000330165.8:c.*2757A>G	-	-	-	-	-	-
chr1:145511993	chr1	145511993	145511993	A	G	1	146	142	0	4	0	0.0273972602739726	187	170	0	17	0	0.0909090909090909	0.0218967459625603	0.0814789441870005	nonsignificant	ENSG00000131795	ENST00000330165	Transcript	3_prime_UTR_variant	3376	-	-	-	-	-	MODIFIER	-	1	-	SNV	RBM8A	HGNC	9905	YES	CCDS916.1	1	ENST00000330165.8:c.*2782A>G	-	-	-	-	-	-
chr1:145512024	chr1	145512024	145512024	A	G	1	125	112	0	13	0	0.104	160	133	0	27	0	0.16875	0.125950038535421	0.208104587517038	nonsignificant	ENSG00000131795	ENST00000330165	Transcript	3_prime_UTR_variant	3407	-	-	-	-	-	MODIFIER	-	1	-	SNV	RBM8A	HGNC	9905	YES	CCDS916.1	1	ENST00000330165.8:c.*2813A>G	-	-	-	-	-	-
chr1:145512925	chr1	145512925	145512925	A	G	1	103	93	0	10	0	0.0970873786407767	124	105	0	19	0	0.153225806451613	0.235251787677271	0.292275242643581	nonsignificant	ENSG00000131795	ENST00000330165	Transcript	3_prime_UTR_variant	4308	-	-	-	-	-	MODIFIER	-	1	-	SNV	RBM8A	HGNC	9905	YES	CCDS916.1	1	ENST00000330165.8:c.*3714A>G	-	-	-	-	-	-
chr1:145512930	chr1	145512930	145512930	A	G	1	107	68	0	39	0	0.364485981308411	127	60	0	67	0	0.52755905511811	0.0174696838799052	0.0713910691594194	nonsignificant	ENSG00000131795	ENST00000330165	Transcript	3_prime_UTR_variant	4313	-	-	-	-	-	MODIFIER	-	1	-	SNV	RBM8A	HGNC	9905	YES	CCDS916.1	1	ENST00000330165.8:c.*3719A>G	-	-	-	-	-	-
chr1:145512950	chr1	145512950	145512950	A	G	1	138	63	0	75	0	0.543478260869565	173	68	1	104	0	0.601156069364162	0.299069385247291	0.339393347303106	nonsignificant	ENSG00000131795	ENST00000330165	Transcript	3_prime_UTR_variant	4333	-	-	-	-	-	MODIFIER	-	1	-	SNV	RBM8A	HGNC	9905	YES	CCDS916.1	1	ENST00000330165.8:c.*3739A>G	-	-	-	-	-	-
chr1:145513017	chr1	145513017	145513017	A	G	1	125	81	0	43	1	0.344	182	100	0	82	0	0.450549450549451	0.0763856203842189	0.162664559071213	nonsignificant	ENSG00000131795	ENST00000330165	Transcript	3_prime_UTR_variant	4400	-	-	-	-	-	MODIFIER	-	1	-	SNV	RBM8A	HGNC	9905	YES	CCDS916.1	1	ENST00000330165.8:c.*3806A>G	-	-	-	-	-	-
chr1:145513094	chr1	145513094	145513094	A	G	1	166	131	0	35	0	0.210843373493976	250	178	0	72	0	0.288	0.0862573319562097	0.168930564246649	nonsignificant	ENSG00000131795	ENST00000330165	Transcript	3_prime_UTR_variant	4477	-	-	-	-	-	MODIFIER	-	1	-	SNV	RBM8A	HGNC	9905	YES	CCDS916.1	1	ENST00000330165.8:c.*3883A>G	-	-	-	-	-	-
chr1:145689533	chr1	145689533	145689533	A	G	1	130	111	0	19	0	0.146153846153846	114	86	0	28	0	0.245614035087719	0.0528040352521053	0.133330189011566	nonsignificant	ENSG00000121848	ENST00000369291	Transcript	3_prime_UTR_variant	2432	-	-	-	-	-	MODIFIER	-	1	-	SNV	RNF115	HGNC	18154	YES	CCDS922.1	-	ENST00000369291.5:c.*1313A>G	-	-	-	-	-	-
chr1:145689537	chr1	145689537	145689537	A	G	1	124	97	0	27	0	0.217741935483871	117	83	0	34	0	0.290598290598291	0.23584478854293	0.292275242643581	nonsignificant	ENSG00000121848	ENST00000369291	Transcript	3_prime_UTR_variant	2436	-	-	-	-	rs1389781711	MODIFIER	-	1	-	SNV	RNF115	HGNC	18154	YES	CCDS922.1	-	ENST00000369291.5:c.*1317A>G	-	-	-	-	-	-
chr1:145689568	chr1	145689568	145689568	A	G	1	142	100	0	42	0	0.295774647887324	140	89	0	51	0	0.364285714285714	0.254664654890495	0.304571843379151	nonsignificant	ENSG00000121848	ENST00000369291	Transcript	3_prime_UTR_variant	2467	-	-	-	-	-	MODIFIER	-	1	-	SNV	RNF115	HGNC	18154	YES	CCDS922.1	-	ENST00000369291.5:c.*1348A>G	-	-	-	-	-	-
chr1:148003706	chr1	148003706	148003706	A	G	0	75	72	0	3	0	0.04	89	66	0	23	0	0.258426966292135	8.73123547850716e-05	0.00171471763425127	significant	ENSG00000122497	ENST00000310701	Transcript	3_prime_UTR_variant	3625	-	-	-	-	-	MODIFIER	-	-1	cds_start_NF	SNV	NBPF14	HGNC	25232	YES	-	-	ENST00000310701.10:c.*842A>C	-	-	-	-	-	-
chr1:149876555	chr1	149876555	149876555	A	G	0	171	155	0	16	0	0.0935672514619883	242	207	0	35	0	0.144628099173554	0.131071996153512	0.211222726892348	nonsignificant	ENSG00000159164	ENST00000369146	Transcript	3_prime_UTR_variant	2731	-	-	-	-	-	MODIFIER	-	-1	-	SNV	SV2A	HGNC	20566	YES	CCDS940.1	-	ENST00000369146.3:c.*11A>C	-	-	-	-	-	-
chr1:150281079	chr1	150281079	150281079	A	G	1	101	90	0	11	0	0.108910891089109	131	103	0	28	0	0.213740458015267	0.0504452808057507	0.130163553027977	nonsignificant	ENSG00000187145	ENST00000369084	Transcript	3_prime_UTR_variant	1128	-	-	-	-	-	MODIFIER	-	1	-	SNV	MRPS21	HGNC	14046	YES	CCDS950.1	-	ENST00000369084.5:c.*417A>G	-	-	-	-	-	-
chr1:153916688	chr1	153916688	153916688	A	G	0	125	124	0	1	0	0.008	161	151	0	10	0	0.062111801242236	0.0261064275245026	0.0904766875481536	nonsignificant	ENSG00000198837	ENST00000361217	Transcript	missense_variant	582	163	55	W/R	Tgg/Cgg	-	MODERATE	-	-1	-	SNV	DENND4B	HGNC	29044	YES	CCDS44228.1	-	ENST00000361217.4:c.163A>C	ENSP00000354597.4:p.Trp55Arg	-	-	-	-	-
chr1:156107461	chr1	156107461	156107461	A	G	1	511	431	0	79	1	0.154598825831703	667	524	0	143	0	0.214392803598201	0.010529303292121	0.0539436045473156	nonsignificant	ENSG00000160789	ENST00000368300	Transcript	missense_variant	1837	1625	542	K/R	aAg/aGg	rs1229918440	MODERATE	-	1	-	SNV	LMNA	HGNC	6636	YES	CCDS1129.1	1	ENST00000368300.4:c.1625A>G	ENSP00000357283.4:p.Lys542Arg	-	-	-	-	-
chr1:156209533	chr1	156209533	156209533	A	G	1	876	258	0	618	0	0.705479452054795	986	180	0	806	0	0.817444219066937	1.54561660772436e-08	5.20357591267201e-07	significant	ENSG00000260238	ENST00000368276	Transcript	intron_variant	-	-	-	-	-	-	MODIFIER	-	1	-	SNV	PMF1-BGLAP	HGNC	42953	YES	CCDS55650.1	-	ENST00000368276.4:c.504-2811A>G	-	-	-	-	-	-
chr1:160967891	chr1	160967891	160967891	A	G	0	173	143	0	30	0	0.173410404624277	201	154	0	47	0	0.233830845771144	0.160136989809404	0.239280907987944	nonsignificant	ENSG00000158769	ENST00000368026	Transcript	3_prime_UTR_variant	1945	-	-	-	-	-	MODIFIER	-	-1	-	SNV	F11R	HGNC	14685	YES	CCDS1213.1	-	ENST00000368026.6:c.*770A>C	-	-	-	-	-	-
chr1:161336767	chr1	161336767	161336767	A	G	1	78	59	0	19	0	0.243589743589744	78	43	0	35	0	0.448717948717949	0.011249420850773	0.0556177660244511	nonsignificant	ENSG00000188931	ENST00000367974	Transcript	intron_variant	-	-	-	-	-	-	MODIFIER	-	-1	-	SNV	C1orf192	HGNC	32325	YES	CCDS30921.1	-	ENST00000367974.1:c.28-476T>C	-	-	-	-	-	-
chr1:161336785	chr1	161336785	161336785	A	G	1	81	77	0	4	0	0.0493827160493827	80	72	0	8	0	0.1	0.246769740951368	0.299255929421298	nonsignificant	ENSG00000188931	ENST00000367974	Transcript	intron_variant	-	-	-	-	-	-	MODIFIER	-	-1	-	SNV	C1orf192	HGNC	32325	YES	CCDS30921.1	-	ENST00000367974.1:c.28-494T>C	-	-	-	-	-	-
chr1:161336817	chr1	161336817	161336817	A	G	1	86	77	0	9	0	0.104651162790698	91	76	0	15	0	0.164835164835165	0.27742657311132	0.323342421357165	nonsignificant	ENSG00000188931	ENST00000367974	Transcript	intron_variant	-	-	-	-	-	-	MODIFIER	-	-1	-	SNV	C1orf192	HGNC	32325	YES	CCDS30921.1	-	ENST00000367974.1:c.28-526T>C	-	-	-	-	-	-
chr1:16555932	chr1	16555932	16555932	A	G	0	82	80	0	2	0	0.024390243902439	76	70	0	6	0	0.0789473684210526	0.155218687841845	0.233488536817414	nonsignificant	ENSG00000132881	ENST00000375599	Transcript	downstream_gene_variant	-	-	-	-	-	-	MODIFIER	2263	-1	-	SNV	RSG1	HGNC	28127	YES	CCDS171.1	-	-	-	-	-	-	-	-
chr1:1660850	chr1	1660850	1660850	A	G	0	91	81	0	10	0	0.10989010989011	122	102	0	20	0	0.163934426229508	0.321332412626207	0.356897779312584	nonsignificant	ENSG00000215790	ENST00000246421	Transcript	downstream_gene_variant	-	-	-	-	-	-	MODIFIER	2831	-1	-	SNV	SLC35E2	HGNC	20863	YES	CCDS33.1	-	-	-	-	-	-	-	-
chr1:16889413	chr1	16889413	16889413	A	G	0	73	49	0	24	0	0.328767123287671	108	62	0	46	0	0.425925925925926	0.214881368288295	0.280106223227083	nonsignificant	ENSG00000219481	ENST00000430580	Transcript	3_prime_UTR_variant	5333	-	-	-	-	-	MODIFIER	-	-1	-	SNV	NBPF1	HGNC	26088	YES	-	-	ENST00000430580.2:c.*1025A>C	-	-	-	-	-	-
chr1:16889502	chr1	16889502	16889502	A	G	0	84	62	0	22	0	0.261904761904762	83	56	0	27	0	0.325301204819277	0.398965760797879	0.418499692706381	nonsignificant	ENSG00000219481	ENST00000430580	Transcript	3_prime_UTR_variant	5244	-	-	-	-	-	MODIFIER	-	-1	-	SNV	NBPF1	HGNC	26088	YES	-	-	ENST00000430580.2:c.*936A>C	-	-	-	-	-	-
chr1:16889566	chr1	16889566	16889566	A	G	0	117	111	0	6	0	0.0512820512820513	142	125	0	17	0	0.119718309859155	0.0775413021846111	0.163232311790256	nonsignificant	ENSG00000219481	ENST00000430580	Transcript	3_prime_UTR_variant	5180	-	-	-	-	-	MODIFIER	-	-1	-	SNV	NBPF1	HGNC	26088	YES	-	-	ENST00000430580.2:c.*872A>C	-	-	-	-	-	-
chr1:16889624	chr1	16889624	16889624	A	G	0	133	104	0	29	0	0.218045112781955	180	129	0	51	0	0.283333333333333	0.238035066330161	0.293701207496377	nonsignificant	ENSG00000219481	ENST00000430580	Transcript	3_prime_UTR_variant	5122	-	-	-	-	-	MODIFIER	-	-1	-	SNV	NBPF1	HGNC	26088	YES	-	-	ENST00000430580.2:c.*814A>C	-	-	-	-	-	-
chr1:173769138	chr1	173769138	173769138	A	G	0	109	98	0	11	0	0.100917431192661	171	141	0	30	0	0.175438596491228	0.117866847827175	0.201364636611049	nonsignificant	ENSG00000120334	ENST00000356198	Transcript	3_prime_UTR_variant	1907	-	-	-	-	-	MODIFIER	-	-1	-	SNV	CENPL	HGNC	17879	YES	CCDS44277.1	-	ENST00000356198.2:c.*448A>C	-	-	-	-	-	-
chr1:173827821	chr1	173827821	173827821	A	G	1	147	83	0	64	0	0.435374149659864	209	85	0	124	0	0.593301435406699	0.00364832612447442	0.0296478916092347	nonsignificant	ENSG00000117593	ENST00000361951	Transcript	downstream_gene_variant	-	-	-	-	-	-	MODIFIER	137	1	-	SNV	DARS2	HGNC	25538	YES	CCDS1311.1	1	-	-	-	-	-	-	-
chr1:173827880	chr1	173827880	173827880	A	G	1	130	61	0	69	0	0.530769230769231	181	58	0	123	0	0.679558011049724	0.00926280738044061	0.049990876473065	nonsignificant	ENSG00000117593	ENST00000361951	Transcript	downstream_gene_variant	-	-	-	-	-	-	MODIFIER	196	1	-	SNV	DARS2	HGNC	25538	YES	CCDS1311.1	1	-	-	-	-	-	-	-
chr1:173828262	chr1	173828262	173828262	A	G	1	93	71	0	22	0	0.236559139784946	122	84	0	38	0	0.311475409836066	0.282793286914144	0.32739549437296	nonsignificant	ENSG00000117593	ENST00000361951	Transcript	downstream_gene_variant	-	-	-	-	-	-	MODIFIER	578	1	-	SNV	DARS2	HGNC	25538	YES	CCDS1311.1	1	-	-	-	-	-	-	-
chr1:173828454	chr1	173828454	173828454	A	G	1	75	75	0	0	0	0	81	76	0	5	0	0.0617283950617284	0.0594201813366899	0.142028155133898	nonsignificant	ENSG00000117593	ENST00000361951	Transcript	downstream_gene_variant	-	-	-	-	-	-	MODIFIER	770	1	-	SNV	DARS2	HGNC	25538	YES	CCDS1311.1	1	-	-	-	-	-	-	-
chr1:173828922	chr1	173828922	173828922	A	G	1	131	125	0	6	0	0.0458015267175573	199	171	0	28	0	0.14070351758794	0.00525349014188936	0.0382909023743894	nonsignificant	ENSG00000117593	ENST00000361951	Transcript	downstream_gene_variant	-	-	-	-	-	-	MODIFIER	1238	1	-	SNV	DARS2	HGNC	25538	YES	CCDS1311.1	1	-	-	-	-	-	-	-
chr1:173828966	chr1	173828966	173828966	A	G	1	117	51	0	66	0	0.564102564102564	149	50	0	99	0	0.664429530201342	0.0997575244278777	0.186091213114801	nonsignificant	ENSG00000117593	ENST00000361951	Transcript	downstream_gene_variant	-	-	-	-	-	-	MODIFIER	1282	1	-	SNV	DARS2	HGNC	25538	YES	CCDS1311.1	1	-	-	-	-	-	-	-
chr1:179042701	chr1	179042701	179042701	A	G	1	116	81	0	35	0	0.301724137931034	184	113	0	71	0	0.385869565217391	0.172366282098065	0.251263838027488	nonsignificant	ENSG00000116199	ENST00000263733	Transcript	3_prime_UTR_variant	2988	-	-	-	-	-	MODIFIER	-	1	-	SNV	FAM20B	HGNC	23017	YES	CCDS1328.1	-	ENST00000263733.4:c.*1422A>G	-	-	-	-	-	-
chr1:179831987	chr1	179831987	179831987	A	G	0	157	153	0	4	0	0.0254777070063694	133	121	0	12	0	0.0902255639097744	0.0198196736299317	0.0765710888325777	nonsignificant	ENSG00000169905	ENST00000367612	Transcript	intron_variant	-	-	-	-	-	-	MODIFIER	-	-1	-	SNV	TOR1AIP2	HGNC	24055	YES	CCDS1334.1	-	ENST00000367612.3:c.-146-10041A>C	-	-	-	-	-	-
chr1:19465634	chr1	19465634	19465634	A	G	0	84	80	0	4	0	0.0476190476190476	177	159	0	18	0	0.101694915254237	0.16067469836332	0.239280907987944	nonsignificant	ENSG00000127481	ENST00000375254	Transcript	missense_variant	8702	8674	2892	C/R	Tgt/Cgt	-	MODERATE	-	-1	-	SNV	UBR4	HGNC	30313	YES	CCDS189.1	-	ENST00000375254.3:c.8674A>C	ENSP00000364403.3:p.Cys2892Arg	-	-	-	-	-
chr1:19542631	chr1	19542631	19542631	A	G	0	88	80	0	8	0	0.0909090909090909	124	102	0	22	0	0.17741935483871	0.108522121478485	0.193750353245679	nonsignificant	ENSG00000127463	ENST00000477853	Transcript	3_prime_UTR_variant	6191	-	-	-	-	-	MODIFIER	-	-1	-	SNV	EMC1	HGNC	28957	YES	CCDS190.1	1	ENST00000477853.1:c.*3166A>C	-	-	-	-	-	-
chr1:19544002	chr1	19544002	19544002	A	G	0	68	58	0	10	0	0.147058823529412	92	71	0	21	0	0.228260869565217	0.228995847443351	0.290079358640929	nonsignificant	ENSG00000127463	ENST00000477853	Transcript	3_prime_UTR_variant	4820	-	-	-	-	-	MODIFIER	-	-1	-	SNV	EMC1	HGNC	28957	YES	CCDS190.1	1	ENST00000477853.1:c.*1795A>C	-	-	-	-	-	-
chr1:201846842	chr1	201846842	201846842	A	G	1	108	105	0	3	0	0.0277777777777778	150	138	0	12	0	0.08	0.105452135630221	0.189769580312714	nonsignificant	ENSG00000198700	ENST00000361565	Transcript	3_prime_UTR_variant	4855	-	-	-	-	-	MODIFIER	-	1	-	SNV	IPO9	HGNC	19425	YES	CCDS1415.1	-	ENST00000361565.4:c.*1660A>G	-	-	-	-	-	-
chr1:201847439	chr1	201847439	201847439	A	G	1	95	85	0	10	0	0.105263157894737	111	90	0	21	0	0.189189189189189	0.118098200620551	0.201364636611049	nonsignificant	ENSG00000198700	ENST00000361565	Transcript	3_prime_UTR_variant	5452	-	-	-	-	-	MODIFIER	-	1	-	SNV	IPO9	HGNC	19425	YES	CCDS1415.1	-	ENST00000361565.4:c.*2257A>G	-	-	-	-	-	-
chr1:203652502	chr1	203652502	203652502	A	G	1	74	70	0	4	0	0.0540540540540541	93	77	0	16	0	0.172043010752688	0.0289876260114598	0.0971291544554602	nonsignificant	ENSG00000058668	ENST00000357681	Transcript	missense_variant	1292	169	57	R/G	Aga/Gga	-	MODERATE	-	1	-	SNV	ATP2B4	HGNC	817	YES	CCDS1440.1	-	ENST00000357681.5:c.169A>G	ENSP00000350310.5:p.Arg57Gly	-	-	-	-	-
chr1:212989650	chr1	212989650	212989650	A	G	1	90	87	0	3	0	0.0333333333333333	105	94	0	11	0	0.104761904761905	0.092041712590746	0.176830138047982	nonsignificant	ENSG00000203705	ENST00000532324	Transcript	downstream_gene_variant	-	-	-	-	-	-	MODIFIER	711	1	-	SNV	TATDN3	HGNC	27010	YES	CCDS53475.1	-	-	-	-	-	-	-	-
chr1:214529137	chr1	214529137	214529137	A	G	0	71	69	0	2	0	0.028169014084507	70	61	0	9	0	0.128571428571429	0.0308462143820387	0.0993319987159271	nonsignificant	ENSG00000152104	ENST00000366956	Transcript	3_prime_UTR_variant	5887	-	-	-	-	-	MODIFIER	-	-1	-	SNV	PTPN14	HGNC	9647	YES	CCDS1514.1	1	ENST00000366956.5:c.*2128A>C	-	-	-	-	-	-
chr1:220231963	chr1	220231963	220231963	A	G	0	319	277	0	42	0	0.13166144200627	340	275	0	65	0	0.191176470588235	0.044482658107218	0.122370580863047	nonsignificant	ENSG00000162813	ENST00000469520	Transcript	3_prime_UTR_variant	1600	-	-	-	-	-	MODIFIER	-	-1	-	SNV	BPNT1	HGNC	1096	YES	CCDS41469.1	-	ENST00000469520.2:c.*223A>C	-	-	-	-	-	-
chr1:225975976	chr1	225975976	225975976	A	G	1	183	114	0	69	0	0.377049180327869	241	129	0	112	0	0.464730290456432	0.0750857459601429	0.161989890392734	nonsignificant	ENSG00000143742	ENST00000304786	Transcript	intron_variant	-	-	-	-	-	-	MODIFIER	-	1	-	SNV	SRP9	HGNC	11304	YES	CCDS1546.1	-	ENST00000304786.7:c.142-966A>G	-	-	-	-	-	-
chr1:225975994	chr1	225975994	225975994	A	G	1	172	147	0	25	0	0.145348837209302	242	176	0	66	0	0.272727272727273	0.00248869421920247	0.0228507378308591	nonsignificant	ENSG00000143742	ENST00000304786	Transcript	intron_variant	-	-	-	-	-	-	MODIFIER	-	1	-	SNV	SRP9	HGNC	11304	YES	CCDS1546.1	-	ENST00000304786.7:c.142-948A>G	-	-	-	-	-	-
chr1:225976060	chr1	225976060	225976060	A	G	1	237	158	0	79	0	0.333333333333333	259	156	0	103	0	0.397683397683398	0.161792675966684	0.239280907987944	nonsignificant	ENSG00000143742	ENST00000304786	Transcript	intron_variant	-	-	-	-	-	rs1002426753	MODIFIER	-	1	-	SNV	SRP9	HGNC	11304	YES	CCDS1546.1	-	ENST00000304786.7:c.142-882A>G	-	-	-	-	-	-
chr1:226110453	chr1	226110453	226110453	A	G	0	96	95	0	1	0	0.0104166666666667	108	101	0	7	0	0.0648148148148148	0.0687170311588815	0.152395911664657	nonsignificant	ENSG00000143811	ENST00000343818	Transcript	intron_variant	-	-	-	-	-	-	MODIFIER	-	-1	-	SNV	PYCR2	HGNC	30262	YES	CCDS31043.1	1	ENST00000343818.6:c.139-370A>C	-	-	-	-	-	-
chr1:28661633	chr1	28661633	28661633	A	G	1	80	76	0	4	0	0.05	73	65	0	8	0	0.10958904109589	0.231469372738649	0.290079358640929	nonsignificant	ENSG00000130772	ENST00000373842	Transcript	3_prime_UTR_variant	988	-	-	-	-	-	MODIFIER	-	1	-	SNV	MED18	HGNC	25944	YES	CCDS322.1	-	ENST00000373842.4:c.*152A>G	-	-	-	-	-	-
chr1:28661694	chr1	28661694	28661694	A	G	1	104	102	0	2	0	0.0192307692307692	105	94	0	11	0	0.104761904761905	0.0185999055212786	0.0729873083215086	nonsignificant	ENSG00000130772	ENST00000373842	Transcript	3_prime_UTR_variant	1049	-	-	-	-	-	MODIFIER	-	1	-	SNV	MED18	HGNC	25944	YES	CCDS322.1	-	ENST00000373842.4:c.*213A>G	-	-	-	-	-	-
chr1:28824429	chr1	28824429	28824429	A	G	1	89	88	0	1	0	0.0112359550561798	113	105	0	8	0	0.0707964601769911	0.0805410014590675	0.163627839171152	nonsignificant	ENSG00000204138	ENST00000373836	Transcript	3_prime_UTR_variant	3721	-	-	-	-	-	MODIFIER	-	1	-	SNV	PHACTR4	HGNC	25793	YES	CCDS41294.1	-	ENST00000373836.3:c.*1368A>G	-	-	-	-	-	-
chr1:28825337	chr1	28825337	28825337	A	G	1	114	101	0	13	0	0.114035087719298	203	166	0	37	0	0.182266009852217	0.14778422631786	0.224695587111242	nonsignificant	ENSG00000204138	ENST00000373836	Transcript	3_prime_UTR_variant	4629	-	-	-	-	-	MODIFIER	-	1	-	SNV	PHACTR4	HGNC	25793	YES	CCDS41294.1	-	ENST00000373836.3:c.*2276A>G	-	-	-	-	-	-
chr1:28825415	chr1	28825415	28825415	A	G	1	131	127	0	4	0	0.0305343511450382	160	147	0	13	0	0.08125	0.0805163219570689	0.163627839171152	nonsignificant	ENSG00000204138	ENST00000373836	Transcript	3_prime_UTR_variant	4707	-	-	-	-	-	MODIFIER	-	1	-	SNV	PHACTR4	HGNC	25793	YES	CCDS41294.1	-	ENST00000373836.3:c.*2354A>G	-	-	-	-	-	-
chr1:28825418	chr1	28825418	28825418	A	G	1	127	110	0	17	0	0.133858267716535	159	113	0	46	0	0.289308176100629	0.00159403614837978	0.0163330950276015	nonsignificant	ENSG00000204138	ENST00000373836	Transcript	3_prime_UTR_variant	4710	-	-	-	-	rs1570137733	MODIFIER	-	1	-	SNV	PHACTR4	HGNC	25793	YES	CCDS41294.1	-	ENST00000373836.3:c.*2357A>G	-	-	-	-	-	-
chr1:28825430	chr1	28825430	28825430	A	G	1	127	126	0	1	0	0.0078740157480315	150	139	0	11	0	0.0733333333333333	0.00722729306393531	0.0448218964579146	nonsignificant	ENSG00000204138	ENST00000373836	Transcript	3_prime_UTR_variant	4722	-	-	-	-	-	MODIFIER	-	1	-	SNV	PHACTR4	HGNC	25793	YES	CCDS41294.1	-	ENST00000373836.3:c.*2369A>G	-	-	-	-	-	-
chr1:28825465	chr1	28825465	28825465	A	G	1	96	96	0	0	0	0	126	115	0	11	0	0.0873015873015873	0.00281673815982421	0.0245856034443915	nonsignificant	ENSG00000204138	ENST00000373836	Transcript	3_prime_UTR_variant	4757	-	-	-	-	-	MODIFIER	-	1	-	SNV	PHACTR4	HGNC	25793	YES	CCDS41294.1	-	ENST00000373836.3:c.*2404A>G	-	-	-	-	-	-
chr1:28825466	chr1	28825466	28825466	A	G	1	99	63	1	35	0	0.353535353535354	126	75	0	51	0	0.404761904761905	0.491318704726927	0.496231891774196	nonsignificant	ENSG00000204138	ENST00000373836	Transcript	3_prime_UTR_variant	4758	-	-	-	-	rs979219682	MODIFIER	-	1	-	SNV	PHACTR4	HGNC	25793	YES	CCDS41294.1	-	ENST00000373836.3:c.*2405A>G	-	-	-	-	-	-
chr1:28825529	chr1	28825529	28825529	A	G	1	101	98	0	3	0	0.0297029702970297	118	107	0	11	0	0.0932203389830508	0.0934119228379756	0.178492512017429	nonsignificant	ENSG00000204138	ENST00000373836	Transcript	3_prime_UTR_variant	4821	-	-	-	-	-	MODIFIER	-	1	-	SNV	PHACTR4	HGNC	25793	YES	CCDS41294.1	-	ENST00000373836.3:c.*2468A>G	-	-	-	-	-	-
chr1:28825760	chr1	28825760	28825760	A	G	1	92	45	0	47	0	0.510869565217391	107	44	0	63	0	0.588785046728972	0.317309398798589	0.353930411299863	nonsignificant	ENSG00000204138	ENST00000373836	Transcript	3_prime_UTR_variant	5052	-	-	-	-	-	MODIFIER	-	1	-	SNV	PHACTR4	HGNC	25793	YES	CCDS41294.1	-	ENST00000373836.3:c.*2699A>G	-	-	-	-	-	-
chr1:31653007	chr1	31653007	31653007	A	G	0	89	86	0	3	0	0.0337078651685393	91	83	0	8	0	0.0879120879120879	0.21224649558126	0.278940892594105	nonsignificant	ENSG00000084628	ENST00000373736	Transcript	3_prime_UTR_variant	2174	-	-	-	-	-	MODIFIER	-	-1	-	SNV	NKAIN1	HGNC	25743	YES	CCDS339.2	-	ENST00000373736.2:c.*1543A>C	-	-	-	-	-	-
chr1:33086876	chr1	33086876	33086876	A	G	0	95	79	0	16	0	0.168421052631579	106	78	0	28	0	0.264150943396226	0.124517735258719	0.20713891488921	nonsignificant	ENSG00000176261	ENST00000468695	Transcript	3_prime_UTR_variant	1146	-	-	-	-	-	MODIFIER	-	-1	-	SNV	ZBTB8OS	HGNC	24094	YES	CCDS365.1	-	ENST00000468695.1:c.*587A>C	-	-	-	-	-	-
chr1:33148214	chr1	33148214	33148214	A	G	1	74	61	0	13	0	0.175675675675676	91	69	0	22	0	0.241758241758242	0.342217151114357	0.375694915897283	nonsignificant	ENSG00000162521	ENST00000373493	Transcript	3_prime_UTR_variant	4345	-	-	-	-	rs1259458311	MODIFIER	-	1	-	SNV	RBBP4	HGNC	9887	YES	CCDS366.1	-	ENST00000373493.5:c.*2908A>G	-	-	-	-	-	-
chr1:33148216	chr1	33148216	33148216	A	G	1	74	63	0	11	0	0.148648648648649	94	72	0	22	0	0.234042553191489	0.177843547243214	0.256080219757541	nonsignificant	ENSG00000162521	ENST00000373493	Transcript	3_prime_UTR_variant	4347	-	-	-	-	-	MODIFIER	-	1	-	SNV	RBBP4	HGNC	9887	YES	CCDS366.1	-	ENST00000373493.5:c.*2910A>G	-	-	-	-	-	-
chr1:33148251	chr1	33148251	33148251	A	G	1	75	73	0	2	0	0.0266666666666667	100	92	0	8	0	0.08	0.191531310361267	0.265193497549606	nonsignificant	ENSG00000162521	ENST00000373493	Transcript	3_prime_UTR_variant	4382	-	-	-	-	-	MODIFIER	-	1	-	SNV	RBBP4	HGNC	9887	YES	CCDS366.1	-	ENST00000373493.5:c.*2945A>G	-	-	-	-	-	-
chr1:33148623	chr1	33148623	33148623	A	G	1	135	50	0	85	0	0.62962962962963	137	40	0	97	0	0.708029197080292	0.197806067427172	0.269458361601176	nonsignificant	ENSG00000162521	ENST00000373493	Transcript	3_prime_UTR_variant	4754	-	-	-	-	rs1062305	MODIFIER	-	1	-	SNV	RBBP4	HGNC	9887	YES	CCDS366.1	-	ENST00000373493.5:c.*3317A>G	-	-	-	-	-	-
chr1:33149486	chr1	33149486	33149486	A	G	1	91	62	0	29	0	0.318681318681319	101	60	0	41	0	0.405940594059406	0.231817309239215	0.290079358640929	nonsignificant	ENSG00000162521	ENST00000373493	Transcript	3_prime_UTR_variant	5617	-	-	-	-	COSV65129942	MODIFIER	-	1	-	SNV	RBBP4	HGNC	9887	YES	CCDS366.1	-	ENST00000373493.5:c.*4180A>G	-	-	-	1	1	-
chr1:33149496	chr1	33149496	33149496	A	G	1	99	89	0	10	0	0.101010101010101	128	104	0	24	0	0.1875	0.091035558355205	0.176003936048984	nonsignificant	ENSG00000162521	ENST00000373493	Transcript	3_prime_UTR_variant	5627	-	-	-	-	COSV65129946	MODIFIER	-	1	-	SNV	RBBP4	HGNC	9887	YES	CCDS366.1	-	ENST00000373493.5:c.*4190A>G	-	-	-	1	1	-
chr1:35886430	chr1	35886430	35886430	A	G	1	186	141	0	45	0	0.241935483870968	236	166	0	70	0	0.296610169491525	0.226942244613106	0.290079358640929	nonsignificant	ENSG00000146463	ENST00000314607	Transcript	3_prime_UTR_variant	5879	-	-	-	-	-	MODIFIER	-	1	-	SNV	ZMYM4	HGNC	13055	YES	CCDS389.1	-	ENST00000314607.6:c.*1152A>G	-	-	-	-	-	-
chr1:36065504	chr1	36065504	36065504	A	G	0	100	89	0	11	0	0.11	122	102	0	20	0	0.163934426229508	0.330782995750384	0.364273485974333	nonsignificant	ENSG00000116819	ENST00000373235	Transcript	downstream_gene_variant	-	-	-	-	-	-	MODIFIER	4575	1	-	SNV	TFAP2E	HGNC	30774	YES	CCDS393.2	-	-	-	-	-	-	-	-
chr1:36065593	chr1	36065593	36065593	A	G	0	80	80	0	0	0	0	91	85	0	6	0	0.0659340659340659	0.0304314173123982	0.0993319987159271	nonsignificant	ENSG00000116819	ENST00000373235	Transcript	downstream_gene_variant	-	-	-	-	-	-	MODIFIER	4664	1	-	SNV	TFAP2E	HGNC	30774	YES	CCDS393.2	-	-	-	-	-	-	-	-
chr1:36067838	chr1	36067838	36067838	A	G	0	279	190	0	89	0	0.318996415770609	372	234	0	138	0	0.370967741935484	0.183915424119135	0.259372059378314	nonsignificant	ENSG00000126067	ENST00000373237	Transcript	3_prime_UTR_variant	2048	-	-	-	-	-	MODIFIER	-	-1	-	SNV	PSMB2	HGNC	9539	YES	CCDS394.1	-	ENST00000373237.3:c.*1030A>C	-	-	-	-	-	-
chr1:36067925	chr1	36067925	36067925	A	G	0	182	147	0	35	0	0.192307692307692	253	186	0	67	0	0.264822134387352	0.0858672790485473	0.168633795242564	nonsignificant	ENSG00000126067	ENST00000373237	Transcript	3_prime_UTR_variant	1961	-	-	-	-	-	MODIFIER	-	-1	-	SNV	PSMB2	HGNC	9539	YES	CCDS394.1	-	ENST00000373237.3:c.*943A>C	-	-	-	-	-	-
chr1:36068275	chr1	36068275	36068275	A	G	0	348	317	0	31	0	0.0890804597701149	500	425	0	75	0	0.15	0.00831842857200512	0.0484571497698821	nonsignificant	ENSG00000126067	ENST00000373237	Transcript	3_prime_UTR_variant	1611	-	-	-	-	-	MODIFIER	-	-1	-	SNV	PSMB2	HGNC	9539	YES	CCDS394.1	-	ENST00000373237.3:c.*593A>C	-	-	-	-	-	-
chr1:3730331	chr1	3730331	3730331	A	G	0	68	46	0	22	0	0.323529411764706	74	39	0	35	0	0.472972972972973	0.0869842008285173	0.169883508247961	nonsignificant	ENSG00000116198	ENST00000378230	Transcript	3_prime_UTR_variant	4738	-	-	-	-	-	MODIFIER	-	-1	-	SNV	CEP104	HGNC	24866	YES	CCDS30571.1	1	ENST00000378230.3:c.*1635A>C	-	-	-	-	-	-
chr1:3730400	chr1	3730400	3730400	A	G	0	115	41	0	74	0	0.643478260869565	99	25	0	74	0	0.747474747474748	0.105487192451056	0.189769580312714	nonsignificant	ENSG00000116198	ENST00000378230	Transcript	3_prime_UTR_variant	4669	-	-	-	-	-	MODIFIER	-	-1	-	SNV	CEP104	HGNC	24866	YES	CCDS30571.1	1	ENST00000378230.3:c.*1566A>C	-	-	-	-	-	-
chr1:38042099	chr1	38042099	38042099	A	G	0	717	630	0	87	0	0.121338912133891	788	651	0	137	0	0.173857868020305	0.00463922526630062	0.0352296038792217	nonsignificant	ENSG00000134697	ENST00000373062	Transcript	missense_variant	1067	968	323	M/T	aTg/aCg	-	MODERATE	-	-1	-	SNV	GNL2	HGNC	29925	YES	CCDS421.1	-	ENST00000373062.3:c.968A>C	ENSP00000362153.3:p.Met323Thr	-	-	-	-	-
chr1:38326661	chr1	38326661	38326661	A	G	0	82	79	0	3	0	0.0365853658536585	115	105	0	10	0	0.0869565217391304	0.24465124317309	0.29816963680093	nonsignificant	ENSG00000188786	ENST00000373036	Transcript	upstream_gene_variant	-	-	-	-	-	-	MODIFIER	1369	-1	-	SNV	MTF1	HGNC	7428	YES	CCDS30676.1	1	-	-	-	-	-	-	-
chr1:38326738	chr1	38326738	38326738	A	G	0	107	105	0	2	0	0.0186915887850467	129	120	0	9	0	0.0697674418604651	0.117368961983151	0.201364636611049	nonsignificant	ENSG00000188786	ENST00000373036	Transcript	upstream_gene_variant	-	-	-	-	-	-	MODIFIER	1446	-1	-	SNV	MTF1	HGNC	7428	YES	CCDS30676.1	1	-	-	-	-	-	-	-
chr1:38327181	chr1	38327181	38327181	A	G	0	108	108	0	0	0	0	90	84	0	6	0	0.0666666666666667	0.00803101948740439	0.048118057437245	nonsignificant	ENSG00000188786	ENST00000373036	Transcript	upstream_gene_variant	-	-	-	-	-	-	MODIFIER	1889	-1	-	SNV	MTF1	HGNC	7428	YES	CCDS30676.1	1	-	-	-	-	-	-	-
chr1:39304109	chr1	39304109	39304109	A	G	0	143	143	0	0	0	0	177	166	0	11	0	0.0621468926553672	0.00139860898339511	0.0154502586134429	nonsignificant	ENSG00000116954	ENST00000373001	Transcript	3_prime_UTR_variant	2493	-	-	-	-	-	MODIFIER	-	-1	-	SNV	RRAGC	HGNC	19902	YES	CCDS430.1	-	ENST00000373001.3:c.*1116A>C	-	-	-	-	-	-
chr1:44436815	chr1	44436815	44436815	A	G	1	252	252	0	0	0	0	402	361	0	41	0	0.101990049751244	1.18816948040769e-09	5.25022389155147e-08	significant	ENSG00000132768	ENST00000255108	Transcript	synonymous_variant	610	438	146	K	aaA/aaG	-	LOW	-	1	-	SNV	DPH2	HGNC	3004	YES	CCDS504.1	-	ENST00000255108.3:c.438A>G	ENSP00000255108.3:p.Lys146%3D	-	-	-	-	-
chr1:45242963	chr1	45242963	45242963	A	G	1	101	99	0	2	0	0.0198019801980198	89	81	0	8	0	0.0898876404494382	0.0475207784344096	0.126781850389161	nonsignificant	ENSG00000142937	ENST00000396651	Transcript	intron_variant	-	-	-	-	-	-	MODIFIER	-	1	-	SNV	RPS8	HGNC	10441	YES	CCDS513.1	-	ENST00000396651.3:c.212-323A>G	-	-	-	-	-	-
chr1:46164678	chr1	46164678	46164678	A	G	0	70	55	0	15	0	0.214285714285714	114	78	0	36	0	0.315789473684211	0.174726168361565	0.253138116868088	nonsignificant	ENSG00000197429	ENST00000396478	Transcript	3_prime_UTR_variant	2818	-	-	-	-	-	MODIFIER	-	-1	-	SNV	IPP	HGNC	6108	YES	CCDS30702.1	-	ENST00000396478.3:c.*960A>C	-	-	-	-	-	-
chr1:53289688	chr1	53289688	53289688	A	G	1	91	88	0	3	0	0.032967032967033	132	119	0	13	0	0.0984848484848485	0.0696279653422571	0.153834285928049	nonsignificant	ENSG00000162378	ENST00000294353	Transcript	3_prime_UTR_variant	4767	-	-	-	-	-	MODIFIER	-	1	-	SNV	ZYG11B	HGNC	25820	YES	CCDS30717.1	-	ENST00000294353.6:c.*2387A>G	-	-	-	-	-	-
chr1:53290298	chr1	53290298	53290298	A	G	1	134	128	0	6	0	0.0447761194029851	159	138	0	21	0	0.132075471698113	0.0137847813977919	0.0636983035832605	nonsignificant	ENSG00000162378	ENST00000294353	Transcript	3_prime_UTR_variant	5377	-	-	-	-	-	MODIFIER	-	1	-	SNV	ZYG11B	HGNC	25820	YES	CCDS30717.1	-	ENST00000294353.6:c.*2997A>G	-	-	-	-	-	-
chr1:53291420	chr1	53291420	53291420	A	G	1	178	136	0	42	0	0.235955056179775	235	166	1	68	0	0.28936170212766	0.218963378319434	0.283529502695678	nonsignificant	ENSG00000162378	ENST00000294353	Transcript	3_prime_UTR_variant	6499	-	-	-	-	-	MODIFIER	-	1	-	SNV	ZYG11B	HGNC	25820	YES	CCDS30717.1	-	ENST00000294353.6:c.*4119A>G	-	-	-	-	-	-
chr1:53291434	chr1	53291434	53291434	A	G	1	189	169	0	20	0	0.105820105820106	262	221	0	41	0	0.156488549618321	0.12724457260294	0.208104587517038	nonsignificant	ENSG00000162378	ENST00000294353	Transcript	3_prime_UTR_variant	6513	-	-	-	-	-	MODIFIER	-	1	-	SNV	ZYG11B	HGNC	25820	YES	CCDS30717.1	-	ENST00000294353.6:c.*4133A>G	-	-	-	-	-	-
chr1:6282224	chr1	6282224	6282224	A	G	0	100	89	0	11	0	0.11	119	98	0	21	0	0.176470588235294	0.183376961635708	0.259372059378314	nonsignificant	ENSG00000116237	ENST00000343813	Transcript	3_prime_UTR_variant	3800	-	-	-	-	-	MODIFIER	-	-1	-	SNV	ICMT	HGNC	5350	YES	CCDS61.1	-	ENST00000343813.5:c.*2916A>C	-	-	-	-	-	-
chr1:6282587	chr1	6282587	6282587	A	G	0	732	645	0	87	0	0.118852459016393	969	792	0	177	0	0.18266253869969	0.000327896809626479	0.00493240520012597	significant	ENSG00000116237	ENST00000343813	Transcript	3_prime_UTR_variant	3437	-	-	-	-	-	MODIFIER	-	-1	-	SNV	ICMT	HGNC	5350	YES	CCDS61.1	-	ENST00000343813.5:c.*2553A>C	-	-	-	-	-	-
chr1:6283260	chr1	6283260	6283260	A	G	0	185	147	0	38	0	0.205405405405405	287	210	0	77	0	0.268292682926829	0.125664802061679	0.208104587517038	nonsignificant	ENSG00000116237	ENST00000343813	Transcript	3_prime_UTR_variant	2764	-	-	-	-	-	MODIFIER	-	-1	-	SNV	ICMT	HGNC	5350	YES	CCDS61.1	-	ENST00000343813.5:c.*1880A>C	-	-	-	-	-	-
chr1:62971428	chr1	62971428	62971428	A	G	0	147	147	0	0	0	0	184	171	0	13	0	0.0706521739130435	0.00075796833784305	0.00956935026526851	significant	ENSG00000116641	ENST00000340370	Transcript	synonymous_variant	4461	4443	1481	L	ctT/ctC	-	LOW	-	-1	-	SNV	DOCK7	HGNC	19190	YES	CCDS30734.1	1	ENST00000340370.5:c.4443A>C	ENSP00000340742.5:p.Leu1481%3D	-	-	-	-	-
chr1:6582425	chr1	6582425	6582425	A	G	0	74	71	0	3	0	0.0405405405405405	90	81	0	9	0	0.1	0.228069988839803	0.290079358640929	nonsignificant	ENSG00000162408	ENST00000377705	Transcript	3_prime_UTR_variant	5631	-	-	-	-	-	MODIFIER	-	-1	-	SNV	NOL9	HGNC	26265	YES	CCDS80.1	-	ENST00000377705.5:c.*3489A>C	-	-	-	-	-	-
chr1:65898005	chr1	65898005	65898005	A	G	1	263	127	0	136	0	0.517110266159696	296	117	0	179	0	0.60472972972973	0.0404905901639565	0.116844274473132	nonsignificant	ENSG00000213625	ENST00000371065	Transcript	3_prime_UTR_variant	937	-	-	-	-	COSV60756622	MODIFIER	-	1	-	SNV	LEPROT	HGNC	29477	YES	CCDS630.1	-	ENST00000371065.4:c.*403A>G	-	-	-	1	1	-
chr1:87213470	chr1	87213470	87213470	A	G	1	186	184	0	2	0	0.010752688172043	208	193	0	15	0	0.0721153846153846	0.00243058846160847	0.0226108689783841	nonsignificant	ENSG00000097033	ENST00000482504	Transcript	downstream_gene_variant	-	-	-	-	-	-	MODIFIER	4519	1	-	SNV	SH3GLB1	HGNC	10833	YES	CCDS55612.1	-	-	-	-	-	-	-	-
chr1:8931940	chr1	8931940	8931940	A	G	0	81	80	0	1	0	0.0123456790123457	80	71	0	9	0	0.1125	0.00920084366794804	0.049990876473065	nonsignificant	ENSG00000074800	ENST00000234590	Transcript	intron_variant	-	-	-	-	-	-	MODIFIER	-	-1	-	SNV	ENO1	HGNC	3350	YES	CCDS97.1	-	ENST00000234590.4:c.181+10A>C	-	-	-	-	-	-
chr1:9160975	chr1	9160975	9160975	A	G	0	74	64	0	10	0	0.135135135135135	75	56	0	19	0	0.253333333333333	0.0970287872520158	0.182931606899134	nonsignificant	ENSG00000180758	ENST00000377411	Transcript	3_prime_UTR_variant	4654	-	-	-	-	-	MODIFIER	-	-1	-	SNV	GPR157	HGNC	23687	YES	CCDS100.2	-	ENST00000377411.4:c.*3503A>C	-	-	-	-	-	-
chr1:92488088	chr1	92488088	92488088	A	G	0	64	42	0	22	0	0.34375	87	52	0	35	0	0.402298850574713	0.500189822258014	0.504471047555515	nonsignificant	-	-	-	intergenic_variant	-	-	-	-	-	-	MODIFIER	-	-	-	SNV	-	-	-	-	-	-	-	-	-	-	-	-	-
chr1:9331075	chr1	9331075	9331075	A	G	1	114	112	0	2	0	0.0175438596491228	113	101	0	12	0	0.106194690265487	0.00567198799705068	0.0401009551391483	nonsignificant	ENSG00000049239	ENST00000377403	Transcript	3_prime_UTR_variant	8825	-	-	-	-	-	MODIFIER	-	1	-	SNV	H6PD	HGNC	4795	YES	CCDS101.1	1	ENST00000377403.2:c.*6147A>G	-	-	-	-	-	-
chr1:9331094	chr1	9331094	9331094	A	G	1	107	97	0	10	0	0.0934579439252336	102	87	0	15	0	0.147058823529412	0.287953851314137	0.331029874600154	nonsignificant	ENSG00000049239	ENST00000377403	Transcript	3_prime_UTR_variant	8844	-	-	-	-	-	MODIFIER	-	1	-	SNV	H6PD	HGNC	4795	YES	CCDS101.1	1	ENST00000377403.2:c.*6166A>G	-	-	-	-	-	-
chr1:9987480	chr1	9987480	9987480	A	G	0	137	129	0	8	0	0.0583941605839416	230	205	0	25	0	0.108695652173913	0.131155271719577	0.211222726892348	nonsignificant	ENSG00000162441	ENST00000377223	Transcript	downstream_gene_variant	-	-	-	-	-	-	MODIFIER	1517	-1	-	SNV	LZIC	HGNC	17497	YES	CCDS107.1	-	-	-	-	-	-	-	-
chr1:9988822	chr1	9988822	9988822	A	G	0	94	91	0	3	0	0.0319148936170213	117	104	0	13	0	0.111111111111111	0.0366200784238742	0.11059881688434	nonsignificant	ENSG00000162441	ENST00000377223	Transcript	downstream_gene_variant	-	-	-	-	-	-	MODIFIER	175	-1	-	SNV	LZIC	HGNC	17497	YES	CCDS107.1	-	-	-	-	-	-	-	-
chr1:9988826	chr1	9988826	9988826	A	G	0	95	90	0	5	0	0.0526315789473684	116	100	0	16	0	0.137931034482759	0.0623513780265202	0.145530029706549	nonsignificant	ENSG00000162441	ENST00000377223	Transcript	downstream_gene_variant	-	-	-	-	-	-	MODIFIER	171	-1	-	SNV	LZIC	HGNC	17497	YES	CCDS107.1	-	-	-	-	-	-	-	-
chr1:9988834	chr1	9988834	9988834	A	G	0	92	89	0	3	0	0.0326086956521739	115	102	0	13	0	0.11304347826087	0.0367471458065887	0.11059881688434	nonsignificant	ENSG00000162441	ENST00000377223	Transcript	downstream_gene_variant	-	-	-	-	-	-	MODIFIER	163	-1	-	SNV	LZIC	HGNC	17497	YES	CCDS107.1	-	-	-	-	-	-	-	-
chr1:9988849	chr1	9988849	9988849	A	G	0	95	94	0	1	0	0.0105263157894737	117	104	0	13	0	0.111111111111111	0.00382392744704229	0.0307217807393056	nonsignificant	ENSG00000162441	ENST00000377223	Transcript	downstream_gene_variant	-	-	-	-	-	-	MODIFIER	148	-1	-	SNV	LZIC	HGNC	17497	YES	CCDS107.1	-	-	-	-	-	-	-	-
chr10:104236145	chr10	104236145	104236145	A	G	1	74	74	0	0	0	0	84	79	0	5	0	0.0595238095238095	0.0610334208345095	0.143357569867104	nonsignificant	ENSG00000138111	ENST00000238936	Transcript	3_prime_UTR_variant	2195	-	-	-	-	-	MODIFIER	-	1	-	SNV	TMEM180	HGNC	26196	YES	CCDS7535.1	-	ENST00000238936.4:c.*404A>G	-	-	-	-	-	-
chr10:114577425	chr10	114577425	114577425	A	G	1	68	67	0	1	0	0.0147058823529412	97	90	0	7	0	0.0721649484536082	0.142049517886344	0.218323932925315	nonsignificant	ENSG00000151532	ENST00000393077	Transcript	3_prime_UTR_variant	3053	-	-	-	-	-	MODIFIER	-	1	-	SNV	VTI1A	HGNC	17792	YES	CCDS7575.2	1	ENST00000393077.2:c.*2283A>G	-	-	-	-	-	-
chr10:12163032	chr10	12163032	12163032	A	G	1	254	209	0	45	0	0.177165354330709	288	216	0	72	0	0.25	0.0466954929613522	0.125527427846677	nonsignificant	ENSG00000181192	ENST00000263035	Transcript	3_prime_UTR_variant	2967	-	-	-	-	-	MODIFIER	-	1	-	SNV	DHTKD1	HGNC	23537	YES	CCDS7087.1	1	ENST00000263035.4:c.*145A>G	-	-	-	-	-	-
chr10:12163033	chr10	12163033	12163033	A	G	1	252	181	0	69	2	0.273809523809524	286	178	0	108	0	0.377622377622378	0.0131149518797679	0.0622300065704425	nonsignificant	ENSG00000181192	ENST00000263035	Transcript	3_prime_UTR_variant	2968	-	-	-	-	-	MODIFIER	-	1	-	SNV	DHTKD1	HGNC	23537	YES	CCDS7087.1	1	ENST00000263035.4:c.*146A>G	-	-	-	-	-	-
chr10:134008481	chr10	134008481	134008481	A	G	1	110	108	0	2	0	0.0181818181818182	162	149	0	13	0	0.0802469135802469	0.0307063385613045	0.0993319987159271	nonsignificant	ENSG00000151640	ENST00000338492	Transcript	missense_variant	610	446	149	K/R	aAg/aGg	-	MODERATE	-	1	-	SNV	DPYSL4	HGNC	3016	YES	CCDS7665.1	-	ENST00000338492.4:c.446A>G	ENSP00000339850.3:p.Lys149Arg	-	-	-	-	-
chr10:15117824	chr10	15117824	15117824	A	G	0	132	130	0	2	0	0.0151515151515152	126	117	0	9	0	0.0714285714285714	0.0312457062034956	0.099471379929986	nonsignificant	ENSG00000152463	ENST00000378217	Transcript	downstream_gene_variant	-	-	-	-	-	-	MODIFIER	1973	1	-	SNV	OLAH	HGNC	25625	YES	CCDS7106.1	-	-	-	-	-	-	-	-
chr10:15117929	chr10	15117929	15117929	A	G	0	94	90	0	4	0	0.0425531914893617	93	84	0	9	0	0.0967741935483871	0.16296950654424	0.239280907987944	nonsignificant	ENSG00000152463	ENST00000378217	Transcript	downstream_gene_variant	-	-	-	-	-	-	MODIFIER	2078	1	-	SNV	OLAH	HGNC	25625	YES	CCDS7106.1	-	-	-	-	-	-	-	-
chr10:15118562	chr10	15118562	15118562	A	G	0	84	80	0	4	0	0.0476190476190476	107	96	0	11	0	0.102803738317757	0.1852984030196	0.259372059378314	nonsignificant	ENSG00000152463	ENST00000378217	Transcript	downstream_gene_variant	-	-	-	-	-	-	MODIFIER	2711	1	-	SNV	OLAH	HGNC	25625	YES	CCDS7106.1	-	-	-	-	-	-	-	-
chr10:15118769	chr10	15118769	15118769	A	G	0	112	95	0	17	0	0.151785714285714	152	119	1	32	0	0.210526315789474	0.262760514163119	0.310136366466319	nonsignificant	ENSG00000152463	ENST00000378217	Transcript	downstream_gene_variant	-	-	-	-	-	-	MODIFIER	2918	1	-	SNV	OLAH	HGNC	25625	YES	CCDS7106.1	-	-	-	-	-	-	-	-
chr10:15720755	chr10	15720755	15720755	A	G	0	95	95	0	0	0	0	96	86	0	10	0	0.104166666666667	0.00152614660331746	0.0160490293527217	nonsignificant	ENSG00000077943	ENST00000378076	Transcript	missense_variant	950	596	199	F/S	tTc/tCc	-	MODERATE	-	-1	-	SNV	ITGA8	HGNC	6144	YES	CCDS31155.1	1	ENST00000378076.3:c.596A>C	ENSP00000367316.3:p.Phe199Ser	-	-	-	-	-
chr10:16479438	chr10	16479438	16479438	A	G	1	130	122	0	8	0	0.0615384615384615	159	133	2	24	0	0.150943396226415	0.0148220494929175	0.0654949311968294	nonsignificant	ENSG00000165983	ENST00000378000	Transcript	5_prime_UTR_variant	147	-	-	-	-	-	MODIFIER	-	1	-	SNV	PTER	HGNC	9590	YES	CCDS7111.1	-	ENST00000378000.1:c.-100A>G	-	-	-	-	-	-
chr10:28812528	chr10	28812528	28812528	A	G	0	78	73	0	5	0	0.0641025641025641	98	79	0	19	0	0.193877551020408	0.0146899738688886	0.0653195693415362	nonsignificant	ENSG00000254635	ENST00000528337	Transcript	non_coding_transcript_exon_variant	1694	-	-	-	-	-	MODIFIER	-	-1	-	SNV	WAC-AS1	HGNC	27347	YES	-	-	ENST00000528337.1:n.1694A>C	-	-	-	-	-	-
chr10:3819125	chr10	3819125	3819125	A	G	0	81	78	0	3	0	0.037037037037037	125	114	0	11	0	0.088	0.256219991709473	0.305476448800333	nonsignificant	ENSG00000067082	ENST00000497571	Transcript	3_prime_UTR_variant	3719	-	-	-	-	-	MODIFIER	-	-1	-	SNV	KLF6	HGNC	2235	YES	CCDS7060.1	1	ENST00000497571.1:c.*2606A>C	-	-	-	-	-	-
chr10:60157655	chr10	60157655	60157655	A	G	1	213	196	0	17	0	0.07981220657277	253	218	0	35	0	0.138339920948617	0.054580694234206	0.136024538567475	nonsignificant	ENSG00000108064	ENST00000487519	Transcript	3_prime_UTR_variant	4088	-	-	-	-	rs1012006081	MODIFIER	-	1	-	SNV	TFAM	HGNC	11741	YES	CCDS7253.1	-	ENST00000487519.1:c.*2821A>G	-	-	-	-	-	-
chr10:72059266	chr10	72059266	72059266	A	G	0	205	174	0	31	0	0.151219512195122	246	193	0	53	0	0.215447154471545	0.0896130988435079	0.174535704910083	nonsignificant	ENSG00000172731	ENST00000355790	Transcript	3_prime_UTR_variant	2877	-	-	-	-	-	MODIFIER	-	-1	-	SNV	LRRC20	HGNC	23421	YES	CCDS7302.1	-	ENST00000355790.4:c.*1844A>C	-	-	-	-	-	-
chr10:72638843	chr10	72638843	72638843	A	G	1	201	186	0	15	0	0.0746268656716418	249	209	0	40	0	0.160642570281124	0.00584512237925542	0.0405147208052312	nonsignificant	ENSG00000166224	ENST00000373202	Transcript	3_prime_UTR_variant	3658	-	-	-	-	-	MODIFIER	-	1	-	SNV	SGPL1	HGNC	10817	YES	CCDS31216.1	1	ENST00000373202.3:c.*1751A>G	-	-	-	-	-	-
chr10:73994635	chr10	73994635	73994635	A	G	1	121	115	0	6	0	0.0495867768595041	123	110	0	13	0	0.105691056910569	0.150469195562631	0.227311370219616	nonsignificant	ENSG00000166295	ENST00000299381	Transcript	3_prime_UTR_variant	2212	-	-	-	-	-	MODIFIER	-	1	-	SNV	ANAPC16	HGNC	26976	YES	CCDS7314.1	-	ENST00000299381.4:c.*1761A>G	-	-	-	-	-	-
chr10:73994699	chr10	73994699	73994699	A	G	1	108	100	0	8	0	0.0740740740740741	98	84	0	14	0	0.142857142857143	0.120229198908508	0.203010077032328	nonsignificant	ENSG00000166295	ENST00000299381	Transcript	3_prime_UTR_variant	2276	-	-	-	-	-	MODIFIER	-	1	-	SNV	ANAPC16	HGNC	26976	YES	CCDS7314.1	-	ENST00000299381.4:c.*1825A>G	-	-	-	-	-	-
chr10:75536318	chr10	75536318	75536318	A	G	1	67	63	0	4	0	0.0597014925373134	75	66	0	9	0	0.12	0.254489129554443	0.304571843379151	nonsignificant	ENSG00000176986	ENST00000339365	Transcript	downstream_gene_variant	-	-	-	-	-	-	MODIFIER	4399	1	-	SNV	SEC24C	HGNC	10705	YES	CCDS7332.1	1	-	-	-	-	-	-	-
chr10:75537496	chr10	75537496	75537496	A	G	1	68	62	0	6	0	0.0882352941176471	62	51	0	11	0	0.17741935483871	0.192448980100777	0.265744978381347	nonsignificant	ENSG00000172586	ENST00000372833	Transcript	upstream_gene_variant	-	-	-	-	-	-	MODIFIER	4325	1	-	SNV	CHCHD1	HGNC	23518	YES	CCDS7334.1	-	-	-	-	-	-	-	-
chr10:79797725	chr10	79797725	79797725	A	G	1	88	37	1	50	0	0.568181818181818	99	35	0	64	0	0.646464646464647	0.366116592315351	0.393979346677249	nonsignificant	ENSG00000138326	ENST00000440692	Transcript	intron_variant	-	-	-	-	-	rs760997578	MODIFIER	-	1	-	SNV	RPS24	HGNC	10411	YES	CCDS44443.1	1	ENST00000440692.1:c.390+663A>G	-	-	-	-	-	-
chr10:99375430	chr10	99375430	99375430	A	G	0	119	119	0	0	0	0	150	142	0	8	0	0.0533333333333333	0.00986904927977351	0.0516845765985176	nonsignificant	ENSG00000171160	ENST00000307450	Transcript	3_prime_UTR_variant	1195	-	-	-	-	-	MODIFIER	-	-1	-	SNV	MORN4	HGNC	24001	YES	CCDS7468.1	-	ENST00000307450.6:c.*590A>C	-	-	-	-	-	-
chr11:105879010	chr11	105879010	105879010	A	G	0	140	116	0	24	0	0.171428571428571	136	105	0	31	0	0.227941176470588	0.291635521274582	0.333927581288829	nonsignificant	ENSG00000170903	ENST00000301919	Transcript	3_prime_UTR_variant	3706	-	-	-	-	-	MODIFIER	-	-1	-	SNV	MSANTD4	HGNC	29383	YES	CCDS31663.1	-	ENST00000301919.4:c.*1252A>C	-	-	-	-	-	-
chr11:117039322	chr11	117039322	117039322	A	G	1	275	275	0	0	0	0	322	281	0	41	0	0.127329192546584	3.05736880627145e-12	1.66273826617993e-10	significant	ENSG00000168092	ENST00000527958	Transcript	3_prime_UTR_variant	1756	-	-	-	-	rs942713909	MODIFIER	-	1	-	SNV	PAFAH1B2	HGNC	8575	YES	CCDS8380.1	1	ENST00000527958.1:c.*907A>G	-	-	-	-	-	-
chr11:118915152	chr11	118915152	118915152	A	G	0	244	219	0	25	0	0.102459016393443	282	167	0	115	0	0.407801418439716	5.58917389487871e-16	3.95154594367925e-14	significant	ENSG00000149428	ENST00000404233	Transcript	3_prime_UTR_variant	4278	-	-	-	-	-	MODIFIER	-	-1	-	SNV	HYOU1	HGNC	16931	YES	CCDS8408.1	-	ENST00000404233.3:c.*1153A>C	-	-	-	-	-	-
chr11:124506479	chr11	124506479	124506479	A	G	0	101	87	0	14	0	0.138613861386139	105	83	0	22	0	0.20952380952381	0.202285393208219	0.27183084176299	nonsignificant	ENSG00000110013	ENST00000263593	Transcript	3_prime_UTR_variant	2113	-	-	-	-	-	MODIFIER	-	-1	-	SNV	SIAE	HGNC	18187	YES	CCDS8449.1	1	ENST00000263593.3:c.*368A>C	-	-	-	-	-	-
chr11:125526139	chr11	125526139	125526139	A	G	1	214	150	0	64	0	0.299065420560748	225	133	0	92	0	0.408888888888889	0.0169737465973255	0.0705908167312302	nonsignificant	ENSG00000149554	ENST00000534070	Transcript	3_prime_UTR_variant	2610	-	-	-	-	-	MODIFIER	-	1	-	SNV	CHEK1	HGNC	1925	YES	CCDS8459.1	-	ENST00000534070.1:c.*924A>G	-	-	-	-	-	-
chr11:16777943	chr11	16777943	16777943	A	G	1	100	94	0	6	0	0.06	131	111	0	20	0	0.152671755725191	0.0347569073891722	0.107306259930763	nonsignificant	ENSG00000110696	ENST00000228136	Transcript	downstream_gene_variant	-	-	-	-	-	rs1046205875	MODIFIER	173	1	-	SNV	C11orf58	HGNC	16990	YES	CCDS7822.1	-	-	-	-	-	-	-	-
chr11:16777946	chr11	16777946	16777946	A	G	1	109	99	0	10	0	0.0917431192660551	125	106	0	19	0	0.152	0.232397540792387	0.290291627809572	nonsignificant	ENSG00000110696	ENST00000228136	Transcript	downstream_gene_variant	-	-	-	-	-	-	MODIFIER	176	1	-	SNV	C11orf58	HGNC	16990	YES	CCDS7822.1	-	-	-	-	-	-	-	-
chr11:16777982	chr11	16777982	16777982	A	G	1	100	95	0	5	0	0.05	111	96	0	15	0	0.135135135135135	0.0574684497113707	0.139819444682952	nonsignificant	ENSG00000110696	ENST00000228136	Transcript	downstream_gene_variant	-	-	-	-	-	-	MODIFIER	212	1	-	SNV	C11orf58	HGNC	16990	YES	CCDS7822.1	-	-	-	-	-	-	-	-
chr11:16777983	chr11	16777983	16777983	A	G	1	106	84	0	22	0	0.207547169811321	113	83	0	30	0	0.265486725663717	0.343247081959946	0.376241375109584	nonsignificant	ENSG00000110696	ENST00000228136	Transcript	downstream_gene_variant	-	-	-	-	-	-	MODIFIER	213	1	-	SNV	C11orf58	HGNC	16990	YES	CCDS7822.1	-	-	-	-	-	-	-	-
chr11:16777998	chr11	16777998	16777998	A	G	1	104	77	0	27	0	0.259615384615385	109	69	0	40	0	0.36697247706422	0.105342255312763	0.189769580312714	nonsignificant	ENSG00000110696	ENST00000228136	Transcript	downstream_gene_variant	-	-	-	-	-	-	MODIFIER	228	1	-	SNV	C11orf58	HGNC	16990	YES	CCDS7822.1	-	-	-	-	-	-	-	-
chr11:16778015	chr11	16778015	16778015	A	G	1	81	81	0	0	0	0	97	92	0	5	0	0.0515463917525773	0.0640113076791805	0.1474136629615	nonsignificant	ENSG00000110696	ENST00000228136	Transcript	downstream_gene_variant	-	-	-	-	-	-	MODIFIER	245	1	-	SNV	C11orf58	HGNC	16990	YES	CCDS7822.1	-	-	-	-	-	-	-	-
chr11:16778194	chr11	16778194	16778194	A	G	1	82	73	0	9	0	0.109756097560976	80	50	0	30	0	0.375	9.07680171197414e-05	0.00173440508388263	significant	ENSG00000110696	ENST00000228136	Transcript	downstream_gene_variant	-	-	-	-	-	-	MODIFIER	424	1	-	SNV	C11orf58	HGNC	16990	YES	CCDS7822.1	-	-	-	-	-	-	-	-
chr11:17398771	chr11	17398771	17398771	A	G	1	137	132	0	5	0	0.0364963503649635	177	160	0	17	0	0.096045197740113	0.045786814874117	0.124985629791509	nonsignificant	ENSG00000188211	ENST00000338965	Transcript	3_prime_UTR_variant	6321	-	-	-	-	rs1137707	MODIFIER	-	1	-	SNV	NCR3LG1	HGNC	42400	YES	CCDS55748.1	-	ENST00000338965.4:c.*4712A>G	-	-	-	-	-	-
chr11:31452598	chr11	31452598	31452598	A	G	1	98	82	0	16	0	0.163265306122449	92	67	0	25	0	0.271739130434783	0.0791765866382711	0.163232311790256	nonsignificant	ENSG00000170946	ENST00000465995	Transcript	3_prime_UTR_variant	1206	-	-	-	-	-	MODIFIER	-	1	-	SNV	DNAJC24	HGNC	26979	YES	CCDS7873.2	-	ENST00000465995.1:c.*650A>G	-	-	-	-	-	-
chr11:31452696	chr11	31452696	31452696	A	G	1	117	114	0	3	0	0.0256410256410256	149	134	0	15	0	0.100671140939597	0.0243639224707424	0.0869964302364388	nonsignificant	ENSG00000170946	ENST00000465995	Transcript	3_prime_UTR_variant	1304	-	-	-	-	-	MODIFIER	-	1	-	SNV	DNAJC24	HGNC	26979	YES	CCDS7873.2	-	ENST00000465995.1:c.*748A>G	-	-	-	-	-	-
chr11:31452728	chr11	31452728	31452728	A	G	1	98	97	0	1	0	0.0102040816326531	150	137	0	13	0	0.0866666666666667	0.0102356803465708	0.0528220876279239	nonsignificant	ENSG00000170946	ENST00000465995	Transcript	3_prime_UTR_variant	1336	-	-	-	-	-	MODIFIER	-	1	-	SNV	DNAJC24	HGNC	26979	YES	CCDS7873.2	-	ENST00000465995.1:c.*780A>G	-	-	-	-	-	-
chr11:31452787	chr11	31452787	31452787	A	G	1	90	19	0	71	0	0.788888888888889	118	18	0	100	0	0.847457627118644	0.279536247006527	0.325052839857919	nonsignificant	ENSG00000170946	ENST00000465995	Transcript	3_prime_UTR_variant	1395	-	-	-	-	rs1591926479	MODIFIER	-	1	-	SNV	DNAJC24	HGNC	26979	YES	CCDS7873.2	-	ENST00000465995.1:c.*839A>G	-	-	-	-	-	-
chr11:31452788	chr11	31452788	31452788	A	G	1	90	27	0	63	0	0.7	124	25	0	99	0	0.798387096774194	0.108289263463545	0.193750353245679	nonsignificant	ENSG00000170946	ENST00000465995	Transcript	3_prime_UTR_variant	1396	-	-	-	-	-	MODIFIER	-	1	-	SNV	DNAJC24	HGNC	26979	YES	CCDS7873.2	-	ENST00000465995.1:c.*840A>G	-	-	-	-	-	-
chr11:31452789	chr11	31452789	31452789	A	G	1	98	71	0	27	0	0.275510204081633	132	86	0	46	0	0.348484848484849	0.255030454427804	0.304571843379151	nonsignificant	ENSG00000170946	ENST00000465995	Transcript	3_prime_UTR_variant	1397	-	-	-	-	-	MODIFIER	-	1	-	SNV	DNAJC24	HGNC	26979	YES	CCDS7873.2	-	ENST00000465995.1:c.*841A>G	-	-	-	-	-	-
chr11:46405263	chr11	46405263	46405263	A	G	1	3224	3222	0	2	0	0.000620347394540943	3627	3264	0	363	0	0.100082712985939	1.17798337716043e-100	1.66566849530485e-98	significant	ENSG00000110492	ENST00000405308	Transcript	3_prime_UTR_variant	1080	-	-	-	-	-	MODIFIER	-	1	-	SNV	MDK	HGNC	6972	YES	CCDS7919.1	-	ENST00000405308.2:c.*219A>G	-	-	-	-	-	-
chr11:61116574	chr11	61116574	61116574	A	G	0	176	161	0	15	0	0.0852272727272727	181	141	0	40	0	0.220994475138122	0.00039425519871018	0.00557476850976194	significant	ENSG00000149476	ENST00000394900	Transcript	3_prime_UTR_variant	4556	-	-	-	-	-	MODIFIER	-	1	-	SNV	DAK	HGNC	24552	YES	CCDS8003.1	1	ENST00000394900.3:c.*2599T>G	-	-	-	-	-	-
chr11:62506377	chr11	62506377	62506377	A	G	1	107	102	0	5	0	0.0467289719626168	109	98	0	11	0	0.100917431192661	0.193032354701229	0.266026148315015	nonsignificant	ENSG00000162222	ENST00000316461	Transcript	downstream_gene_variant	-	-	-	-	-	-	MODIFIER	269	1	-	SNV	TTC9C	HGNC	28432	YES	CCDS8033.1	-	-	-	-	-	-	-	-
chr11:62506416	chr11	62506416	62506416	A	G	1	116	110	0	6	0	0.0517241379310345	109	92	0	17	0	0.155963302752294	0.0141657137154058	0.0644163269541322	nonsignificant	ENSG00000162222	ENST00000316461	Transcript	downstream_gene_variant	-	-	-	-	-	-	MODIFIER	308	1	-	SNV	TTC9C	HGNC	28432	YES	CCDS8033.1	-	-	-	-	-	-	-	-
chr11:62507337	chr11	62507337	62507337	A	G	1	79	76	0	3	0	0.0379746835443038	77	70	0	7	0	0.0909090909090909	0.206863854953296	0.273881545790225	nonsignificant	ENSG00000162222	ENST00000316461	Transcript	downstream_gene_variant	-	-	-	-	-	rs1307456733	MODIFIER	1229	1	-	SNV	TTC9C	HGNC	28432	YES	CCDS8033.1	-	-	-	-	-	-	-	-
chr11:67024789	chr11	67024789	67024789	A	G	1	136	135	0	1	0	0.00735294117647059	206	192	0	14	0	0.0679611650485437	0.00615722688784848	0.0422636835894065	nonsignificant	ENSG00000173120	ENST00000529006	Transcript	3_prime_UTR_variant	6198	-	-	-	-	-	MODIFIER	-	1	-	SNV	KDM2A	HGNC	13606	YES	CCDS44657.1	-	ENST00000529006.2:c.*2263A>G	-	-	-	-	-	-
chr11:68523904	chr11	68523904	68523904	A	G	0	96	69	0	27	0	0.28125	105	69	0	36	0	0.342857142857143	0.365034118692288	0.393643201808817	nonsignificant	ENSG00000110090	ENST00000265641	Transcript	3_prime_UTR_variant	3685	-	-	-	-	-	MODIFIER	-	-1	-	SNV	CPT1A	HGNC	2328	YES	CCDS8185.1	1	ENST00000265641.5:c.*1208A>C	-	-	-	-	-	-
chr11:68524809	chr11	68524809	68524809	A	G	0	72	69	0	3	0	0.0416666666666667	105	95	0	10	0	0.0952380952380952	0.245030493608685	0.29816963680093	nonsignificant	ENSG00000110090	ENST00000265641	Transcript	3_prime_UTR_variant	2780	-	-	-	-	-	MODIFIER	-	-1	-	SNV	CPT1A	HGNC	2328	YES	CCDS8185.1	1	ENST00000265641.5:c.*303A>C	-	-	-	-	-	-
chr11:767886	chr11	767886	767886	A	G	0	90	83	0	7	0	0.0777777777777778	92	73	0	19	0	0.206521739130435	0.0186855768121542	0.0729873083215086	nonsignificant	ENSG00000177225	ENST00000319863	Transcript	3_prime_UTR_variant	3696	-	-	-	-	-	MODIFIER	-	-1	-	SNV	PDDC1	HGNC	26616	YES	CCDS7713.1	-	ENST00000319863.8:c.*3011A>C	-	-	-	-	-	-
chr11:768977	chr11	768977	768977	A	G	0	79	71	0	8	0	0.10126582278481	135	114	0	21	0	0.155555555555556	0.30578778501822	0.344254719757773	nonsignificant	ENSG00000177225	ENST00000319863	Transcript	3_prime_UTR_variant	2605	-	-	-	-	-	MODIFIER	-	-1	-	SNV	PDDC1	HGNC	26616	YES	CCDS7713.1	-	ENST00000319863.8:c.*1920A>C	-	-	-	-	-	-
chr11:769001	chr11	769001	769001	A	G	0	117	112	0	5	0	0.0427350427350427	184	162	0	22	0	0.119565217391304	0.0234743874424107	0.084245644273017	nonsignificant	ENSG00000177225	ENST00000319863	Transcript	3_prime_UTR_variant	2581	-	-	-	-	-	MODIFIER	-	-1	-	SNV	PDDC1	HGNC	26616	YES	CCDS7713.1	-	ENST00000319863.8:c.*1896A>C	-	-	-	-	-	-
chr11:769403	chr11	769403	769403	A	G	0	158	70	0	88	0	0.556962025316456	190	72	0	118	0	0.621052631578947	0.230617648581859	0.290079358640929	nonsignificant	ENSG00000177225	ENST00000319863	Transcript	3_prime_UTR_variant	2179	-	-	-	-	-	MODIFIER	-	-1	-	SNV	PDDC1	HGNC	26616	YES	CCDS7713.1	-	ENST00000319863.8:c.*1494A>C	-	-	-	-	-	-
chr11:769459	chr11	769459	769459	A	G	0	146	137	0	9	0	0.0616438356164384	179	156	0	23	0	0.128491620111732	0.0601067034465475	0.142253913826598	nonsignificant	ENSG00000177225	ENST00000319863	Transcript	3_prime_UTR_variant	2123	-	-	-	-	-	MODIFIER	-	-1	-	SNV	PDDC1	HGNC	26616	YES	CCDS7713.1	-	ENST00000319863.8:c.*1438A>C	-	-	-	-	-	-
chr11:8123822	chr11	8123822	8123822	A	G	1	133	133	0	0	0	0	182	163	0	19	0	0.104395604395604	3.52623846329119e-05	0.000779078310483398	significant	ENSG00000166402	ENST00000305253	Transcript	3_prime_UTR_variant	2583	-	-	-	-	-	MODIFIER	-	1	-	SNV	TUB	HGNC	12406	YES	CCDS7786.1	1	ENST00000305253.4:c.*656A>G	-	-	-	-	-	-
chr11:82997073	chr11	82997073	82997073	A	G	0	72	72	0	0	0	0	108	102	0	6	0	0.0555555555555556	0.0824617836221478	0.165062056139682	nonsignificant	ENSG00000137500	ENST00000529689	Transcript	5_prime_UTR_variant	378	-	-	-	-	-	MODIFIER	-	-1	-	SNV	CCDC90B	HGNC	28108	YES	CCDS8266.1	-	ENST00000529689.1:c.-58A>C	-	-	-	-	-	-
chr11:8708782	chr11	8708782	8708782	A	G	1	81	39	0	42	0	0.518518518518518	103	42	0	61	0	0.592233009708738	0.370013812590556	0.397568032677087	nonsignificant	ENSG00000166441	ENST00000314138	Transcript	3_prime_UTR_variant	2279	-	-	-	-	rs991687462	MODIFIER	-	1	-	SNV	RPL27A	HGNC	10329	YES	CCDS7790.1	-	ENST00000314138.6:c.*1429A>G	-	-	-	-	-	-
chr11:94149114	chr11	94149114	94149114	A	G	0	64	55	0	9	0	0.140625	77	59	0	18	0	0.233766233766234	0.199334643847508	0.270485996679173	nonsignificant	ENSG00000020922	ENST00000323929	Transcript	downstream_gene_variant	-	-	-	-	-	-	MODIFIER	3781	-1	-	SNV	MRE11A	HGNC	7230	YES	CCDS8299.1	1	-	-	-	-	-	-	-
chr11:94149180	chr11	94149180	94149180	A	G	0	75	69	0	6	0	0.08	109	90	0	19	0	0.174311926605505	0.0809625670871958	0.164012994070623	nonsignificant	ENSG00000020922	ENST00000323929	Transcript	downstream_gene_variant	-	-	-	-	-	-	MODIFIER	3715	-1	-	SNV	MRE11A	HGNC	7230	YES	CCDS8299.1	1	-	-	-	-	-	-	-
chr11:94150169	chr11	94150169	94150169	A	G	0	112	109	0	3	0	0.0267857142857143	97	84	0	13	0	0.134020618556701	0.00402831032419269	0.0320001730247666	nonsignificant	ENSG00000020922	ENST00000323929	Transcript	downstream_gene_variant	-	-	-	-	-	-	MODIFIER	2726	-1	-	SNV	MRE11A	HGNC	7230	YES	CCDS8299.1	1	-	-	-	-	-	-	-
chr11:94150170	chr11	94150170	94150170	A	G	0	102	83	0	19	0	0.186274509803922	92	66	0	26	0	0.282608695652174	0.12722544608334	0.208104587517038	nonsignificant	ENSG00000020922	ENST00000323929	Transcript	downstream_gene_variant	-	-	-	-	-	-	MODIFIER	2725	-1	-	SNV	MRE11A	HGNC	7230	YES	CCDS8299.1	1	-	-	-	-	-	-	-
chr12:113827651	chr12	113827651	113827651	A	G	1	98	88	0	10	0	0.102040816326531	139	115	0	24	0	0.172661870503597	0.137066968972671	0.21488946143672	nonsignificant	ENSG00000151176	ENST00000280800	Transcript	downstream_gene_variant	-	-	-	-	-	-	MODIFIER	448	1	-	SNV	PLBD2	HGNC	27283	YES	CCDS9168.1	-	-	-	-	-	-	-	-
chr12:114397166	chr12	114397166	114397166	A	G	0	132	131	0	1	0	0.00757575757575758	150	141	0	9	0	0.06	0.0217696228556759	0.0814345151267875	nonsignificant	ENSG00000122965	ENST00000545145	Transcript	missense_variant	501	422	141	L/P	cTg/cCg	-	MODERATE	-	-1	-	SNV	RBM19	HGNC	29098	YES	CCDS9172.1	-	ENST00000545145.2:c.422A>C	ENSP00000442053.2:p.Leu141Pro	-	-	-	-	-
chr12:118470350	chr12	118470350	118470350	A	G	1	85	83	0	2	0	0.0235294117647059	109	98	0	11	0	0.100917431192661	0.0418580452262282	0.1188499517066	nonsignificant	ENSG00000176871	ENST00000315436	Transcript	downstream_gene_variant	-	-	-	-	-	rs1593458632	MODIFIER	362	-1	-	SNV	WSB2	HGNC	19222	YES	CCDS9186.1	-	-	-	-	-	-	-	-
chr12:121861823	chr12	121861823	121861823	A	G	1	200	200	0	0	0	0	266	231	0	35	0	0.131578947368421	1.67416308783699e-09	6.96254884176913e-08	significant	ENSG00000170633	ENST00000392465	Transcript	3_prime_UTR_variant	1723	-	-	-	-	-	MODIFIER	-	1	-	SNV	RNF34	HGNC	17297	YES	CCDS9221.1	-	ENST00000392465.3:c.*444A>G	-	-	-	-	-	-
chr12:122214833	chr12	122214833	122214833	A	G	1	80	70	0	10	0	0.125	92	71	0	21	0	0.228260869565217	0.110851937243623	0.195442193594119	nonsignificant	ENSG00000188735	ENST00000449592	Transcript	3_prime_UTR_variant	2326	-	-	-	-	rs1344699343	MODIFIER	-	1	-	SNV	TMEM120B	HGNC	32008	YES	CCDS41852.1	-	ENST00000449592.2:c.*1205A>G	-	-	-	-	-	-
chr12:123346433	chr12	123346433	123346433	A	G	1	125	117	0	8	0	0.064	165	131	0	34	0	0.206060606060606	0.000640326941185697	0.0085417197626092	significant	ENSG00000130787	ENST00000253083	Transcript	3_prime_UTR_variant	3465	-	-	-	-	rs1417513522	MODIFIER	-	1	-	SNV	HIP1R	HGNC	18415	YES	CCDS31922.1	-	ENST00000253083.4:c.*133A>G	-	-	-	-	-	-
chr12:125298797	chr12	125298797	125298797	A	G	0	706	642	0	64	0	0.0906515580736544	918	787	0	131	0	0.142701525054466	0.00154361244128016	0.0160490293527217	nonsignificant	ENSG00000073060	ENST00000261693	Transcript	missense_variant	708	581	194	F/S	tTc/tCc	-	MODERATE	-	-1	-	SNV	SCARB1	HGNC	1664	YES	CCDS9259.1	1	ENST00000261693.6:c.581A>C	ENSP00000261693.6:p.Phe194Ser	-	-	-	-	-
chr12:125511967	chr12	125511967	125511967	A	G	1	167	130	0	37	0	0.221556886227545	258	182	0	76	0	0.294573643410853	0.115418529858166	0.200987439925427	nonsignificant	ENSG00000184992	ENST00000341446	Transcript	3_prime_UTR_variant	2838	-	-	-	-	rs1477346984	MODIFIER	-	1	-	SNV	BRI3BP	HGNC	14251	YES	CCDS9262.1	-	ENST00000341446.8:c.*1991A>G	-	-	-	-	-	-
chr12:125512034	chr12	125512034	125512034	A	G	1	153	135	0	18	0	0.117647058823529	212	174	0	38	0	0.179245283018868	0.140578541161599	0.217462077182723	nonsignificant	ENSG00000184992	ENST00000341446	Transcript	3_prime_UTR_variant	2905	-	-	-	-	rs990308871	MODIFIER	-	1	-	SNV	BRI3BP	HGNC	14251	YES	CCDS9262.1	-	ENST00000341446.8:c.*2058A>G	-	-	-	-	-	-
chr12:125512360	chr12	125512360	125512360	A	G	1	69	51	0	18	0	0.260869565217391	106	58	0	48	0	0.452830188679245	0.0111711491711859	0.0556177660244511	nonsignificant	ENSG00000184992	ENST00000341446	Transcript	3_prime_UTR_variant	3231	-	-	-	-	-	MODIFIER	-	1	-	SNV	BRI3BP	HGNC	14251	YES	CCDS9262.1	-	ENST00000341446.8:c.*2384A>G	-	-	-	-	-	-
chr12:133430157	chr12	133430157	133430157	A	G	0	97	76	0	21	0	0.216494845360825	131	75	0	56	0	0.427480916030534	0.0010695862088375	0.0126032908274685	nonsignificant	ENSG00000072609	ENST00000432561	Transcript	missense_variant,splice_region_variant	1342	1268	423	L/P	cTg/cCg	-	MODERATE	-	-1	-	SNV	CHFR	HGNC	20455	YES	CCDS53849.1	-	ENST00000432561.2:c.1268A>C	ENSP00000392395.2:p.Leu423Pro	-	-	-	-	-
chr12:27183115	chr12	27183115	27183115	A	G	1	76	61	0	15	0	0.197368421052632	86	62	0	24	0	0.27906976744186	0.270645852287134	0.31785152419768	nonsignificant	ENSG00000152944	ENST00000282892	Transcript	downstream_gene_variant	-	-	-	-	-	COSV51461410	MODIFIER	433	1	-	SNV	MED21	HGNC	11473	YES	CCDS8711.1	-	-	-	-	-	1	1	-
chr12:27183116	chr12	27183116	27183116	A	G	1	83	75	0	8	0	0.0963855421686747	88	74	0	14	0	0.159090909090909	0.258235698370492	0.306378516651806	nonsignificant	ENSG00000152944	ENST00000282892	Transcript	downstream_gene_variant	-	-	-	-	-	-	MODIFIER	434	1	-	SNV	MED21	HGNC	11473	YES	CCDS8711.1	-	-	-	-	-	-	-	-
chr12:27574427	chr12	27574427	27574427	A	G	1	67	57	0	10	0	0.149253731343284	80	64	0	16	0	0.2	0.516795705205083	0.519736221308668	nonsignificant	ENSG00000029153	ENST00000266503	Transcript	downstream_gene_variant	-	-	-	-	-	-	MODIFIER	600	1	-	SNV	ARNTL2	HGNC	18984	YES	CCDS8712.1	-	-	-	-	-	-	-	-
chr12:27576469	chr12	27576469	27576469	A	G	1	86	54	0	32	0	0.372093023255814	102	58	0	44	0	0.431372549019608	0.457070181845492	0.466303922892876	nonsignificant	ENSG00000029153	ENST00000266503	Transcript	downstream_gene_variant	-	-	-	-	-	rs1592179016	MODIFIER	2642	1	-	SNV	ARNTL2	HGNC	18984	YES	CCDS8712.1	-	-	-	-	-	-	-	-
chr12:48235542	chr12	48235542	48235542	A	G	0	77	77	0	0	0	0	96	91	0	5	0	0.0520833333333333	0.0663935960188619	0.150449590978639	nonsignificant	ENSG00000111424	ENST00000550325	Transcript	downstream_gene_variant	-	-	-	-	-	-	MODIFIER	869	-1	-	SNV	VDR	HGNC	12679	YES	CCDS55820.1	1	-	-	-	-	-	-	-
chr12:49747267	chr12	49747267	49747267	A	G	1	85	53	0	32	0	0.376470588235294	114	60	0	54	0	0.473684210526316	0.194207980456624	0.266611732393851	nonsignificant	ENSG00000178401	ENST00000549441	Transcript	downstream_gene_variant	-	-	-	-	-	-	MODIFIER	1309	1	-	SNV	DNAJC22	HGNC	25802	YES	CCDS8785.1	-	-	-	-	-	-	-	-
chr12:49747273	chr12	49747273	49747273	A	G	1	92	87	0	5	0	0.0543478260869565	120	103	0	17	0	0.141666666666667	0.0427960254257199	0.120544979984	nonsignificant	ENSG00000178401	ENST00000549441	Transcript	downstream_gene_variant	-	-	-	-	-	rs1354255038	MODIFIER	1315	1	-	SNV	DNAJC22	HGNC	25802	YES	CCDS8785.1	-	-	-	-	-	-	-	-
chr12:51324122	chr12	51324122	51324122	A	G	1	161	128	0	32	1	0.198757763975155	194	138	0	56	0	0.288659793814433	0.0638878393061129	0.1474136629615	nonsignificant	ENSG00000185432	ENST00000548553	Transcript	3_prime_UTR_variant	1905	-	-	-	-	-	MODIFIER	-	1	-	SNV	METTL7A	HGNC	24550	YES	CCDS8804.1	-	ENST00000548553.1:c.*189A>G	-	-	-	-	-	-
chr12:51324506	chr12	51324506	51324506	A	G	1	270	252	0	18	0	0.0666666666666667	306	270	0	36	0	0.117647058823529	0.0443887396260231	0.122370580863047	nonsignificant	ENSG00000185432	ENST00000548553	Transcript	3_prime_UTR_variant	2289	-	-	-	-	rs1475399000	MODIFIER	-	1	-	SNV	METTL7A	HGNC	24550	YES	CCDS8804.1	-	ENST00000548553.1:c.*573A>G	-	-	-	-	-	-
chr12:53621396	chr12	53621396	53621396	A	G	0	82	80	0	2	0	0.024390243902439	110	99	0	11	0	0.1	0.04475434978616	0.122640795731842	nonsignificant	ENSG00000172819	ENST00000425354	Transcript	5_prime_UTR_variant	422	-	-	-	-	-	MODIFIER	-	-1	-	SNV	RARG	HGNC	9866	YES	CCDS8850.1	-	ENST00000425354.2:c.-67A>C	-	-	-	-	-	-
chr12:54393663	chr12	54393663	54393663	A	G	0	98	97	0	1	0	0.0102040816326531	129	120	0	9	0	0.0697674418604651	0.0460480351921135	0.125215234157016	nonsignificant	ENSG00000180806	ENST00000303450	Transcript	upstream_gene_variant	-	-	-	-	-	-	MODIFIER	240	1	-	SNV	HOXC9	HGNC	5130	YES	CCDS8869.1	-	-	-	-	-	-	-	-
chr12:56078442	chr12	56078442	56078442	A	G	0	95	90	0	5	0	0.0526315789473684	113	101	0	12	0	0.106194690265487	0.206675312300528	0.273881545790225	nonsignificant	ENSG00000135424	ENST00000553804	Transcript	3_prime_UTR_variant	3845	-	-	-	-	-	MODIFIER	-	-1	-	SNV	ITGA7	HGNC	6143	YES	CCDS55832.1	1	ENST00000553804.1:c.*400A>C	-	-	-	-	-	-
chr12:57124316	chr12	57124316	57124316	A	G	0	136	55	0	81	0	0.595588235294118	165	58	0	107	0	0.648484848484848	0.402608145384615	0.421070944951069	nonsignificant	ENSG00000198056	ENST00000338193	Transcript	downstream_gene_variant	-	-	-	-	-	-	MODIFIER	1090	-1	-	SNV	PRIM1	HGNC	9369	YES	CCDS44926.1	1	-	-	-	-	-	-	-
chr12:57124319	chr12	57124319	57124319	A	G	0	124	116	0	8	0	0.0645161290322581	153	133	0	20	0	0.130718954248366	0.0746146317720617	0.161817621665177	nonsignificant	ENSG00000198056	ENST00000338193	Transcript	downstream_gene_variant	-	-	-	-	-	-	MODIFIER	1087	-1	-	SNV	PRIM1	HGNC	9369	YES	CCDS44926.1	1	-	-	-	-	-	-	-
chr12:57124347	chr12	57124347	57124347	A	G	0	165	157	0	8	0	0.0484848484848485	205	184	0	21	0	0.102439024390244	0.0784382820595428	0.163232311790256	nonsignificant	ENSG00000198056	ENST00000338193	Transcript	downstream_gene_variant	-	-	-	-	-	-	MODIFIER	1059	-1	-	SNV	PRIM1	HGNC	9369	YES	CCDS44926.1	1	-	-	-	-	-	-	-
chr12:57124502	chr12	57124502	57124502	A	G	0	77	36	0	41	0	0.532467532467532	86	31	0	55	0	0.63953488372093	0.202487299159357	0.27183084176299	nonsignificant	ENSG00000198056	ENST00000338193	Transcript	downstream_gene_variant	-	-	-	-	-	-	MODIFIER	904	-1	-	SNV	PRIM1	HGNC	9369	YES	CCDS44926.1	1	-	-	-	-	-	-	-
chr12:57124527	chr12	57124527	57124527	A	G	0	89	79	0	10	0	0.112359550561798	100	79	0	21	0	0.21	0.0790929941974489	0.163232311790256	nonsignificant	ENSG00000198056	ENST00000338193	Transcript	downstream_gene_variant	-	-	-	-	-	-	MODIFIER	879	-1	-	SNV	PRIM1	HGNC	9369	YES	CCDS44926.1	1	-	-	-	-	-	-	-
chr12:6879674	chr12	6879674	6879674	A	G	1	3128	2408	0	720	0	0.230179028132992	3603	2359	0	1244	0	0.345267832361921	2.46857551207231e-25	2.49326126719304e-23	significant	ENSG00000159335	ENST00000309083	Transcript	3_prime_UTR_variant	704	-	-	-	-	-	MODIFIER	-	1	-	SNV	PTMS	HGNC	9629	YES	CCDS8560.1	-	ENST00000309083.6:c.*66A>G	-	-	-	-	-	-
chr12:6979602	chr12	6979602	6979602	A	G	1	9777	9667	0	110	0	0.0112508949575534	11147	9714	0	1433	0	0.12855476809904	1.12023145464501e-274	3.96001819217012e-272	significant	ENSG00000111669	ENST00000229270	Transcript	3_prime_UTR_variant	1253	-	-	-	-	-	MODIFIER	-	1	-	SNV	TPI1	HGNC	12009	YES	CCDS53740.1	1	ENST00000229270.4:c.*55A>G	-	-	-	-	-	-
chr12:88629	chr12	88629	88629	A	G	1	348	337	0	11	0	0.0316091954022989	356	325	0	31	0	0.0870786516853933	0.00220250326934553	0.0208433127840523	nonsignificant	ENSG00000226210	ENST00000400706	Transcript	non_coding_transcript_exon_variant	871	-	-	-	-	rs782504318	MODIFIER	-	1	-	SNV	ABC7-42389800N19.1	Clone_based_vega_gene	-	YES	-	-	ENST00000400706.3:n.871A>G	-	-	-	-	-	-
chr13:113539922	chr13	113539922	113539922	A	G	1	182	173	0	9	0	0.0494505494505494	206	183	0	23	0	0.111650485436893	0.0275138002435847	0.0935204652510307	nonsignificant	ENSG00000068650	ENST00000487903	Transcript	3_prime_UTR_variant	7298	-	-	-	-	-	MODIFIER	-	1	-	SNV	ATP11A	HGNC	13552	YES	CCDS32011.1	1	ENST00000487903.1:c.*3805A>G	-	-	-	-	-	-
chr13:21948495	chr13	21948495	21948495	A	G	0	168	154	0	14	0	0.0833333333333333	232	194	0	38	0	0.163793103448276	0.0232049060181865	0.0839435860599122	nonsignificant	ENSG00000180776	ENST00000382466	Transcript	downstream_gene_variant	-	-	-	-	-	-	MODIFIER	2015	-1	-	SNV	ZDHHC20	HGNC	20749	YES	CCDS45017.1	-	-	-	-	-	-	-	-
chr13:21949047	chr13	21949047	21949047	A	G	0	155	147	0	8	0	0.0516129032258065	209	183	0	26	0	0.124401913875598	0.018459246170574	0.0729873083215086	nonsignificant	ENSG00000180776	ENST00000382466	Transcript	downstream_gene_variant	-	-	-	-	-	-	MODIFIER	1463	-1	-	SNV	ZDHHC20	HGNC	20749	YES	CCDS45017.1	-	-	-	-	-	-	-	-
chr13:37420375	chr13	37420375	37420375	A	G	0	92	92	0	0	0	0	128	121	0	7	0	0.0546875	0.0432905471575754	0.121454035080976	nonsignificant	ENSG00000120693	ENST00000379826	Transcript	3_prime_UTR_variant	4185	-	-	-	-	-	MODIFIER	-	-1	-	SNV	SMAD9	HGNC	6774	YES	CCDS45032.1	1	ENST00000379826.4:c.*2438A>C	-	-	-	-	-	-
chr13:41385363	chr13	41385363	41385363	A	G	1	111	111	0	0	0	0	104	95	0	9	0	0.0865384615384615	0.00120350232317386	0.0139487892210479	nonsignificant	ENSG00000102743	ENST00000338625	Transcript	downstream_gene_variant	-	-	-	-	-	rs1593297437	MODIFIER	1116	1	-	SNV	SLC25A15	HGNC	10985	YES	CCDS9373.1	1	-	-	-	-	-	-	-
chr13:45604780	chr13	45604780	45604780	A	G	1	82	81	1	0	0	0	78	74	0	4	0	0.0512820512820513	0.0556393082014546	0.137338736126676	nonsignificant	ENSG00000133114	ENST00000361121	Transcript	intron_variant	-	-	-	-	-	rs1280581942	MODIFIER	-	1	-	SNV	GPALPP1	HGNC	20298	YES	CCDS9394.1	-	ENST00000361121.2:c.*1300-32A>G	-	-	-	-	-	-
chr13:50487293	chr13	50487293	50487293	A	G	0	104	99	0	5	0	0.0480769230769231	108	95	0	13	0	0.12037037037037	0.0832361763905232	0.165303305359831	nonsignificant	ENSG00000123178	ENST00000361840	Transcript	3_prime_UTR_variant	2602	-	-	-	-	-	MODIFIER	-	-1	-	SNV	SPRYD7	HGNC	14297	YES	CCDS9422.1	-	ENST00000361840.3:c.*1906A>C	-	-	-	-	-	-
chr13:50487313	chr13	50487313	50487313	A	G	0	75	64	0	11	0	0.146666666666667	87	68	0	19	0	0.218390804597701	0.311193466220534	0.349228223203043	nonsignificant	ENSG00000123178	ENST00000361840	Transcript	3_prime_UTR_variant	2582	-	-	-	-	-	MODIFIER	-	-1	-	SNV	SPRYD7	HGNC	14297	YES	CCDS9422.1	-	ENST00000361840.3:c.*1886A>C	-	-	-	-	-	-
chr13:50487469	chr13	50487469	50487469	A	G	0	67	64	0	3	0	0.0447761194029851	91	81	0	10	0	0.10989010989011	0.24043097724364	0.295112327970926	nonsignificant	ENSG00000123178	ENST00000361840	Transcript	3_prime_UTR_variant	2426	-	-	-	-	-	MODIFIER	-	-1	-	SNV	SPRYD7	HGNC	14297	YES	CCDS9422.1	-	ENST00000361840.3:c.*1730A>C	-	-	-	-	-	-
chr13:50487896	chr13	50487896	50487896	A	G	0	71	71	0	0	0	0	79	71	0	8	0	0.10126582278481	0.00698619595342513	0.0444976625141582	nonsignificant	ENSG00000123178	ENST00000361840	Transcript	3_prime_UTR_variant	1999	-	-	-	-	-	MODIFIER	-	-1	-	SNV	SPRYD7	HGNC	14297	YES	CCDS9422.1	-	ENST00000361840.3:c.*1303A>C	-	-	-	-	-	-
chr14:103193185	chr14	103193185	103193185	A	G	1	117	107	0	10	0	0.0854700854700855	120	95	0	25	0	0.208333333333333	0.00984633089161832	0.0516845765985176	nonsignificant	ENSG00000089902	ENST00000262241	Transcript	3_prime_UTR_variant	2026	-	-	-	-	-	MODIFIER	-	1	-	SNV	RCOR1	HGNC	17441	YES	CCDS9974.2	-	ENST00000262241.6:c.*342A>G	-	-	-	-	-	-
chr14:103373215	chr14	103373215	103373215	A	G	1	162	161	0	1	0	0.00617283950617284	199	184	0	15	0	0.0753768844221105	0.00125024586775218	0.0142568359435612	nonsignificant	ENSG00000131323	ENST00000560371	Transcript	3_prime_UTR_variant	3018	-	-	-	-	-	MODIFIER	-	1	-	SNV	TRAF3	HGNC	12033	YES	CCDS9975.1	1	ENST00000560371.1:c.*1094A>G	-	-	-	-	-	-
chr14:103410626	chr14	103410626	103410626	A	G	0	257	241	0	16	0	0.0622568093385214	354	310	1	43	0	0.121468926553672	0.0177502876426086	0.0713910691594194	nonsignificant	ENSG00000198752	ENST00000361246	Transcript	missense_variant	4299	4010	1337	M/T	aTg/aCg	-	MODERATE	-	-1	-	SNV	CDC42BPB	HGNC	1738	YES	CCDS9978.1	1	ENST00000361246.2:c.4010A>C	ENSP00000355237.2:p.Met1337Thr	-	-	-	-	-
chr14:21558696	chr14	21558696	21558696	A	G	0	110	110	0	0	0	0	148	140	0	8	0	0.0540540540540541	0.0117319808770186	0.0576007672225846	nonsignificant	ENSG00000165804	ENST00000360947	Transcript	missense_variant	2580	2168	723	L/S	tTg/tCg	-	MODERATE	-	-1	-	SNV	ZNF219	HGNC	13011	YES	CCDS9568.1	-	ENST00000360947.3:c.2168A>C	ENSP00000354206.3:p.Leu723Ser	-	-	-	-	-
chr14:21928622	chr14	21928622	21928622	A	G	0	78	71	0	7	0	0.0897435897435897	92	78	0	14	0	0.152173913043478	0.24926700255296	0.301250890264859	nonsignificant	ENSG00000129472	ENST00000397762	Transcript	3_prime_UTR_variant	1485	-	-	-	-	-	MODIFIER	-	-1	-	SNV	RAB2B	HGNC	20246	YES	CCDS9570.1	-	ENST00000397762.1:c.*733A>C	-	-	-	-	-	-
chr14:21928851	chr14	21928851	21928851	A	G	0	99	51	0	48	0	0.484848484848485	137	61	0	76	0	0.554744525547445	0.294529387060578	0.335858510728756	nonsignificant	ENSG00000129472	ENST00000397762	Transcript	3_prime_UTR_variant	1256	-	-	-	-	-	MODIFIER	-	-1	-	SNV	RAB2B	HGNC	20246	YES	CCDS9570.1	-	ENST00000397762.1:c.*504A>C	-	-	-	-	-	-
chr14:23344947	chr14	23344947	23344947	A	G	1	143	132	0	11	0	0.0769230769230769	180	154	0	26	0	0.144444444444444	0.0777370111745708	0.163232311790256	nonsignificant	ENSG00000197324	ENST00000359591	Transcript	missense_variant	1481	790	264	S/G	Agt/Ggt	COSV62077674	MODERATE	-	1	-	SNV	LRP10	HGNC	14553	YES	CCDS9578.1	-	ENST00000359591.4:c.790A>G	ENSP00000352601.4:p.Ser264Gly	-	-	1	1	-
chr14:23442141	chr14	23442141	23442141	A	G	0	82	79	0	3	0	0.0365853658536585	78	71	0	7	0	0.0897435897435897	0.202315280442165	0.27183084176299	nonsignificant	ENSG00000129474	ENST00000262713	Transcript	3_prime_UTR_variant	2504	-	-	-	-	-	MODIFIER	-	-1	-	SNV	AJUBA	HGNC	20250	YES	CCDS9581.1	-	ENST00000262713.2:c.*511A>C	-	-	-	-	-	-
chr14:24408352	chr14	24408352	24408352	A	G	0	182	165	0	17	0	0.0934065934065934	182	150	0	32	0	0.175824175824176	0.0307635409006153	0.0993319987159271	nonsignificant	ENSG00000197775	ENST00000354854	Transcript	5_prime_UTR_variant	413	-	-	-	-	-	MODIFIER	-	1	-	SNV	DHRS4-AS1	Uniprot_gn	23175	YES	-	-	ENST00000354854.1:c.-382T>G	-	-	-	-	-	-
chr14:50712991	chr14	50712991	50712991	A	G	0	68	64	0	4	0	0.0588235294117647	93	80	0	13	0	0.139784946236559	0.122739863998134	0.205146770323123	nonsignificant	ENSG00000087299	ENST00000267436	Transcript	3_prime_UTR_variant	2575	-	-	-	-	-	MODIFIER	-	-1	-	SNV	L2HGDH	HGNC	20499	YES	CCDS9698.1	1	ENST00000267436.4:c.*785A>C	-	-	-	-	-	-
chr14:50794040	chr14	50794040	50794040	A	G	1	97	79	0	18	0	0.185567010309278	102	77	0	25	0	0.245098039215686	0.389215939909319	0.411939625023786	nonsignificant	ENSG00000100490	ENST00000395834	Transcript	downstream_gene_variant	-	-	-	-	-	-	MODIFIER	2270	-1	-	SNV	CDKL1	HGNC	1781	YES	CCDS9699.1	-	-	-	-	-	-	-	-
chr14:50794284	chr14	50794284	50794284	A	G	1	87	86	0	1	0	0.0114942528735632	106	99	0	7	0	0.0660377358490566	0.0751981463206015	0.161989890392734	nonsignificant	ENSG00000100490	ENST00000395834	Transcript	downstream_gene_variant	-	-	-	-	-	-	MODIFIER	2026	-1	-	SNV	CDKL1	HGNC	1781	YES	CCDS9699.1	-	-	-	-	-	-	-	-
chr14:50794338	chr14	50794338	50794338	A	G	1	115	107	0	8	0	0.0695652173913043	117	99	0	18	0	0.153846153846154	0.0596638784650182	0.142028155133898	nonsignificant	ENSG00000100490	ENST00000395834	Transcript	downstream_gene_variant	-	-	-	-	-	-	MODIFIER	1972	-1	-	SNV	CDKL1	HGNC	1781	YES	CCDS9699.1	-	-	-	-	-	-	-	-
chr14:50794363	chr14	50794363	50794363	A	G	1	110	88	0	22	0	0.2	118	74	0	44	0	0.372881355932203	0.00532480758942335	0.038414683323697	nonsignificant	ENSG00000100490	ENST00000395834	Transcript	downstream_gene_variant	-	-	-	-	-	-	MODIFIER	1947	-1	-	SNV	CDKL1	HGNC	1781	YES	CCDS9699.1	-	-	-	-	-	-	-	-
chr14:50794392	chr14	50794392	50794392	A	G	1	93	86	0	7	0	0.0752688172043011	99	85	0	14	0	0.141414141414141	0.168986471043341	0.246845940139756	nonsignificant	ENSG00000100490	ENST00000395834	Transcript	downstream_gene_variant	-	-	-	-	-	-	MODIFIER	1918	-1	-	SNV	CDKL1	HGNC	1781	YES	CCDS9699.1	-	-	-	-	-	-	-	-
chr14:60616164	chr14	60616164	60616164	A	G	0	471	465	0	6	0	0.0127388535031847	510	475	0	35	0	0.0686274509803922	7.82499164483044e-06	0.000197581039031969	significant	ENSG00000100612	ENST00000216500	Transcript	synonymous_variant	1335	879	293	F	ttT/ttC	-	LOW	-	-1	-	SNV	DHRS7	HGNC	21524	YES	CCDS9743.1	-	ENST00000216500.5:c.879A>C	ENSP00000216500.5:p.Phe293%3D	-	-	-	-	-
chr14:65400936	chr14	65400936	65400936	A	G	1	93	93	0	0	0	0	98	93	0	5	0	0.0510204081632653	0.0596605881046234	0.142028155133898	nonsignificant	ENSG00000258289	ENST00000607599	Transcript	3_prime_UTR_variant	2465	-	-	-	-	-	MODIFIER	-	1	-	SNV	CHURC1	HGNC	20099	YES	CCDS32101.2	-	ENST00000607599.1:c.*1988A>G	-	-	-	-	-	-
chr14:74525571	chr14	74525571	74525571	A	G	0	90	90	0	0	0	0	88	83	0	5	0	0.0568181818181818	0.0278423157493811	0.0941842929895331	nonsignificant	ENSG00000119711	ENST00000553458	Transcript	3_prime_UTR_variant	3481	-	-	-	-	-	MODIFIER	-	-1	-	SNV	ALDH6A1	HGNC	7179	YES	CCDS9826.1	1	ENST00000553458.1:c.*1774A>C	-	-	-	-	-	-
chr14:75202669	chr14	75202669	75202669	A	G	1	72	71	0	1	0	0.0138888888888889	72	67	0	5	0	0.0694444444444444	0.208847176090403	0.275990567282084	nonsignificant	ENSG00000119616	ENST00000341162	Transcript	3_prime_UTR_variant	1687	-	-	-	-	-	MODIFIER	-	1	-	SNV	FCF1	HGNC	20220	YES	CCDS9832.1	-	ENST00000341162.4:c.*1036A>G	-	-	-	-	-	-
chr14:75202734	chr14	75202734	75202734	A	G	1	124	118	0	6	0	0.0483870967741935	142	110	0	32	0	0.225352112676056	3.33901995058512e-05	0.000761511969375381	significant	ENSG00000119616	ENST00000341162	Transcript	3_prime_UTR_variant	1752	-	-	-	-	rs973688358	MODIFIER	-	1	-	SNV	FCF1	HGNC	20220	YES	CCDS9832.1	-	ENST00000341162.4:c.*1101A>G	-	-	-	-	-	-
chr14:75202994	chr14	75202994	75202994	A	G	1	108	93	0	14	1	0.12962962962963	149	122	0	27	0	0.181208053691275	0.304446179382715	0.343290986959457	nonsignificant	ENSG00000119616	ENST00000341162	Transcript	3_prime_UTR_variant	2012	-	-	-	-	rs1467519301	MODIFIER	-	1	-	SNV	FCF1	HGNC	20220	YES	CCDS9832.1	-	ENST00000341162.4:c.*1361A>G	-	-	-	-	-	-
chr14:78202281	chr14	78202281	78202281	A	G	0	697	697	0	0	0	0	770	720	0	50	0	0.0649350649350649	6.21611792629959e-15	3.99526852172165e-13	significant	ENSG00000100603	ENST00000261531	Transcript	missense_variant,splice_region_variant	770	707	236	M/T	aTg/aCg	-	MODERATE	-	-1	-	SNV	SNW1	HGNC	16696	YES	CCDS9867.1	-	ENST00000261531.7:c.707A>C	ENSP00000261531.7:p.Met236Thr	-	-	-	-	-
chr15:30003173	chr15	30003173	30003173	A	G	0	218	209	0	9	0	0.0412844036697248	238	215	0	23	0	0.0966386554621849	0.0266623623388992	0.0919526349931793	nonsignificant	ENSG00000104067	ENST00000346128	Transcript	stop_lost	4709	4234	1412	*/R	Tga/Cga	-	HIGH	-	-1	-	SNV	TJP1	HGNC	11827	YES	CCDS42007.1	-	ENST00000346128.6:c.4234A>C	ENSP00000281537.7:p.Ter1412ArgextTer?	-	-	-	-	-
chr15:30008909	chr15	30008909	30008909	A	G	0	214	213	0	1	0	0.00467289719626168	290	260	0	30	0	0.103448275862069	6.22207333625759e-07	1.6919253264362e-05	significant	ENSG00000104067	ENST00000346128	Transcript	stop_lost	4583	4108	1370	*/Q	Tag/Cag	-	HIGH	-	-1	-	SNV	TJP1	HGNC	11827	YES	CCDS42007.1	-	ENST00000346128.6:c.4108A>C	ENSP00000281537.7:p.Ter1370GlnextTer?	-	-	-	-	-
chr15:40954956	chr15	40954956	40954956	A	G	1	95	79	0	16	0	0.168421052631579	111	85	0	26	0	0.234234234234234	0.298568261665243	0.339369390670943	nonsignificant	ENSG00000137812	ENST00000346991	Transcript	3_prime_UTR_variant	7989	-	-	-	-	-	MODIFIER	-	1	-	SNV	CASC5	HGNC	24054	YES	CCDS42023.1	1	ENST00000346991.5:c.*570A>G	-	-	-	-	-	-
chr15:40954959	chr15	40954959	40954959	A	G	1	103	102	0	1	0	0.00970873786407767	115	107	0	8	0	0.0695652173913043	0.0377307879899956	0.111613669911828	nonsignificant	ENSG00000137812	ENST00000346991	Transcript	3_prime_UTR_variant	7992	-	-	-	-	-	MODIFIER	-	1	-	SNV	CASC5	HGNC	24054	YES	CCDS42023.1	1	ENST00000346991.5:c.*573A>G	-	-	-	-	-	-
chr15:40954972	chr15	40954972	40954972	A	G	1	92	86	0	6	0	0.0652173913043478	122	107	0	15	0	0.122950819672131	0.173543067213485	0.251940346036825	nonsignificant	ENSG00000137812	ENST00000346991	Transcript	3_prime_UTR_variant	8005	-	-	-	-	-	MODIFIER	-	1	-	SNV	CASC5	HGNC	24054	YES	CCDS42023.1	1	ENST00000346991.5:c.*586A>G	-	-	-	-	-	-
chr15:40954998	chr15	40954998	40954998	A	G	1	113	105	0	8	0	0.0707964601769911	144	123	0	21	0	0.145833333333333	0.0737668070760669	0.161434755429959	nonsignificant	ENSG00000137812	ENST00000346991	Transcript	3_prime_UTR_variant	8031	-	-	-	-	rs1403067377	MODIFIER	-	1	-	SNV	CASC5	HGNC	24054	YES	CCDS42023.1	1	ENST00000346991.5:c.*612A>G	-	-	-	-	-	-
chr15:40955067	chr15	40955067	40955067	A	G	1	93	89	0	4	0	0.043010752688172	146	131	0	15	0	0.102739726027397	0.139994022248407	0.217462077182723	nonsignificant	ENSG00000137812	ENST00000346991	Transcript	3_prime_UTR_variant	8100	-	-	-	-	-	MODIFIER	-	1	-	SNV	CASC5	HGNC	24054	YES	CCDS42023.1	1	ENST00000346991.5:c.*681A>G	-	-	-	-	-	-
chr15:41593308	chr15	41593308	41593308	A	G	1	107	103	0	4	0	0.0373831775700935	125	113	0	12	0	0.096	0.117367388292974	0.201364636611049	nonsignificant	ENSG00000247556	ENST00000500949	Transcript	non_coding_transcript_exon_variant	3405	-	-	-	-	-	MODIFIER	-	1	-	SNV	OIP5-AS1	HGNC	43563	YES	-	-	ENST00000500949.2:n.3405A>G	-	-	-	-	-	-
chr15:41594483	chr15	41594483	41594483	A	G	1	92	84	0	8	0	0.0869565217391304	121	100	0	21	0	0.173553719008264	0.0731529854705874	0.160618511576725	nonsignificant	ENSG00000247556	ENST00000500949	Transcript	non_coding_transcript_exon_variant	4580	-	-	-	-	-	MODIFIER	-	1	-	SNV	OIP5-AS1	HGNC	43563	YES	-	-	ENST00000500949.2:n.4580A>G	-	-	-	-	-	-
chr15:42859342	chr15	42859342	42859342	A	G	1	100	92	0	8	0	0.08	138	119	0	19	0	0.13768115942029	0.21481774705478	0.280106223227083	nonsignificant	ENSG00000137814	ENST00000260372	Transcript	3_prime_UTR_variant	1099	-	-	-	-	-	MODIFIER	-	1	-	SNV	HAUS2	HGNC	25530	YES	CCDS10090.1	-	ENST00000260372.3:c.*328A>G	-	-	-	-	-	-
chr15:42860080	chr15	42860080	42860080	A	G	1	147	127	0	20	0	0.136054421768707	123	100	0	23	0	0.186991869918699	0.316540771778389	0.353930411299863	nonsignificant	ENSG00000137814	ENST00000260372	Transcript	3_prime_UTR_variant	1837	-	-	-	-	-	MODIFIER	-	1	-	SNV	HAUS2	HGNC	25530	YES	CCDS10090.1	-	ENST00000260372.3:c.*1066A>G	-	-	-	-	-	-
chr15:42861604	chr15	42861604	42861604	A	G	1	104	100	0	4	0	0.0384615384615385	146	127	0	19	0	0.13013698630137	0.0143028249222121	0.0644163269541322	nonsignificant	ENSG00000137814	ENST00000260372	Transcript	3_prime_UTR_variant	3361	-	-	-	-	-	MODIFIER	-	1	-	SNV	HAUS2	HGNC	25530	YES	CCDS10090.1	-	ENST00000260372.3:c.*2590A>G	-	-	-	-	-	-
chr15:42861617	chr15	42861617	42861617	A	G	1	99	91	0	8	0	0.0808080808080808	144	120	0	24	0	0.166666666666667	0.0557513681306311	0.137338736126676	nonsignificant	ENSG00000137814	ENST00000260372	Transcript	3_prime_UTR_variant	3374	-	-	-	-	-	MODIFIER	-	1	-	SNV	HAUS2	HGNC	25530	YES	CCDS10090.1	-	ENST00000260372.3:c.*2603A>G	-	-	-	-	-	-
chr15:42861630	chr15	42861630	42861630	A	G	1	91	88	0	3	0	0.032967032967033	135	119	0	16	0	0.118518518518519	0.0270563147887669	0.0924097321529381	nonsignificant	ENSG00000137814	ENST00000260372	Transcript	3_prime_UTR_variant	3387	-	-	-	-	-	MODIFIER	-	1	-	SNV	HAUS2	HGNC	25530	YES	CCDS10090.1	-	ENST00000260372.3:c.*2616A>G	-	-	-	-	-	-
chr15:49419124	chr15	49419124	49419124	A	G	0	191	172	0	19	0	0.0994764397905759	209	177	0	32	0	0.15311004784689	0.133252941210664	0.213503359482179	nonsignificant	ENSG00000166200	ENST00000299259	Transcript	downstream_gene_variant	-	-	-	-	-	-	MODIFIER	423	-1	-	SNV	COPS2	HGNC	30747	YES	CCDS45257.1	-	-	-	-	-	-	-	-
chr15:51057812	chr15	51057812	51057812	A	G	0	91	91	0	0	0	0	149	138	0	11	0	0.0738255033557047	0.00775902358248227	0.0468857236992732	nonsignificant	ENSG00000138600	ENST00000261854	Transcript	5_prime_UTR_variant	194	-	-	-	-	-	MODIFIER	-	-1	-	SNV	SPPL2A	HGNC	30227	YES	CCDS10138.1	-	ENST00000261854.5:c.-82A>C	-	-	-	-	-	-
chr15:60714926	chr15	60714926	60714926	A	G	0	94	40	0	54	0	0.574468085106383	93	34	0	59	0	0.634408602150538	0.455531268034285	0.465405500722889	nonsignificant	ENSG00000128915	ENST00000261520	Transcript	3_prime_UTR_variant	4091	-	-	-	-	-	MODIFIER	-	-1	-	SNV	NARG2	HGNC	29885	YES	CCDS10176.1	-	ENST00000261520.4:c.*907A>C	-	-	-	-	-	-
chr15:63445841	chr15	63445841	63445841	A	G	0	69	69	0	0	0	0	75	70	0	5	0	0.0666666666666667	0.0592461491659873	0.142028155133898	nonsignificant	ENSG00000185088	ENST00000330964	Transcript	3_prime_UTR_variant	1042	-	-	-	-	-	MODIFIER	-	-1	-	SNV	RPS27L	HGNC	18476	YES	CCDS42048.1	-	ENST00000330964.5:c.*390A>C	-	-	-	-	-	-
chr15:64447004	chr15	64447004	64447004	A	G	1	113	105	0	8	0	0.0707964601769911	149	131	0	18	0	0.120805369127517	0.213874807882772	0.280106223227083	nonsignificant	ENSG00000157734	ENST00000325881	Transcript	3_prime_UTR_variant	938	-	-	-	-	rs1294869357	MODIFIER	-	1	-	SNV	SNX22	HGNC	16315	YES	CCDS10190.1	-	ENST00000325881.4:c.*297A>G	-	-	-	-	-	-
chr15:64447022	chr15	64447022	64447022	A	G	1	90	85	0	5	0	0.0555555555555556	132	114	0	18	0	0.136363636363636	0.0715461979933966	0.157579943867076	nonsignificant	ENSG00000157734	ENST00000325881	Transcript	3_prime_UTR_variant	956	-	-	-	-	-	MODIFIER	-	1	-	SNV	SNX22	HGNC	16315	YES	CCDS10190.1	-	ENST00000325881.4:c.*315A>G	-	-	-	-	-	-
chr15:64447041	chr15	64447041	64447041	A	G	1	78	75	0	3	0	0.0384615384615385	115	98	0	17	0	0.147826086956522	0.015670427197164	0.0667409158337043	nonsignificant	ENSG00000157734	ENST00000325881	Transcript	3_prime_UTR_variant	975	-	-	-	-	-	MODIFIER	-	1	-	SNV	SNX22	HGNC	16315	YES	CCDS10190.1	-	ENST00000325881.4:c.*334A>G	-	-	-	-	-	-
chr15:64449017	chr15	64449017	64449017	A	G	0	3691	3690	0	1	0	0.000270929287455974	3456	2933	0	523	0	0.151331018518519	7.04754864799197e-173	1.66087229804344e-170	significant	ENSG00000166794	ENST00000300026	Transcript	synonymous_variant	654	435	145	N	aaT/aaC	-	LOW	-	-1	-	SNV	PPIB	HGNC	9255	YES	CCDS10191.1	1	ENST00000300026.3:c.435A>C	ENSP00000300026.3:p.Asn145%3D	-	-	-	-	-
chr15:65268834	chr15	65268834	65268834	A	G	0	465	451	0	14	0	0.0301075268817204	493	450	0	43	0	0.0872210953346856	0.000182138814391562	0.0030660033755913	significant	ENSG00000090487	ENST00000204566	Transcript	synonymous_variant	581	285	95	F	ttT/ttC	-	LOW	-	-1	-	SNV	SPG21	HGNC	20373	YES	CCDS10198.1	1	ENST00000204566.2:c.285A>C	ENSP00000204566.2:p.Phe95%3D	-	-	-	-	-
chr15:65441566	chr15	65441566	65441566	A	G	0	71	62	0	9	0	0.126760563380282	112	89	0	23	0	0.205357142857143	0.230946381077154	0.290079358640929	nonsignificant	ENSG00000166855	ENST00000300107	Transcript	3_prime_UTR_variant	3686	-	-	-	-	-	MODIFIER	-	-1	-	SNV	CLPX	HGNC	2088	YES	CCDS10202.1	-	ENST00000300107.3:c.*1595A>C	-	-	-	-	-	-
chr15:65441649	chr15	65441649	65441649	A	G	0	64	64	0	0	0	0	99	93	0	6	0	0.0606060606060606	0.0821746717841421	0.165062056139682	nonsignificant	ENSG00000166855	ENST00000300107	Transcript	3_prime_UTR_variant	3603	-	-	-	-	-	MODIFIER	-	-1	-	SNV	CLPX	HGNC	2088	YES	CCDS10202.1	-	ENST00000300107.3:c.*1512A>C	-	-	-	-	-	-
chr15:69699556	chr15	69699556	69699556	A	G	1	92	71	0	21	0	0.228260869565217	93	61	0	32	0	0.344086021505376	0.103812430003299	0.189769580312714	nonsignificant	ENSG00000137819	ENST00000340965	Transcript	3_prime_UTR_variant	5056	-	-	-	-	-	MODIFIER	-	1	-	SNV	PAQR5	HGNC	29645	YES	CCDS10232.1	-	ENST00000340965.3:c.*3395A>G	-	-	-	-	-	-
chr15:69699742	chr15	69699742	69699742	A	G	1	152	146	0	6	0	0.0394736842105263	169	152	0	17	0	0.100591715976331	0.0492676508997046	0.129487840840488	nonsignificant	ENSG00000137819	ENST00000340965	Transcript	3_prime_UTR_variant	5242	-	-	-	-	-	MODIFIER	-	1	-	SNV	PAQR5	HGNC	29645	YES	CCDS10232.1	-	ENST00000340965.3:c.*3581A>G	-	-	-	-	-	-
chr15:75137332	chr15	75137332	75137332	A	G	0	558	527	0	31	0	0.0555555555555556	609	541	0	68	0	0.111658456486043	0.000699742438160125	0.00899487097780379	significant	ENSG00000140497	ENST00000268099	Transcript	3_prime_UTR_variant	1192	-	-	-	-	-	MODIFIER	-	-1	-	SNV	SCAMP2	HGNC	10564	YES	CCDS10271.1	-	ENST00000268099.9:c.*92A>C	-	-	-	-	-	-
chr15:75632437	chr15	75632437	75632437	A	G	1	1322	610	0	712	0	0.53857791225416	1515	541	0	974	0	0.642904290429043	1.73249674305239e-08	5.56761453335472e-07	significant	ENSG00000140365	ENST00000267935	Transcript	3_prime_UTR_variant	890	-	-	-	-	-	MODIFIER	-	1	-	SNV	COMMD4	HGNC	26027	YES	CCDS10277.1	-	ENST00000267935.8:c.*91A>G	-	-	-	-	-	-
chr15:79614895	chr15	79614895	79614895	A	G	1	1111	681	0	429	1	0.386138613861386	1293	726	0	567	0	0.438515081206497	0.0100560006150694	0.0522764149621622	nonsignificant	ENSG00000166557	ENST00000299705	Transcript	3_prime_UTR_variant	1181	-	-	-	-	-	MODIFIER	-	1	-	SNV	TMED3	HGNC	28889	YES	CCDS10310.1	-	ENST00000299705.5:c.*339A>G	-	-	-	-	-	-
chr15:85185459	chr15	85185459	85185459	A	G	0	77	74	0	3	0	0.038961038961039	89	81	0	8	0	0.0898876404494382	0.224631852760845	0.288754036185305	nonsignificant	ENSG00000177082	ENST00000434634	Transcript	downstream_gene_variant	-	-	-	-	-	-	MODIFIER	540	-1	-	SNV	WDR73	HGNC	25928	YES	CCDS45339.1	1	-	-	-	-	-	-	-
chr2:10076828	chr2	10076828	10076828	A	G	1	71	68	0	3	0	0.0422535211267606	72	65	0	7	0	0.0972222222222222	0.326043660514025	0.360740012493608	nonsignificant	ENSG00000115750	ENST00000263663	Transcript	downstream_gene_variant	-	-	-	-	-	-	MODIFIER	2283	1	-	SNV	TAF1B	HGNC	11533	YES	CCDS33143.1	-	-	-	-	-	-	-	-
chr2:128601556	chr2	128601556	128601556	A	G	0	188	175	0	13	0	0.0691489361702128	213	187	0	26	0	0.122065727699531	0.0911137773605772	0.176003936048984	nonsignificant	ENSG00000144231	ENST00000272645	Transcript	downstream_gene_variant	-	-	-	-	-	-	MODIFIER	2284	-1	-	SNV	POLR2D	HGNC	9191	YES	CCDS2151.1	-	-	-	-	-	-	-	-
chr2:128602366	chr2	128602366	128602366	A	G	0	119	67	0	52	0	0.436974789915966	116	59	0	57	0	0.491379310344828	0.434023805795099	0.448130193983604	nonsignificant	ENSG00000144231	ENST00000272645	Transcript	downstream_gene_variant	-	-	-	-	-	-	MODIFIER	1474	-1	-	SNV	POLR2D	HGNC	9191	YES	CCDS2151.1	-	-	-	-	-	-	-	-
chr2:128602398	chr2	128602398	128602398	A	G	0	115	115	0	0	0	0	120	113	0	7	0	0.0583333333333333	0.0143957279473167	0.0644163269541322	nonsignificant	ENSG00000144231	ENST00000272645	Transcript	downstream_gene_variant	-	-	-	-	-	-	MODIFIER	1442	-1	-	SNV	POLR2D	HGNC	9191	YES	CCDS2151.1	-	-	-	-	-	-	-	-
chr2:128602421	chr2	128602421	128602421	A	G	0	110	108	0	2	0	0.0181818181818182	110	100	0	10	0	0.0909090909090909	0.0335339585186486	0.104442769483192	nonsignificant	ENSG00000144231	ENST00000272645	Transcript	downstream_gene_variant	-	-	-	-	-	-	MODIFIER	1419	-1	-	SNV	POLR2D	HGNC	9191	YES	CCDS2151.1	-	-	-	-	-	-	-	-
chr2:128602441	chr2	128602441	128602441	A	G	0	96	91	0	5	0	0.0520833333333333	106	95	0	11	0	0.10377358490566	0.200867451228612	0.271535923553784	nonsignificant	ENSG00000144231	ENST00000272645	Transcript	downstream_gene_variant	-	-	-	-	-	-	MODIFIER	1399	-1	-	SNV	POLR2D	HGNC	9191	YES	CCDS2151.1	-	-	-	-	-	-	-	-
chr2:128602452	chr2	128602452	128602452	A	G	0	88	61	0	27	0	0.306818181818182	104	64	0	40	0	0.384615384615385	0.289483042358715	0.332247582707161	nonsignificant	ENSG00000144231	ENST00000272645	Transcript	downstream_gene_variant	-	-	-	-	-	-	MODIFIER	1388	-1	-	SNV	POLR2D	HGNC	9191	YES	CCDS2151.1	-	-	-	-	-	-	-	-
chr2:128603035	chr2	128603035	128603035	A	G	0	103	96	0	5	2	0.0485436893203883	133	119	0	14	0	0.105263157894737	0.150245953879149	0.227311370219616	nonsignificant	ENSG00000144231	ENST00000272645	Transcript	downstream_gene_variant	-	-	-	-	-	-	MODIFIER	805	-1	-	SNV	POLR2D	HGNC	9191	YES	CCDS2151.1	-	-	-	-	-	-	-	-
chr2:128603126	chr2	128603126	128603126	A	G	0	113	112	0	1	0	0.00884955752212389	133	125	0	8	0	0.0601503759398496	0.041149315362426	0.118262463257054	nonsignificant	ENSG00000144231	ENST00000272645	Transcript	downstream_gene_variant	-	-	-	-	-	-	MODIFIER	714	-1	-	SNV	POLR2D	HGNC	9191	YES	CCDS2151.1	-	-	-	-	-	-	-	-
chr2:128603705	chr2	128603705	128603705	A	G	0	121	64	0	57	0	0.471074380165289	109	43	0	66	0	0.605504587155963	0.0474869331266189	0.126781850389161	nonsignificant	ENSG00000144231	ENST00000272645	Transcript	downstream_gene_variant	-	-	-	-	-	-	MODIFIER	135	-1	-	SNV	POLR2D	HGNC	9191	YES	CCDS2151.1	-	-	-	-	-	-	-	-
chr2:128603715	chr2	128603715	128603715	A	G	0	133	123	0	10	0	0.075187969924812	116	101	0	15	0	0.129310344827586	0.204753202546521	0.272618670810528	nonsignificant	ENSG00000144231	ENST00000272645	Transcript	downstream_gene_variant	-	-	-	-	-	-	MODIFIER	125	-1	-	SNV	POLR2D	HGNC	9191	YES	CCDS2151.1	-	-	-	-	-	-	-	-
chr2:128950475	chr2	128950475	128950475	A	G	1	82	82	0	0	0	0	97	92	0	5	0	0.0515463917525773	0.0633726783425325	0.146899946190723	nonsignificant	ENSG00000136731	ENST00000259253	Transcript	3_prime_UTR_variant	7874	-	-	-	-	-	MODIFIER	-	1	-	SNV	UGGT1	HGNC	15663	YES	CCDS2154.1	-	ENST00000259253.6:c.*3159A>G	-	-	-	-	-	-
chr2:128950491	chr2	128950491	128950491	A	G	1	64	54	0	10	0	0.15625	75	56	0	19	0	0.253333333333333	0.209524864469338	0.276369550708623	nonsignificant	ENSG00000136731	ENST00000259253	Transcript	3_prime_UTR_variant	7890	-	-	-	-	rs909245748	MODIFIER	-	1	-	SNV	UGGT1	HGNC	15663	YES	CCDS2154.1	-	ENST00000259253.6:c.*3175A>G	-	-	-	-	-	-
chr2:128951389	chr2	128951389	128951389	A	G	1	99	99	0	0	0	0	120	112	0	8	0	0.0666666666666667	0.00877179827854081	0.049990876473065	nonsignificant	ENSG00000136731	ENST00000259253	Transcript	3_prime_UTR_variant	8788	-	-	-	-	-	MODIFIER	-	1	-	SNV	UGGT1	HGNC	15663	YES	CCDS2154.1	-	ENST00000259253.6:c.*4073A>G	-	-	-	-	-	-
chr2:128951941	chr2	128951941	128951941	A	G	1	62	60	0	2	0	0.032258064516129	94	84	0	10	0	0.106382978723404	0.125989892324057	0.208104587517038	nonsignificant	ENSG00000136731	ENST00000259253	Transcript	3_prime_UTR_variant	9340	-	-	-	-	-	MODIFIER	-	1	-	SNV	UGGT1	HGNC	15663	YES	CCDS2154.1	-	ENST00000259253.6:c.*4625A>G	-	-	-	-	-	-
chr2:1637833	chr2	1637833	1637833	A	G	0	123	116	0	7	0	0.0569105691056911	117	104	0	13	0	0.111111111111111	0.162431866699007	0.239280907987944	nonsignificant	ENSG00000130508	ENST00000252804	Transcript	3_prime_UTR_variant	4634	-	-	-	-	-	MODIFIER	-	-1	-	SNV	PXDN	HGNC	14966	YES	CCDS46221.1	1	ENST00000252804.4:c.*143A>C	-	-	-	-	-	-
chr2:174774830	chr2	174774830	174774830	A	G	0	297	267	0	29	1	0.0976430976430976	361	303	0	58	0	0.160664819944598	0.0205465842719362	0.0780991133347252	nonsignificant	ENSG00000172845	ENST00000310015	Transcript	missense_variant	2716	2185	729	S/P	Tct/Cct	-	MODERATE	-	-1	-	SNV	SP3	HGNC	11208	YES	CCDS2254.1	-	ENST00000310015.6:c.2185A>C	ENSP00000310301.6:p.Ser729Pro	-	-	-	-	-
chr2:178086300	chr2	178086300	178086300	A	G	1	363	276	0	87	0	0.239669421487603	463	315	0	148	0	0.319654427645788	0.0128634236569491	0.0614489224693445	nonsignificant	ENSG00000170144	ENST00000392524	Transcript	downstream_gene_variant	-	-	-	-	-	-	MODIFIER	1487	1	-	SNV	HNRNPA3	HGNC	24941	YES	CCDS2273.1	-	-	-	-	-	-	-	-
chr2:191366371	chr2	191366371	191366371	A	G	1	78	78	0	0	0	0	138	126	0	12	0	0.0869565217391304	0.00468399259497431	0.0352296038792217	nonsignificant	ENSG00000151690	ENST00000392328	Transcript	3_prime_UTR_variant	4127	-	-	-	-	-	MODIFIER	-	1	-	SNV	MFSD6	HGNC	24711	YES	CCDS2306.1	-	ENST00000392328.1:c.*1427A>G	-	-	-	-	-	-
chr2:202486541	chr2	202486541	202486541	A	G	0	88	49	0	39	0	0.443181818181818	128	46	0	82	0	0.640625	0.00521689843491557	0.0382909023743894	nonsignificant	ENSG00000155755	ENST00000409883	Transcript	3_prime_UTR_variant	3781	-	-	-	-	-	MODIFIER	-	-1	-	SNV	TMEM237	HGNC	14432	YES	CCDS46489.1	1	ENST00000409883.2:c.*2437A>C	-	-	-	-	-	-
chr2:204056043	chr2	204056043	204056043	A	G	1	99	72	0	27	0	0.272727272727273	74	47	0	27	0	0.364864864864865	0.245791713620064	0.298582030119218	nonsignificant	ENSG00000144426	ENST00000449802	Transcript	intron_variant	-	-	-	-	-	-	MODIFIER	-	1	-	SNV	NBEAL1	HGNC	20681	YES	CCDS46495.1	-	ENST00000449802.1:c.6834+931A>G	-	-	-	-	-	-
chr2:206987652	chr2	206987652	206987652	A	G	0	81	75	0	6	0	0.0740740740740741	94	77	0	17	0	0.180851063829787	0.0442022783883731	0.122370580863047	nonsignificant	ENSG00000023228	ENST00000455934	Transcript	downstream_gene_variant	-	-	-	-	-	-	MODIFIER	1171	-1	-	SNV	NDUFS1	HGNC	7707	YES	CCDS56165.1	1	-	-	-	-	-	-	-
chr2:208619479	chr2	208619479	208619479	A	G	1	106	88	0	18	0	0.169811320754717	143	107	0	36	0	0.251748251748252	0.161252769234541	0.239280907987944	nonsignificant	ENSG00000163249	ENST00000339882	Transcript	3_prime_UTR_variant	2130	-	-	-	-	COSV54939007	MODIFIER	-	1	-	SNV	CCNYL1	HGNC	26868	YES	CCDS46503.1	-	ENST00000339882.5:c.*1057A>G	-	-	-	1	1	-
chr2:208619699	chr2	208619699	208619699	A	G	1	103	99	0	4	0	0.0388349514563107	123	111	0	12	0	0.0975609756097561	0.118198478350191	0.201364636611049	nonsignificant	ENSG00000163249	ENST00000339882	Transcript	3_prime_UTR_variant	2350	-	-	-	-	rs1448884554	MODIFIER	-	1	-	SNV	CCNYL1	HGNC	26868	YES	CCDS46503.1	-	ENST00000339882.5:c.*1277A>G	-	-	-	-	-	-
chr2:208619742	chr2	208619742	208619742	A	G	1	103	94	0	9	0	0.087378640776699	145	114	0	31	0	0.213793103448276	0.00836177124741954	0.0484571497698821	nonsignificant	ENSG00000163249	ENST00000339882	Transcript	3_prime_UTR_variant	2393	-	-	-	-	-	MODIFIER	-	1	-	SNV	CCNYL1	HGNC	26868	YES	CCDS46503.1	-	ENST00000339882.5:c.*1320A>G	-	-	-	-	-	-
chr2:208619749	chr2	208619749	208619749	A	G	1	103	61	0	42	0	0.407766990291262	152	63	0	89	0	0.585526315789474	0.00721600775708224	0.0448218964579146	nonsignificant	ENSG00000163249	ENST00000339882	Transcript	3_prime_UTR_variant	2400	-	-	-	-	rs1180841782	MODIFIER	-	1	-	SNV	CCNYL1	HGNC	26868	YES	CCDS46503.1	-	ENST00000339882.5:c.*1327A>G	-	-	-	-	-	-
chr2:211297651	chr2	211297651	211297651	A	G	0	224	90	0	134	0	0.598214285714286	259	74	0	185	0	0.714285714285714	0.0091942191038903	0.049990876473065	nonsignificant	ENSG00000115365	ENST00000443314	Transcript	3_prime_UTR_variant	3103	-	-	-	-	-	MODIFIER	-	-1	-	SNV	LANCL1	HGNC	6508	YES	CCDS2392.1	-	ENST00000443314.1:c.*1560A>C	-	-	-	-	-	-
chr2:216903498	chr2	216903498	216903498	A	G	0	109	101	0	8	0	0.073394495412844	143	125	0	18	0	0.125874125874126	0.212263366641625	0.278940892594105	nonsignificant	ENSG00000115425	ENST00000265322	Transcript	3_prime_UTR_variant	1487	-	-	-	-	COSV54733638	MODIFIER	-	-1	-	SNV	PECR	HGNC	18281	YES	CCDS33375.1	1	ENST00000265322.7:c.*500A>C	-	-	-	1	1	-
chr2:216903544	chr2	216903544	216903544	A	G	0	98	92	0	6	0	0.0612244897959184	115	100	0	15	0	0.130434782608696	0.109129243743665	0.193937587817222	nonsignificant	ENSG00000115425	ENST00000265322	Transcript	3_prime_UTR_variant	1441	-	-	-	-	-	MODIFIER	-	-1	-	SNV	PECR	HGNC	18281	YES	CCDS33375.1	1	ENST00000265322.7:c.*454A>C	-	-	-	-	-	-
chr2:217366504	chr2	217366504	217366504	A	G	1	118	116	0	2	0	0.0169491525423729	136	125	0	11	0	0.0808823529411765	0.0232714892047281	0.0839435860599122	nonsignificant	ENSG00000197756	ENST00000491306	Transcript	3_prime_UTR_variant	1342	-	-	-	-	-	MODIFIER	-	1	-	SNV	RPL37A	HGNC	10348	YES	CCDS2404.1	-	ENST00000491306.1:c.*377A>G	-	-	-	-	-	-
chr2:217366515	chr2	217366515	217366515	A	G	1	128	99	0	29	0	0.2265625	127	89	0	38	0	0.299212598425197	0.202623555316967	0.27183084176299	nonsignificant	ENSG00000197756	ENST00000491306	Transcript	3_prime_UTR_variant	1353	-	-	-	-	-	MODIFIER	-	1	-	SNV	RPL37A	HGNC	10348	YES	CCDS2404.1	-	ENST00000491306.1:c.*388A>G	-	-	-	-	-	-
chr2:217366868	chr2	217366868	217366868	A	G	1	105	103	0	2	0	0.019047619047619	143	124	0	19	0	0.132867132867133	0.00102279996801178	0.0122562640234632	nonsignificant	ENSG00000197756	ENST00000491306	Transcript	3_prime_UTR_variant	1706	-	-	-	-	-	MODIFIER	-	1	-	SNV	RPL37A	HGNC	10348	YES	CCDS2404.1	-	ENST00000491306.1:c.*741A>G	-	-	-	-	-	-
chr2:217366897	chr2	217366897	217366897	A	G	1	98	79	0	19	0	0.193877551020408	117	82	0	35	0	0.299145299145299	0.0841808616429394	0.165792741652609	nonsignificant	ENSG00000197756	ENST00000491306	Transcript	3_prime_UTR_variant	1735	-	-	-	-	-	MODIFIER	-	1	-	SNV	RPL37A	HGNC	10348	YES	CCDS2404.1	-	ENST00000491306.1:c.*770A>G	-	-	-	-	-	-
chr2:217366919	chr2	217366919	217366919	A	G	1	92	71	0	21	0	0.228260869565217	108	60	0	48	0	0.444444444444444	0.00167004328608957	0.0168674371895047	nonsignificant	ENSG00000197756	ENST00000491306	Transcript	3_prime_UTR_variant	1757	-	-	-	-	-	MODIFIER	-	1	-	SNV	RPL37A	HGNC	10348	YES	CCDS2404.1	-	ENST00000491306.1:c.*792A>G	-	-	-	-	-	-
chr2:217366921	chr2	217366921	217366921	A	G	1	96	57	0	39	0	0.40625	110	52	0	58	0	0.527272727272727	0.0940564950031528	0.178757908514057	nonsignificant	ENSG00000197756	ENST00000491306	Transcript	3_prime_UTR_variant	1759	-	-	-	-	rs1167086042	MODIFIER	-	1	-	SNV	RPL37A	HGNC	10348	YES	CCDS2404.1	-	ENST00000491306.1:c.*794A>G	-	-	-	-	-	-
chr2:217366958	chr2	217366958	217366958	A	G	1	130	129	0	1	0	0.00769230769230769	129	121	0	8	0	0.062015503875969	0.0191647617691747	0.0744477284110248	nonsignificant	ENSG00000197756	ENST00000491306	Transcript	3_prime_UTR_variant	1796	-	-	-	-	rs1006217128	MODIFIER	-	1	-	SNV	RPL37A	HGNC	10348	YES	CCDS2404.1	-	ENST00000491306.1:c.*831A>G	-	-	-	-	-	-
chr2:220074091	chr2	220074091	220074091	A	G	1	88	81	0	7	0	0.0795454545454545	112	94	0	18	0	0.160714285714286	0.130364333660541	0.211222726892348	nonsignificant	ENSG00000158552	ENST00000289528	Transcript	3_prime_UTR_variant	1032	-	-	-	-	-	MODIFIER	-	1	-	SNV	ZFAND2B	HGNC	25206	YES	CCDS2435.1	-	ENST00000289528.5:c.*63A>G	-	-	-	-	-	-
chr2:223424323	chr2	223424323	223424323	A	G	1	99	96	0	3	0	0.0303030303030303	135	124	0	11	0	0.0814814814814815	0.161552775769477	0.239280907987944	nonsignificant	ENSG00000163082	ENST00000321276	Transcript	3_prime_UTR_variant	1992	-	-	-	-	-	MODIFIER	-	1	-	SNV	SGPP2	HGNC	19953	YES	CCDS2453.1	-	ENST00000321276.7:c.*706A>G	-	-	-	-	-	-
chr2:223425745	chr2	223425745	223425745	A	G	1	101	93	0	8	0	0.0792079207920792	103	88	0	15	0	0.145631067961165	0.183762355765494	0.259372059378314	nonsignificant	ENSG00000163082	ENST00000321276	Transcript	downstream_gene_variant	-	-	-	-	-	-	MODIFIER	78	1	-	SNV	SGPP2	HGNC	19953	YES	CCDS2453.1	-	-	-	-	-	-	-	-
chr2:224622144	chr2	224622144	224622144	A	G	0	73	69	0	4	0	0.0547945205479452	81	72	0	9	0	0.111111111111111	0.25470769760272	0.304571843379151	nonsignificant	ENSG00000152056	ENST00000396654	Transcript	downstream_gene_variant	-	-	-	-	-	-	MODIFIER	1055	-1	-	SNV	AP1S3	HGNC	18971	YES	CCDS42827.1	1	-	-	-	-	-	-	-
chr2:231685066	chr2	231685066	231685066	A	G	1	152	105	0	47	0	0.309210526315789	197	105	0	92	0	0.467005076142132	0.00297359223647961	0.0256381672096474	nonsignificant	ENSG00000135932	ENST00000258418	Transcript	3_prime_UTR_variant	3102	-	-	-	-	-	MODIFIER	-	1	-	SNV	CAB39	HGNC	20292	YES	CCDS2478.1	-	ENST00000258418.5:c.*1647A>G	-	-	-	-	-	-
chr2:24223247	chr2	24223247	24223247	A	G	1	196	189	0	7	0	0.0357142857142857	208	190	0	18	0	0.0865384615384615	0.0392069599543745	0.114542647470011	nonsignificant	ENSG00000173960	ENST00000309033	Transcript	3_prime_UTR_variant	1534	-	-	-	-	rs1194187927	MODIFIER	-	1	-	SNV	UBXN2A	HGNC	27265	YES	CCDS1704.1	-	ENST00000309033.4:c.*510A>G	-	-	-	-	-	-
chr2:24223256	chr2	24223256	24223256	A	G	1	201	173	0	28	0	0.139303482587065	242	196	0	46	0	0.190082644628099	0.161646993127971	0.239280907987944	nonsignificant	ENSG00000173960	ENST00000309033	Transcript	3_prime_UTR_variant	1543	-	-	-	-	rs1170640356	MODIFIER	-	1	-	SNV	UBXN2A	HGNC	27265	YES	CCDS1704.1	-	ENST00000309033.4:c.*519A>G	-	-	-	-	-	-
chr2:27171278	chr2	27171278	27171278	A	G	1	257	234	0	23	0	0.0894941634241245	369	305	0	64	0	0.173441734417344	0.00316506625524102	0.0267842952819872	nonsignificant	ENSG00000157851	ENST00000288699	Transcript	3_prime_UTR_variant	3268	-	-	-	-	-	MODIFIER	-	1	-	SNV	DPYSL5	HGNC	20637	YES	CCDS1730.1	1	ENST00000288699.6:c.*1415A>G	-	-	-	-	-	-
chr2:27354236	chr2	27354236	27354236	A	G	0	429	385	0	44	0	0.102564102564103	535	451	0	84	0	0.157009345794393	0.0132038476335635	0.0622341351795294	nonsignificant	ENSG00000138073	ENST00000260643	Transcript	3_prime_UTR_variant	1554	-	-	-	-	-	MODIFIER	-	-1	-	SNV	PREB	HGNC	9356	YES	CCDS1738.1	-	ENST00000260643.2:c.*46A>C	-	-	-	-	-	-
chr2:28635239	chr2	28635239	28635239	A	G	1	71	71	0	0	0	0	82	76	0	6	0	0.0731707317073171	0.030581835086521	0.0993319987159271	nonsignificant	ENSG00000075426	ENST00000264716	Transcript	missense_variant	1768	905	302	K/R	aAg/aGg	-	MODERATE	-	1	-	SNV	FOSL2	HGNC	3798	YES	CCDS1766.1	-	ENST00000264716.4:c.905A>G	ENSP00000264716.4:p.Lys302Arg	-	-	-	-	-
chr2:30866768	chr2	30866768	30866768	A	G	1	109	105	0	4	0	0.036697247706422	156	142	0	14	0	0.0897435897435897	0.135170538073948	0.214575846025562	nonsignificant	ENSG00000172954	ENST00000309052	Transcript	3_prime_UTR_variant	4737	-	-	-	-	-	MODIFIER	-	1	-	SNV	LCLAT1	HGNC	26756	YES	CCDS1772.1	-	ENST00000309052.4:c.*3283A>G	-	-	-	-	-	-
chr2:3592602	chr2	3592602	3592602	A	G	0	137	125	0	12	0	0.0875912408759124	156	122	0	34	0	0.217948717948718	0.00220747489459645	0.0208433127840523	nonsignificant	ENSG00000171865	ENST00000315212	Transcript	downstream_gene_variant	-	-	-	-	-	-	MODIFIER	103	-1	-	SNV	RNASEH1	HGNC	18466	YES	CCDS1647.1	1	-	-	-	-	-	-	-
chr2:61369398	chr2	61369398	61369398	A	G	0	84	54	0	30	0	0.357142857142857	124	71	0	53	0	0.42741935483871	0.317385969963385	0.353930411299863	nonsignificant	ENSG00000212978	ENST00000420918	Transcript	non_coding_transcript_exon_variant	1861	-	-	-	-	-	MODIFIER	-	-1	-	SNV	AC016747.3	Clone_based_vega_gene	-	YES	-	-	ENST00000420918.2:n.1861A>C	-	-	-	-	-	-
chr2:91805915	chr2	91805915	91805915	A	G	0	254	254	0	0	0	0	268	251	0	17	0	0.0634328358208955	1.28899143001818e-05	0.000303772313674285	significant	ENSG00000233991	ENST00000443031	Transcript	intron_variant,non_coding_transcript_variant	-	-	-	-	-	-	MODIFIER	-	1	-	SNV	AC116050.1	Clone_based_vega_gene	-	YES	-	-	ENST00000443031.1:n.1617-3345T>G	-	-	-	-	-	-
chr2:99812447	chr2	99812447	99812447	A	G	1	345	221	0	124	0	0.359420289855072	462	260	0	202	0	0.437229437229437	0.0295668631660286	0.0979419462182058	nonsignificant	ENSG00000185414	ENST00000338148	Transcript	3_prime_UTR_variant	963	-	-	-	-	rs11542899	MODIFIER	-	1	-	SNV	MRPL30	HGNC	14036	YES	CCDS2041.1	-	ENST00000338148.3:c.*279A>G	-	-	-	-	-	-
chr2:99812843	chr2	99812843	99812843	A	G	1	269	136	0	133	0	0.494423791821561	294	126	0	168	0	0.571428571428571	0.0757608265548925	0.16226003868978	nonsignificant	ENSG00000185414	ENST00000338148	Transcript	3_prime_UTR_variant	1359	-	-	-	-	-	MODIFIER	-	1	-	SNV	MRPL30	HGNC	14036	YES	CCDS2041.1	-	ENST00000338148.3:c.*675A>G	-	-	-	-	-	-
chr2:99812988	chr2	99812988	99812988	A	G	1	273	239	0	34	0	0.124542124542125	320	262	0	58	0	0.18125	0.0683970101366551	0.152395911664657	nonsignificant	ENSG00000185414	ENST00000338148	Transcript	3_prime_UTR_variant	1504	-	-	-	-	-	MODIFIER	-	1	-	SNV	MRPL30	HGNC	14036	YES	CCDS2041.1	-	ENST00000338148.3:c.*820A>G	-	-	-	-	-	-
chr3:10143163	chr3	10143163	10143163	A	G	1	199	152	0	47	0	0.236180904522613	261	166	0	94	1	0.360153256704981	0.00425346259056111	0.0330461324343594	nonsignificant	ENSG00000144554	ENST00000287647	Transcript	downstream_gene_variant	-	-	-	-	-	-	MODIFIER	1819	1	-	SNV	FANCD2	HGNC	3585	YES	CCDS2595.1	1	-	-	-	-	-	-	-
chr3:10192784	chr3	10192784	10192784	A	G	1	170	161	0	9	0	0.0529411764705882	216	191	0	25	0	0.115740740740741	0.0313749897091752	0.099471379929986	nonsignificant	ENSG00000134086	ENST00000256474	Transcript	3_prime_UTR_variant	2617	-	-	-	-	-	MODIFIER	-	1	-	SNV	VHL	HGNC	12687	YES	CCDS2597.1	1	ENST00000256474.2:c.*1135A>G	-	-	-	-	-	-
chr3:10194426	chr3	10194426	10194426	A	G	1	127	106	0	21	0	0.165354330708661	170	133	0	37	0	0.217647058823529	0.301461655744087	0.34065555955215	nonsignificant	ENSG00000134086	ENST00000256474	Transcript	downstream_gene_variant	-	-	-	-	-	rs915120070	MODIFIER	522	1	-	SNV	VHL	HGNC	12687	YES	CCDS2597.1	1	-	-	-	-	-	-	-
chr3:126179283	chr3	126179283	126179283	A	G	0	104	102	0	2	0	0.0192307692307692	140	118	0	22	0	0.157142857142857	0.000300788344958925	0.00462298608447739	significant	ENSG00000070476	ENST00000389709	Transcript	intron_variant	-	-	-	-	-	-	MODIFIER	-	-1	-	SNV	ZXDC	HGNC	28160	YES	CCDS43145.1	-	ENST00000389709.3:c.2128-703A>C	-	-	-	-	-	-
chr3:12875425	chr3	12875425	12875425	A	G	1	161	161	0	0	0	0	180	168	0	12	0	0.0666666666666667	0.000489332252218416	0.00665303658304654	significant	ENSG00000144712	ENST00000456430	Transcript	missense_variant	3696	3655	1219	S/G	Agc/Ggc	rs1473199388	MODERATE	-	1	-	SNV	CAND2	HGNC	30689	YES	CCDS54554.1	-	ENST00000456430.2:c.3655A>G	ENSP00000387641.2:p.Ser1219Gly	-	-	-	-	-
chr3:148884955	chr3	148884955	148884955	A	G	1	116	87	0	29	0	0.25	139	89	0	50	0	0.359712230215827	0.0767951763537176	0.162675816960751	nonsignificant	ENSG00000163755	ENST00000296051	Transcript	missense_variant	2864	2724	908	I/M	atA/atG	-	MODERATE	-	1	-	SNV	HPS3	HGNC	15597	YES	CCDS3140.1	1	ENST00000296051.2:c.2724A>G	ENSP00000296051.2:p.Ile908Met	-	-	-	-	-
chr3:15113736	chr3	15113736	15113736	A	G	0	79	72	0	7	0	0.0886075949367089	74	61	0	13	0	0.175675675675676	0.149967541363654	0.227311370219616	nonsignificant	ENSG00000131381	ENST00000253699	Transcript	3_prime_UTR_variant	4522	-	-	-	-	-	MODIFIER	-	-1	-	SNV	ZFYVE20	HGNC	20759	YES	CCDS2623.1	1	ENST00000253699.3:c.*1553A>C	-	-	-	-	-	-
chr3:15113799	chr3	15113799	15113799	A	G	0	80	71	0	9	0	0.1125	110	85	0	25	0	0.227272727272727	0.054640691588632	0.136024538567475	nonsignificant	ENSG00000131381	ENST00000253699	Transcript	3_prime_UTR_variant	4459	-	-	-	-	-	MODIFIER	-	-1	-	SNV	ZFYVE20	HGNC	20759	YES	CCDS2623.1	1	ENST00000253699.3:c.*1490A>C	-	-	-	-	-	-
chr3:15114306	chr3	15114306	15114306	A	G	0	118	112	0	6	0	0.0508474576271186	163	141	0	22	0	0.134969325153374	0.0253991550240324	0.0888970425841135	nonsignificant	ENSG00000131381	ENST00000253699	Transcript	3_prime_UTR_variant	3952	-	-	-	-	-	MODIFIER	-	-1	-	SNV	ZFYVE20	HGNC	20759	YES	CCDS2623.1	1	ENST00000253699.3:c.*983A>C	-	-	-	-	-	-
chr3:15451903	chr3	15451903	15451903	A	G	0	84	68	0	16	0	0.19047619047619	94	66	0	28	0	0.297872340425532	0.117974058655126	0.201364636611049	nonsignificant	ENSG00000206562	ENST00000443029	Transcript	intron_variant	-	-	-	-	-	-	MODIFIER	-	-1	-	SNV	METTL6	HGNC	28343	YES	CCDS43056.1	-	ENST00000443029.1:c.*11+849A>C	-	-	-	-	-	-
chr3:15451956	chr3	15451956	15451956	A	G	0	77	74	0	3	0	0.038961038961039	97	88	0	9	0	0.0927835051546392	0.231192428778059	0.290079358640929	nonsignificant	ENSG00000206562	ENST00000443029	Transcript	intron_variant	-	-	-	-	-	-	MODIFIER	-	-1	-	SNV	METTL6	HGNC	28343	YES	CCDS43056.1	-	ENST00000443029.1:c.*11+796A>C	-	-	-	-	-	-
chr3:15452260	chr3	15452260	15452260	A	G	0	92	45	0	47	0	0.510869565217391	125	37	0	88	0	0.704	0.00460356553610934	0.0352296038792217	nonsignificant	ENSG00000206562	ENST00000443029	Transcript	intron_variant	-	-	-	-	-	-	MODIFIER	-	-1	-	SNV	METTL6	HGNC	28343	YES	CCDS43056.1	-	ENST00000443029.1:c.*11+492A>C	-	-	-	-	-	-
chr3:15452293	chr3	15452293	15452293	A	G	0	98	83	0	15	0	0.153061224489796	112	89	0	23	0	0.205357142857143	0.371672158755504	0.398328439525289	nonsignificant	ENSG00000206562	ENST00000443029	Transcript	intron_variant	-	-	-	-	-	-	MODIFIER	-	-1	-	SNV	METTL6	HGNC	28343	YES	CCDS43056.1	-	ENST00000443029.1:c.*11+459A>C	-	-	-	-	-	-
chr3:179043023	chr3	179043023	179043023	A	G	1	191	160	0	31	0	0.162303664921466	220	157	0	63	0	0.286363636363636	0.00318229250875095	0.0267842952819872	nonsignificant	ENSG00000121864	ENST00000326361	Transcript	5_prime_UTR_variant	276	-	-	-	-	-	MODIFIER	-	1	-	SNV	ZNF639	HGNC	30950	YES	CCDS3227.1	-	ENST00000326361.3:c.-170A>G	-	-	-	-	-	-
chr3:179115627	chr3	179115627	179115627	A	G	0	222	34	0	188	0	0.846846846846847	242	24	0	218	0	0.900826446280992	0.0919251545831154	0.176830138047982	nonsignificant	ENSG00000171109	ENST00000471841	Transcript	downstream_gene_variant	-	-	-	-	-	-	MODIFIER	2908	1	-	SNV	MFN1	HGNC	18262	YES	CCDS3228.1	-	-	-	-	-	-	-	-
chr3:179115630	chr3	179115630	179115630	A	G	0	192	153	0	39	0	0.203125	212	157	0	55	0	0.259433962264151	0.195913172673412	0.267395005946144	nonsignificant	ENSG00000171109	ENST00000471841	Transcript	downstream_gene_variant	-	-	-	-	-	-	MODIFIER	2911	1	-	SNV	MFN1	HGNC	18262	YES	CCDS3228.1	-	-	-	-	-	-	-	-
chr3:179115635	chr3	179115635	179115635	A	G	0	194	144	0	50	0	0.257731958762887	213	142	0	71	0	0.333333333333333	0.10407418168088	0.189769580312714	nonsignificant	ENSG00000171109	ENST00000471841	Transcript	downstream_gene_variant	-	-	-	-	-	-	MODIFIER	2916	1	-	SNV	MFN1	HGNC	18262	YES	CCDS3228.1	-	-	-	-	-	-	-	-
chr3:179115687	chr3	179115687	179115687	A	G	0	89	89	0	0	0	0	110	103	0	7	0	0.0636363636363636	0.0175647774813734	0.0713910691594194	nonsignificant	ENSG00000171109	ENST00000471841	Transcript	downstream_gene_variant	-	-	-	-	-	-	MODIFIER	2968	1	-	SNV	MFN1	HGNC	18262	YES	CCDS3228.1	-	-	-	-	-	-	-	-
chr3:179115692	chr3	179115692	179115692	A	G	0	86	76	0	10	0	0.116279069767442	108	86	0	22	0	0.203703703703704	0.121253715547103	0.203281809347913	nonsignificant	ENSG00000171109	ENST00000471841	Transcript	downstream_gene_variant	-	-	-	-	-	-	MODIFIER	2973	1	-	SNV	MFN1	HGNC	18262	YES	CCDS3228.1	-	-	-	-	-	-	-	-
chr3:179115696	chr3	179115696	179115696	A	G	0	82	58	0	24	0	0.292682926829268	107	68	0	39	0	0.364485981308411	0.351113204248432	0.382491579974794	nonsignificant	ENSG00000171109	ENST00000471841	Transcript	downstream_gene_variant	-	-	-	-	-	-	MODIFIER	2977	1	-	SNV	MFN1	HGNC	18262	YES	CCDS3228.1	-	-	-	-	-	-	-	-
chr3:179115698	chr3	179115698	179115698	A	G	0	81	51	0	30	0	0.37037037037037	102	52	0	50	0	0.490196078431373	0.133477347795082	0.213503359482179	nonsignificant	ENSG00000171109	ENST00000471841	Transcript	downstream_gene_variant	-	-	-	-	-	-	MODIFIER	2979	1	-	SNV	MFN1	HGNC	18262	YES	CCDS3228.1	-	-	-	-	-	-	-	-
chr3:179115701	chr3	179115701	179115701	A	G	0	84	19	0	65	0	0.773809523809524	104	15	0	89	0	0.855769230769231	0.182634264206325	0.259281977497734	nonsignificant	ENSG00000171109	ENST00000471841	Transcript	downstream_gene_variant	-	-	-	-	-	-	MODIFIER	2982	1	-	SNV	MFN1	HGNC	18262	YES	CCDS3228.1	-	-	-	-	-	-	-	-
chr3:185765305	chr3	185765305	185765305	A	G	0	88	88	0	0	0	0	140	130	0	10	0	0.0714285714285714	0.0076856225872618	0.0468857236992732	nonsignificant	ENSG00000244405	ENST00000306376	Transcript	3_prime_UTR_variant	2903	-	-	-	-	-	MODIFIER	-	-1	-	SNV	ETV5	HGNC	3494	YES	CCDS33906.1	1	ENST00000306376.5:c.*1123A>C	-	-	-	-	-	-
chr3:185765592	chr3	185765592	185765592	A	G	0	77	77	0	0	0	0	100	94	0	6	0	0.06	0.0364553580498752	0.11059881688434	nonsignificant	ENSG00000244405	ENST00000306376	Transcript	3_prime_UTR_variant	2616	-	-	-	-	-	MODIFIER	-	-1	-	SNV	ETV5	HGNC	3494	YES	CCDS33906.1	1	ENST00000306376.5:c.*836A>C	-	-	-	-	-	-
chr3:194170886	chr3	194170886	194170886	A	G	0	360	360	0	0	0	0	417	338	0	79	0	0.189448441247002	1.59851291658543e-23	1.41268579003237e-21	significant	ENSG00000133657	ENST00000439040	Transcript	missense_variant	1750	958	320	C/R	Tgc/Cgc	-	MODERATE	-	-1	-	SNV	ATP13A3	HGNC	24113	YES	CCDS43187.1	-	ENST00000439040.1:c.958A>C	ENSP00000416508.1:p.Cys320Arg	-	-	-	-	-
chr3:197339634	chr3	197339634	197339634	A	G	0	82	72	0	10	0	0.121951219512195	74	60	0	14	0	0.189189189189189	0.272915267778642	0.319985231043947	nonsignificant	ENSG00000214135	ENST00000418868	Transcript	downstream_gene_variant	-	-	-	-	-	-	MODIFIER	1264	-1	-	SNV	AC024560.3	Clone_based_vega_gene	-	YES	-	-	-	-	-	-	-	-	-
chr3:20211719	chr3	20211719	20211719	A	G	0	129	123	0	6	0	0.0465116279069767	157	137	0	20	0	0.127388535031847	0.0221099604433828	0.0818415813270765	nonsignificant	ENSG00000129810	ENST00000263753	Transcript	intron_variant	-	-	-	-	-	-	MODIFIER	-	-1	-	SNV	SGOL1	HGNC	25088	YES	CCDS33716.1	1	ENST00000263753.4:c.1564+497A>C	-	-	-	-	-	-
chr3:38566016	chr3	38566016	38566016	A	G	1	81	80	0	1	0	0.0123456790123457	77	72	0	5	0	0.0649350649350649	0.110145412976291	0.194682017435595	nonsignificant	ENSG00000157036	ENST00000287675	Transcript	3_prime_UTR_variant	1366	-	-	-	-	-	MODIFIER	-	1	-	SNV	EXOG	HGNC	3347	YES	CCDS2680.1	-	ENST00000287675.5:c.*163A>G	-	-	-	-	-	-
chr3:40503654	chr3	40503654	40503654	A	G	1	6502	6501	0	1	0	0.000153798831128883	6727	6322	0	405	0	0.0602051434517616	4.97116836531378e-120	8.7865400856921e-118	significant	ENSG00000188846	ENST00000396203	Transcript	synonymous_variant	711	579	193	K	aaA/aaG	-	LOW	-	1	-	SNV	RPL14	HGNC	10305	YES	CCDS43070.1	-	ENST00000396203.2:c.579A>G	ENSP00000379506.2:p.Lys193%3D	-	-	-	-	-
chr3:40507898	chr3	40507898	40507898	A	G	1	79	78	0	1	0	0.0126582278481013	100	91	0	9	0	0.09	0.0442429995100915	0.122370580863047	nonsignificant	ENSG00000188846	ENST00000396203	Transcript	downstream_gene_variant	-	-	-	-	-	-	MODIFIER	4039	1	-	SNV	RPL14	HGNC	10305	YES	CCDS43070.1	-	-	-	-	-	-	-	-
chr3:40507925	chr3	40507925	40507925	A	G	1	88	73	0	15	0	0.170454545454545	104	81	0	23	0	0.221153846153846	0.467829795750766	0.476593178091919	nonsignificant	ENSG00000188846	ENST00000396203	Transcript	downstream_gene_variant	-	-	-	-	-	-	MODIFIER	4066	1	-	SNV	RPL14	HGNC	10305	YES	CCDS43070.1	-	-	-	-	-	-	-	-
chr3:40507943	chr3	40507943	40507943	A	G	1	83	65	0	18	0	0.216867469879518	94	68	0	26	0	0.276595744680851	0.387883854668823	0.411762590466754	nonsignificant	ENSG00000188846	ENST00000396203	Transcript	downstream_gene_variant	-	-	-	-	-	-	MODIFIER	4084	1	-	SNV	RPL14	HGNC	10305	YES	CCDS43070.1	-	-	-	-	-	-	-	-
chr3:40558822	chr3	40558822	40558822	A	G	1	74	74	0	0	0	0	75	71	0	4	0	0.0533333333333333	0.119983563895357	0.203010077032328	nonsignificant	ENSG00000177842	ENST00000314529	Transcript	3_prime_UTR_variant	1886	-	-	-	-	-	MODIFIER	-	1	-	SNV	ZNF620	HGNC	28742	YES	CCDS33740.1	-	ENST00000314529.6:c.*468A>G	-	-	-	-	-	-
chr3:40578831	chr3	40578831	40578831	A	G	1	75	66	0	9	0	0.12	89	72	0	17	0	0.191011235955056	0.283925971148757	0.327999447062371	nonsignificant	ENSG00000172888	ENST00000339296	Transcript	3_prime_UTR_variant	6022	-	-	-	-	-	MODIFIER	-	1	-	SNV	ZNF621	HGNC	24787	YES	CCDS2693.1	-	ENST00000339296.5:c.*4250A>G	-	-	-	-	-	-
chr3:43390524	chr3	43390524	43390524	A	G	1	71	69	0	2	0	0.028169014084507	92	83	0	9	0	0.0978260869565217	0.115359439613356	0.200987439925427	nonsignificant	ENSG00000163788	ENST00000296088	Transcript	3_prime_UTR_variant	3077	-	-	-	-	-	MODIFIER	-	1	-	SNV	SNRK	HGNC	30598	YES	CCDS43075.1	-	ENST00000296088.7:c.*475A>G	-	-	-	-	-	-
chr3:44791436	chr3	44791436	44791436	A	G	0	139	105	0	34	0	0.244604316546763	166	110	0	56	0	0.337349397590361	0.0795223370951114	0.163232311790256	nonsignificant	ENSG00000163807	ENST00000296121	Transcript	3_prime_UTR_variant	3922	-	-	-	-	-	MODIFIER	-	-1	-	SNV	KIAA1143	HGNC	29198	YES	CCDS2721.1	-	ENST00000296121.4:c.*3397A>C	-	-	-	-	-	-
chr3:45266435	chr3	45266435	45266435	A	G	0	266	265	0	1	0	0.0037593984962406	278	246	0	32	0	0.115107913669065	4.02931261724956e-09	1.49932843178707e-07	significant	ENSG00000249992	ENST00000503771	Transcript	3_prime_UTR_variant	1336	-	-	-	-	-	MODIFIER	-	-1	-	SNV	TMEM158	HGNC	30293	YES	CCDS54573.1	-	ENST00000503771.1:c.*182A>C	-	-	-	-	-	-
chr3:45721917	chr3	45721917	45721917	A	G	1	82	38	0	44	0	0.536585365853659	136	50	0	86	0	0.632352941176471	0.199708189910224	0.270485996679173	nonsignificant	ENSG00000144791	ENST00000273317	Transcript	3_prime_UTR_variant	5418	-	-	-	-	rs1199507975	MODIFIER	-	1	-	SNV	LIMD1	HGNC	6612	YES	CCDS2729.1	-	ENST00000273317.4:c.*3366A>G	-	-	-	-	-	-
chr3:45721922	chr3	45721922	45721922	A	G	1	82	8	0	74	0	0.902439024390244	131	4	0	127	0	0.969465648854962	0.0630260123067285	0.146576943094925	nonsignificant	ENSG00000144791	ENST00000273317	Transcript	3_prime_UTR_variant	5423	-	-	-	-	rs1261160930	MODIFIER	-	1	-	SNV	LIMD1	HGNC	6612	YES	CCDS2729.1	-	ENST00000273317.4:c.*3371A>G	-	-	-	-	-	-
chr3:45721990	chr3	45721990	45721990	A	G	1	101	60	0	41	0	0.405940594059406	116	57	0	59	0	0.508620689655172	0.136017009407229	0.214651842970783	nonsignificant	ENSG00000144791	ENST00000273317	Transcript	3_prime_UTR_variant	5491	-	-	-	-	rs1000577135	MODIFIER	-	1	-	SNV	LIMD1	HGNC	6612	YES	CCDS2729.1	-	ENST00000273317.4:c.*3439A>G	-	-	-	-	-	-
chr3:45721992	chr3	45721992	45721992	A	G	1	98	72	0	26	0	0.26530612244898	121	77	0	44	0	0.363636363636364	0.145372372044428	0.221983298132637	nonsignificant	ENSG00000144791	ENST00000273317	Transcript	3_prime_UTR_variant	5493	-	-	-	-	rs1018293152	MODIFIER	-	1	-	SNV	LIMD1	HGNC	6612	YES	CCDS2729.1	-	ENST00000273317.4:c.*3441A>G	-	-	-	-	-	-
chr3:45722043	chr3	45722043	45722043	A	G	1	135	97	0	38	0	0.281481481481481	143	94	0	49	0	0.342657342657343	0.30162712910841	0.34065555955215	nonsignificant	ENSG00000144791	ENST00000273317	Transcript	3_prime_UTR_variant	5544	-	-	-	-	rs1340610022	MODIFIER	-	1	-	SNV	LIMD1	HGNC	6612	YES	CCDS2729.1	-	ENST00000273317.4:c.*3492A>G	-	-	-	-	-	-
chr3:45722387	chr3	45722387	45722387	A	G	1	125	98	0	27	0	0.216	131	83	0	48	0	0.366412213740458	0.00917941002799754	0.049990876473065	nonsignificant	ENSG00000144791	ENST00000273317	Transcript	3_prime_UTR_variant	5888	-	-	-	-	rs1487057572	MODIFIER	-	1	-	SNV	LIMD1	HGNC	6612	YES	CCDS2729.1	-	ENST00000273317.4:c.*3836A>G	-	-	-	-	-	-
chr3:45722422	chr3	45722422	45722422	A	G	1	93	44	0	49	0	0.526881720430108	110	45	0	65	0	0.590909090909091	0.395832888098117	0.416449184353228	nonsignificant	ENSG00000144791	ENST00000273317	Transcript	3_prime_UTR_variant	5923	-	-	-	-	rs1216707160	MODIFIER	-	1	-	SNV	LIMD1	HGNC	6612	YES	CCDS2729.1	-	ENST00000273317.4:c.*3871A>G	-	-	-	-	-	-
chr3:48786991	chr3	48786991	48786991	A	G	0	208	112	0	96	0	0.461538461538462	305	130	0	175	0	0.573770491803279	0.0149546166054139	0.0656702729194261	nonsignificant	ENSG00000114302	ENST00000265563	Transcript	3_prime_UTR_variant	3492	-	-	-	-	-	MODIFIER	-	-1	-	SNV	PRKAR2A	HGNC	9391	YES	CCDS2778.1	-	ENST00000265563.8:c.*2027A>C	-	-	-	-	-	-
chr3:48787042	chr3	48787042	48787042	A	G	0	183	135	0	48	0	0.262295081967213	243	165	0	78	0	0.320987654320988	0.19961092527464	0.270485996679173	nonsignificant	ENSG00000114302	ENST00000265563	Transcript	3_prime_UTR_variant	3441	-	-	-	-	-	MODIFIER	-	-1	-	SNV	PRKAR2A	HGNC	9391	YES	CCDS2778.1	-	ENST00000265563.8:c.*1976A>C	-	-	-	-	-	-
chr3:48787562	chr3	48787562	48787562	A	G	0	79	69	0	10	0	0.126582278481013	114	90	0	24	0	0.210526315789474	0.178340266996754	0.256273513753466	nonsignificant	ENSG00000114302	ENST00000265563	Transcript	3_prime_UTR_variant	2921	-	-	-	-	-	MODIFIER	-	-1	-	SNV	PRKAR2A	HGNC	9391	YES	CCDS2778.1	-	ENST00000265563.8:c.*1456A>C	-	-	-	-	-	-
chr3:48787733	chr3	48787733	48787733	A	G	0	183	157	0	26	0	0.14207650273224	218	176	0	42	0	0.192660550458716	0.184886575195134	0.259372059378314	nonsignificant	ENSG00000114302	ENST00000265563	Transcript	3_prime_UTR_variant	2750	-	-	-	-	-	MODIFIER	-	-1	-	SNV	PRKAR2A	HGNC	9391	YES	CCDS2778.1	-	ENST00000265563.8:c.*1285A>C	-	-	-	-	-	-
chr3:49159754	chr3	49159754	49159754	A	G	0	106	106	0	0	0	0	153	144	0	9	0	0.0588235294117647	0.0118688135972283	0.0578706980223477	nonsignificant	ENSG00000172037	ENST00000418109	Transcript	synonymous_variant	4788	4623	1541	L	ctT/ctC	-	LOW	-	-1	-	SNV	LAMB2	HGNC	6487	YES	CCDS2789.1	1	ENST00000418109.1:c.4623A>C	ENSP00000388325.1:p.Leu1541%3D	-	-	-	-	-
chr3:52449312	chr3	52449312	52449312	A	G	1	74	74	0	0	0	0	65	59	0	6	0	0.0923076923076923	0.00919845156583387	0.049990876473065	nonsignificant	ENSG00000010318	ENST00000327906	Transcript	intron_variant	-	-	-	-	-	-	MODIFIER	-	1	-	SNV	PHF7	HGNC	18458	YES	CCDS2854.1	-	ENST00000327906.3:c.186+709A>G	-	-	-	-	-	-
chr3:52449313	chr3	52449313	52449313	A	G	1	74	71	0	3	0	0.0405405405405405	69	58	0	11	0	0.159420289855072	0.0229762775919104	0.0839435860599122	nonsignificant	ENSG00000010318	ENST00000327906	Transcript	intron_variant	-	-	-	-	-	-	MODIFIER	-	1	-	SNV	PHF7	HGNC	18458	YES	CCDS2854.1	-	ENST00000327906.3:c.186+710A>G	-	-	-	-	-	-
chr3:57612269	chr3	57612269	57612269	A	G	0	92	91	0	1	0	0.0108695652173913	120	108	0	12	0	0.1	0.00771393821113558	0.0468857236992732	nonsignificant	ENSG00000174839	ENST00000311128	Transcript	3_prime_UTR_variant	3570	-	-	-	-	-	MODIFIER	-	-1	-	SNV	DENND6A	HGNC	26635	YES	CCDS33773.1	-	ENST00000311128.5:c.*1672A>C	-	-	-	-	-	-
chr3:57613035	chr3	57613035	57613035	A	G	0	92	84	0	8	0	0.0869565217391304	130	112	0	18	0	0.138461538461538	0.292363752217518	0.333927581288829	nonsignificant	ENSG00000174839	ENST00000311128	Transcript	3_prime_UTR_variant	2804	-	-	-	-	-	MODIFIER	-	-1	-	SNV	DENND6A	HGNC	26635	YES	CCDS33773.1	-	ENST00000311128.5:c.*906A>C	-	-	-	-	-	-
chr4:110610264	chr4	110610264	110610264	A	G	0	74	74	0	0	0	0	108	102	0	6	0	0.0555555555555556	0.0826477621972384	0.165062056139682	nonsignificant	ENSG00000138794	ENST00000265164	Transcript	3_prime_UTR_variant	1182	-	-	-	-	-	MODIFIER	-	-1	-	SNV	CASP6	HGNC	1507	YES	CCDS3684.1	-	ENST00000265164.2:c.*222A>C	-	-	-	-	-	-
chr4:120979178	chr4	120979178	120979178	A	G	0	65	57	0	8	0	0.123076923076923	72	59	0	13	0	0.180555555555556	0.477084208340947	0.484624332323347	nonsignificant	ENSG00000164109	ENST00000296509	Transcript	3_prime_UTR_variant	3053	-	-	-	-	-	MODIFIER	-	-1	-	SNV	MAD2L1	HGNC	6763	YES	CCDS3715.1	-	ENST00000296509.6:c.*2095A>C	-	-	-	-	-	-
chr4:120979190	chr4	120979190	120979190	A	G	0	65	65	0	0	0	0	68	64	0	4	0	0.0588235294117647	0.119721580147454	0.203010077032328	nonsignificant	ENSG00000164109	ENST00000296509	Transcript	3_prime_UTR_variant	3041	-	-	-	-	-	MODIFIER	-	-1	-	SNV	MAD2L1	HGNC	6763	YES	CCDS3715.1	-	ENST00000296509.6:c.*2083A>C	-	-	-	-	-	-
chr4:128759032	chr4	128759032	128759032	A	G	1	66	61	0	5	0	0.0757575757575758	70	61	0	9	0	0.128571428571429	0.401359232943312	0.42038663361618	nonsignificant	ENSG00000164070	ENST00000296464	Transcript	3_prime_UTR_variant	7934	-	-	-	-	-	MODIFIER	-	1	-	SNV	HSPA4L	HGNC	17041	YES	CCDS3734.1	-	ENST00000296464.4:c.*5003A>G	-	-	-	-	-	-
chr4:141474765	chr4	141474765	141474765	A	G	1	90	77	0	13	0	0.144444444444444	153	105	0	48	0	0.313725490196078	0.00349783177119055	0.0287554309561827	nonsignificant	ENSG00000179387	ENST00000323570	Transcript	3_prime_UTR_variant	4250	-	-	-	-	-	MODIFIER	-	1	-	SNV	ELMOD2	HGNC	28111	YES	CCDS3752.1	-	ENST00000323570.3:c.*3236A>G	-	-	-	-	-	-
chr4:165999188	chr4	165999188	165999188	A	G	0	81	80	0	1	0	0.0123456790123457	85	79	0	6	0	0.0705882352941176	0.117813245733106	0.201364636611049	nonsignificant	ENSG00000170088	ENST00000306480	Transcript	3_prime_UTR_variant	2584	-	-	-	-	-	MODIFIER	-	-1	-	SNV	TMEM192	HGNC	26775	YES	CCDS43279.1	-	ENST00000306480.6:c.*1622A>C	-	-	-	-	-	-
chr4:17488588	chr4	17488588	17488588	A	G	0	168	162	0	6	0	0.0357142857142857	173	155	0	18	0	0.104046242774566	0.0184912111405539	0.0729873083215086	nonsignificant	ENSG00000151552	ENST00000281243	Transcript	3_prime_UTR_variant	1081	-	-	-	-	-	MODIFIER	-	-1	-	SNV	QDPR	HGNC	9752	YES	CCDS3421.1	1	ENST00000281243.5:c.*166A>C	-	-	-	-	-	-
chr4:17802890	chr4	17802890	17802890	A	G	0	170	131	0	39	0	0.229411764705882	178	123	0	55	0	0.308988764044944	0.116249890599761	0.201364636611049	nonsignificant	ENSG00000163257	ENST00000382247	Transcript	3_prime_UTR_variant	3936	-	-	-	-	-	MODIFIER	-	-1	-	SNV	DCAF16	HGNC	25987	YES	CCDS3423.1	-	ENST00000382247.1:c.*2224A>C	-	-	-	-	-	-
chr4:17802920	chr4	17802920	17802920	A	G	0	169	164	0	5	0	0.029585798816568	195	179	0	16	0	0.0820512820512821	0.0413839026222906	0.118455138275139	nonsignificant	ENSG00000163257	ENST00000382247	Transcript	3_prime_UTR_variant	3906	-	-	-	-	-	MODIFIER	-	-1	-	SNV	DCAF16	HGNC	25987	YES	CCDS3423.1	-	ENST00000382247.1:c.*2194A>C	-	-	-	-	-	-
chr4:17802930	chr4	17802930	17802930	A	G	0	166	100	0	66	0	0.397590361445783	202	105	0	97	0	0.48019801980198	0.115382876923238	0.200987439925427	nonsignificant	ENSG00000163257	ENST00000382247	Transcript	3_prime_UTR_variant	3896	-	-	-	-	-	MODIFIER	-	-1	-	SNV	DCAF16	HGNC	25987	YES	CCDS3423.1	-	ENST00000382247.1:c.*2184A>C	-	-	-	-	-	-
chr4:17802956	chr4	17802956	17802956	A	G	0	165	154	0	11	0	0.0666666666666667	224	189	0	35	0	0.15625	0.00685393266105632	0.0444562421226314	nonsignificant	ENSG00000163257	ENST00000382247	Transcript	3_prime_UTR_variant	3870	-	-	-	-	-	MODIFIER	-	-1	-	SNV	DCAF16	HGNC	25987	YES	CCDS3423.1	-	ENST00000382247.1:c.*2158A>C	-	-	-	-	-	-
chr4:17802976	chr4	17802976	17802976	A	G	0	178	139	0	39	0	0.219101123595506	226	163	0	63	0	0.278761061946903	0.204465332117368	0.272618670810528	nonsignificant	ENSG00000163257	ENST00000382247	Transcript	3_prime_UTR_variant	3850	-	-	-	-	-	MODIFIER	-	-1	-	SNV	DCAF16	HGNC	25987	YES	CCDS3423.1	-	ENST00000382247.1:c.*2138A>C	-	-	-	-	-	-
chr4:17802979	chr4	17802979	17802979	A	G	0	184	109	0	75	0	0.407608695652174	240	120	0	120	0	0.5	0.0623700127313779	0.145530029706549	nonsignificant	ENSG00000163257	ENST00000382247	Transcript	3_prime_UTR_variant	3847	-	-	-	-	-	MODIFIER	-	-1	-	SNV	DCAF16	HGNC	25987	YES	CCDS3423.1	-	ENST00000382247.1:c.*2135A>C	-	-	-	-	-	-
chr4:17803553	chr4	17803553	17803553	A	G	0	150	120	0	30	0	0.2	171	127	0	44	0	0.257309941520468	0.23489127324068	0.292275242643581	nonsignificant	ENSG00000163257	ENST00000382247	Transcript	3_prime_UTR_variant	3273	-	-	-	-	-	MODIFIER	-	-1	-	SNV	DCAF16	HGNC	25987	YES	CCDS3423.1	-	ENST00000382247.1:c.*1561A>C	-	-	-	-	-	-
chr4:17803673	chr4	17803673	17803673	A	G	0	192	181	0	11	0	0.0572916666666667	240	212	0	28	0	0.116666666666667	0.0417206068054169	0.1188499517066	nonsignificant	ENSG00000163257	ENST00000382247	Transcript	3_prime_UTR_variant	3153	-	-	-	-	-	MODIFIER	-	-1	-	SNV	DCAF16	HGNC	25987	YES	CCDS3423.1	-	ENST00000382247.1:c.*1441A>C	-	-	-	-	-	-
chr4:71629315	chr4	71629315	71629315	A	G	1	133	108	0	25	0	0.18796992481203	168	109	0	59	0	0.351190476190476	0.00187390789386383	0.0184007344578018	nonsignificant	ENSG00000018189	ENST00000381006	Transcript	synonymous_variant	978	399	133	L	ctA/ctG	-	LOW	-	1	-	SNV	RUFY3	HGNC	30285	YES	CCDS34001.1	-	ENST00000381006.3:c.399A>G	ENSP00000370394.3:p.Leu133%3D	-	-	-	-	-
chr4:73922743	chr4	73922743	73922743	A	G	0	105	75	0	29	1	0.276190476190476	96	61	0	35	0	0.364583333333333	0.225743256491144	0.289309139015407	nonsignificant	ENSG00000163626	ENST00000295890	Transcript	3_prime_UTR_variant	2182	-	-	-	-	-	MODIFIER	-	-1	-	SNV	COX18	HGNC	26801	YES	CCDS3554.1	-	ENST00000295890.4:c.*1088A>C	-	-	-	-	-	-
chr4:73922964	chr4	73922964	73922964	A	G	0	107	104	0	3	0	0.0280373831775701	111	100	0	11	0	0.0990990990990991	0.0501684166761842	0.129973255596302	nonsignificant	ENSG00000163626	ENST00000295890	Transcript	3_prime_UTR_variant	1961	-	-	-	-	-	MODIFIER	-	-1	-	SNV	COX18	HGNC	26801	YES	CCDS3554.1	-	ENST00000295890.4:c.*867A>C	-	-	-	-	-	-
chr4:73922996	chr4	73922996	73922996	A	G	0	90	88	0	2	0	0.0222222222222222	106	95	0	11	0	0.10377358490566	0.0399801845030416	0.116275737108431	nonsignificant	ENSG00000163626	ENST00000295890	Transcript	3_prime_UTR_variant	1929	-	-	-	-	-	MODIFIER	-	-1	-	SNV	COX18	HGNC	26801	YES	CCDS3554.1	-	ENST00000295890.4:c.*835A>C	-	-	-	-	-	-
chr4:73923498	chr4	73923498	73923498	A	G	0	96	93	0	3	0	0.03125	92	84	0	8	0	0.0869565217391304	0.127390929069987	0.208104587517038	nonsignificant	ENSG00000163626	ENST00000295890	Transcript	3_prime_UTR_variant	1427	-	-	-	-	-	MODIFIER	-	-1	-	SNV	COX18	HGNC	26801	YES	CCDS3554.1	-	ENST00000295890.4:c.*333A>C	-	-	-	-	-	-
chr4:77979680	chr4	77979680	77979680	A	G	0	1115	757	0	358	0	0.321076233183857	1271	628	0	643	0	0.505900865460267	6.58453980064883e-20	5.17252182117636e-18	significant	ENSG00000118816	ENST00000237654	Transcript	missense_variant	800	223	75	W/R	Tgg/Cgg	-	MODERATE	-	-1	-	SNV	CCNI	HGNC	1595	YES	CCDS3580.1	-	ENST00000237654.4:c.223A>C	ENSP00000237654.4:p.Trp75Arg	-	-	-	-	-
chr4:89407371	chr4	89407371	89407371	A	G	1	78	77	0	1	0	0.0128205128205128	104	97	0	7	0	0.0673076923076923	0.140478193361915	0.217462077182723	nonsignificant	ENSG00000138646	ENST00000264350	Transcript	missense_variant	1996	1843	615	M/V	Atg/Gtg	-	MODERATE	-	1	-	SNV	HERC5	HGNC	24368	YES	CCDS3630.1	-	ENST00000264350.3:c.1843A>G	ENSP00000264350.3:p.Met615Val	-	-	-	-	-
chr4:99392033	chr4	99392033	99392033	A	G	0	195	191	0	4	0	0.0205128205128205	198	183	0	15	0	0.0757575757575758	0.0165311930198589	0.0691571210949127	nonsignificant	ENSG00000168785	ENST00000305798	Transcript	3_prime_UTR_variant	2850	-	-	-	-	-	MODIFIER	-	-1	-	SNV	TSPAN5	HGNC	17753	YES	CCDS3646.1	-	ENST00000305798.3:c.*1640A>C	-	-	-	-	-	-
chr5:102508954	chr5	102508954	102508954	A	G	1	101	48	0	53	0	0.524752475247525	125	53	0	72	0	0.576	0.501459521369923	0.505031170382529	nonsignificant	ENSG00000145725	ENST00000321521	Transcript	synonymous_variant	2955	2382	794	Q	caA/caG	-	LOW	-	1	-	SNV	PPIP5K2	HGNC	29035	YES	CCDS34207.1	1	ENST00000321521.9:c.2382A>G	ENSP00000313070.8:p.Gln794%3D	-	-	-	-	-
chr5:110833130	chr5	110833130	110833130	A	G	0	148	148	0	0	0	0	188	176	0	12	0	0.0638297872340425	0.00152145411933329	0.0160490293527217	nonsignificant	ENSG00000164211	ENST00000296632	Transcript	3_prime_UTR_variant	3207	-	-	-	-	-	MODIFIER	-	-1	-	SNV	STARD4	HGNC	18058	YES	CCDS4104.1	-	ENST00000296632.3:c.*2454A>C	-	-	-	-	-	-
chr5:118173514	chr5	118173514	118173514	A	G	0	79	78	0	1	0	0.0126582278481013	101	93	0	8	0	0.0792079207920792	0.0796536740702099	0.163232311790256	nonsignificant	ENSG00000169570	ENST00000510708	Transcript	downstream_gene_variant	-	-	-	-	-	-	MODIFIER	1722	-1	-	SNV	DTWD2	HGNC	19334	YES	CCDS34216.1	-	-	-	-	-	-	-	-
chr5:122343680	chr5	122343680	122343680	A	G	1	153	145	0	8	0	0.0522875816993464	165	142	0	23	0	0.139393939393939	0.0128613126954171	0.0614489224693445	nonsignificant	ENSG00000064652	ENST00000261369	Transcript	3_prime_UTR_variant	931	-	-	-	-	-	MODIFIER	-	1	-	SNV	SNX24	HGNC	21533	YES	CCDS4132.1	-	ENST00000261369.4:c.*236A>G	-	-	-	-	-	-
chr5:130536868	chr5	130536868	130536868	A	G	1	76	72	0	4	0	0.0526315789473684	106	90	0	16	0	0.150943396226415	0.0527040810050458	0.133330189011566	nonsignificant	ENSG00000186687	ENST00000379380	Transcript	3_prime_UTR_variant	2100	-	-	-	-	-	MODIFIER	-	1	-	SNV	LYRM7	HGNC	28072	YES	CCDS4148.1	1	ENST00000379380.4:c.*1574A>G	-	-	-	-	-	-
chr5:130537672	chr5	130537672	130537672	A	G	1	90	90	0	0	0	0	118	111	0	7	0	0.0593220338983051	0.0199456952080661	0.0766391658266454	nonsignificant	ENSG00000186687	ENST00000379380	Transcript	3_prime_UTR_variant	2904	-	-	-	-	-	MODIFIER	-	1	-	SNV	LYRM7	HGNC	28072	YES	CCDS4148.1	1	ENST00000379380.4:c.*2378A>G	-	-	-	-	-	-
chr5:130537747	chr5	130537747	130537747	A	G	1	86	73	0	13	0	0.151162790697674	98	74	0	24	0	0.244897959183673	0.140873594554013	0.217462077182723	nonsignificant	ENSG00000186687	ENST00000379380	Transcript	3_prime_UTR_variant	2979	-	-	-	-	rs1462712322	MODIFIER	-	1	-	SNV	LYRM7	HGNC	28072	YES	CCDS4148.1	1	ENST00000379380.4:c.*2453A>G	-	-	-	-	-	-
chr5:130538080	chr5	130538080	130538080	A	G	1	159	129	0	30	0	0.188679245283019	219	163	0	56	0	0.255707762557078	0.136979145904696	0.21488946143672	nonsignificant	ENSG00000186687	ENST00000379380	Transcript	3_prime_UTR_variant	3312	-	-	-	-	rs1307095994	MODIFIER	-	1	-	SNV	LYRM7	HGNC	28072	YES	CCDS4148.1	1	ENST00000379380.4:c.*2786A>G	-	-	-	-	-	-
chr5:130538102	chr5	130538102	130538102	A	G	1	153	117	0	36	0	0.235294117647059	216	137	0	79	0	0.365740740740741	0.00867034182170803	0.0498368428288421	nonsignificant	ENSG00000186687	ENST00000379380	Transcript	3_prime_UTR_variant	3334	-	-	-	-	-	MODIFIER	-	1	-	SNV	LYRM7	HGNC	28072	YES	CCDS4148.1	1	ENST00000379380.4:c.*2808A>G	-	-	-	-	-	-
chr5:132159970	chr5	132159970	132159970	A	G	0	77	62	0	15	0	0.194805194805195	105	79	0	26	0	0.247619047619048	0.473869790764575	0.482051715209431	nonsignificant	ENSG00000164403	ENST00000378679	Transcript	synonymous_variant	2188	1383	461	V	gtT/gtC	-	LOW	-	-1	-	SNV	SHROOM1	HGNC	24084	YES	CCDS54902.1	-	ENST00000378679.3:c.1383A>C	ENSP00000367950.3:p.Val461%3D	-	-	-	-	-
chr5:134165528	chr5	134165528	134165528	A	G	1	142	128	0	14	0	0.0985915492957746	209	174	0	35	0	0.167464114832536	0.0839864580374338	0.165792741652609	nonsignificant	ENSG00000145833	ENST00000354283	Transcript	downstream_gene_variant	-	-	-	-	-	-	MODIFIER	542	1	-	SNV	DDX46	HGNC	18681	YES	CCDS34240.1	-	-	-	-	-	-	-	-
chr5:138463505	chr5	138463505	138463505	A	G	0	260	251	0	9	0	0.0346153846153846	303	276	0	27	0	0.0891089108910891	0.00916811723975337	0.049990876473065	nonsignificant	ENSG00000120725	ENST00000394817	Transcript	missense_variant	168	28	10	W/R	Tgg/Cgg	-	MODERATE	-	-1	-	SNV	SIL1	HGNC	24624	YES	CCDS4209.1	1	ENST00000394817.2:c.28A>C	ENSP00000378294.2:p.Trp10Arg	-	-	-	-	-
chr5:138620218	chr5	138620218	138620218	A	G	1	267	237	0	30	0	0.112359550561798	311	241	0	70	0	0.22508038585209	0.000386742090557354	0.00557476850976194	significant	ENSG00000015479	ENST00000361059	Transcript	intron_variant	-	-	-	-	-	rs914610817	MODIFIER	-	1	-	SNV	MATR3	HGNC	6912	-	CCDS4210.1	1	ENST00000361059.2:c.-178+5400A>G	-	-	-	-	-	-
chr5:138620229	chr5	138620229	138620229	A	G	1	243	186	0	57	0	0.234567901234568	311	215	0	96	0	0.308681672025723	0.0559512784581908	0.137352617603961	nonsignificant	ENSG00000015479	ENST00000361059	Transcript	intron_variant	-	-	-	-	-	-	MODIFIER	-	1	-	SNV	MATR3	HGNC	6912	-	CCDS4210.1	1	ENST00000361059.2:c.-178+5411A>G	-	-	-	-	-	-
chr5:157185216	chr5	157185216	157185216	A	G	1	82	24	0	58	0	0.707317073170732	93	19	0	74	0	0.795698924731183	0.218419466041077	0.283344151359709	nonsignificant	ENSG00000155858	ENST00000286307	Transcript	3_prime_UTR_variant	4083	-	-	-	-	-	MODIFIER	-	1	-	SNV	LSM11	HGNC	30860	YES	CCDS4342.1	-	ENST00000286307.5:c.*2944A>G	-	-	-	-	-	-
chr5:165809452	chr5	165809452	165809452	A	G	1	138	137	0	1	0	0.0072463768115942	179	138	0	41	0	0.229050279329609	1.61893477819042e-10	7.63057925453752e-09	significant	ENSG00000229119	ENST00000518938	Transcript	non_coding_transcript_exon_variant	143	-	-	-	-	-	MODIFIER	-	1	-	SNV	CTB-63M22.1	Clone_based_vega_gene	-	YES	-	-	ENST00000518938.1:n.143A>G	-	-	-	-	-	-
chr5:172461797	chr5	172461797	172461797	A	G	1	599	563	0	36	0	0.0601001669449082	674	594	0	80	0	0.118694362017804	0.000284876318715845	0.00457744448482051	significant	ENSG00000113732	ENST00000519374	Transcript	3_prime_UTR_variant	782	-	-	-	-	-	MODIFIER	-	1	-	SNV	ATP6V0E1	HGNC	863	YES	CCDS4383.1	-	ENST00000519374.1:c.*432A>G	-	-	-	-	-	-
chr5:174956218	chr5	174956218	174956218	A	G	1	217	204	0	13	0	0.0599078341013825	257	226	0	31	0	0.120622568093385	0.0260596448780029	0.0904766875481536	nonsignificant	ENSG00000164466	ENST00000321442	Transcript	3_prime_UTR_variant	3704	-	-	-	-	rs1294012927	MODIFIER	-	1	-	SNV	SFXN1	HGNC	16085	YES	CCDS4394.1	-	ENST00000321442.5:c.*2481A>G	-	-	-	-	-	-
chr5:179225265	chr5	179225265	179225265	A	G	0	675	665	0	10	0	0.0148148148148148	866	807	0	59	0	0.0681293302540416	1.61689678764709e-07	4.57258411546597e-06	significant	ENSG00000161013	ENST00000337755	Transcript	missense_variant	2455	1568	523	M/T	aTg/aCg	-	MODERATE	-	-1	-	SNV	MGAT4B	HGNC	7048	YES	CCDS4449.1	-	ENST00000337755.5:c.1568A>C	ENSP00000338487.5:p.Met523Thr	-	-	-	-	-
chr5:180664844	chr5	180664844	180664844	A	G	0	65	65	0	0	0	0	81	76	0	5	0	0.0617283950617284	0.0656804225533559	0.149740995028114	nonsignificant	ENSG00000204628	ENST00000512805	Transcript	intron_variant	-	-	-	-	-	-	MODIFIER	-	-1	-	SNV	GNB2L1	HGNC	4399	YES	CCDS34324.1	-	ENST00000512805.1:c.778-125A>C	-	-	-	-	-	-
chr5:34906308	chr5	34906308	34906308	A	G	0	63	58	0	5	0	0.0793650793650794	79	65	0	14	0	0.177215189873418	0.135351625961533	0.214575846025562	nonsignificant	ENSG00000113456	ENST00000382038	Transcript	3_prime_UTR_variant	4831	-	-	-	-	-	MODIFIER	-	-1	-	SNV	RAD1	HGNC	9806	YES	CCDS3905.1	-	ENST00000382038.2:c.*2562A>C	-	-	-	-	-	-
chr5:34906341	chr5	34906341	34906341	A	G	0	67	66	0	1	0	0.0149253731343284	82	75	0	7	0	0.0853658536585366	0.0739814155011409	0.161434755429959	nonsignificant	ENSG00000113456	ENST00000382038	Transcript	3_prime_UTR_variant	4798	-	-	-	-	-	MODIFIER	-	-1	-	SNV	RAD1	HGNC	9806	YES	CCDS3905.1	-	ENST00000382038.2:c.*2529A>C	-	-	-	-	-	-
chr5:34906596	chr5	34906596	34906596	A	G	0	125	117	0	8	0	0.064	131	114	0	17	0	0.129770992366412	0.0929227420236117	0.178038966424644	nonsignificant	ENSG00000113456	ENST00000382038	Transcript	3_prime_UTR_variant	4543	-	-	-	-	-	MODIFIER	-	-1	-	SNV	RAD1	HGNC	9806	YES	CCDS3905.1	-	ENST00000382038.2:c.*2274A>C	-	-	-	-	-	-
chr5:34906661	chr5	34906661	34906661	A	G	0	140	106	0	34	0	0.242857142857143	143	89	0	54	0	0.377622377622378	0.0151491921123895	0.0657084590396282	nonsignificant	ENSG00000113456	ENST00000382038	Transcript	3_prime_UTR_variant	4478	-	-	-	-	-	MODIFIER	-	-1	-	SNV	RAD1	HGNC	9806	YES	CCDS3905.1	-	ENST00000382038.2:c.*2209A>C	-	-	-	-	-	-
chr5:34906662	chr5	34906662	34906662	A	G	0	139	112	0	27	0	0.194244604316547	142	106	0	36	0	0.253521126760563	0.254572814500668	0.304571843379151	nonsignificant	ENSG00000113456	ENST00000382038	Transcript	3_prime_UTR_variant	4477	-	-	-	-	-	MODIFIER	-	-1	-	SNV	RAD1	HGNC	9806	YES	CCDS3905.1	-	ENST00000382038.2:c.*2208A>C	-	-	-	-	-	-
chr5:37291548	chr5	37291548	37291548	A	G	0	163	132	0	31	0	0.190184049079755	246	185	0	61	0	0.247967479674797	0.184822282665068	0.259372059378314	nonsignificant	ENSG00000113569	ENST00000231498	Transcript	3_prime_UTR_variant	4834	-	-	-	-	-	MODIFIER	-	-1	-	SNV	NUP155	HGNC	8063	YES	CCDS3921.1	1	ENST00000231498.3:c.*454A>C	-	-	-	-	-	-
chr5:37291559	chr5	37291559	37291559	A	G	0	157	110	0	47	0	0.299363057324841	238	145	0	93	0	0.390756302521008	0.0682673533017436	0.152395911664657	nonsignificant	ENSG00000113569	ENST00000231498	Transcript	3_prime_UTR_variant	4823	-	-	-	-	-	MODIFIER	-	-1	-	SNV	NUP155	HGNC	8063	YES	CCDS3921.1	1	ENST00000231498.3:c.*443A>C	-	-	-	-	-	-
chr5:41730857	chr5	41730857	41730857	A	G	0	328	295	0	33	0	0.100609756097561	377	314	0	63	0	0.16710875331565	0.0112421555092485	0.0556177660244511	nonsignificant	ENSG00000083720	ENST00000196371	Transcript	3_prime_UTR_variant	2698	-	-	-	-	-	MODIFIER	-	-1	-	SNV	OXCT1	HGNC	8527	YES	CCDS3937.1	1	ENST00000196371.5:c.*974A>C	-	-	-	-	-	-
chr5:44816583	chr5	44816583	44816583	A	G	1	94	84	0	10	0	0.106382978723404	127	105	0	22	0	0.173228346456693	0.180687530207667	0.257552588421009	nonsignificant	ENSG00000112996	ENST00000507110	Transcript	downstream_gene_variant	-	-	-	-	-	rs1579860114	MODIFIER	959	1	-	SNV	MRPS30	HGNC	8769	YES	CCDS3951.1	-	-	-	-	-	-	-	-
chr5:55256277	chr5	55256277	55256277	A	G	0	190	168	0	22	0	0.115789473684211	265	212	0	53	0	0.2	0.0207313389370765	0.0783799819706584	nonsignificant	ENSG00000134352	ENST00000381298	Transcript	missense_variant	1239	926	309	F/S	tTc/tCc	-	MODERATE	-	-1	-	SNV	IL6ST	HGNC	6021	YES	CCDS3971.1	1	ENST00000381298.2:c.926A>C	ENSP00000370698.2:p.Phe309Ser	-	-	-	-	-
chr5:69743810	chr5	69743810	69743810	A	G	1	73	73	0	0	0	0	92	87	0	5	0	0.0543478260869565	0.0669642204880871	0.151257839888427	nonsignificant	ENSG00000226259	ENST00000513202	Transcript	non_coding_transcript_exon_variant	1922	-	-	-	-	-	MODIFIER	-	1	-	SNV	GTF2H2B	HGNC	31393	YES	-	-	ENST00000513202.1:n.1922A>G	-	-	-	-	-	-
chr5:71504848	chr5	71504848	71504848	A	G	1	123	123	0	0	0	0	195	180	0	15	0	0.0769230769230769	0.000658559645069838	0.00862225313082177	significant	ENSG00000131711	ENST00000296755	Transcript	3_prime_UTR_variant	11487	-	-	-	-	-	MODIFIER	-	1	-	SNV	MAP1B	HGNC	6836	YES	CCDS4012.1	1	ENST00000296755.7:c.*3782A>G	-	-	-	-	-	-
chr5:79923966	chr5	79923966	79923966	A	G	0	492	447	0	45	0	0.0914634146341463	647	549	0	98	0	0.151468315301391	0.00279900692646392	0.0245856034443915	nonsignificant	ENSG00000228716	ENST00000439211	Transcript	3_prime_UTR_variant	1998	-	-	-	-	-	MODIFIER	-	-1	-	SNV	DHFR	HGNC	2861	YES	CCDS47240.1	1	ENST00000439211.2:c.*940A>C	-	-	-	-	-	-
chr5:79923998	chr5	79923998	79923998	A	G	0	253	206	0	47	0	0.185770750988142	337	240	1	96	0	0.28486646884273	0.00644449519591576	0.0433929343191661	nonsignificant	ENSG00000228716	ENST00000439211	Transcript	3_prime_UTR_variant	1966	-	-	-	-	-	MODIFIER	-	-1	-	SNV	DHFR	HGNC	2861	YES	CCDS47240.1	1	ENST00000439211.2:c.*908A>C	-	-	-	-	-	-
chr6:105546998	chr6	105546998	105546998	A	G	0	75	73	0	2	0	0.0266666666666667	61	55	0	6	0	0.0983606557377049	0.139245520802002	0.217321375732925	nonsignificant	ENSG00000112276	ENST00000314641	Transcript	3_prime_UTR_variant	3266	-	-	-	-	-	MODIFIER	-	-1	-	SNV	BVES	HGNC	1152	YES	CCDS5051.1	1	ENST00000314641.5:c.*1966A>C	-	-	-	-	-	-
chr6:109003464	chr6	109003464	109003464	A	G	1	67	28	0	39	0	0.582089552238806	106	37	0	69	0	0.650943396226415	0.421107447163899	0.436543937162576	nonsignificant	ENSG00000118689	ENST00000406360	Transcript	3_prime_UTR_variant	4834	-	-	-	-	rs1333725542	MODIFIER	-	1	-	SNV	FOXO3	HGNC	3821	YES	CCDS5068.1	1	ENST00000406360.1:c.*2469A>G	-	-	-	-	-	-
chr6:109784460	chr6	109784460	109784460	A	G	0	71	69	0	2	0	0.028169014084507	94	82	0	12	0	0.127659574468085	0.0252768769226354	0.0888970425841135	nonsignificant	ENSG00000112365	ENST00000230122	Transcript	3_prime_UTR_variant	4856	-	-	-	-	-	MODIFIER	-	-1	-	SNV	ZBTB24	HGNC	21143	YES	CCDS34509.1	1	ENST00000230122.3:c.*2594A>C	-	-	-	-	-	-
chr6:13789376	chr6	13789376	13789376	A	G	0	156	155	0	1	0	0.00641025641025641	177	166	0	11	0	0.0621468926553672	0.00659598753979187	0.0435828335573164	nonsignificant	ENSG00000050393	ENST00000379170	Transcript	3_prime_UTR_variant	2884	-	-	-	-	-	MODIFIER	-	-1	-	SNV	MCUR1	HGNC	21097	YES	CCDS35495.1	-	ENST00000379170.4:c.*1665A>C	-	-	-	-	-	-
chr6:13789450	chr6	13789450	13789450	A	G	0	88	68	0	20	0	0.227272727272727	81	58	0	23	0	0.283950617283951	0.480076605132413	0.48696436130361	nonsignificant	ENSG00000050393	ENST00000379170	Transcript	3_prime_UTR_variant	2810	-	-	-	-	-	MODIFIER	-	-1	-	SNV	MCUR1	HGNC	21097	YES	CCDS35495.1	-	ENST00000379170.4:c.*1591A>C	-	-	-	-	-	-
chr6:139235861	chr6	139235861	139235861	A	G	0	388	388	0	0	0	0	478	451	0	27	0	0.0564853556485356	8.50582155463191e-08	2.50567326630198e-06	significant	ENSG00000135597	ENST00000258062	Transcript	synonymous_variant	2334	1755	585	A	gcT/gcC	-	LOW	-	-1	-	SNV	REPS1	HGNC	15578	YES	CCDS5193.2	-	ENST00000258062.5:c.1755A>C	ENSP00000258062.5:p.Ala585%3D	-	-	-	-	-
chr6:145073055	chr6	145073055	145073055	A	G	1	64	58	0	6	0	0.09375	111	94	0	17	0	0.153153153153153	0.354114924013243	0.38516807888825	nonsignificant	ENSG00000152818	ENST00000367545	Transcript	synonymous_variant	8322	8322	2774	L	ctA/ctG	-	LOW	-	1	-	SNV	UTRN	HGNC	12635	YES	CCDS34547.1	-	ENST00000367545.3:c.8322A>G	ENSP00000356515.3:p.Leu2774%3D	-	-	-	-	-
chr6:150045852	chr6	150045852	150045852	A	G	0	193	178	0	15	0	0.077720207253886	217	181	0	36	0	0.165898617511521	0.00705611471701007	0.044541724151126	nonsignificant	ENSG00000120253	ENST00000340413	Transcript	3_prime_UTR_variant	3473	-	-	-	-	-	MODIFIER	-	-1	-	SNV	NUP43	HGNC	21182	YES	CCDS5218.1	-	ENST00000340413.2:c.*2253A>C	-	-	-	-	-	-
chr6:150045858	chr6	150045858	150045858	A	G	0	181	127	0	54	0	0.298342541436464	212	136	0	76	0	0.358490566037736	0.23693423193542	0.292854024437661	nonsignificant	ENSG00000120253	ENST00000340413	Transcript	3_prime_UTR_variant	3467	-	-	-	-	-	MODIFIER	-	-1	-	SNV	NUP43	HGNC	21182	YES	CCDS5218.1	-	ENST00000340413.2:c.*2247A>C	-	-	-	-	-	-
chr6:150045928	chr6	150045928	150045928	A	G	0	206	160	0	46	0	0.223300970873786	284	204	0	80	0	0.28169014084507	0.173355273301149	0.251940346036825	nonsignificant	ENSG00000120253	ENST00000340413	Transcript	3_prime_UTR_variant	3397	-	-	-	-	-	MODIFIER	-	-1	-	SNV	NUP43	HGNC	21182	YES	CCDS5218.1	-	ENST00000340413.2:c.*2177A>C	-	-	-	-	-	-
chr6:150045929	chr6	150045929	150045929	A	G	0	202	195	0	7	0	0.0346534653465347	283	259	0	24	0	0.0848056537102474	0.0367619829813578	0.11059881688434	nonsignificant	ENSG00000120253	ENST00000340413	Transcript	3_prime_UTR_variant	3396	-	-	-	-	-	MODIFIER	-	-1	-	SNV	NUP43	HGNC	21182	YES	CCDS5218.1	-	ENST00000340413.2:c.*2176A>C	-	-	-	-	-	-
chr6:150045998	chr6	150045998	150045998	A	G	0	139	97	0	42	0	0.302158273381295	199	128	0	71	0	0.35678391959799	0.348666071435906	0.380411902014175	nonsignificant	ENSG00000120253	ENST00000340413	Transcript	3_prime_UTR_variant	3327	-	-	-	-	-	MODIFIER	-	-1	-	SNV	NUP43	HGNC	21182	YES	CCDS5218.1	-	ENST00000340413.2:c.*2107A>C	-	-	-	-	-	-
chr6:150046562	chr6	150046562	150046562	A	G	0	151	131	0	20	0	0.132450331125828	177	143	0	34	0	0.192090395480226	0.17893197021126	0.256602237199514	nonsignificant	ENSG00000120253	ENST00000340413	Transcript	3_prime_UTR_variant	2763	-	-	-	-	-	MODIFIER	-	-1	-	SNV	NUP43	HGNC	21182	YES	CCDS5218.1	-	ENST00000340413.2:c.*1543A>C	-	-	-	-	-	-
chr6:151671385	chr6	151671385	151671385	A	G	1	222	204	0	18	0	0.0810810810810811	287	243	0	44	0	0.153310104529617	0.0139879144497245	0.0642172436100988	nonsignificant	ENSG00000131016	ENST00000402676	Transcript	missense_variant	2099	1859	620	K/R	aAg/aGg	-	MODERATE	-	1	-	SNV	AKAP12	HGNC	370	YES	CCDS5229.1	-	ENST00000402676.2:c.1859A>G	ENSP00000384537.2:p.Lys620Arg	-	-	-	-	-
chr6:34557860	chr6	34557860	34557860	A	G	0	317	316	0	1	0	0.00315457413249211	411	376	0	35	0	0.0851581508515815	2.65180862868052e-08	8.15142913250925e-07	significant	ENSG00000196821	ENST00000374023	Transcript	3_prime_UTR_variant	1623	-	-	-	-	-	MODIFIER	-	-1	-	SNV	C6orf106	HGNC	21215	YES	CCDS4796.1	-	ENST00000374023.3:c.*482A>C	-	-	-	-	-	-
chr6:35057108	chr6	35057108	35057108	A	G	1	114	109	0	5	0	0.043859649122807	147	125	0	22	0	0.149659863945578	0.00683858559720249	0.0444562421226314	nonsignificant	ENSG00000064999	ENST00000360359	Transcript	3_prime_UTR_variant	4265	-	-	-	-	-	MODIFIER	-	1	-	SNV	ANKS1A	HGNC	20961	YES	CCDS4798.1	-	ENST00000360359.3:c.*722A>G	-	-	-	-	-	-
chr6:36442774	chr6	36442774	36442774	A	G	1	304	216	0	88	0	0.289473684210526	380	249	0	131	0	0.344736842105263	0.137766469899004	0.215488704023443	nonsignificant	ENSG00000112078	ENST00000373731	Transcript	synonymous_variant	760	369	123	V	gtA/gtG	-	LOW	-	1	-	SNV	KCTD20	HGNC	21052	YES	CCDS4821.1	-	ENST00000373731.2:c.369A>G	ENSP00000362836.2:p.Val123%3D	-	-	-	-	-
chr6:37449104	chr6	37449104	37449104	A	G	1	232	229	0	3	0	0.0129310344827586	218	199	0	19	0	0.0871559633027523	0.000262382481777374	0.00431405615387449	significant	ENSG00000137200	ENST00000373451	Transcript	3_prime_UTR_variant	3855	-	-	-	-	rs914015094	MODIFIER	-	1	-	SNV	CMTR1	HGNC	21077	YES	CCDS4835.1	-	ENST00000373451.4:c.*1183A>G	-	-	-	-	-	-
chr6:38121875	chr6	38121875	38121875	A	G	1	321	287	0	34	0	0.105919003115265	371	289	0	82	0	0.221024258760108	6.07294333648825e-05	0.00130108210269612	significant	ENSG00000156639	ENST00000287218	Transcript	3_prime_UTR_variant	2841	-	-	-	-	-	MODIFIER	-	1	-	SNV	ZFAND3	HGNC	18019	YES	CCDS4836.1	-	ENST00000287218.4:c.*1710A>G	-	-	-	-	-	-
chr6:42045888	chr6	42045888	42045888	A	G	1	84	84	0	0	0	0	112	104	0	8	0	0.0714285714285714	0.0111060670504814	0.0556177660244511	nonsignificant	ENSG00000137413	ENST00000372977	Transcript	3_prime_UTR_variant	1556	-	-	-	-	-	MODIFIER	-	1	-	SNV	TAF8	HGNC	17300	YES	CCDS43462.1	-	ENST00000372977.3:c.*605A>G	-	-	-	-	-	-
chr6:42045890	chr6	42045890	42045890	A	G	1	79	79	0	0	0	0	109	101	0	8	0	0.073394495412844	0.0216936050898125	0.0814345151267875	nonsignificant	ENSG00000137413	ENST00000372977	Transcript	3_prime_UTR_variant	1558	-	-	-	-	-	MODIFIER	-	1	-	SNV	TAF8	HGNC	17300	YES	CCDS43462.1	-	ENST00000372977.3:c.*607A>G	-	-	-	-	-	-
chr6:42047375	chr6	42047375	42047375	A	G	1	146	116	0	30	0	0.205479452054795	160	118	0	42	0	0.2625	0.280835432001271	0.326027340599177	nonsignificant	ENSG00000137413	ENST00000372977	Transcript	3_prime_UTR_variant	3043	-	-	-	-	rs1314704346	MODIFIER	-	1	-	SNV	TAF8	HGNC	17300	YES	CCDS43462.1	-	ENST00000372977.3:c.*2092A>G	-	-	-	-	-	-
chr6:42047426	chr6	42047426	42047426	A	G	1	116	100	0	16	0	0.137931034482759	166	133	0	33	0	0.198795180722892	0.204184738949937	0.272618670810528	nonsignificant	ENSG00000137413	ENST00000372977	Transcript	3_prime_UTR_variant	3094	-	-	-	-	-	MODIFIER	-	1	-	SNV	TAF8	HGNC	17300	YES	CCDS43462.1	-	ENST00000372977.3:c.*2143A>G	-	-	-	-	-	-
chr6:42048240	chr6	42048240	42048240	A	G	1	76	73	0	3	0	0.0394736842105263	93	83	0	10	0	0.10752688172043	0.146392701648244	0.223059569106268	nonsignificant	ENSG00000137413	ENST00000372977	Transcript	3_prime_UTR_variant	3908	-	-	-	-	-	MODIFIER	-	1	-	SNV	TAF8	HGNC	17300	YES	CCDS43462.1	-	ENST00000372977.3:c.*2957A>G	-	-	-	-	-	-
chr6:42856330	chr6	42856330	42856330	A	G	1	1741	1423	0	318	0	0.182653647329121	1942	1472	0	470	0	0.242018537590113	1.13817528095215e-05	0.000277479284011437	significant	ENSG00000146223	ENST00000493763	Transcript	3_prime_UTR_variant	3172	-	-	-	-	rs1055969	MODIFIER	-	1	-	SNV	RPL7L1	HGNC	21370	YES	CCDS4873.1	-	ENST00000493763.1:c.*2128A>G	-	-	-	-	-	-
chr6:42997387	chr6	42997387	42997387	A	G	1	112	98	0	14	0	0.125	145	118	0	27	0	0.186206896551724	0.229544257356767	0.290079358640929	nonsignificant	ENSG00000124541	ENST00000244496	Transcript	downstream_gene_variant	-	-	-	-	-	-	MODIFIER	52	1	-	SNV	RRP36	HGNC	21374	YES	CCDS34453.1	-	-	-	-	-	-	-	-
chr6:42997463	chr6	42997463	42997463	A	G	1	164	109	0	55	0	0.335365853658537	224	136	0	88	0	0.392857142857143	0.286829588373437	0.330274460879512	nonsignificant	ENSG00000124541	ENST00000244496	Transcript	downstream_gene_variant	-	-	-	-	-	-	MODIFIER	128	1	-	SNV	RRP36	HGNC	21374	YES	CCDS34453.1	-	-	-	-	-	-	-	-
chr6:42997541	chr6	42997541	42997541	A	G	1	127	100	0	27	0	0.21259842519685	168	121	0	47	0	0.279761904761905	0.222507182518605	0.286543857997548	nonsignificant	ENSG00000124541	ENST00000244496	Transcript	downstream_gene_variant	-	-	-	-	-	-	MODIFIER	206	1	-	SNV	RRP36	HGNC	21374	YES	CCDS34453.1	-	-	-	-	-	-	-	-
chr6:42997578	chr6	42997578	42997578	A	G	1	140	56	0	84	0	0.6	168	47	0	121	0	0.720238095238095	0.0292916337981188	0.097684835355047	nonsignificant	ENSG00000124541	ENST00000244496	Transcript	downstream_gene_variant	-	-	-	-	-	-	MODIFIER	243	1	-	SNV	RRP36	HGNC	21374	YES	CCDS34453.1	-	-	-	-	-	-	-	-
chr6:43584694	chr6	43584694	43584694	A	G	1	74	74	0	0	0	0	68	63	0	5	0	0.0735294117647059	0.0232643863857536	0.0839435860599122	nonsignificant	ENSG00000170734	ENST00000372236	Transcript	downstream_gene_variant	-	-	-	-	-	-	MODIFIER	1297	1	-	SNV	POLH	HGNC	9181	YES	CCDS4902.1	1	-	-	-	-	-	-	-
chr6:43585192	chr6	43585192	43585192	A	G	1	61	61	0	0	0	0	77	70	0	7	0	0.0909090909090909	0.0175352177740594	0.0713910691594194	nonsignificant	ENSG00000170734	ENST00000372236	Transcript	downstream_gene_variant	-	-	-	-	-	-	MODIFIER	1795	1	-	SNV	POLH	HGNC	9181	YES	CCDS4902.1	1	-	-	-	-	-	-	-
chr6:58272840	chr6	58272840	58272840	A	G	0	95	92	0	3	0	0.0315789473684211	122	106	0	16	0	0.131147540983607	0.0137300619992134	0.0636983035832605	nonsignificant	ENSG00000215190	ENST00000422882	Transcript	non_coding_transcript_exon_variant	2143	-	-	-	-	-	MODIFIER	-	-1	-	SNV	LINC00680	HGNC	44417	YES	-	-	ENST00000422882.1:n.2143A>C	-	-	-	-	-	-
chr6:71298722	chr6	71298722	71298722	A	G	1	293	161	0	132	0	0.450511945392491	264	131	0	133	0	0.503787878787879	0.234319177343411	0.292175764341784	nonsignificant	ENSG00000154079	ENST00000370474	Transcript	3_prime_UTR_variant	646	-	-	-	-	rs1346407507	MODIFIER	-	1	-	SNV	C6orf57	HGNC	20957	YES	CCDS4972.1	-	ENST00000370474.3:c.*295A>G	-	-	-	-	-	-
chr6:73984961	chr6	73984961	73984961	A	G	0	143	136	0	7	0	0.048951048951049	154	136	0	18	0	0.116883116883117	0.0381744780985458	0.112455650065299	nonsignificant	ENSG00000135314	ENST00000370384	Transcript	intron_variant	-	-	-	-	-	-	MODIFIER	-	-1	-	SNV	KHDC1	HGNC	21366	YES	CCDS59027.1	-	ENST00000370384.3:c.206+16760A>C	-	-	-	-	-	-
chr6:73985214	chr6	73985214	73985214	A	G	0	79	75	0	4	0	0.0506329113924051	98	88	0	10	0	0.102040816326531	0.267829674206665	0.315067520239787	nonsignificant	ENSG00000135314	ENST00000370384	Transcript	intron_variant	-	-	-	-	-	-	MODIFIER	-	-1	-	SNV	KHDC1	HGNC	21366	YES	CCDS59027.1	-	ENST00000370384.3:c.206+16507A>C	-	-	-	-	-	-
chr6:74228485	chr6	74228485	74228485	A	G	0	27529	25266	2	2258	3	0.0820225943550438	29921	16930	3	12982	6	0.433875873132582	0	0	significant	ENSG00000156508	ENST00000316292	Transcript	synonymous_variant	1700	708	236	L	ctT/ctC	-	LOW	-	-1	-	SNV	EEF1A1	HGNC	3189	YES	CCDS4980.1	-	ENST00000316292.9:c.708A>C	ENSP00000339063.7:p.Leu236%3D	-	-	-	-	-
chr6:82943963	chr6	82943963	82943963	A	G	0	119	100	0	19	0	0.159663865546218	149	113	0	36	0	0.241610738255034	0.127615954647966	0.208104587517038	nonsignificant	ENSG00000005700	ENST00000306270	Transcript	missense_variant	881	331	111	C/R	Tgt/Cgt	-	MODERATE	-	-1	-	SNV	IBTK	HGNC	17853	YES	CCDS34490.1	-	ENST00000306270.7:c.331A>C	ENSP00000305721.7:p.Cys111Arg	-	-	-	-	-
chr6:99318778	chr6	99318778	99318778	A	G	0	84	84	0	0	0	0	77	73	0	4	0	0.051948051948052	0.0501876927550077	0.129973255596302	nonsignificant	ENSG00000112234	ENST00000369244	Transcript	3_prime_UTR_variant	5671	-	-	-	-	-	MODIFIER	-	-1	-	SNV	FBXL4	HGNC	13601	YES	CCDS5041.1	1	ENST00000369244.2:c.*3376A>C	-	-	-	-	-	-
chr7:105732085	chr7	105732085	105732085	A	G	0	128	128	0	0	0	0	155	140	0	15	0	0.0967741935483871	0.000176934305238908	0.00305103789765629	significant	ENSG00000008282	ENST00000011473	Transcript	3_prime_UTR_variant	993	-	-	-	-	-	MODIFIER	-	-1	-	SNV	SYPL1	HGNC	11507	YES	CCDS5736.1	-	ENST00000011473.2:c.*166A>C	-	-	-	-	-	-
chr7:107383502	chr7	107383502	107383502	A	G	0	94	93	0	1	0	0.0106382978723404	106	99	0	7	0	0.0660377358490566	0.0687613802277588	0.152395911664657	nonsignificant	ENSG00000105879	ENST00000440859	Transcript	upstream_gene_variant	-	-	-	-	-	-	MODIFIER	640	1	-	SNV	CBLL1	HGNC	21225	YES	CCDS5747.1	-	-	-	-	-	-	-	-
chr7:107383593	chr7	107383593	107383593	A	G	0	73	72	0	1	0	0.0136986301369863	78	70	0	8	0	0.102564102564103	0.0344603830940542	0.106857415997791	nonsignificant	ENSG00000105879	ENST00000440859	Transcript	upstream_gene_variant	-	-	-	-	-	-	MODIFIER	549	1	-	SNV	CBLL1	HGNC	21225	YES	CCDS5747.1	-	-	-	-	-	-	-	-
chr7:121715200	chr7	121715200	121715200	A	G	0	179	140	0	39	0	0.217877094972067	177	122	0	55	0	0.310734463276836	0.0544557151415401	0.136024538567475	nonsignificant	ENSG00000008311	ENST00000393376	Transcript	downstream_gene_variant	-	-	-	-	-	-	MODIFIER	987	-1	-	SNV	AASS	HGNC	17366	YES	CCDS5783.1	1	-	-	-	-	-	-	-
chr7:128143622	chr7	128143622	128143622	A	G	1	194	95	0	98	1	0.505154639175258	213	93	0	120	0	0.563380281690141	0.274278920492213	0.321051650311249	nonsignificant	ENSG00000165055	ENST00000262432	Transcript	downstream_gene_variant	-	-	-	-	-	-	MODIFIER	644	1	-	SNV	METTL2B	HGNC	18272	YES	CCDS5803.2	-	-	-	-	-	-	-	-
chr7:139103746	chr7	139103746	139103746	A	G	1	151	151	0	0	0	0	175	166	0	9	0	0.0514285714285714	0.00421728014019216	0.0330461324343594	nonsignificant	ENSG00000269955	ENST00000541515	Transcript	intron_variant	-	-	-	-	-	rs768882545	MODIFIER	-	1	-	SNV	LUC7L2	HGNC	21608	YES	CCDS59084.1	-	ENST00000541515.3:c.1199+1271A>G	-	-	-	-	-	-
chr7:150035033	chr7	150035033	150035033	A	G	1	263	256	0	7	0	0.026615969581749	293	262	0	31	0	0.10580204778157	0.000169172343844937	0.00299012117745927	significant	ENSG00000127399	ENST00000359623	Transcript	3_prime_UTR_variant	1671	-	-	-	-	-	MODIFIER	-	1	-	SNV	LRRC61	HGNC	21704	YES	CCDS5901.1	-	ENST00000359623.4:c.*303A>G	-	-	-	-	-	-
chr7:152343686	chr7	152343686	152343686	A	G	0	62	62	0	0	0	0	79	75	0	4	0	0.0506329113924051	0.130590133417252	0.211222726892348	nonsignificant	ENSG00000196584	ENST00000359321	Transcript	3_prime_UTR_variant	2970	-	-	-	-	-	MODIFIER	-	-1	-	SNV	XRCC2	HGNC	12829	YES	CCDS5933.1	1	ENST00000359321.1:c.*2041A>C	-	-	-	-	-	-
chr7:156762823	chr7	156762823	156762823	A	G	1	100	78	0	22	0	0.22	99	72	0	27	0	0.272727272727273	0.414387202738967	0.431475334810677	nonsignificant	ENSG00000146909	ENST00000275820	Transcript	3_prime_UTR_variant	3024	-	-	-	-	-	MODIFIER	-	1	-	SNV	NOM1	HGNC	13244	YES	CCDS34787.1	-	ENST00000275820.3:c.*426A>G	-	-	-	-	-	-
chr7:21941111	chr7	21941111	21941111	A	G	0	298	262	0	36	0	0.120805369127517	338	280	0	58	0	0.171597633136095	0.0743389298427553	0.161715764304086	nonsignificant	ENSG00000164649	ENST00000406877	Transcript	3_prime_UTR_variant	2474	-	-	-	-	-	MODIFIER	-	-1	-	SNV	CDCA7L	HGNC	30777	YES	CCDS5374.1	-	ENST00000406877.3:c.*829A>C	-	-	-	-	-	-
chr7:22550764	chr7	22550764	22550764	A	G	0	201	175	0	26	0	0.129353233830846	213	173	0	40	0	0.187793427230047	0.109175615206866	0.193937587817222	nonsignificant	ENSG00000233476	ENST00000318052	Transcript	non_coding_transcript_exon_variant	853	-	-	-	-	-	MODIFIER	-	-1	-	SNV	EEF1A1P6	HGNC	3201	YES	-	-	ENST00000318052.8:n.853A>C	-	-	-	-	-	-
chr7:22550839	chr7	22550839	22550839	A	G	0	146	124	0	22	0	0.150684931506849	186	123	0	63	0	0.338709677419355	8.47557754937037e-05	0.00171206666497281	significant	ENSG00000233476	ENST00000318052	Transcript	non_coding_transcript_exon_variant	778	-	-	-	-	-	MODIFIER	-	-1	-	SNV	EEF1A1P6	HGNC	3201	YES	-	-	ENST00000318052.8:n.778A>C	-	-	-	-	-	-
chr7:22550912	chr7	22550912	22550912	A	G	0	134	126	0	8	0	0.0597014925373134	127	97	0	30	0	0.236220472440945	7.45280578256874e-05	0.00154974520243415	significant	ENSG00000233476	ENST00000318052	Transcript	non_coding_transcript_exon_variant	705	-	-	-	-	-	MODIFIER	-	-1	-	SNV	EEF1A1P6	HGNC	3201	YES	-	-	ENST00000318052.8:n.705A>C	-	-	-	-	-	-
chr7:30199876	chr7	30199876	30199876	A	G	1	87	87	0	0	0	0	100	86	0	14	0	0.14	0.000111349434881622	0.00207168553845543	significant	ENSG00000180354	ENST00000324453	Transcript	3_prime_UTR_variant	3435	-	-	-	-	-	MODIFIER	-	1	-	SNV	MTURN	HGNC	25457	YES	CCDS5425.2	-	ENST00000324453.8:c.*2712A>G	-	-	-	-	-	-
chr7:44868735	chr7	44868735	44868735	A	G	0	380	357	0	23	0	0.0605263157894737	481	426	0	55	0	0.114345114345114	0.00817377677615927	0.0484571497698821	nonsignificant	ENSG00000105968	ENST00000222690	Transcript	3_prime_UTR_variant	1459	-	-	-	-	-	MODIFIER	-	-1	-	SNV	H2AFV	HGNC	20664	-	CCDS5495.1	-	ENST00000222690.6:c.*1008A>C	-	-	-	-	-	-
chr7:44873052	chr7	44873052	44873052	A	G	0	168	159	0	9	0	0.0535714285714286	259	230	0	29	0	0.111969111969112	0.0543409437756576	0.136024538567475	nonsignificant	ENSG00000105968	ENST00000308153	Transcript	downstream_gene_variant	-	-	-	-	-	-	MODIFIER	775	-1	-	SNV	H2AFV	HGNC	20664	YES	CCDS5496.1	-	-	-	-	-	-	-	-
chr7:44873106	chr7	44873106	44873106	A	G	0	244	190	0	54	0	0.221311475409836	272	177	0	95	0	0.349264705882353	0.00179985780713722	0.0179225277414931	nonsignificant	ENSG00000105968	ENST00000308153	Transcript	downstream_gene_variant	-	-	-	-	-	-	MODIFIER	721	-1	-	SNV	H2AFV	HGNC	20664	YES	CCDS5496.1	-	-	-	-	-	-	-	-
chr7:91829745	chr7	91829745	91829745	A	G	0	136	124	0	12	0	0.0882352941176471	153	128	0	25	0	0.163398692810458	0.0768510931610903	0.162675816960751	nonsignificant	ENSG00000001631	ENST00000394507	Transcript	3_prime_UTR_variant	3300	-	-	-	-	-	MODIFIER	-	-1	-	SNV	KRIT1	HGNC	1573	YES	CCDS5624.1	1	ENST00000394507.1:c.*305A>C	-	-	-	-	-	-
chr7:92235132	chr7	92235132	92235132	A	G	0	169	169	0	0	0	0	215	185	0	30	0	0.13953488372093	1.50754076907955e-08	5.20357591267201e-07	significant	ENSG00000105810	ENST00000265734	Transcript	3_prime_UTR_variant	10715	-	-	-	-	-	MODIFIER	-	-1	-	SNV	CDK6	HGNC	1777	YES	CCDS5628.1	1	ENST00000265734.4:c.*9322A>C	-	-	-	-	-	-
chr7:99130738	chr7	99130738	99130738	A	G	1	70	67	0	3	0	0.0428571428571429	98	84	0	14	0	0.142857142857143	0.0391785324359977	0.114542647470011	nonsignificant	ENSG00000196652	ENST00000394170	Transcript	3_prime_UTR_variant	3637	-	-	-	-	-	MODIFIER	-	1	-	SNV	ZKSCAN5	HGNC	12867	YES	CCDS5667.1	-	ENST00000394170.2:c.*866A>G	-	-	-	-	-	-
chr7:99691093	chr7	99691093	99691093	A	G	0	172	169	0	3	0	0.0174418604651163	154	138	0	16	0	0.103896103896104	0.00136586889898127	0.0153280843107898	nonsignificant	ENSG00000166508	ENST00000303887	Transcript	intron_variant	-	-	-	-	-	-	MODIFIER	-	-1	-	SNV	MCM7	HGNC	6950	YES	CCDS5683.1	-	ENST00000303887.5:c.1849-69A>C	-	-	-	-	-	-
chr8:11700231	chr8	11700231	11700231	A	G	0	160	154	0	6	0	0.0375	158	142	0	16	0	0.10126582278481	0.0279775670619796	0.0941911424419981	nonsignificant	ENSG00000164733	ENST00000353047	Transcript	3_prime_UTR_variant	3677	-	-	-	-	-	MODIFIER	-	-1	-	SNV	CTSB	HGNC	2527	YES	CCDS5986.1	1	ENST00000353047.6:c.*2403A>C	-	-	-	-	-	-
chr8:11700305	chr8	11700305	11700305	A	G	0	93	88	0	5	0	0.0537634408602151	98	86	0	12	0	0.122448979591837	0.127747370555013	0.208104587517038	nonsignificant	ENSG00000164733	ENST00000353047	Transcript	3_prime_UTR_variant	3603	-	-	-	-	-	MODIFIER	-	-1	-	SNV	CTSB	HGNC	2527	YES	CCDS5986.1	1	ENST00000353047.6:c.*2329A>C	-	-	-	-	-	-
chr8:11701490	chr8	11701490	11701490	A	G	0	189	146	0	43	0	0.227513227513228	211	152	0	59	0	0.279620853080569	0.251752149272068	0.303217665307244	nonsignificant	ENSG00000164733	ENST00000353047	Transcript	3_prime_UTR_variant	2418	-	-	-	-	-	MODIFIER	-	-1	-	SNV	CTSB	HGNC	2527	YES	CCDS5986.1	1	ENST00000353047.6:c.*1144A>C	-	-	-	-	-	-
chr8:120816210	chr8	120816210	120816210	A	G	0	128	115	0	13	0	0.1015625	129	106	0	23	0	0.178294573643411	0.104904089092632	0.189769580312714	nonsignificant	ENSG00000064313	ENST00000378164	Transcript	synonymous_variant	767	468	156	N	aaT/aaC	-	LOW	-	-1	-	SNV	TAF2	HGNC	11536	YES	CCDS34937.1	1	ENST00000378164.2:c.468A>C	ENSP00000367406.2:p.Asn156%3D	-	-	-	-	-
chr8:141034087	chr8	141034087	141034087	A	G	0	73	72	0	1	0	0.0136986301369863	96	87	0	9	0	0.09375	0.0443755602792268	0.122370580863047	nonsignificant	ENSG00000167632	ENST00000389328	Transcript	synonymous_variant	2955	2940	980	V	gtT/gtC	-	LOW	-	-1	-	SNV	TRAPPC9	HGNC	30832	YES	CCDS34946.1	1	ENST00000389328.4:c.2940A>C	ENSP00000373979.4:p.Val980%3D	-	-	-	-	-
chr8:144737578	chr8	144737578	144737578	A	G	1	76	75	0	1	0	0.0131578947368421	126	118	0	8	0	0.0634920634920635	0.157470859386897	0.236373455597742	nonsignificant	ENSG00000183309	ENST00000501748	Transcript	downstream_gene_variant	-	-	-	-	-	-	MODIFIER	1678	1	-	SNV	ZNF623	HGNC	29084	YES	CCDS34957.1	-	-	-	-	-	-	-	-
chr8:145580048	chr8	145580048	145580048	A	G	0	148	145	0	3	0	0.0202702702702703	176	163	0	13	0	0.0738636363636364	0.0371375108982586	0.110785739261894	nonsignificant	ENSG00000182325	ENST00000331890	Transcript	synonymous_variant	1202	1137	379	L	ctT/ctC	-	LOW	-	-1	-	SNV	FBXL6	HGNC	13603	YES	CCDS6422.1	-	ENST00000331890.5:c.1137A>C	ENSP00000330098.5:p.Leu379%3D	-	-	-	-	-
chr8:1730550	chr8	1730550	1730550	A	G	1	91	91	0	0	0	0	104	98	0	6	0	0.0576923076923077	0.0309095328394681	0.0993319987159271	nonsignificant	ENSG00000182372	ENST00000331222	Transcript	3_prime_UTR_variant	2925	-	-	-	-	-	MODIFIER	-	1	-	SNV	CLN8	HGNC	2079	YES	CCDS5956.1	1	ENST00000331222.4:c.*1817A>G	-	-	-	-	-	-
chr8:22111369	chr8	22111369	22111369	A	G	1	111	96	0	15	0	0.135135135135135	109	88	0	21	0	0.192660550458716	0.277607991179348	0.323342421357165	nonsignificant	ENSG00000168495	ENST00000397802	Transcript	3_prime_UTR_variant	4750	-	-	-	-	-	MODIFIER	-	1	-	SNV	POLR3D	HGNC	1080	YES	CCDS34858.1	-	ENST00000397802.4:c.*3338A>G	-	-	-	-	-	-
chr8:41401299	chr8	41401299	41401299	A	G	1	94	92	0	2	0	0.0212765957446809	137	125	0	12	0	0.0875912408759124	0.0485212133698248	0.128001857658456	nonsignificant	ENSG00000147536	ENST00000276533	Transcript	3_prime_UTR_variant	2575	-	-	-	-	-	MODIFIER	-	1	-	SNV	GINS4	HGNC	28226	YES	CCDS6116.1	-	ENST00000276533.3:c.*1693A>G	-	-	-	-	-	-
chr8:41401304	chr8	41401304	41401304	A	G	1	95	81	0	14	0	0.147368421052632	146	115	0	31	0	0.212328767123288	0.238500756766968	0.293763127237362	nonsignificant	ENSG00000147536	ENST00000276533	Transcript	3_prime_UTR_variant	2580	-	-	-	-	-	MODIFIER	-	1	-	SNV	GINS4	HGNC	28226	YES	CCDS6116.1	-	ENST00000276533.3:c.*1698A>G	-	-	-	-	-	-
chr8:41401354	chr8	41401354	41401354	A	G	1	83	21	0	62	0	0.746987951807229	126	25	0	101	0	0.801587301587302	0.395127005563422	0.416326069945364	nonsignificant	ENSG00000147536	ENST00000276533	Transcript	3_prime_UTR_variant	2630	-	-	-	-	-	MODIFIER	-	1	-	SNV	GINS4	HGNC	28226	YES	CCDS6116.1	-	ENST00000276533.3:c.*1748A>G	-	-	-	-	-	-
chr8:41805279	chr8	41805279	41805279	A	G	0	136	127	0	9	0	0.0661764705882353	172	143	0	29	0	0.168604651162791	0.00827803922560896	0.0484571497698821	nonsignificant	ENSG00000083168	ENST00000396930	Transcript	missense_variant	2436	1892	631	F/S	tTc/tCc	-	MODERATE	-	-1	-	SNV	KAT6A	HGNC	13013	YES	CCDS6124.1	1	ENST00000396930.3:c.1892A>C	ENSP00000380136.3:p.Phe631Ser	-	-	-	-	-
chr8:98740900	chr8	98740900	98740900	A	G	1	82	80	0	2	0	0.024390243902439	89	80	0	9	0	0.101123595505618	0.0593910326671632	0.142028155133898	nonsignificant	ENSG00000147649	ENST00000336273	Transcript	3_prime_UTR_variant	6079	-	-	-	-	-	MODIFIER	-	1	-	SNV	MTDH	HGNC	29608	YES	CCDS6274.1	-	ENST00000336273.3:c.*4002A>G	-	-	-	-	-	-
chr9:106902405	chr9	106902405	106902405	A	G	1	77	77	0	0	0	0	85	80	0	5	0	0.0588235294117647	0.0601611318729175	0.142253913826598	nonsignificant	ENSG00000136824	ENST00000286398	Transcript	3_prime_UTR_variant	4691	-	-	-	-	-	MODIFIER	-	1	-	SNV	SMC2	HGNC	14011	YES	CCDS35086.1	-	ENST00000286398.7:c.*809A>G	-	-	-	-	-	-
chr9:111855830	chr9	111855830	111855830	A	G	0	245	220	0	25	0	0.102040816326531	288	237	0	51	0	0.177083333333333	0.017772034189615	0.0713910691594194	nonsignificant	ENSG00000106771	ENST00000374586	Transcript	missense_variant	873	841	281	S/P	Tct/Cct	-	MODERATE	-	-1	-	SNV	TMEM245	HGNC	1363	YES	CCDS43858.1	-	ENST00000374586.3:c.841A>C	ENSP00000363714.3:p.Ser281Pro	-	-	-	-	-
chr9:112933241	chr9	112933241	112933241	A	G	1	120	114	0	6	0	0.05	131	117	0	14	0	0.106870229007634	0.107800010977647	0.193438090764458	nonsignificant	ENSG00000157654	ENST00000374530	Transcript	3_prime_UTR_variant	5956	-	-	-	-	-	MODIFIER	-	1	-	SNV	PALM2-AKAP2	HGNC	33529	YES	CCDS35100.1	-	ENST00000374530.3:c.*2464A>G	-	-	-	-	-	-
chr9:114981418	chr9	114981418	114981418	A	G	0	308	308	0	0	0	0	418	377	0	41	0	0.0980861244019139	1.26593922620083e-10	6.39299309231417e-09	significant	ENSG00000119314	ENST00000458258	Transcript	3_prime_UTR_variant	6390	-	-	-	-	-	MODIFIER	-	-1	-	SNV	PTBP3	HGNC	10253	YES	CCDS59141.1	-	ENST00000458258.1:c.*4713A>C	-	-	-	-	-	-
chr9:115446747	chr9	115446747	115446747	A	G	0	75	71	0	4	0	0.0533333333333333	80	69	0	11	0	0.1375	0.103429525420357	0.189769580312714	nonsignificant	ENSG00000148153	ENST00000374242	Transcript	3_prime_UTR_variant	3692	-	-	-	-	-	MODIFIER	-	-1	-	SNV	INIP	HGNC	24994	YES	CCDS6785.1	-	ENST00000374242.4:c.*3071A>C	-	-	-	-	-	-
chr9:115446750	chr9	115446750	115446750	A	G	0	75	74	0	1	0	0.0133333333333333	81	71	0	10	0	0.123456790123457	0.00967669715184728	0.0514392848598198	nonsignificant	ENSG00000148153	ENST00000374242	Transcript	3_prime_UTR_variant	3689	-	-	-	-	-	MODIFIER	-	-1	-	SNV	INIP	HGNC	24994	YES	CCDS6785.1	-	ENST00000374242.4:c.*3068A>C	-	-	-	-	-	-
chr9:127118686	chr9	127118686	127118686	A	G	1	70	63	0	7	0	0.1	113	96	0	17	0	0.150442477876106	0.374665502309402	0.400739047099467	nonsignificant	ENSG00000136930	ENST00000259457	Transcript	intron_variant	-	-	-	-	-	-	MODIFIER	-	-1	-	SNV	PSMB7	HGNC	9544	YES	CCDS6855.1	-	ENST00000259457.3:c.722+357T>C	-	-	-	-	-	-
chr9:127120374	chr9	127120374	127120374	A	G	1	85	85	0	0	0	0	85	77	0	8	0	0.0941176470588235	0.00657554854682073	0.0435828335573164	nonsignificant	ENSG00000136930	ENST00000259457	Transcript	intron_variant	-	-	-	-	-	-	MODIFIER	-	-1	-	SNV	PSMB7	HGNC	9544	YES	CCDS6855.1	-	ENST00000259457.3:c.571-1180T>C	-	-	-	-	-	-
chr9:130454029	chr9	130454029	130454029	A	G	1	162	154	0	8	0	0.0493827160493827	180	162	0	18	0	0.1	0.101597322541779	0.188528364926608	nonsignificant	ENSG00000136854	ENST00000373302	Transcript	3_prime_UTR_variant	2943	-	-	-	-	-	MODIFIER	-	1	-	SNV	STXBP1	HGNC	11444	YES	CCDS6874.1	1	ENST00000373302.3:c.*992A>G	-	-	-	-	-	-
chr9:133580729	chr9	133580729	133580729	A	G	1	87	87	0	0	0	0	72	68	0	4	0	0.0555555555555556	0.0401291087050314	0.116275737108431	nonsignificant	ENSG00000130713	ENST00000372358	Transcript	downstream_gene_variant	-	-	-	-	-	-	MODIFIER	481	1	-	SNV	EXOSC2	HGNC	17097	YES	CCDS6935.1	1	-	-	-	-	-	-	-
chr9:133761404	chr9	133761404	133761404	A	G	1	114	113	0	1	0	0.0087719298245614	170	154	1	15	0	0.0882352941176471	0.00323035757097033	0.0268689741491297	nonsignificant	ENSG00000097007	ENST00000372348	Transcript	downstream_gene_variant	-	-	-	-	-	-	MODIFIER	334	1	cds_end_NF	SNV	ABL1	HGNC	76	YES	CCDS35165.1	1	-	-	-	-	-	-	-
chr9:135895580	chr9	135895580	135895580	A	G	1	89	82	0	7	0	0.0786516853932584	105	58	0	47	0	0.447619047619048	3.57376791756188e-09	1.40369662095347e-07	significant	ENSG00000196205	ENST00000501580	Transcript	non_coding_transcript_exon_variant	703	-	-	-	-	-	MODIFIER	-	1	-	SNV	EEF1A1P5	HGNC	3200	YES	-	-	ENST00000501580.3:n.703A>G	-	-	-	-	-	-
chr9:139099969	chr9	139099969	139099969	A	G	0	167	166	0	0	1	0	218	205	0	13	0	0.0596330275229358	0.000813331032829995	0.0100881586001896	nonsignificant	ENSG00000165661	ENST00000358701	Transcript	3_prime_UTR_variant	2740	-	-	-	-	-	MODIFIER	-	-1	-	SNV	QSOX2	HGNC	30249	YES	CCDS35178.1	-	ENST00000358701.5:c.*605A>C	-	-	-	-	-	-
chr9:34610737	chr9	34610737	34610737	A	G	0	535	534	0	0	1	0	596	493	0	102	1	0.171140939597315	4.98328171422841e-31	5.8719669532658e-29	significant	ENSG00000164967	ENST00000297613	Transcript	3_prime_UTR_variant	838	-	-	-	-	-	MODIFIER	-	-1	-	SNV	RPP25L	HGNC	19909	YES	CCDS6559.1	-	ENST00000297613.4:c.*65A>C	-	-	-	-	-	-
chrX:100264582	chrX	100264582	100264582	A	G	0	111	77	0	34	0	0.306306306306306	108	69	0	39	0	0.361111111111111	0.394593345715739	0.416326069945364	nonsignificant	ENSG00000188917	ENST00000372936	Transcript	3_prime_UTR_variant	3276	-	-	-	-	-	MODIFIER	-	-1	-	SNV	TRMT2B	HGNC	25748	YES	CCDS14477.1	-	ENST00000372936.3:c.*988A>C	-	-	-	-	-	-
chrX:100264587	chrX	100264587	100264587	A	G	0	108	107	0	1	0	0.00925925925925926	95	88	0	7	0	0.0736842105263158	0.0268002209935417	0.0919793992351166	nonsignificant	ENSG00000188917	ENST00000372936	Transcript	3_prime_UTR_variant	3271	-	-	-	-	-	MODIFIER	-	-1	-	SNV	TRMT2B	HGNC	25748	YES	CCDS14477.1	-	ENST00000372936.3:c.*983A>C	-	-	-	-	-	-
chrX:100264596	chrX	100264596	100264596	A	G	0	102	55	0	47	0	0.46078431372549	84	39	0	45	0	0.535714285714286	0.376756316171891	0.402366639778742	nonsignificant	ENSG00000188917	ENST00000372936	Transcript	3_prime_UTR_variant	3262	-	-	-	-	-	MODIFIER	-	-1	-	SNV	TRMT2B	HGNC	25748	YES	CCDS14477.1	-	ENST00000372936.3:c.*974A>C	-	-	-	-	-	-
chrX:100264602	chrX	100264602	100264602	A	G	0	94	62	0	32	0	0.340425531914894	89	54	0	35	0	0.393258426966292	0.539490653202983	0.541021123141148	nonsignificant	ENSG00000188917	ENST00000372936	Transcript	3_prime_UTR_variant	3256	-	-	-	-	-	MODIFIER	-	-1	-	SNV	TRMT2B	HGNC	25748	YES	CCDS14477.1	-	ENST00000372936.3:c.*968A>C	-	-	-	-	-	-
chrX:100264667	chrX	100264667	100264667	A	G	0	138	123	0	15	0	0.108695652173913	140	117	0	23	0	0.164285714285714	0.22183173649906	0.286195324278897	nonsignificant	ENSG00000188917	ENST00000372936	Transcript	3_prime_UTR_variant	3191	-	-	-	-	-	MODIFIER	-	-1	-	SNV	TRMT2B	HGNC	25748	YES	CCDS14477.1	-	ENST00000372936.3:c.*903A>C	-	-	-	-	-	-
chrX:100265319	chrX	100265319	100265319	A	G	0	152	140	0	12	0	0.0789473684210526	120	102	0	18	0	0.15	0.079238784243524	0.163232311790256	nonsignificant	ENSG00000188917	ENST00000372936	Transcript	3_prime_UTR_variant	2539	-	-	-	-	-	MODIFIER	-	-1	-	SNV	TRMT2B	HGNC	25748	YES	CCDS14477.1	-	ENST00000372936.3:c.*251A>C	-	-	-	-	-	-
chrX:100265338	chrX	100265338	100265338	A	G	0	129	122	0	7	0	0.0542635658914729	112	100	0	12	0	0.107142857142857	0.153736907849159	0.231752652130822	nonsignificant	ENSG00000188917	ENST00000372936	Transcript	3_prime_UTR_variant	2520	-	-	-	-	-	MODIFIER	-	-1	-	SNV	TRMT2B	HGNC	25748	YES	CCDS14477.1	-	ENST00000372936.3:c.*232A>C	-	-	-	-	-	-
chrX:100598380	chrX	100598380	100598380	A	G	0	88	80	0	8	0	0.0909090909090909	112	88	0	24	0	0.214285714285714	0.0200734511602568	0.0767131349746029	nonsignificant	ENSG00000126953	ENST00000372902	Transcript	downstream_gene_variant	-	-	-	-	-	-	MODIFIER	2269	-1	-	SNV	TIMM8A	HGNC	11817	YES	CCDS14481.1	1	-	-	-	-	-	-	-
chrX:100598389	chrX	100598389	100598389	A	G	0	88	84	0	4	0	0.0454545454545455	114	103	0	11	0	0.0964912280701754	0.189498136275863	0.263730673911486	nonsignificant	ENSG00000126953	ENST00000372902	Transcript	downstream_gene_variant	-	-	-	-	-	-	MODIFIER	2260	-1	-	SNV	TIMM8A	HGNC	11817	YES	CCDS14481.1	1	-	-	-	-	-	-	-
chrX:100598390	chrX	100598390	100598390	A	G	0	88	81	0	7	0	0.0795454545454545	117	99	0	18	0	0.153846153846154	0.132772702441195	0.213341592331647	nonsignificant	ENSG00000126953	ENST00000372902	Transcript	downstream_gene_variant	-	-	-	-	-	-	MODIFIER	2259	-1	-	SNV	TIMM8A	HGNC	11817	YES	CCDS14481.1	1	-	-	-	-	-	-	-
chrX:100598401	chrX	100598401	100598401	A	G	0	89	85	0	4	0	0.0449438202247191	109	98	0	11	0	0.100917431192661	0.180288589426662	0.257503648338873	nonsignificant	ENSG00000126953	ENST00000372902	Transcript	downstream_gene_variant	-	-	-	-	-	-	MODIFIER	2248	-1	-	SNV	TIMM8A	HGNC	11817	YES	CCDS14481.1	1	-	-	-	-	-	-	-
chrX:100598421	chrX	100598421	100598421	A	G	0	92	53	0	39	0	0.423913043478261	108	54	0	54	0	0.5	0.320428676703383	0.356760747132743	nonsignificant	ENSG00000126953	ENST00000372902	Transcript	downstream_gene_variant	-	-	-	-	-	-	MODIFIER	2228	-1	-	SNV	TIMM8A	HGNC	11817	YES	CCDS14481.1	1	-	-	-	-	-	-	-
chrX:118672573	chrX	118672573	118672573	A	G	0	117	103	0	14	0	0.11965811965812	142	117	0	25	0	0.176056338028169	0.225882100051633	0.289309139015407	nonsignificant	ENSG00000018610	ENST00000371594	Transcript	3_prime_UTR_variant	1865	-	-	-	-	-	MODIFIER	-	-1	-	SNV	CXorf56	HGNC	26239	YES	CCDS14579.1	1	ENST00000371594.4:c.*1117A>C	-	-	-	-	-	-
chrX:123044597	chrX	123044597	123044597	A	G	1	95	92	0	3	0	0.0315789473684211	157	143	0	14	0	0.089171974522293	0.117875088999941	0.201364636611049	nonsignificant	ENSG00000101966	ENST00000371199	Transcript	3_prime_UTR_variant	5359	-	-	-	-	-	MODIFIER	-	1	-	SNV	XIAP	HGNC	592	YES	CCDS14606.1	1	ENST00000371199.3:c.*3566A>G	-	-	-	-	-	-
chrX:153247704	chrX	153247704	153247704	A	G	1	99	63	0	36	0	0.363636363636364	134	78	0	56	0	0.417910447761194	0.41912998975018	0.435132015790568	nonsignificant	ENSG00000177854	ENST00000369982	Transcript	missense_variant	938	191	64	Y/C	tAc/tGc	rs998941791	MODERATE	-	1	-	SNV	TMEM187	HGNC	13705	YES	CCDS14739.1	-	ENST00000369982.4:c.191A>G	ENSP00000358999.4:p.Tyr64Cys	-	-	-	-	-
chrX:46463179	chrX	46463179	46463179	A	G	0	74	74	0	0	0	0	77	73	0	4	0	0.051948051948052	0.12031290279568	0.203010077032328	nonsignificant	ENSG00000065923	ENST00000328306	Transcript	downstream_gene_variant	-	-	-	-	-	-	MODIFIER	1574	-1	-	SNV	SLC9A7	HGNC	17123	YES	CCDS14269.1	1	-	-	-	-	-	-	-
chrX:49044365	chrX	49044365	49044365	A	G	0	184	170	1	13	0	0.0706521739130435	205	179	0	26	0	0.126829268292683	0.0899793516147797	0.174767586790245	nonsignificant	ENSG00000102003	ENST00000263233	Transcript	3_prime_UTR_variant	2390	-	-	-	-	-	MODIFIER	-	-1	-	SNV	SYP	HGNC	11506	YES	CCDS14321.1	1	ENST00000263233.4:c.*1375A>C	-	-	-	-	-	-
chrX:54471601	chrX	54471601	54471601	A	G	1	631	601	0	30	0	0.0475435816164818	853	767	0	86	0	0.100820633059789	0.000125762595934498	0.00227985013655615	significant	ENSG00000158526	ENST00000375151	Transcript	3_prime_UTR_variant	1215	-	-	-	-	-	MODIFIER	-	1	-	SNV	TSR2	HGNC	25455	YES	CCDS14358.1	1	ENST00000375151.4:c.*618A>G	-	-	-	-	-	-
chrX:54587465	chrX	54587465	54587465	A	G	1	75	74	1	0	0	0	71	67	0	4	0	0.0563380281690141	0.0549995981030464	0.13643759950475	nonsignificant	ENSG00000130119	ENST00000336470	Transcript	3_prime_UTR_variant	2318	-	-	-	-	-	MODIFIER	-	1	-	SNV	GNL3L	HGNC	25553	YES	CCDS14360.1	-	ENST00000336470.4:c.*430A>G	-	-	-	-	-	-
chrX:54589141	chrX	54589141	54589141	A	G	1	96	44	0	52	0	0.541666666666667	127	49	0	78	0	0.614173228346457	0.337087559729473	0.370639043124008	nonsignificant	ENSG00000130119	ENST00000336470	Transcript	downstream_gene_variant	-	-	-	-	-	-	MODIFIER	1637	1	-	SNV	GNL3L	HGNC	25553	YES	CCDS14360.1	-	-	-	-	-	-	-	-
chrX:54589181	chrX	54589181	54589181	A	G	1	118	111	0	7	0	0.0593220338983051	170	149	0	21	0	0.123529411764706	0.104217923680567	0.189769580312714	nonsignificant	ENSG00000130119	ENST00000336470	Transcript	downstream_gene_variant	-	-	-	-	-	-	MODIFIER	1677	1	-	SNV	GNL3L	HGNC	25553	YES	CCDS14360.1	-	-	-	-	-	-	-	-
chrX:54589183	chrX	54589183	54589183	A	G	1	124	82	0	42	0	0.338709677419355	164	99	0	65	0	0.396341463414634	0.327444457203051	0.361723798816495	nonsignificant	ENSG00000130119	ENST00000336470	Transcript	downstream_gene_variant	-	-	-	-	-	-	MODIFIER	1679	1	-	SNV	GNL3L	HGNC	25553	YES	CCDS14360.1	-	-	-	-	-	-	-	-
chrX:54590033	chrX	54590033	54590033	A	G	1	129	111	0	18	0	0.13953488372093	168	136	0	32	0	0.19047619047619	0.275624903147492	0.322093895083102	nonsignificant	ENSG00000130119	ENST00000336470	Transcript	downstream_gene_variant	-	-	-	-	-	-	MODIFIER	2529	1	-	SNV	GNL3L	HGNC	25553	YES	CCDS14360.1	-	-	-	-	-	-	-	-
chrX:54590066	chrX	54590066	54590066	A	G	1	101	74	0	27	0	0.267326732673267	136	90	0	46	0	0.338235294117647	0.258173957936067	0.306378516651806	nonsignificant	ENSG00000130119	ENST00000336470	Transcript	downstream_gene_variant	-	-	-	-	-	-	MODIFIER	2562	1	-	SNV	GNL3L	HGNC	25553	YES	CCDS14360.1	-	-	-	-	-	-	-	-
chrX:54590067	chrX	54590067	54590067	A	G	1	96	76	0	20	0	0.208333333333333	140	96	0	44	0	0.314285714285714	0.0759661567274643	0.16226003868978	nonsignificant	ENSG00000130119	ENST00000336470	Transcript	downstream_gene_variant	-	-	-	-	-	-	MODIFIER	2563	1	-	SNV	GNL3L	HGNC	25553	YES	CCDS14360.1	-	-	-	-	-	-	-	-
chrX:54590080	chrX	54590080	54590080	A	G	1	98	62	0	36	0	0.36734693877551	115	67	0	48	0	0.417391304347826	0.484234569010588	0.489776595551482	nonsignificant	ENSG00000130119	ENST00000336470	Transcript	downstream_gene_variant	-	-	-	-	-	rs909097527	MODIFIER	2576	1	-	SNV	GNL3L	HGNC	25553	YES	CCDS14360.1	-	-	-	-	-	-	-	-
chrX:54590921	chrX	54590921	54590921	A	G	1	88	79	0	9	0	0.102272727272727	95	77	0	18	0	0.189473684210526	0.143266032507784	0.219716019485908	nonsignificant	ENSG00000130119	ENST00000336470	Transcript	downstream_gene_variant	-	-	-	-	-	-	MODIFIER	3417	1	-	SNV	GNL3L	HGNC	25553	YES	CCDS14360.1	-	-	-	-	-	-	-	-
chrX:54591021	chrX	54591021	54591021	A	G	1	78	48	0	30	0	0.384615384615385	103	55	0	48	0	0.466019417475728	0.292141541082208	0.333927581288829	nonsignificant	ENSG00000130119	ENST00000336470	Transcript	downstream_gene_variant	-	-	-	-	-	-	MODIFIER	3517	1	-	SNV	GNL3L	HGNC	25553	YES	CCDS14360.1	-	-	-	-	-	-	-	-
chrX:54591038	chrX	54591038	54591038	A	G	1	83	73	0	10	0	0.120481927710843	98	77	0	21	0	0.214285714285714	0.11460484936602	0.200987439925427	nonsignificant	ENSG00000130119	ENST00000336470	Transcript	downstream_gene_variant	-	-	-	-	-	-	MODIFIER	3534	1	-	SNV	GNL3L	HGNC	25553	YES	CCDS14360.1	-	-	-	-	-	-	-	-
chrX:54591267	chrX	54591267	54591267	A	G	1	80	62	0	18	0	0.225	131	84	0	47	0	0.358778625954198	0.046424692565957	0.125527427846677	nonsignificant	ENSG00000130119	ENST00000336470	Transcript	downstream_gene_variant	-	-	-	-	-	-	MODIFIER	3763	1	-	SNV	GNL3L	HGNC	25553	YES	CCDS14360.1	-	-	-	-	-	-	-	-
chrX:54591308	chrX	54591308	54591308	A	G	1	78	77	0	1	0	0.0128205128205128	177	157	0	20	0	0.112994350282486	0.00558480189612069	0.0398833832379528	nonsignificant	ENSG00000130119	ENST00000336470	Transcript	downstream_gene_variant	-	-	-	-	-	-	MODIFIER	3804	1	-	SNV	GNL3L	HGNC	25553	YES	CCDS14360.1	-	-	-	-	-	-	-	-
chrX:54591411	chrX	54591411	54591411	A	G	1	103	86	0	17	0	0.16504854368932	165	120	0	45	0	0.272727272727273	0.0525455554699525	0.133330189011566	nonsignificant	ENSG00000130119	ENST00000336470	Transcript	downstream_gene_variant	-	-	-	-	-	-	MODIFIER	3907	1	-	SNV	GNL3L	HGNC	25553	YES	CCDS14360.1	-	-	-	-	-	-	-	-
chrX:64136765	chrX	64136765	64136765	A	G	0	105	104	0	1	0	0.00952380952380952	106	99	0	7	0	0.0660377358490566	0.0651671292213106	0.149104078833225	nonsignificant	ENSG00000126970	ENST00000374839	Transcript	3_prime_UTR_variant	1680	-	-	-	-	COSV62004577	MODIFIER	-	-1	-	SNV	ZC4H2	HGNC	24931	YES	CCDS14380.1	1	ENST00000374839.3:c.*898A>C	-	-	-	1	1	-
chrX:77082850	chrX	77082850	77082850	A	G	0	205	205	0	0	0	0	233	212	0	21	0	0.0901287553648069	1.19337158557388e-06	3.12486559629902e-05	significant	ENSG00000102158	ENST00000358075	Transcript	3_prime_UTR_variant	3058	-	-	-	-	-	MODIFIER	-	-1	-	SNV	MAGT1	HGNC	28880	YES	CCDS14436.2	1	ENST00000358075.6:c.*1867A>C	-	-	-	-	-	-
