# Supplementary material for: Precise and efficient C-to-U RNA base editing with SNAP-CDAR-S
Source: Nucleic Acids Res. 2023 Jul 18;51(15):e84. doi: 10.1093/nar/gkad598 (PMC10450179; doi:10.1093/nar/gkad598)
Supplement: gkad598_Supplemental_Files [file gkad598_supplemental_files.zip › Supplementary Table ST 1_gRNA & Oligos.xlsx]

## Sheet: ST 1A (snap)2-gRNA
	NUMBER	NAME	TRANSCRIPT	Context 5'	CHANGE	COMPANY	EPSILON	SYSTEM	LENGTH / nt	LINKER	STYLE/Distance to C / nt	SEQUENCE		Legend
	(snap)2-1	eGFP_4bp_5Bis	eGFP	ACG	T63M	Sigma-Aldrich	207.5	mApo1S	22	5'-	4	mCmUmU mCmUmA mGmUmG mUmCmG mGmCmC mAmCmG mGmAmA mC
	(snap)2-2	eGFP_5Bis_3bp	eGFP	ACG	T63M	Sigma-Aldrich	214.9	mApo1S	22	5'-	3	mUmCmU mAmCmU mAmGmU mGmUmC mGmGmC mUmAmC mGmGmA mA		rN = RNA
	(snap)2-3	eGFP_5Bis_2bp	eGFP	ACG	T63M	Sigma-Aldrich	211.5	mApo1S	22	5'-	2	mUmUmC mCmAmC mUmAmG mUmGmU mCmGmG mCmUmA mCmGmG mA
	(snap)2-4	eGFP_5Bis_1bp	eGFP	ACG	T63M	Sigma-Aldrich	207.2	mApo1S	22	5'-	1	mCmUmU mUmCmA mCmUmA mGmUmG mUmCmG mGmCmU mAmCmG mG		dN = DNA
	(snap)2-5	eGFP_5Bis_0bp	eGFP	ACG	T63M	Sigma-Aldrich	205.5	mApo1S	22	5'-	0	mUmCmU mGmUmC mAmCmU mAmGmU mGmUmC mGmGmC mUmAmC mG
	(snap)2-6	eGFP_3Bis_4bp	eGFP	ACG	T63M	Sigma-Aldrich	206.5	mApo1S	22	3'-	4	mCmUmG mGmAmC mGmCmC mAmUmA mGmCmA mGmAmG mCmUmC mU		mN = 2'OMe
	(snap)2-7	eGFP_3Bis_3bp	eGFP	ACG	T63M	Sigma-Aldrich	211.5	mApo1S	22	3'-	3	mUmGmG mAmCmG mCmCmA mUmAmG mCmAmG mAmGmC mGmCmU mU
	(snap)2-8	eGFP_3Bis_2bp	eGFP	ACG	T63M	Sigma-Aldrich	217.2	mApo1S	22	3'-	2	mGmGmA mCmGmC mCmAmU mAmGmC mAmGmA mGmCmG mUmUmU mC		lN = LNA
	(snap)2-9	eGFP_3Bis_1bp	eGFP	ACG	T63M	Sigma-Aldrich	210	mApo1S	22	3'-	1	mGmAmC mGmCmC mAmUmA mGmCmA mGmAmG mCmGmU mCmUmC mU
	(snap)2-10	eGFP_3Bis_0bp	eGFP	ACG	T63M	Sigma-Aldrich	209.1	mApo1S	22	3'-	0	mAmCmG mCmCmA mUmAmG mCmAmG mAmGmC mGmUmC mGmCmU mC
	(snap)2-11	BG-189_5Bis_5bp	eGFP	ACG	T63M	Eurogentec	218.9	mApo1S	22	5'-	5	mUmUmU mUmAmG mUmGmU mCmGmG mCmCmA mCmGmG mAmAmC mA
	(snap)2-12	BG-189_5Bis_6bp	eGFP	ACG	T63M	Eurogentec	215.5	mApo1S	22	5'-	6	mUmUmC mAmGmU mGmUmC mGmGmC mCmAmC mGmGmA mAmCmA mG
	(snap)2-13	BG-220_LNAs	eGFP	ACA	Q95X	Eurogentec	210.8	mApo1S	22	5'-	4	mCmCmU lAmUmA mAlCmC mUmUlC mGmGlG mCmAmU lGmGmC lA
	(snap)2-14	BG-221_5bp_21nt	eGFP	ACA	Q158X	Eurogentec	245.4	mApo1S	24	5'-	5	mAmAmU mUmCmU mGmCmC mAmUmG mAmUmG mUmAmU mAmCmA mUmUmG
	(snap)2-15	BG-189_5bp_21nt_methyl	eGFP	ACG	T63M	Eurogentec	238.6	mApo1S	24	5'-	5	mUmUmU mUmAmG mUmGmU mCmGmG mCmCmA mCmGmG mAmAmC mAmGmG
	(snap)2-16	GAPDH_T52_LNA	GAPDH	ACC	T52I	Eurogentec	247.1	mApo1S	24	5'-	5	mCmCmU lAmUmC lAmUmA lTmUmG mGlAmA mClAmU mGmUlA mAmAlC
	(snap)2-17	ActB_Q49X_LNA	ACTB	UCA	Q49X	Eurogentec	218.7	mApo1S	24	5'-	5	mGmGmG lAmUmG lCmCmC lAmCmC mAlTmC mAlCmG mCmClC mUmGlG
	(snap)2-18	ActB_Y166Y_LNA	ACTB	ACG	Y166Y	Eurogentec	228.55	mApo1S	24	5'-	5	mUmCmU lTmGmG lGmCmA lCmAmG mUlGmU mGlGmG mUmGlA mCmClC
	(snap)2-19	GUSB_Q277X_LNA	GUSB	UCA	Q277X	Eurogentec	234.45	mApo1S	24	5'-	5	mUmAmG lAmAmC lTmCmC lAmGmG mUlGmC mClCmG mUmAlG mUmClG
	(snap)2-20	GUSB_Q292X_LNA	GUSB	UCA	Q292X	Eurogentec	239.35	mApo1S	24	5'-	5	mAmUmG lTmUmC lTmUmA lTmAmC mClAmG mUlTmC mUmClA mAmAlC
	(snap)2-21	GAPDH_T52_OMe	GAPDH	ACC	T52I	Eurogentec	247.2	mApo1S	24	5'-	5	mCmCmU mAmUmC mAmUmA mUmUmG mGmAmA mCmAmU mGmUmA mAmAmC
	(snap)2-22	Apo_PPIB_R7C	PPIB	ACG	R7C	Eurogentec	239	mApo1S	24	5'-	5	mAmGmC lGmAmG lAmGmG lCmGmC mAlGmC mAlTmC mCmAlC mAmGlG
	(snap)2-23	NL_eGFP_Q95_center_C	eGFP	ACA	Q95X	Eurogentec	227.3	SNAP-CDAR-S	25	5'-	9-C-12	mAmCmC mUmCmC mUmUmU mCmC rU rC rU mAmCmA mUmAmA mCmCmU mUmC
	(snap)2-24	NL_eGFP_Q95_5'-_C	eGFP	ACA	Q95X	Eurogentec	244.4	SNAP-CDAR-S	25	5'-	3-C-18	mAmAmA mCmC rU rC rU mAmCmA mUmAmA mCmCmU mUmCmG mGmGmC mAmU
	(snap)2-25	NL_eGFP_Q95_3'-_C	eGFP	ACA	Q95X	Eurogentec	244.4	SNAP-CDAR-S	25	3'-	18-C-3	mAmCmU mAmGmA mAmGmA mUmGmG mUmCmC mUmUmU mCmC rU rC rU mAmC
	(snap)2-26	PPIB_R7C_5-C	PPIB	ACG	R7C	Eurogentec	243.9	SNAP-CDAR-S	25	5'-	3-C-18	mAmCmA mUmG rC rC rU mUmCmG mGmAmG mAmGmG mCmGmC mAmGmC mAmU
	(snap)2-27	GAPDH_T52_CCC_5’C	GAPDH	CCC	T52T	Eurogentec	255.2	SNAP-CDAR-S	25	5'-	3-C-18	mCmGmG mAmU rG rC rG mUmG mGmAmA mUmCmA mUmAmU mUmGmG mAmAmC
	(snap)2-28	GAPDH_V60_UCA_5’C	GAPDH	UCA	V60V	Eurogentec	238.9	SNAP-CDAR-S	25	5'-	3-C-18	mUmCmG mCmU rU rC rA mCmGmG mUmGmC mCmAmU mGmGmA mAmUmU mUmG
	(snap)2-29	GAPDH_S51_CCA_5’C	GAPDH	CCA	S51S	Eurogentec	259.5	SNAP-CDAR-S	25	5'-	3-C-18	mUmAmC mGmG rU rC rG mAmAmU mCmAmU mAmUmU mGmGmA mAmCmA mUmG
	(snap)2-30	GAPDH_S51_UCC_5’C	GAPDH	UCC	S51F	Eurogentec	255.1	SNAP-CDAR-S	25	5'-	3-C-18	mAmCmC mGmU rG rC rA mAmUmC mAmUmA mUmUmG mGmAmA mCmAmU mGmU
	(snap)2-31	CDAR_PPIB_R7C_5’C_new	PPIB	ACG	R7C	Eurogentec	321.9	SNAP-CDAR-S	33	5'-	6-C-23	mAmGmU mUmGmU mUmG rC rC rU mUmCmG mGmAmG mAmGmG mCmGmC mAmGmC mAmUmC mCmAmC mA
	(snap)2-32	PPIB_R7C_3rd_3gap_33nt	PPIB	ACG	R7C	Eurogentec	316.7	SNAP-CDAR-S	33	5'-	2-C-27	mCmAmA mG rC rC rU mUmCmG mGmAmG mAmGmG mCmGmC mAmGmC mAmUmC mCmAmC mAmGmG mCmG
	(snap)2-33	PPIB_R7C_5th_3gap_33nt	PPIB	ACG	R7C	Eurogentec	316.6	SNAP-CDAR-S	33	5'-	4-C-25	mUmAmC mUmUmG rC rC rU mUmCmG mGmAmG mAmGmG mCmGmC mAmGmC mAmUmC mCmAmC mAmGmG
	(snap)2-34	PPIB_R7C_9th_3gap_33nt	PPIB	ACG	R7C	Eurogentec	323.3	SNAP-CDAR-S	33	5'-	8-C-21	mGmAmA mCmAmU mGmUmU mG rC rC rU mUmCmG mGmAmG mAmGmG mCmGmC mAmGmC mAmUmC mCmA
	(snap)2-35	PPIB_R7C_11th_3gap_33nt	PPIB	ACG	R7C	Eurogentec	316.5	SNAP-CDAR-S	33	5'-	10-C-19	mUmGmG mUmUmC mAmUmG mUmUmG rC rC rU mUmCmG mGmAmG mAmGmG mCmGmC mAmGmC mAmUmC
	(snap)2-36	GAPDH_S51S_CCA_7th_3gap_33nt_I	GAPDH	CCA	S51S	Eurogentec	339.35	SNAP-CDAR-S	33	5'-	6-C-23	mCmGmG mAmUmG mGmG rU rC dI mAmAmU mCmAmU mAmUmU mGmGmA mAmCmA mUmGmU mAmAmA mC
	(snap)2-37	PPIB_R7C_7th_3gap_25nt	PPIB	ACG	R7C	Eurogentec	246.1	SNAP-CDAR-S	25	5'-	6-C-23	mAmGmU mUmGmU mUmG rC rC rU mUmCmG mGmAmG mAmGmG mCmGmC mAmG
	(snap)2-38	PPIB_R7C_4th_3gap_33nt	PPIB	ACG	R7C	Eurogentec	317	SNAP-CDAR-S	33	5'-	3-C-26	mAmCmA mUmG rC rC rU mUmCmG mGmAmG mAmGmG mCmGmC mAmGmC mAmUmC mCmAmC mAmGmG mC
	(snap)2-39	PPIB_S21_CCG_11th_3gap_33nt_I	PPIB	CCG	S21S	Eurogentec	321.35	SNAP-CDAR-S	33	5'-	10-C-19	mCmGmU mGmGmA mAmGmA mAmGmA rC rC dI mAmCmC mCmCmG mCmGmA mUmGmA mGmGmG mCmGmG
	(snap)2-40	PPIB_S21_CCG_7th_3gap_33nt_I	PPIB	CCG	S21S	Eurogentec	308.45	SNAP-CDAR-S	33	5'-	6-C-23	mCmGmU mGmAmA mGmA rC rC dI mAmCmC mCmCmG mCmGmA mUmGmA mGmGmG mCmGmG mCmGmG mC
	(snap)2-41	CTNNB1_H36Y_CCA_9th_3gap_33nt_I	CTNNB1	CCA	H36Y	Eurogentec	333.15	SNAP-CDAR-S	33	5'-	8-C-21	mCmCmG mAmCmC mAmGmA mA rU rC dI mAmUmU mCmCmA mGmAmG mUmCmC mAmGmG mUmAmA mGmA
	(snap)2-42	CTNNB1_H36Y_CCA_7th_3gap_33nt_I	CTNNB1	CCA	H36Y	Eurogentec	330.55	SNAP-CDAR-S	33	5'-	6-C-23	mGmCmG mCmAmG mAmA rU rC dI mAmUmU mCmCmA mGmAmG mUmCmC mAmGmG mUmAmA mGmAmC mU
	(snap)2-43	CTNNB1_T41I_ACC_11th_3gap_33nt	CTNNB1	ACC	T41I	Eurogentec	330.9	SNAP-CDAR-S	33	5'-	10-C-19	mUmCmG mAmGmG mAmGmC mUmGmU rG rC rU mAmGmU mGmGmC mAmCmC mAmGmA mAmUmG mGmAmU
	(snap)2-44	CTNNB1_T41I_ACC_7th_3gap_33nt	CTNNB1	ACC	T41I	Eurogentec	330.3	SNAP-CDAR-S	33	5'-	6-C-23	mAmAmU mGmCmU mGmU rG rC rU mAmGmU mGmGmC mAmCmC mAmGmA mAmUmG mGmAmU mUmCmC mA
	(snap)2-45	STAT1_S727F_UCU_9th_3gap_33nt	STAT1	UCU	S727F	Eurogentec	325.9	SNAP-CDAR-S	33	5'-	8-C-21	mUmGmA mCmCmU mCmAmG mG rA rC rA mCmAmU mGmGmG mGmAmG mCmAmG mGmUmU mGmUmC mUmG
	(snap)2-46	STAT1_S727F_UCU_7th_3gap_33nt	STAT1	UCU	S727F	Eurogentec	332.7	SNAP-CDAR-S	33	5'-	6-C-23	mUmGmA mUmCmA mGmG rA rC rA mCmAmU mGmGmG mGmAmG mCmAmG mGmUmU mGmUmC mUmGmU mG
	(snap)2-47	GAPDH_T52_ACC_7th_30(+3) nt	GAPDH	ACC	T52I	Eurogentec	342.1	SNAP-CDAR-S	33	5'-	6-C-23	mAmAmC mCmCmA mUmG rG rC rU mGmGmA mAmUmC mAmUmA mUmUmG mGmAmA mCmAmU mGmUmA mA
	(snap)2-48	GAPDH_T52_CCC_7th_30(+3) nt	GAPDH	CCC	T52T	Eurogentec	346.2	SNAP-CDAR-S	33	5'-	6-C-23	mAmAmA mGmCmC mAmU rG rC rG mUmGmG mAmAmU mCmAmU mAmUmU mGmGmA mAmCmA mUmGmU mA
	(snap)2-49	GAPDH_T52_CCC_7th_30(+3) nt_dI	GAPDH	CCC	T52T	Eurogentec	342.15	SNAP-CDAR-S	33	5'-	6-C-23	mAmAmA mGmCmC mAmU rG rC dI mUmGmG mAmAmU mCmAmU mAmUmU mGmGmA mAmCmA mUmGmU mA
	(snap)2-50	GAPDH_S51_CCA_7th_30(+3) nt	GAPDH	CCA	S51S	Eurogentec	343.1	SNAP-CDAR-S	33	5'-	6-C-23	mCmGmG mAmUmG mGmG rU rC rG mAmAmU mCmAmU mAmUmU mGmGmA mAmCmA mUmGmU mAmAmA mC
	(snap)2-51	GAPDH_S51_UCC_7th_30(+3) nt	GAPDH	UCC	S51F	Eurogentec	340.1	SNAP-CDAR-S	33	5'-	6-C-23	mAmAmC mUmGmG mGmU rG rC rA mAmUmC mAmUmA mUmUmG mGmAmA mCmAmU mGmUmA mAmAmC mC
	(snap)2-52	GAPDH_V60_UCA_7th_30(+3) nt	GAPDH	UCA	V60V	Eurogentec	324.5	SNAP-CDAR-S	33	5'-	6-C-23	mAmAmA mAmGmC mCmU rU rC rA mCmGmG mUmGmC mCmAmU mGmGmA mAmUmU mUmGmC mCmAmU mG
	(snap)2-53	PPIB_S21_CCG_7th_3gap_33nt	PPIB	CCG	S21S	Eurogentec	312.2	SNAP-CDAR-S	33	5'-	6-C-23	mCmGmU mGmAmA mGmA rC rC rG mAmCmC mCmCmG mCmGmA mUmGmA mGmGmG mCmGmG mCmGmG mC
	(snap)2-54	CTNNB1_P44L_CCU_7th_3gap_33nt	CTNNB1	CCU	P44L	Eurogentec	346.8	SNAP-CDAR-S	33	5'-	6-C-23	mGmAmG mAmGmA mGmA rA rC rG mAmGmC mUmGmU mGmGmU mAmGmU mGmGmC mAmCmC mAmGmA mA
	(snap)2-55	CTNNB1_P44L_CCU_7th_3gap_33nt_dI	CTNNB1	CCU	P44L	Eurogentec	343.05	SNAP-CDAR-S	33	5'-	6-C-23	mGmAmG mAmGmA mGmA rA rC dI mAmGmC mUmGmU mGmGmU mAmGmU mGmGmC mAmCmC mAmGmA mA
	(snap)2-56	APOE4_R112C_GCG_7th_30(+3) nt	APOE	GCG	R112C	Eurogentec	285.7	SNAP-CDAR-S	33	5'-	6-C-23	mCmCmA mGmGmC mCmG rC rC rC mAmCmG mUmCmC mUmCmC mAmUmG mUmCmC mGmCmG mCmCmC mA
	(snap)2-57	APOE4_R158C_GCG_7th_30(+3) nt	APOE	GCG	R158C	Eurogentec	307.7	SNAP-CDAR-S	33	5'-	6-C-23	mAmAmU mCmCmA mGmG rC rC rC mUmUmC mUmGmC mAmGmG mUmCmA mUmCmG mGmCmA mUmCmG mC
	(snap)2-58	STAT3_S727F_UCC_7th_30(+3) nt	STAT3	UCC	S727F	Eurogentec	335.5	SNAP-CDAR-S	33	5'-	6-C-23	mAmAmA mCmGmG mGmG rG rC rA mCmAmU mCmGmG mCmAmG mGmUmC mAmAmU mGmGmU mAmUmU mG
	(snap)2-59	STAT1_S727_UCU_4th_30 (+3) nt	STAT1	UCU	S727F	Eurogentec	331.6	SNAP-CDAR-S	33	5'-	3-C-26	mAmGmU mGmG rA rC rA mCmAmU mGmGmG mGmAmG mCmAmG mGmUmU mGmUmC mUmGmU mGmGmU mC
	(snap)2-60	STAT3_S727F_UCC_4th_30(+3) nt	STAT3	UCC	S727F	Eurogentec	333.7	SNAP-CDAR-S	33	5'-	3-C-26	mGmCmC mGmG rG rC rA mCmAmU mCmGmG mCmAmG mGmUmC mAmAmU mGmGmU mAmUmU mGmCmU mG
	(snap)2-61	CTNNB1_H36Y_CCA_4th_30 (+3) nt	CTNNB1	CCA	H36Y	Eurogentec	334.65	SNAP-CDAR-S	33	5'-	3-C-26	mGmUmC mAmA rU rC dI mAmUmU mCmCmA mGmAmG mUmCmC mAmGmG mUmAmA mGmAmC mUmGmU mU
	(snap)2-62	CTNNB1_T41_ACC_4th_30 (+3) nt	CTNNB1	ACC	T41I	Eurogentec	334.7	SNAP-CDAR-S	33	5'-	3-C-26	mCmGmA mGmU rG rC rU mAmGmU mGmGmC mAmCmC mAmGmA mAmUmG mGmAmU mUmCmC mAmGmA mG

## Sheet: ST 1B RESCUE-S-gRNA
	Transcript	Target	Orientation	Mismatch Position	Sequence 5'
	GAPDH	T52I	Fwd.	C26	CACC GAT GGC TGG AAT CAT ATT GGA ACA TGT AAA C
	GAPDH	T52I	Rev.	C26	CAAC GTT TAC ATG TTC CAA TAT GAT TCC AGC CAT C
	GAPDH	T52I	Fwd.	C24	CACC GCC ATG GCT GGA ATC ATA TTG GAA CAT GTA A
	GAPDH	T52I	Rev.	C24	CAAC TTA CAT GTT CCA ATA TGA TTC CAG CCA TGG C
	GAPDH	T52I	Fwd.	C22	CACC GTG CCA TGG CTG GAA TCA TAT TGG AAC ATG T
	GAPDH	T52I	Rev.	C22	CAAC ACA TGT TCC AAT ATG ATT CCA GCC ATG GCA C
	GAPDH	T52I	Fwd.	C20	CACC GTT TGC CAT GGC TGG AAT CAT ATT GGA ACA T
	GAPDH	T52I	Rev.	C20	CAAC ATG TTC CAA TAT GAT TCC AGC CAT GGC AAA C
	PPIB	R7C	Fwd.	U24	CACC GTG TTG CTT TCG GAG AGG CGC AGC ATC CAC A
	PPIB	R7C	Rev.	U24	CAAC TGT GGA TGC TGC GCC TCT CCG AAA GCA ACA C
	CTNNB1	T41I	Fwd.	11TH	CACC GAG GAG CTG TGC TAG TGG CAC CAG AAT GGA T
	CTNNB1	T41I	Rev.	11TH	CAAC ATC CAT TCT GGT GCC ACT AGC ACA GCT CCT C
	CTNNB1	H36Y	Fwd.	9TH	CACC GAC CAG AAT CGA TTC CAG AGT CCA GGT AAG A
	CTNNB1	H36Y	Rev.	9TH	CAAC TCT TAC CTG GAC TCT GGA ATC GAT TCT GGT C
	PPIB	S21S	Fwd.	11TH	CACC GGG AAG AAG ACC GAC CCC GCG ATG AGG GCG G
	PPIB	S21S	Rev.	11TH	CAAC CCG CCC TCA TCG CGG GGT CGG TCT TCT TCC C
	STAT1	S727F	Fwd.	9TH	CACC GCC TCA GGA CAC ATG GGG AGC AGG TTG TCT G
	STAT1	S727F	Rev.	9TH	CAAC CAG ACA ACC TGC TCC CCA TGT GTC CTG AGG C
	APOE	R158C	Fwd.	C20	CACC GAC TGC CAG GCC CTT CTG CAG GTC ATC GGC A
	APOE	R158C	Rev.	C20	CAAC TGC CGA TGA CCT GCA GAA GGG CCT GGC AGT C
	APOE	R158C	Fwd.	U20	CACC GAC TGC CAG GCT CTT CTG CAG GTC ATC GGC A
	APOE	R158C	Rev.	U20	CAAC TGC CGA TGA CCT GCA GAA GAG CCT GGC AGT C
	APOE	R112C	Fwd.	C24	CACC GGG CCG CCC ACG TCC TCC ATG TCC GCG CCC A
	APOE	R112C	Rev.	C24	CAAC TGG GCG CGG ACA TGG AGG ACG TGG GCG GCC C
	APOE	R112C	Fwd.	U24	CACC GGG CCG CTC ACG TCC TCC ATG TCC GCG CCC A
	APOE	R112C	Rev.	U24	CAAC TGG GCG CGG ACA TGG AGG ACG TGA GCG GCC C
	CTNNB1	P44L	Fwd.	9TH	CACC GTC AGA GAA CGA GCT GTG GTA GTG GCA CCA G
	CTNNB1	P44L	Rev.	9TH	CAAC CTG GTG CCA CTA CCA CAG CTC GTT CTC TGA C
	CTNNB1	P44L	Fwd.	11TH	CACC GAC TCA GAG AAC GAG CTG TGG TAG TGG CAC C
	CTNNB1	P44L	Rev.	11TH	CAAC GGT GCC ACT ACC ACA GCT CGT TCT CTG AGT C
	STAT3	S727F	Fwd.	9TH	CACC GTG CGG GGG CAC ATC GGC AGG TCA ATG GTA T
	STAT3	S727F	Rev.	9TH	CAAC ATA CCA TTG ACC TGC CGA TGT GCC CCC GCA C
